# Supplementary material for: Quantitative analysis of redox proteome reveals oxidation-sensitive protein thiols acting in fundamental processes of developmental hematopoiesis
Source: Redox Biol. 2022 May 23;53:102343. doi: 10.1016/j.redox.2022.102343 (PMC9157258; doi:10.1016/j.redox.2022.102343)
Supplement: Multimedia component 2 [file mmc2.xlsx]

## Sheet: FL_ABM HSPCs redoxome
Supplementary Table 1 Redox proteome data for peptides identified in fetal liver (FL) and adult bone marrow (ABM) mouse hematopoietic stem and progenitor cells (HSPCs).
[1] Shannon P, et al. Cytoscape: a software environment for integrated models of biomolecular interaction networks. Genome Res 13, 2498-2504 (2003).
[2] Sun MA, Wang Y, Cheng H, Zhang Q, Ge W, Guo D. RedoxDB--a curated database for experimentally verified protein oxidative modification. Bioinformatics 28, 2551-2552 (2012).
[3] https://www.uniprot.org/
[4] Xiao H, et al. A Quantitative Tissue-Specific Landscape of Protein Redox Regulation during Aging. Cell 180, 968-983 e924 (2020).
[5] Jassinskaja M, et al. Comprehensive Proteomic Characterization of Ontogenic Changes in Hematopoietic Stem and Progenitor Cells. Cell Rep 21, 3285-3297 (2017).
% OX = % of oxidation ((Sox/(SH + Sox))*100) in three biological replicates; SH and Sox quantitative values are iodoTMT reporter ion intensities representing either free (SH) or oxidized (Sox) cysteine thiols.
First Protein ID	Gene Name	Protein Name	Peptide sequence	Modifications	Cys position within protein	Ttest q-value FL_ABM	Ttest Difference FL_ABM	FL OX only	Mean % OX FL	SD % OX FL	Mean % OX ABM	SD % OX ABM	% OX_FL_01	% OX_FL_02	% OX_FL_03	% OX_ABM_01	% OX_ABM_02	% OX_ABM_03	Log2 SH FL 01	Log2 SH FL 02	Log2 SH FL 03	Log2 SH ABM 01	Log2 SH ABM 02	Log2 SH ABM 03	Log2 Sox FL 01	Log2 Sox FL 02	Log2 Sox FL 03	Log2 Sox ABM 01	Log2 Sox ABM 02	Log2 Sox ABM 03	CV of Log2 SH FL	CV of Log2 SH ABM	CV of Log2 Sox FL	CV of Log2 Sox ABM	Attributed keywords	Subcellular localization [1]	GOBP slim	KEGG	Pfam	RedoxDB (modification and Cys position) [2]	Identified cysteine know to form disulfide (Uniprot) [3]	OXIMOUSE - Old mouse oxidation (liver) [4]	OXIMOUSE - Old mouse oxidation (spleen) [4]	OXIMOUSE - Young mouse oxidation (liver) [4]	OXIMOUSE - Young mouse oxidation (spleen) [4]	hESC ANOVA -log (p-value)	hECS Mean % OX Ctrl	hECS Mean % OX 100uM H2O2	hECS Mean % OX 500uM H2O2
Q91V12	Acot7	Cytosolic acyl coenzyme A thioester hydrolase	SGPTTDTPAAIQICR	Acetyl (Protein N-term)	15	0	2.85685		11.1593	0.623052	1.55383	0.0558324	11.69	11.3147	10.4733	1.33832	1.76933	NaN	18.6147	18.442	18.1849	17.3275	16.9796	16.7163	15.6974	15.4715	15.0893	11.1235	11.1847	NaN	0.0117453	0.0180256	0.0199345	0.0038798	3D-structure;Acetylation;Alternativesplicing;Completeproteome;Cytoplasm;Directproteinsequencing;Hydrolase;Referenceproteome;Repeat;Serineesterase	cytosol	biosynthetic process;catabolic process;cellular ketone metabolic process;cellular lipid metabolic process;cellular metabolic process;cellular nitrogen compound metabolic process;cellular process;cofactor metabolic process;heterocycle metabolic process;lipid metabolic process;metabolic process;nitrogen compound metabolic process;nucleobase-containing compound metabolic process;nucleobase-containin…	Biosynthesis of unsaturated fatty acids	4HBT			NaN	NaN	NaN	NaN
P60710	Actb	Actin, cytoplasmic 1	LCYVALDFEQEMATAASSSSLEK	Unmodified	217	0	5.43934		8.93049	1.54101	0.215012	0.172556	9.86251	9.77719	7.15177	0.150401	0.318322	0.176313	21.3074	22.3514	22.0384	19.7183	20.9763	20.495	18.1153	19.1454	18.3399	10.3435	12.6856	11.3499	0.0244653	0.0311207	0.0292261	0.102525	Acetylation;ATP-binding;Completeproteome;Cytoplasm;Cytoskeleton;Directproteinsequencing;Methylation;Nucleotide-binding;Oxidation;Referenceproteome;Ublconjugation	cytoskeleton, cytosol	anatomical structure development;anatomical structure morphogenesis;biological adhesion;biological regulation;cell adhesion;cellular component morphogenesis;cellular component organization;cellular process;chromatin modification;chromatin organization;chromosome organization;developmental process;homeostatic process;organelle organization	Adherens junction;Arrhythmogenic right ventricular cardiomyopathy (ARVC);Bacterial invasion of epithelial cells;Dilated cardiomyopathy;Focal adhesion;Hypertrophic cardiomyopathy (HCM);Leukocyte transendothelial migration;Pathogenic Escherichia coli infection;Phagosome;Phototransduction - fly;Regulation of actin cytoskeleton;Shigellosis;Tight junction;Vibrio cholerae infection;Viral myocarditis	Actin	S-nitrosylation_C(217)		3.53±0.21	11.7±4.92	13.76±6.98	2.11±0.32	0.414288	9.15054	6.06175	15.8315
P40124	Cap1	Adenylyl cyclase-associated protein 1	NSLDCEIVSAK	Unmodified	426	0	2.874		10.4586	1.24058	1.42182	0.118618	11.0967	11.2502	9.02882	NaN	1.34262	1.50101	21.2652	21.8736	21.5806	20.0497	20.0589	20.3751	18.2631	18.8938	18.2478	NaN	13.8596	14.339	0.0141041	0.00918949	0.0199602	0.0240427	Acetylation;Actin-binding;Cellmembrane;Completeproteome;Directproteinsequencing;Membrane;Phosphoprotein;Referenceproteome	cytoskeleton	anatomical structure morphogenesis;cell morphogenesis;cell motility;cellular component morphogenesis;cellular component movement;cellular component organization;cellular membrane organization;cellular process;cytoskeleton organization;developmental process;endocytosis;establishment of localization;locomotion;membrane invagination;membrane organization;organelle organization;transport;vesicle-medi…		CAP_C;CAP_N			4±0.51	6.7±3.95	4.5±1.32	0.7±0.55	0.353424	5.36648	3.81518	8.87805
O89053	Coro1a	Coronin-1A	CEPIAMTVPR	Unmodified	345	0	2.4338		10.6494	1.44399	1.97669	0.135594	10.7196	12.057	9.17158	2.07711	2.23208	1.62088	23.7598	23.9411	23.8026	21.575	22.1585	21.7439	20.7017	21.0744	20.4947	16.016	16.7056	15.8204	0.0039758	0.0137565	0.0141529	0.0287385	3D-structure;Acetylation;Actin-binding;Coiledcoil;Completeproteome;Cytoplasm;Cytoplasmicvesicle;Cytoskeleton;Directproteinsequencing;Membrane;Phosphoprotein;Referenceproteome;Repeat;Ublconjugation;WDrepeat	endosome, plasma membrane	biological adhesion;biological regulation;cell adhesion;cell motility;cellular component assembly;cellular component movement;cellular component organization;cellular membrane organization;cellular process;cytoskeleton organization;endocytosis;establishment of localization;homeostatic process;immune system process;ion transport;locomotion;membrane fusion;membrane invagination;membrane organizatio…	ko05152;Phagosome	DUF1899;DUF1900;WD40	sulfenic acid_C(78)		7.1±0.52	12.19±5.46	12.38±6.1	NA
Q9WUM3	Coro1b	Coronin-1B	CEPIVMTVPR	Unmodified	345	0	3.17238		11.2218	0.98024	1.25047	0.0873514	11.4594	12.0614	10.1446	NaN	1.39989	1.10105	21.2013	21.3681	21.2266	19.6721	20.1165	19.5966	18.2515	18.502	18.0797	NaN	13.9783	13.1076	0.00422713	0.0141912	0.011619	0.0454611	Actin-binding;Coiledcoil;Completeproteome;Cytoplasm;Cytoskeleton;Directproteinsequencing;Phosphoprotein;Referenceproteome;Repeat;WDrepeat	cytosol	biological regulation;cell motility;cellular component assembly;cellular component movement;cellular component organization;cellular process;cytoskeleton organization;locomotion;organelle organization;regulation of organelle organization;response to chemical stimulus;response to external stimulus;response to stimulus;response to stress		DUF1899;DUF1900;WD40			19.39±0.85	24.8±12.43	19.54±5.58	18.98±0.46	0.497466	0.741048	3.34002	3.19315
Q99LD8	Ddah2	N(G),N(G)-dimethylarginine dimethylaminohydrolase 2	LSDVTLVPVSCSELEK	Unmodified	262	0	1.84395		11.16	1.23514	3.0974	0.110676	10.6139	12.5741	10.2921	3.01223	3.19563	3.08433	20.113	19.0417	18.8721	19.0392	18.3615	18.0364	17.0389	16.2441	15.7484	14.0303	13.4406	13.0627	0.0347861	0.0276869	0.0398317	0.036092	Completeproteome;Cytoplasm;Directproteinsequencing;Hydrolase;Mitochondrion;Referenceproteome	cytosol	amine metabolic process;catabolic process;cellular amino acid metabolic process;cellular ketone metabolic process;cellular metabolic process;cellular nitrogen compound metabolic process;cellular process;metabolic process;nitrogen compound metabolic process;organic acid metabolic process;primary metabolic process;small molecule metabolic process		Amidinotransf			NA	5.44±2.76	3.53±1.05	NA	0.378153	2.28267	1.36096	2.16992
P26443	Glud1	Glutamate dehydrogenase 1, mitochondrial	CVGVGESDGSIWNPDGIDPK	Unmodified	327	0	2.99453		9.97027	1.34873	1.26257	0.135275	10.7947	10.7023	8.41381	0.985663	1.27958	1.52248	19.9286	19.973	19.1517	18.5213	18.8313	18.0718	16.8818	16.9123	15.7074	11.8709	12.5617	12.0565	0.0234648	0.0206702	0.041636	0.0293932	Acetylation;ADP-ribosylation;ATP-binding;Completeproteome;Directproteinsequencing;GTP-binding;Mitochondrion;NADP;Nucleotide-binding;Oxidoreductase;Phosphoprotein;Referenceproteome;Transitpeptide	mitochondrion	amine metabolic process;behavior;biological regulation;biosynthetic process;catabolic process;cellular amino acid metabolic process;cellular ketone metabolic process;cellular metabolic process;cellular nitrogen compound metabolic process;cellular process;metabolic process;multicellular organismal process;neurological system process;nitrogen compound metabolic process;organic acid metabolic proces…	Alanine, aspartate and glutamate metabolism;Arginine and proline metabolism;D-Glutamine and D-glutamate metabolism;Nitrogen metabolism;Proximal tubule bicarbonate reclamation	ELFV_dehydrog;ELFV_dehydrog_N			2.18±0.24	3.74±0.24	3.24±0.36	3.66±0.34
P68040	Gnb2l1	Guanine nucleotide-binding protein subunit beta-2-like 1	HLYTLDGGDIINALCFSPNR	Unmodified	240	0	4.22137		14.9107	1.57799	0.799988	0.105829	16.6881	14.3696	13.6745	0.875074	NaN	0.724903	20.1279	19.3648	20.5924	18.2502	17.0602	18.8101	17.8082	16.7897	17.9341	11.4265	NaN	11.7126	0.0309472	0.0495371	0.0358377	0.0174858	Acetylation;Apoptosis;Biologicalrhythms;Cellcycle;Cellmembrane;Cellprojection;Completeproteome;Cytoplasm;Cytoskeleton;Developmentalprotein;Directproteinsequencing;Gastrulation;Growthregulation;Membrane;Nucleus;Phosphoprotein;Referenceproteome;Repeat;Translationregulation;WDrepeat	cytosol	anatomical structure morphogenesis;biological regulation;cell cycle;cell differentiation;cellular homeostasis;cellular process;developmental process;homeostatic process;localization;regulation of cell cycle;regulation of protein modification process;regulation of translation;regulation of transport;response to chemical stimulus;response to stimulus;rhythmic process;signal transduction	Measles	WD40			5.87±0.27	13.55±13.16	10.61±8.12	2.97±0.36	1.27437	4.0306	4.26216	25.8814
Q9QZQ8	H2afy	Core histone macro-H2A.1	FVIHCNSPVWGADKCEELLEK	Unmodified	273;283	0	1.16724		11.7097	0.206692	5.21998	0.0176514	11.8766	11.774	11.4785	5.58203	5.11424	4.96367	23.2217	20.3286	20.5476	21.6158	19.2342	19.4326	20.3303	17.423	17.6005	17.5356	15.0206	15.1736	0.0753927	0.0657639	0.0883251	0.0886205	Acetylation;Alternativesplicing;Chromatinregulator;Chromosome;Completeproteome;DNA-binding;Isopeptidebond;Methylation;Nucleosomecore;Nucleus;Phosphoprotein;Referenceproteome;Ublconjugation	cytoskeleton, nucleus	biological regulation;cellular component assembly;cellular component organization;cellular macromolecular complex assembly;cellular process;chromatin modification;chromatin organization;chromosome organization;establishment of localization;macromolecular complex assembly;organelle organization;regulation of gene expression, epigenetic;regulation of organelle organization;regulation of protein mod…	Systemic lupus erythematosus	Histone;Macro			NaN	NaN	NaN	NaN
Q00PI9	Hnrnpul2	Heterogeneous nuclear ribonucleoprotein U-like protein 2	LQEALDAEMLEDEAGVGGAGPGGACK	Unmodified	57	0	3.44751		6.74564	2.48116	0.606611	0.367817	5.504	9.6025	5.13041	0.437614	0.711607	0.670611	20.3284	19.1235	19.6229	18.4102	18.1728	17.5958	16.2267	15.8887	15.4141	10.5804	11.0484	10.3852	0.030743	0.0231916	0.0257656	0.0319379	Completeproteome;Nucleus;Phosphoprotein;Referenceproteome	nucleus			SAP;SPRY			3.45±0.2	5.47±0.64	5.58±1.08	4.02±0.22
P07901	Hsp90aa1	Heat shock protein HSP 90-alpha	CLELFTELAEDK	Unmodified	421	0	2.66045		7.43097	0.607538	1.17585	0.0817575	7.67541	7.87822	6.73929	NaN	1.08934	1.26236	21.4068	21.1506	21.6117	19.9679	19.0392	20.0097	17.8184	17.603	17.8211	NaN	12.5346	13.7203	0.0108008	0.0278895	0.00705156	0.0638674	Acetylation;ATP-binding;Cellmembrane;Chaperone;Completeproteome;Cytoplasm;Directproteinsequencing;Membrane;Nucleotide-binding;Phosphoprotein;Referenceproteome;S-nitrosylation;Stressresponse;Ublconjugation	cytosol	biological regulation;biosynthetic process;cell death;cell motility;cellular component assembly;cellular component movement;cellular component organization;cellular macromolecular complex assembly;cellular membrane organization;cellular metabolic process;cellular nitrogen compound metabolic process;cellular process;death;establishment of localization;locomotion;macromolecular complex assembly;mac…	Antigen processing and presentation;NOD-like receptor signaling pathway;Pathways in cancer;Plant-pathogen interaction;Progesterone-mediated oocyte maturation;Prostate cancer;Protein processing in endoplasmic reticulum	HATPase_c;HSP90			0.26±0.2	3.33±2.63	4.41±3.39	3.95±0.54	0.592082	4.13869	2.80392	11.9223
Q9CPN8	Igf2bp3	Insulin-like growth factor 2 mRNA-binding protein 3	SITILSTPEGTSAACK	Unmodified	257	0	-3.08207		11.8452	1.1166	100	0.0942656	12.3841	10.5614	12.5902	100	100	100	20.2891	22.006	22.2423	NaN	NaN	NaN	17.4664	18.9239	19.4468	13.9828	17.3749	16.672	0.0495543	NaN	0.0551405	0.111828	Completeproteome;Cytoplasm;mRNAtransport;Nucleus;Phosphoprotein;Referenceproteome;Repeat;RNA-binding;Translationregulation;Transport	cytosol	biological regulation;establishment of localization;nucleobase-containing compound transport;regulation of translation;transport		KH_1;RRM_1			NaN	NaN	NaN	NaN	0.525697	2.03288	1.96454	6.54263
Q9CPN8	Igf2bp3	Insulin-like growth factor 2 mRNA-binding protein 3	TGYAFVDCPDEGWALK	Unmodified	44	0	-3.32151		10.0253	0.817152	100	0.0815093	9.18198	10.8135	10.0803	100	100	100	21.5456	20.3317	19.7518	NaN	NaN	NaN	18.2395	17.2877	16.5947	16.8493	14.4889	13.3566	0.0445592	NaN	0.0475301	0.119609	Completeproteome;Cytoplasm;mRNAtransport;Nucleus;Phosphoprotein;Referenceproteome;Repeat;RNA-binding;Translationregulation;Transport	cytosol	biological regulation;establishment of localization;nucleobase-containing compound transport;regulation of translation;transport		KH_1;RRM_1			NaN	NaN	NaN	NaN
P97310	Mcm2	DNA replication licensing factor MCM2	TSGVVTSCTGVLPQLSMVK	Unmodified	315	0	2.1623		9.54828	1.81461	2.13274	0.190046	9.18025	11.5187	7.9459	1.82114	1.98297	2.59411	21.3727	20.9025	21.0908	19.2386	19.2894	18.7186	18.0663	17.9611	17.5566	13.4861	13.6621	13.4879	0.0112038	0.0165552	0.0150658	0.00746351	Acetylation;ATP-binding;Cellcycle;Completeproteome;Directproteinsequencing;DNA-binding;DNAreplication;Helicase;Hydrolase;Metal-binding;Nucleotide-binding;Nucleus;Phosphoprotein;Referenceproteome;Zinc;Zinc-finger	nucleus	cell cycle;cellular component assembly;cellular component organization;cellular macromolecular complex assembly;cellular metabolic process;cellular nitrogen compound metabolic process;cellular process;chromatin organization;chromosome organization;DNA geometric change;DNA metabolic process;macromolecular complex assembly;macromolecule metabolic process;metabolic process;nitrogen compound metaboli…	Cell cycle;Cell cycle - yeast;DNA replication;Meiosis - yeast	MCM;MCM_N;MCM2_N			NA	9.11±4.98	7.67±3.51	NA	0.690463	3.42118	7.24738	16.387
P49718	Mcm5	DNA replication licensing factor MCM5	CSPIGVYTSGK	Unmodified	396	0	2.37411		12.9354	1.17984	2.49155	0.09121	14.151	12.8604	11.7949	2.36418	NaN	2.61892	21.5411	21.3902	21.8592	19.4761	19.218	19.9542	18.9402	18.6298	18.9565	14.1081	NaN	14.7376	0.0110857	0.0191073	0.00977034	0.0308625	Acetylation;ATP-binding;Cellcycle;Completeproteome;DNA-binding;DNAreplication;Helicase;Hydrolase;Nucleotide-binding;Nucleus;Referenceproteome	nucleus	cell cycle;cellular metabolic process;cellular nitrogen compound metabolic process;cellular process;DNA metabolic process;macromolecule metabolic process;metabolic process;nitrogen compound metabolic process;nucleobase-containing compound metabolic process;primary metabolic process		MCM;MCM_N			NA	11.94±3.77	12.99±6.43	NA	0.965227	1.46524	2.36227	8.61102
Q9JM14	Nt5c	5'(3')-deoxyribonucleotidase, cytosolic type	DTEVFICTTPLLK	Unmodified	100	0	2.41771		10.0811	0.966779	1.92364	0.0958999	10.1124	9.0991	11.0319	2.00205	2.3613	1.40757	20.1316	20.0397	19.6406	18.9643	19.0458	18.7401	16.9796	16.7192	16.629	13.3511	13.676	12.6099	0.0130922	0.00836842	0.0108523	0.0413575	3D-structure;Completeproteome;Cytoplasm;Hydrolase;Magnesium;Metal-binding;Nucleotide-binding;Nucleotidemetabolism;Phosphoprotein;Referenceproteome	cytosol	catabolic process;cellular metabolic process;cellular nitrogen compound metabolic process;cellular process;heterocycle metabolic process;metabolic process;nitrogen compound metabolic process;nucleobase-containing compound catabolic process;nucleobase-containing compound metabolic process;nucleobase-containing small molecule metabolic process;nucleotide metabolic process;phosphorus metabolic proce…	Nicotinate and nicotinamide metabolism;Purine metabolism;Pyrimidine metabolism	NT5C			4.17±0.67	0.37±0.16	0.5±0.27	3.27±0.48
P17918	Pcna	Proliferating cell nuclear antigen	LMDLDVEQLGIPEQEYSCVIK	Unmodified	135	0	2.04429		11.5912	1.09943	2.83897	0.0948503	11.6728	12.6475	10.4532	2.76169	2.31398	3.44125	21.4806	21.7343	21.3738	20.059	20.3672	19.4505	18.5609	18.9463	18.2751	14.9211	14.9675	14.6401	0.00860073	0.0233718	0.0181148	0.0119355	Acetylation;Completeproteome;DNA-binding;DNAdamage;DNArepair;DNAreplication;Isopeptidebond;Methylation;Nucleus;Phosphoprotein;Referenceproteome;Ublconjugation	nucleus	biological regulation;biosynthetic process;cellular metabolic process;cellular nitrogen compound metabolic process;cellular process;DNA metabolic process;DNA repair;macromolecule metabolic process;metabolic process;nitrogen compound metabolic process;nucleobase-containing compound metabolic process;primary metabolic process;regulation of DNA metabolic process;response to abiotic stimulus;response…	Base excision repair;Cell cycle;DNA replication;Mismatch repair;Nucleotide excision repair	PCNA_C;PCNA_N	S-nitrosylation_C(162)		1.2±0.43	21.91±5.26	25.27±16.68	1.27±0.37
P12382	Pfkl	ATP-dependent 6-phosphofructokinase, liver type	CHEHYTTEFLYNLYSSEGR	Unmodified	630	0	2.52512		9.70573	1.12011	1.67872	0.115407	10.8731	8.63978	9.60432	1.68936	NaN	1.66808	20.0803	16.9592	20.446	17.6665	15.0125	18.0777	17.0452	13.5567	17.2115	11.8037	NaN	12.1963	0.100005	0.0983364	0.129489	0.0231342	Acetylation;Allostericenzyme;ATP-binding;Completeproteome;Cytoplasm;Directproteinsequencing;Glycolysis;Glycoprotein;Kinase;Magnesium;Metal-binding;Nucleotide-binding;Phosphoprotein;Referenceproteome;Transferase	cytosol	alcohol metabolic process;biological regulation;carbohydrate metabolic process;catabolic process;cellular component assembly;cellular component organization;cellular metabolic process;cellular process;generation of precursor metabolites and energy;macromolecular complex assembly;metabolic process;phosphorus metabolic process;primary metabolic process;protein complex assembly;regulation of transpo…	Fructose and mannose metabolism;Galactose metabolism;Glycolysis / Gluconeogenesis;Methane metabolism;Pentose phosphate pathway	PFK			NA	NA	NA	NA
P54775	Psmc4	26S protease regulatory subunit 6B	GVLMYGPPGCGK	Unmodified	210	0	1.36374		8.8483	0.703115	3.4325	0.0794632	9.15256	9.34805	8.0443	3.46738	3.28582	3.54429	21.6556	21.4675	21.2764	19.7396	19.7492	19.2089	18.3444	18.1899	17.7615	14.9405	14.8698	14.4426	0.0088325	0.0158034	0.0166856	0.0182621	3D-structure;Acetylation;ATP-binding;Completeproteome;Cytoplasm;Directproteinsequencing;Nucleotide-binding;Nucleus;Phosphoprotein;Proteasome;Referenceproteome	cytosol	anatomical structure development;biological regulation;catabolic process;cellular metabolic process;cellular process;developmental process;macromolecule metabolic process;metabolic process;primary metabolic process;protein metabolic process;proteolysis;proteolysis involved in cellular protein catabolic process	Proteasome	AAA			16.13±2.32	9.34±3.84	3.8±0.82	10.4±0.3	0.353103	1.41145	2.62843	7.05545
P53994	Rab2a	Ras-related protein Rab-2A	SCLLLQFTDK	Unmodified	21	0	4.09168		9.96679	1.65606	0.597344	0.166157	11.8245	9.43061	8.64525	0.406964	0.733079	0.651989	20.1214	20.6704	19.3987	18.5554	19.0354	18.0492	17.2228	17.4068	15.9972	10.6204	11.9542	10.7977	0.0317902	0.0265901	0.0454064	0.0651137	Acetylation;Completeproteome;Directproteinsequencing;Endoplasmicreticulum;ER-Golgitransport;Golgiapparatus;GTP-binding;Lipoprotein;Membrane;Nucleotide-binding;Prenylation;Proteintransport;Referenceproteome;Transport	Golgi apparatus	biological regulation;cellular component organization;cellular process;establishment of localization;Golgi organization;metabolic process;organelle organization;protein transport;response to stimulus;signal transduction;transport;vesicle-mediated transport		Ras			1.83±0.11	NA	NA	4.19±0.44	0.399118	2.88924	7.08053	10.1521
Q91VI7	Rnh1	Ribonuclease inhibitor	DSACQLESLK	Unmodified	194	0	3.12982		10.8327	1.86846	1.23396	0.172483	10.6369	12.7914	9.0699	1.08882	1.3791	NaN	20.0969	20.4056	20.5606	18.9908	19.1687	19.2401	17.0263	17.6363	17.235	12.4855	13.0086	NaN	0.0115976	0.00671006	0.0179214	0.0290176	3D-structure;Acetylation;Completeproteome;Cytoplasm;Leucine-richrepeat;Phosphoprotein;Referenceproteome;Repeat	cytosol	biological regulation			S-nitrosylation_C(404)		9.89±0.68	1.38±0.16	1.72±0.18	8.92±0.76
P14115	Rpl27a	60S ribosomal protein L27a	GVGGACVLVA	Unmodified	144	0	3.15606		11.5656	0.400188	1.34599	0.0346017	11.3119	12.0269	11.3579	1.79371	1.32928	0.91497	23.7741	24.4482	23.3499	21.343	22.027	21.213	20.8032	21.5774	20.3856	15.5682	15.8131	14.4542	0.023216	0.0203131	0.0289038	0.0474058	Acetylation;Completeproteome;Hydroxylation;Phosphoprotein;Referenceproteome;Ribonucleoprotein;Ribosomalprotein	cytosol	biosynthetic process;cellular metabolic process;cellular process;macromolecule metabolic process;metabolic process;primary metabolic process;protein metabolic process;translation	Ribosome	Ribosomal_L18e			1.95±0.23	2.04±1.85	2.05±1.59	NA
P97461	Rps5	40S ribosomal protein S5	VNQAIWLLCTGAR	Unmodified	155	0	1.97399		11.2753	0.764055	2.86733	0.0677636	10.9858	10.6983	12.1418	NaN	2.77344	2.96122	21.7716	22.1527	21.8204	19.8843	20.2323	19.9994	18.7532	19.0914	18.9652	NaN	15.1007	14.9651	0.00946302	0.00884753	0.00902507	0.00637826	Acetylation;Completeproteome;Phosphoprotein;Referenceproteome;Ribonucleoprotein;Ribosomalprotein	cytosol	biological regulation;biosynthetic process;cellular metabolic process;cellular process;macromolecule metabolic process;metabolic process;primary metabolic process;protein metabolic process;regulation of translation;translation	Ribosome	Ribosomal_S7			NA	5.2±2.77	NA	NA	0.765276	3.21561	4.20573	12.7495
Q9D554	Sf3a3	Splicing factor 3A subunit 3	YLDLHDCYLK	Unmodified	145	0	2.3738		9.92243	0.723684	1.91765	0.0729341	9.10369	10.187	10.4766	2.07823	NaN	1.75708	21.3674	20.3302	20.4132	19.8368	18.8022	19.1924	18.0477	17.19	17.3181	14.2786	NaN	13.3873	0.0278387	0.0271035	0.0264101	0.0455609	Acetylation;Completeproteome;Metal-binding;mRNAprocessing;mRNAsplicing;Nucleus;Phosphoprotein;Referenceproteome;Spliceosome;Zinc;Zinc-finger	nucleus	cellular metabolic process;cellular nitrogen compound metabolic process;cellular process;macromolecule metabolic process;metabolic process;mRNA metabolic process;mRNA processing;nitrogen compound metabolic process;nucleobase-containing compound metabolic process;primary metabolic process;RNA metabolic process;RNA processing;RNA splicing	Spliceosome	DUF3449;SF3a60_bindingd			4.26±0.28	1.88±0.82	0.49±0.19	7.22±0.42	1.71592	1.90144	3.28851	10.9179
Q78PY7	Snd1	Staphylococcal nuclease domain-containing protein 1	EVCFTIENK	Unmodified	96	0	2.41692		13.7774	0.478944	2.59804	0.0347631	14.2396	13.2833	13.8092	NaN	2.91339	2.2827	16.4216	20.402	20.0188	14.1958	18.2528	18.0831	13.8312	17.6953	17.3769	NaN	13.1943	12.6633	0.115891	0.136245	0.131582	0.0290416	Acetylation;Completeproteome;Cytoplasm;Nucleus;Phosphoprotein;Referenceproteome;Repeat;Transcription;Transcriptionregulation	nucleus	biological regulation;biosynthetic process;cell differentiation;cellular metabolic process;cellular nitrogen compound metabolic process;cellular process;developmental process;gene silencing;macromolecule metabolic process;metabolic process;nitrogen compound metabolic process;nucleobase-containing compound metabolic process;primary metabolic process;regulation of gene expression, epigenetic;RNA me…		SNase;TUDOR			6.87±0.14	9.4±2.34	11.84±7.13	10.12±0.67	0.358008	1.62815	2.79234	4.09453
P17751	Tpi1	Triosephosphate isomerase	VSHALAEGLGVIACIGEK	Unmodified	177	0	1.78211		9.47997	0.842547	2.7684	0.0888765	9.34805	10.3807	8.71117	3.18985	2.39137	2.72397	22.3721	21.9848	21.9156	21.3834	21.0342	21.1543	19.0945	18.8749	18.5261	16.4598	15.6831	15.996	0.0111372	0.00837221	0.0152208	0.0243537	Acetylation;Completeproteome;Directproteinsequencing;Gluconeogenesis;Glycolysis;Isomerase;Nitration;Pentoseshunt;Phosphoprotein;Referenceproteome	cytosol	alcohol metabolic process;biosynthetic process;carbohydrate metabolic process;catabolic process;cellular aldehyde metabolic process;cellular metabolic process;cellular nitrogen compound metabolic process;cellular process;cofactor metabolic process;developmental process;generation of precursor metabolites and energy;heterocycle metabolic process;metabolic process;multicellular organismal developme…	Carbon fixation in photosynthetic organisms;Fructose and mannose metabolism;Glycolysis / Gluconeogenesis;Inositol phosphate metabolism	TIM	NA_C(117)		1.19±0.19	3.53±1.3	10.71±4.78	2.28±0.18
Q91V76		Ester hydrolase C11orf54 homolog	APLVCLPVFVSK	Unmodified	249	0	2.50068		13.0896	1.67972	2.3035	0.128325	11.1763	14.3219	13.7705	2.43891	2.1681	NaN	20.3278	20.2979	19.9022	18.3663	18.7608	18.1789	17.3373	17.7172	17.2556	13.0443	13.265	NaN	0.0117744	0.0161119	0.0141272	0.0118633	Completeproteome;Hydrolase;Metal-binding;Nucleus;Phosphoprotein;Referenceproteome;Zinc	nucleus	metabolic process		DUF1907			1.96±0.16	6.93±6.83	0.44±0.24	1.98±0.11
O54916	Reps1	RalBP1-associated Eps domain-containing protein 1	YYSDLFSYCDIESTK	Unmodified	21	0.003875	3.57169		7.51968	0.956875	0.648003	0.127249	7.71676	8.36267	6.47961	NaN	0.804134	0.491872	18.5132	18.1704	17.5118	17.4053	16.8411	16.7732	14.9332	14.7165	13.6605	NaN	9.8944	9.11281	0.028172	0.0204043	0.0471655	0.0581535	3D-structure;Alternativesplicing;Calcium;Coatedpit;Coiledcoil;Completeproteome;Membrane;Metal-binding;Phosphoprotein;Referenceproteome;Repeat	plasma membrane	cellular component organization;cellular membrane organization;cellular process;endocytosis;establishment of localization;membrane invagination;membrane organization;transport;vesicle-mediated transport					NA	20.4±8.79	44.39±22.7	NA
Q9JLI8	Sart3	Squamous cell carcinoma antigen recognized by T-cells 3	CLTIDVGPPSK	Unmodified	670	0.004	2.17097		11.0427	1.42358	2.439	0.128916	9.61695	11.0469	12.4641	2.38846	2.48955	NaN	19.108	19.3823	18.746	17.0755	17.4201	17.0078	15.8756	16.3729	15.9339	11.7226	12.1285	NaN	0.0167283	0.0128791	0.0169265	0.0240673	Acetylation;Alternativesplicing;Coiledcoil;Completeproteome;Cytoplasm;mRNAprocessing;mRNAsplicing;Nucleus;Phosphoprotein;Referenceproteome;Repeat;RNA-binding	nucleus	anatomical structure morphogenesis;biological regulation;cell morphogenesis;cell proliferation;cellular component assembly;cellular component morphogenesis;cellular component organization;cellular macromolecular complex assembly;cellular metabolic process;cellular nitrogen compound metabolic process;cellular process;chromatin organization;chromosome organization;developmental process;homeostatic …		Lsm_interact;RRM_1			NA	NA	1.34±0.59	NA
Q91VR5	Ddx1	ATP-dependent RNA helicase DDX1	FLICTDVAAR	Unmodified	571	0.00413333	2.49176		12.8157	0.564198	2.36782	0.0440239	12.8417	13.3665	12.239	2.08416	3.30571	1.71359	20.899	21.2511	21.0689	19.0701	19.4539	19.4691	18.1362	18.5548	18.2268	13.5161	14.5835	13.6272	0.00835595	0.0116963	0.0120307	0.0421907	Acetylation;Activator;ATP-binding;Completeproteome;Cytoplasm;DNA-binding;Exonuclease;Helicase;Hydrolase;mRNAprocessing;Nuclease;Nucleotide-binding;Nucleus;Phosphoprotein;Referenceproteome;RNA-binding;Transcription;Transcriptionregulation;tRNAprocessing	cytosol, mitochondrion	biological regulation;biosynthetic process;cellular metabolic process;cellular nitrogen compound metabolic process;cellular process;developmental process;DNA geometric change;DNA metabolic process;DNA repair;macromolecule metabolic process;metabolic process;mRNA metabolic process;mRNA processing;multicellular organismal development;multicellular organismal process;multi-organism process;nitrogen …		DEAD;Helicase_C;SPRY			5.13±0.16	14.52±3.72	0.95±0.3	3.28±0.35	1.09347	2.70065	3.24738	24.3531
Q9DB27	Mcts1	Malignant T-cell-amplified sequence 1	ENVSNCIQLK	Unmodified	14	0.00427586	1.8207		9.49358	0.590967	2.7219	0.0622491	10.1692	9.07275	9.23878	3.33441	2.22559	2.60569	20.269	21.4183	20.9221	18.4753	19.5402	19.3298	17.126	18.0932	17.6258	13.6178	14.083	14.1057	0.0276205	0.0295046	0.027459	0.0197602	Alternativesplicing;Cellcycle;Completeproteome;Cytoplasm;DNAdamage;Growthregulation;Initiationfactor;Phosphoprotein;Proteinbiosynthesis;Referenceproteome;Transcription;Transcriptionregulation;Tumorsuppressor	cytosol	biological regulation;biosynthetic process;cell cycle;cellular component assembly;cellular component disassembly;cellular component organization;cellular macromolecular complex assembly;cellular metabolic process;cellular nitrogen compound metabolic process;cellular process;macromolecular complex assembly;macromolecule metabolic process;metabolic process;nitrogen compound metabolic process;nucleo…		PUA			1.98±0.39	3±1.76	0.42±0.15	3.35±0.42
Q9CQJ8	Ndufb9	NADH dehydrogenase [ubiquinone] 1 beta subcomplex subunit 9	AFCAPPAYLTHQQK	Acetyl (Protein N-term)	4	0.00442857	1.84777		10.8075	2.00647	2.97319	0.185656	12.1484	11.7733	8.50075	3.28604	2.81581	2.81771	19.8198	19.7511	20.0155	18.4256	18.5326	18.5622	16.9655	16.8454	16.5874	13.5463	13.4235	13.4541	0.006907	0.00388293	0.0115002	0.00474428	Acetylation;Completeproteome;Directproteinsequencing;Electrontransport;Membrane;Mitochondrion;Mitochondrioninnermembrane;Phosphoprotein;Referenceproteome;Respiratorychain;Transport	mitochondrion	cellular metabolic process;cellular process;generation of precursor metabolites and energy;metabolic process	Alzheimer's disease;Huntington's disease;Oxidative phosphorylation;Parkinson's disease	Complex1_LYR			NaN	NaN	NaN	NaN
P54823	Ddx6	Probable ATP-dependent RNA helicase DDX6	GNEFEDYCLK	Unmodified	102	0.00521212	2.96047		9.26572	0.565021	1.18938	0.0609797	9.66525	NaN	8.86619	1.20437	NaN	1.17439	20.9962	NaN	20.1112	18.6967	NaN	17.9245	17.7718	NaN	16.7496	12.3386	NaN	11.5296	0.0304468	0.0298203	0.041876	0.047934	ATP-binding;Completeproteome;Cytoplasm;Helicase;Hydrolase;Nucleotide-binding;Phosphoprotein;Referenceproteome;RNA-binding	nucleus	biological regulation;cellular component assembly;cellular component organization;cellular macromolecular complex assembly;cellular metabolic process;cellular nitrogen compound metabolic process;cellular process;developmental process;macromolecular complex assembly;macromolecule metabolic process;metabolic process;nitrogen compound metabolic process;nucleobase-containing compound metabolic proces…	RNA degradation	DEAD;Helicase_C			3.74±0.28	12.43±4.34	9.91±5.33	7.52±0.98	0.310762	1.28255	1.37012	3.75443
Q80X90	Flnb	Filamin-B	IEYDDQNDGSCDVK	Unmodified	604	0.00681081	-1.93027		9.05243	0.782073	35.1282	0.0863936	8.42877	9.92988	8.79865	31.5831	45.316	28.4856	20.5229	21.0272	20.5678	17.3014	17.3925	17.0103	17.0814	17.846	17.1941	16.1862	17.1214	15.6823	0.0134793	0.0115832	0.0237582	0.044718	Acetylation;Actin-binding;Completeproteome;Cytoplasm;Cytoskeleton;Isopeptidebond;Phosphoprotein;Referenceproteome;Repeat;Ublconjugation	cytoskeleton	anatomical structure development;anatomical structure morphogenesis;cell development;cell morphogenesis;cellular component morphogenesis;cellular component organization;cellular process;cytoskeleton organization;developmental process;organelle organization	Focal adhesion;MAPK signaling pathway	CH;Filamin			2.61±0.47	0.53±0.53	0.37±0.23	0.49±0.35
Q8K2B3	Sdha	Succinate dehydrogenase [ubiquinone] flavoprotein subunit, mitochondrial	GVIALCIEDGSIHR	Unmodified	238	0.007	2.12297		11.7374	1.32743	2.6944	0.113094	11.0653	10.8805	13.2665	2.45297	NaN	2.93583	20.1269	18.1279	18.5512	18.1526	15.5494	17.2911	17.1202	15.0939	15.8424	12.8391	NaN	12.244	0.055632	0.0780206	0.0639625	0.0335523	Acetylation;Completeproteome;Directproteinsequencing;Electrontransport;FAD;Flavoprotein;Membrane;Mitochondrion;Mitochondrioninnermembrane;Oxidoreductase;Phosphoprotein;Referenceproteome;Transitpeptide;Transport;Tricarboxylicacidcycle;Tumorsuppressor	mitochondrion	anatomical structure development;catabolic process;cellular ketone metabolic process;cellular metabolic process;cellular process;cofactor metabolic process;developmental process;generation of precursor metabolites and energy;metabolic process;organic acid metabolic process;small molecule metabolic process	Alzheimer's disease;Citrate cycle (TCA cycle);Huntington's disease;Oxidative phosphorylation;Parkinson's disease	FAD_binding_2;Succ_DH_flav_C	NA_C(89)		1.68±0.29	NA	6.26±1.06	2.39±0.41
P47955	Rplp1	60S acidic ribosomal protein P1	ALANVNIGSLICNVGAGGPAPAAGAAPAGGAAPSTAAAPAEEK	Unmodified	61	0.0072	3.27801		6.83607	2.06175	0.717945	0.301598	6.99911	8.81146	4.69765	0.681925	1.01191	0.459999	19.9001	19.7995	19.7799	18.5376	18.0052	18.0424	16.1681	16.4281	15.4374	11.3513	11.3931	10.2849	0.00325267	0.0163355	0.0320806	0.0570491	Acetylation;Completeproteome;Phosphoprotein;Referenceproteome;Ribonucleoprotein;Ribosomalprotein	cytosol	biosynthetic process;cellular metabolic process;cellular process;macromolecule metabolic process;metabolic process;translational elongation	Ribosome		S-nitrosylation_C(61)		1.03±0.26	18.99±10.86	6.39±4.98	0.96±0.39
Q9WV55	Vapa	Vesicle-associated membrane protein-associated protein A	CVFEMPNENDK	Unmodified	128	0.00741176	1.33417		9.97963	0.908496	3.95978	0.091035	9.76254	10.977	9.19934	3.6996	3.77088	4.40886	20.956	21.854	21.9479	19.2575	20.4167	20.2619	17.7476	18.8343	18.6448	14.5554	15.7432	15.8235	0.0253675	0.0315012	0.0315329	0.0461879	3D-structure;Acetylation;Coiledcoil;Completeproteome;Directproteinsequencing;Endoplasmicreticulum;Membrane;Phosphoprotein;Referenceproteome;Transmembrane;Transmembranehelix	cytoskeleton, endoplasmatic reticulum	biological regulation;cell death;cellular component organization;cellular localization;cellular membrane organization;cellular process;death;establishment of localization;Golgi vesicle transport;localization;membrane organization;organelle organization;response to stimulus;signal transduction;transport;vesicle organization;vesicle-mediated transport	Tight junction	Motile_Sperm			4.45±0.31	0.63±0.26	2.68±1.36	3.18±0.33	0.443594	2.12765	1.18406	2.13764
Q3U0V1	Khsrp	Far upstream element-binding protein 2	VQQACEMVMDILR	Unmodified	297	0.00780328	1.83101		14.7692	2.39218	4.21211	0.161971	13.0409	17.4994	13.7672	4.10582	5.36157	3.16893	19.574	19.8697	20.2371	18.4883	19.1132	18.77	16.8367	17.6326	17.5901	13.9426	14.9715	13.8366	0.0166985	0.016655	0.025802	0.0439908	Acetylation;Completeproteome;Cytoplasm;DNA-binding;mRNAprocessing;mRNAsplicing;mRNAtransport;Nucleus;Phosphoprotein;Referenceproteome;Repeat;RNA-binding;Transcription;Transcriptionregulation;Transport	nucleus	biological regulation;biosynthetic process;catabolic process;cellular metabolic process;cellular nitrogen compound metabolic process;cellular process;establishment of localization;macromolecule metabolic process;metabolic process;mRNA metabolic process;mRNA processing;nitrogen compound metabolic process;nucleobase-containing compound metabolic process;nucleobase-containing compound transport;prim…		DUF1897;KH_1			3.63±0.46	5.39±1.21	10.77±2.78	4.34±0.58	0.824352	3.84527	6.10533	12.7709
Q8JZQ9	Eif3b	Eukaryotic translation initiation factor 3 subunit B	FSHQGVQLIDFSPCER	Unmodified	373	0.00793333	3.91408		11.3255	1.33338	0.817269	0.117732	12.2442	11.9362	9.79617	1.14735	0.487188	NaN	18.9325	18.4538	17.9609	16.8364	15.8812	15.3289	16.0911	15.5706	14.758	10.4075	8.20694	NaN	0.0263329	0.0476206	0.043421	0.167185	Acetylation;Completeproteome;Cytoplasm;Initiationfactor;Phosphoprotein;Proteinbiosynthesis;Referenceproteome;Repeat;RNA-binding;WDrepeat	nucleus	biological regulation;cellular component assembly;cellular component organization;cellular macromolecular complex assembly;cellular process;macromolecular complex assembly;regulation of translation;ribonucleoprotein complex assembly;translational initiation	RNA transport	eIF2A;RRM_1			1.87±0.22	12.64±5.73	5.31±5.31	4.4±0.1	0.858779	1.9795	4.86825	15.1084
Q9R0N0	Galk1	Galactokinase	GYALLIDCR	Unmodified	203	0.0080678	2.5129		13.3651	0.752769	2.51413	0.0563235	13.6304	12.5156	13.9493	1.67686	1.94837	3.91716	20.2251	20.9271	20.0589	18.5288	18.6404	18.7587	17.5614	18.1218	17.4339	12.6551	12.9872	14.1423	0.0225856	0.00616686	0.0206684	0.0588643	ATP-binding;Carbohydratemetabolism;Completeproteome;Galactosemetabolism;Kinase;Nucleotide-binding;Phosphoprotein;Referenceproteome;Transferase	cytosol	alcohol metabolic process;carbohydrate metabolic process;cellular metabolic process;cellular process;metabolic process;primary metabolic process;small molecule metabolic process	Amino sugar and nucleotide sugar metabolism;Galactose metabolism	GalKase_gal_bdg;GHMP_kinases_C;GHMP_kinases_N			0.88±0.26	NA	0.11±0.11	4.53±0.66
P84228	Hist1h3b	Histone H3.2	FQSSAVMALQEASEAYLVGLFEDTNLCAIHAK	Unmodified	111	0.0082069	2.83427		10.944	0.716437	1.67336	0.0654639	10.3956	10.6818	11.7546	0.896555	2.54895	1.57457	22.4456	22.2615	22.2308	20.9207	21.0435	21.0485	19.338	19.1977	19.3225	14.1323	15.7868	15.0825	0.00520653	0.0034462	0.00398831	0.0553508	3D-structure;Acetylation;Chromosome;Citrullination;Completeproteome;DNA-binding;Methylation;Nucleosomecore;Nucleus;Phosphoprotein;Referenceproteome;Ublconjugation	nucleus	biological regulation;cellular process;gene silencing;regulation of gene expression, epigenetic	Systemic lupus erythematosus	Histone			2.92±0.23	NA	NA	3±0.5	0.333043	18.6355	1.78185	27.017
P80313	Cct7	T-complex protein 1 subunit eta	EGTDSSQGIPQLVSNISACQVIAEAVR	Unmodified	29	0.00835088	2.18066		9.18146	0.55498	2.11564	0.0604457	9.3863	8.55318	9.60491	1.97678	2.95207	1.41807	18.1874	20.0255	17.463	15.8953	17.1024	15.1992	14.9163	16.6071	14.2286	10.2634	12.0635	9.07988	0.0711781	0.0599393	0.0802585	0.14351	Acetylation;ATP-binding;Chaperone;Completeproteome;Cytoplasm;Directproteinsequencing;Nucleotide-binding;Referenceproteome	cytosol	cell recognition;cellular metabolic process;cellular process;macromolecule metabolic process;metabolic process;primary metabolic process;protein folding;protein metabolic process		Cpn60_TCP1			7.29±0.22	0.22±0.08	10.32±5.94	4.3±0.22	0.083077	7.79315	6.35515	20.9695
Q93092	Taldo1	Transaldolase	ALAGCDFLTISPK	Unmodified	250	0.0085	3.96069		9.36699	1.16781	0.7015	0.124673	8.42182	9.00665	10.6725	0.249386	0.946345	0.908769	21.2702	21.2242	21.1195	20.4335	20.4271	20.7512	17.8274	17.8875	18.0543	11.7897	13.7174	13.9825	0.00364215	0.00902246	0.00655908	0.0909239	3D-structure;Acetylation;Completeproteome;Cytoplasm;Directproteinsequencing;Pentoseshunt;Phosphoprotein;Referenceproteome;Schiffbase;Transferase	cytosol	alcohol metabolic process;carbohydrate metabolic process;catabolic process;cellular metabolic process;cellular nitrogen compound metabolic process;cellular process;cofactor metabolic process;heterocycle metabolic process;metabolic process;nitrogen compound metabolic process;nucleobase-containing compound metabolic process;nucleobase-containing small molecule metabolic process;nucleotide metabolic…	Pentose phosphate pathway	Transaldolase			4.61±0.27	4.18±4.03	1.67±0.34	1.86±0.2	0.808142	2.05197	2.73725	8.61165
P61161	Actr2	Actin-related protein 2	LCYVGYNIEQEQK	Unmodified	221	0.00863636	3.54335		10.0793	1.77773	0.888399	0.176374	12.1218	8.88077	9.23529	NaN	1.12593	0.650867	20.6851	19.8923	20.9726	19.0916	17.8012	19.8271	17.8272	16.5333	17.6757	NaN	11.3448	12.5731	0.0272705	0.0542421	0.0407813	0.0726267	Acetylation;Actin-binding;ATP-binding;Cellprojection;Completeproteome;Cytoplasm;Cytoskeleton;Directproteinsequencing;Nucleotide-binding;Referenceproteome	cytoskeleton	anatomical structure formation involved in morphogenesis;biological regulation;cell cycle;cell division;cellular component assembly;cellular component movement;cellular component organization;cellular localization;cellular process;cytokinesis;cytoskeleton organization;developmental process;establishment of localization;establishment or maintenance of cell polarity;localization;meiotic cell cycle;…		Actin			6.26±0.47	10.38±5.75	9.64±5.28	6.17±0.63	1.27521	5.83254	10.8943	22.6666
P97452	Bop1	Ribosome biogenesis protein BOP1	CLDLYLCPR	Unmodified	353;359	0.00865455	-1.27346		7.83586	0.851651	18.9635	0.108686	7.86063	8.67485	6.97209	21.6132	17.0301	18.2471	22.0435	22.4603	21.9698	19.3741	19.6729	18.9431	18.4924	19.0642	18.2318	17.5154	17.3884	16.7795	0.0119368	0.0189804	0.0228964	0.0228334	Completeproteome;Nucleus;Phosphoprotein;Referenceproteome;Repeat;Ribosomebiogenesis;rRNAprocessing;WDrepeat	nucleus	biological regulation;cell proliferation;cellular metabolic process;cellular nitrogen compound metabolic process;cellular process;macromolecule metabolic process;metabolic process;nitrogen compound metabolic process;nucleobase-containing compound metabolic process;primary metabolic process;regulation of cell cycle;ribosomal large subunit biogenesis;RNA metabolic process;RNA processing;rRNA proces…		BOP1NT;WD40			NaN	NaN	NaN	NaN	2.08912	1.49956	3.31422	17.6363
P26369	U2af2	Splicing factor U2AF 65 kDa subunit	IFVEFTSVFDCQK	Unmodified	442	0.00881481	1.85136		11.842	1.50563	3.27431	0.127143	11.5618	10.4961	13.468	3.01993	NaN	3.52868	19.0466	19.1097	20.3334	17.4801	17.4153	18.851	16.1113	16.0176	17.6497	12.475	NaN	14.0781	0.0372067	0.0452592	0.0552311	0.0853808	3D-structure;Acetylation;Completeproteome;Hydroxylation;mRNAprocessing;mRNAsplicing;Nucleus;Phosphoprotein;Referenceproteome;Repeat;Repressor;RNA-binding	nucleus	biological regulation;cellular metabolic process;cellular nitrogen compound metabolic process;cellular process;macromolecule metabolic process;metabolic process;mRNA metabolic process;mRNA processing;nitrogen compound metabolic process;nucleobase-containing compound metabolic process;primary metabolic process;RNA metabolic process;RNA processing;RNA splicing	Spliceosome	RRM_1			1.29±0.48	NA	NaN	NaN	0.60203	14.621	2.35363	27.5581
Q9Z2U0	Psma7	Proteasome subunit alpha type-7	ICALDDNVCMAFAGLTADAR	Unmodified	63;70	0.00883721	3.1925		9.30042	0.560334	1.10296	0.0602482	8.65347	9.61576	9.63203	1.29305	0.555562	1.46027	19.1288	20.6285	20.9583	17.3466	19.1236	19.3579	15.7288	17.3959	17.7284	11.0923	11.6398	13.2815	0.0481804	0.0591017	0.0632092	0.0949027	3D-structure;Acetylation;Completeproteome;Cytoplasm;Directproteinsequencing;Glycoprotein;Hydrolase;Nucleus;Phosphoprotein;Protease;Proteasome;Referenceproteome;Threonineprotease	cytosol	catabolic process;cellular metabolic process;cellular process;macromolecule metabolic process;metabolic process;primary metabolic process;protein metabolic process;proteolysis;proteolysis involved in cellular protein catabolic process	Proteasome	Proteasome;Proteasome_A_N			NaN	NaN	NaN	NaN	0.742162
Q9CR21	Ndufab1	Acyl carrier protein, mitochondrial	LMCPQEIVDYIADKK	Unmodified	140	0.00898113	2.21577		6.3974	1.82756	1.36486	0.285672	6.15639	8.33351	4.70231	1.2412	1.11618	1.73721	19.658	19.1139	20.421	18.3107	18.3252	18.6583	15.7279	15.6545	16.08	11.9966	11.8561	12.8365	0.0332775	0.0106685	0.0143769	0.0433493	Acetylation;Completeproteome;Directproteinsequencing;Electrontransport;Fattyacidbiosynthesis;Fattyacidmetabolism;Lipidbiosynthesis;Lipidmetabolism;Mitochondrion;Phosphopantetheine;Phosphoprotein;Referenceproteome;Respiratorychain;Transitpeptide;Transport	mitochondrion	biosynthetic process;cellular ketone metabolic process;cellular lipid metabolic process;cellular metabolic process;cellular process;lipid metabolic process;macromolecule metabolic process;macromolecule modification;metabolic process;organic acid metabolic process;primary metabolic process;protein metabolic process;protein modification process;small molecule metabolic process	Alzheimer's disease;Huntington's disease;Oxidative phosphorylation;Parkinson's disease	PP-binding			NaN	NaN	NA	NA	1.21294	9.04904	1.99686	35.9202
P08249	Mdh2	Malate dehydrogenase, mitochondrial	GCDVVVIPAGVPR	Unmodified	93	0.00904762	4.35039		13.2698	0.23482	0.76456	0.0176958	13.0621	13.5246	13.2227	0.875253	1.14343	0.274996	23.829	23.9658	22.6387	22.2653	22.5624	21.3188	21.0944	21.2891	19.9244	15.4419	16.1285	12.8164	0.0310899	0.0294549	0.0355405	0.118149	Acetylation;Completeproteome;Directproteinsequencing;Glycoprotein;Mitochondrion;NAD;Oxidoreductase;Referenceproteome;Transitpeptide;Tricarboxylicacidcycle	mitochondrion	carbohydrate metabolic process;catabolic process;cellular ketone metabolic process;cellular metabolic process;cellular nitrogen compound metabolic process;cellular process;cofactor metabolic process;heterocycle metabolic process;macromolecule metabolic process;macromolecule modification;metabolic process;nitrogen compound metabolic process;nucleobase-containing compound metabolic process;nucleoba…	Carbon fixation in photosynthetic organisms;Citrate cycle (TCA cycle);Glyoxylate and dicarboxylate metabolism;Pyruvate metabolism	Ldh_1_C;Ldh_1_N	S-nitrosylation_C(89)		2.22±0.43	2.6±0.61	1.18±0.35	1.97±0.29	0.174398	6.30021	6.01952	10.2374
Q60931	Vdac3	Voltage-dependent anion-selective channel protein 3	VCNYGLTFTQK	Unmodified	65	0.009125	2.77081		12.2685	0.602847	1.96905	0.0491378	11.7352	12.1477	12.9226	0.968561	2.13093	2.80766	22.0008	20.35	21.002	20.1459	18.5674	19.4136	19.0898	17.4956	18.2496	13.47	13.0461	14.3002	0.0393724	0.0407696	0.0436303	0.0468877	Acetylation;Completeproteome;Directproteinsequencing;Iontransport;Isopeptidebond;Membrane;Mitochondrion;Mitochondrionoutermembrane;NAD;Nucleotide-binding;Phosphoprotein;Porin;Referenceproteome;Transmembrane;Transmembranebetastrand;Transport;Ublconjugation	mitochondrion	behavior;cell communication;cell-cell signaling;cellular process;multicellular organismal process;neurological system process;response to stimulus;response to stress;signaling	Calcium signaling pathway;Huntington's disease;Parkinson's disease	Porin_3			11.26±0.59	7.75±4.12	19±12.09	13.93±0.61	2.27563	2.60162	5.06136	21.6651
P97440	Slbp	Histone RNA hairpin-binding protein	HVDCQVEDEFDLEACLTEPLK	Unmodified	252;263	0.00915385	1.60903		12.908	2.34707	4.22074	0.18183	11.0817	15.5553	12.0871	3.87253	3.79485	4.99483	19.0057	18.6568	17.9409	17.6231	17.2471	16.6864	16.0014	16.2162	15.0783	12.9895	12.5831	12.4369	0.0292881	0.0274285	0.0383484	0.0225992	Completeproteome;Cytoplasm;mRNAprocessing;Nucleus;Phosphoprotein;Referenceproteome;Ribonucleoprotein;RNA-binding	nucleus	biosynthetic process;cellular metabolic process;cellular nitrogen compound metabolic process;cellular process;DNA metabolic process;DNA replication;establishment of localization;macromolecule metabolic process;metabolic process;mRNA metabolic process;mRNA processing;nitrogen compound metabolic process;nucleobase-containing compound metabolic process;nucleobase-containing compound transport;primar…		SLBP_RNA_bind			NaN	NaN	NaN	NaN
Q8VBW6	Nae1	NEDD8-activating enzyme E1 regulatory subunit	LLCSNSAFLR	Unmodified	384	0.00924444	1.83949		12.6829	0.175292	3.54388	0.0138212	12.8068	12.5589	NaN	3.5812	3.50657	NaN	19.7761	19.1908	NaN	18.2093	17.2475	NaN	17.0088	16.3912	NaN	13.4585	12.4652	NaN	0.0212421	0.0383619	0.0261503	0.0541871	Acetylation;Apoptosis;Cellcycle;Cellmembrane;Completeproteome;Membrane;Referenceproteome;Ublconjugation;Ublconjugationpathway	endosome	biological regulation;cell death;cellular metabolic process;cellular process;death;macromolecule metabolic process;macromolecule modification;metabolic process;primary metabolic process;protein metabolic process;protein modification by small protein conjugation or removal;protein modification process;regulation of cell cycle;regulation of mitotic cell cycle	Alzheimer's disease	ThiF			NA	10.72±3.6	20.84±7.81	NA	1.93386	3.43373	4.5848	16.5197
P40142	Tkt	Transketolase	QAFTDVATGSLGQGLGAACGMAYTGK	Unmodified	133	0.00926829	1.80406		9.42064	1.5678	2.69878	0.166422	9.47986	10.958	7.82407	2.18819	3.01507	2.89307	20.8915	21.3751	21.3562	19.0163	19.7626	19.5274	17.6362	18.3526	17.7978	13.5341	14.7551	14.4585	0.0129158	0.0196319	0.0209581	0.0446926	Acetylation;Calcium;Completeproteome;Directproteinsequencing;Magnesium;Metal-binding;Phosphoprotein;Referenceproteome;Thiaminepyrophosphate;Transferase	nucleus	alcohol metabolic process;biological regulation;biosynthetic process;carbohydrate metabolic process;cellular aldehyde metabolic process;cellular metabolic process;cellular process;metabolic process;primary metabolic process;small molecule metabolic process	Biosynthesis of ansamycins;Carbon fixation in photosynthetic organisms;Pentose phosphate pathway	Transket_pyr;Transketolase_C;Transketolase_N	NA_C(206)		5.59±0.45	11.36±6.1	16±9.36	8.62±0.27	0.892121	1.213	1.75011	5.00377
P70349	Hint1	Histidine triad nucleotide-binding protein 1	CLAFHDISPQAPTHFLVIPK	Unmodified	38	0.00926984	1.87068		12.0047	1.66564	3.35822	0.138749	11.3572	13.8969	10.7601	4.01403	2.30055	3.76008	20.9675	20.5752	21.2176	20.069	19.6476	20.3946	18.0031	17.9439	18.1656	15.4893	14.2393	15.7168	0.0154784	0.0186916	0.00636401	0.0525159	Acetylation;Apoptosis;Completeproteome;Cytoplasm;Directproteinsequencing;Hydrolase;Nucleotide-binding;Nucleus;Referenceproteome;Transcription;Transcriptionregulation	nucleus	biological regulation;biosynthetic process;catabolic process;cellular metabolic process;cellular nitrogen compound metabolic process;cellular process;heterocycle metabolic process;macromolecule metabolic process;metabolic process;nitrogen compound metabolic process;nucleobase-containing compound catabolic process;nucleobase-containing compound metabolic process;nucleobase-containing small molecul…		HIT			2.11±0.14	6.56±2.89	8.93±4.03	3.64±0.31	0.244102	7.62105	4.90103	15.8177
Q9EQ28	Pold3	DNA polymerase delta subunit 3	FSAIQCAAAVPR	Unmodified	137	0.00933333	1.86189		12.0422	0.570476	3.39422	0.0473731	11.4925	12.6314	12.0027	2.39769	3.75407	4.03089	20.6098	21.0444	20.9667	18.535	18.8554	18.965	17.6647	18.2543	18.0926	13.1878	14.1752	14.3916	0.0111033	0.0118949	0.0169215	0.0461074	Acetylation;Completeproteome;Directproteinsequencing;DNA-directedDNApolymerase;DNAreplication;Nucleotidyltransferase;Nucleus;Phosphoprotein;Referenceproteome;Transferase	nucleus	biosynthetic process;cellular metabolic process;cellular nitrogen compound metabolic process;cellular process;DNA metabolic process;DNA replication;macromolecule metabolic process;metabolic process;nitrogen compound metabolic process;nucleobase-containing compound metabolic process;primary metabolic process		CDC27			NA	18.64±3.71	NA	NA	1.09435	6.26287	8.1743	24.5454
Q8BT60	Cpne3	Copine-3	VELNVSCNNLLDADVTSK	Unmodified	15	0.00941935	4.81282		9.99391	1.0885	0.491838	0.108916	10.9892	8.83153	10.161	1.00838	0.131057	0.336078	19.6581	19.4044	18.7854	17.6284	17.4863	16.6073	16.6402	16.0366	15.6411	11.0112	7.9126	8.39517	0.0232806	0.0320809	0.03124	0.183084	Completeproteome;Phosphoprotein;Referenceproteome;Repeat	cytosol	cellular metabolic process;cellular process;macromolecule metabolic process;macromolecule modification;metabolic process;phosphorus metabolic process;primary metabolic process;protein metabolic process;protein modification process;protein phosphorylation		C2;Copine			12.4±0.46	25.92±6.39	12.94±1.47	6.73±0.58
P97310	Mcm2	DNA replication licensing factor MCM2	FDVLCVVR	Unmodified	661	0.0095	1.49929		11.9699	1.25152	4.24832	0.104556	10.5673	12.9726	12.3698	3.70875	4.93856	4.09764	22.3661	22.478	22.0515	20.7279	20.5164	20.4347	19.2849	19.732	19.2269	16.0295	16.2497	15.886	0.00991695	0.00735968	0.0142368	0.0114103	Acetylation;ATP-binding;Cellcycle;Completeproteome;Directproteinsequencing;DNA-binding;DNAreplication;Helicase;Hydrolase;Metal-binding;Nucleotide-binding;Nucleus;Phosphoprotein;Referenceproteome;Zinc;Zinc-finger	nucleus	cell cycle;cellular component assembly;cellular component organization;cellular macromolecular complex assembly;cellular metabolic process;cellular nitrogen compound metabolic process;cellular process;chromatin organization;chromosome organization;DNA geometric change;DNA metabolic process;macromolecular complex assembly;macromolecule metabolic process;metabolic process;nitrogen compound metaboli…	Cell cycle;Cell cycle - yeast;DNA replication;Meiosis - yeast	MCM;MCM_N;MCM2_N			NA	1.24±0.56	22.51±4.25	NA
Q8BG05	Hnrnpa3	Heterogeneous nuclear ribonucleoprotein A3	WGTLTDCVVMR	Unmodified	64	0.00952	1.08199		13.9688	1.45809	6.57748	0.104381	12.4052	14.21	15.2913	6.56158	6.84328	6.32757	21.6686	22.7938	20.5626	20.4247	21.7305	19.294	18.8487	20.1999	18.0928	16.5928	17.9636	15.4061	0.0514701	0.0595271	0.0560437	0.076849	Acetylation;Alternativesplicing;Completeproteome;Directproteinsequencing;Methylation;mRNAprocessing;mRNAsplicing;Nucleus;Phosphoprotein;Referenceproteome;Repeat;Ribonucleoprotein;RNA-binding;Spliceosome	nucleus	cellular metabolic process;cellular nitrogen compound metabolic process;cellular process;macromolecule metabolic process;metabolic process;mRNA metabolic process;mRNA processing;nitrogen compound metabolic process;nucleobase-containing compound metabolic process;primary metabolic process;RNA metabolic process;RNA processing;RNA splicing	Spliceosome	RRM_1			10.24±0.15	8.38±2.95	7.45±0.9	5.61±0.47	0.977466	1.51226	2.17206	7.552
Q922H2	Pdk3	[Pyruvate dehydrogenase (acetyl-transferring)] kinase isozyme 3, mitochondrial	HIGSIDPTCNVADVVK	Unmodified	191	0.00971429	1.78357		10.5148	2.42312	3.01476	0.230449	13.1877	9.8946	8.462	2.80049	3.41144	2.83236	18.4482	18.4029	19.6774	16.7417	17.2447	18.5458	15.7295	15.216	16.2421	11.6245	12.4213	13.4454	0.0383759	0.0531677	0.0326177	0.0730422	ATP-binding;Carbohydratemetabolism;Completeproteome;Glucosemetabolism;Kinase;Mitochondrion;Nucleotide-binding;Referenceproteome;Transferase;Transitpeptide	nucleus	alcohol metabolic process;biological regulation;carbohydrate metabolic process;cellular homeostasis;cellular metabolic process;cellular process;homeostatic process;macromolecule metabolic process;macromolecule modification;metabolic process;peptidyl-amino acid modification;phosphorus metabolic process;primary metabolic process;protein metabolic process;protein modification process;protein phospho…		BCDHK_Adom3;HATPase_c			NA	8.02±3.78	1.88±0.83	NA
Q8VEK3	Hnrnpu	Heterogeneous nuclear ribonucleoprotein U	EKPYFPIPEDCTFIQNVPLEDR	Unmodified	449	0.00974359	1.56073		7.04815	1.31669	2.36583	0.186813	8.53152	6.59523	6.01771	2.2164	2.36498	2.5161	20.3305	21.5158	21.0456	18.0793	19.0933	18.9233	16.9081	17.6918	17.0805	12.616	13.7258	13.6474	0.0284704	0.0290424	0.023906	0.0464641	Acetylation;ATP-binding;Biologicalrhythms;Citrullination;Coiledcoil;Completeproteome;Cytoplasm;DNA-binding;Methylation;mRNAprocessing;mRNAsplicing;Nucleotide-binding;Nucleus;Phosphoprotein;Referenceproteome;Ribonucleoprotein;RNA-binding;Spliceosome	nucleus	biological regulation;cell differentiation;cellular metabolic process;cellular nitrogen compound metabolic process;cellular process;developmental process;macromolecule metabolic process;metabolic process;mRNA metabolic process;mRNA processing;nitrogen compound metabolic process;nucleobase-containing compound metabolic process;primary metabolic process;rhythmic process;RNA metabolic process;RNA pr…	Spliceosome	SAP;SPRY			0.78±0.14	8.99±4.9	16.5±9.89	1.64±0.19
P05202	Got2	Aspartate aminotransferase, mitochondrial	EYLPIGGLAEFCK	Unmodified	106	0.00991667	2.29239		10.2779	0.438658	2.12967	0.0426799	9.7827	10.6178	10.4331	1.75696	2.50237	NaN	20.705	22.6553	21.543	18.8177	20.7887	19.9488	17.4999	19.5818	18.4412	13.0125	15.5047	NaN	0.0452223	0.0498233	0.0563302	0.123592	3D-structure;Acetylation;Aminotransferase;Cellmembrane;Completeproteome;Directproteinsequencing;Lipidtransport;Membrane;Mitochondrion;Nitration;Phosphoprotein;Pyridoxalphosphate;Referenceproteome;Transferase;Transitpeptide;Transport	mitochondrion, plasma membrane	amine metabolic process;biosynthetic process;catabolic process;cellular amino acid metabolic process;cellular ketone metabolic process;cellular metabolic process;cellular nitrogen compound metabolic process;cellular process;establishment of localization;lipid transport;metabolic process;nitrogen compound metabolic process;organic acid metabolic process;organic acid transport;primary metabolic pro…	Alanine, aspartate and glutamate metabolism;Arginine and proline metabolism;Cysteine and methionine metabolism;Fat digestion and absorption;Phenylalanine metabolism;Phenylalanine, tyrosine and tryptophan biosynthesis;Tyrosine metabolism	Aminotran_1_2	NA_C(13)		2.57±0.17	7.81±2.19	10.09±2.06	2.32±0.17	1.18676	0.758994	1.74434	6.40435
Q9DC48	Cdc40	Pre-mRNA-processing factor 17	VITCGWDGLIK	Unmodified	569	0.01	2.33497		12.3891	1.9908	2.50968	0.160689	12.4542	14.3466	10.3666	3.33039	1.82213	2.37653	19.8411	19.7005	18.9586	18.0699	17.9681	17.1212	17.0277	17.1227	15.8465	13.2106	12.2164	11.7609	0.0243161	0.0293931	0.0426613	0.0598053	Completeproteome;mRNAprocessing;mRNAsplicing;Nucleus;Referenceproteome;Repeat;Spliceosome;WDrepeat	nucleus	cellular metabolic process;cellular nitrogen compound metabolic process;cellular process;macromolecule metabolic process;metabolic process;mRNA metabolic process;mRNA processing;nitrogen compound metabolic process;nucleobase-containing compound metabolic process;primary metabolic process;RNA metabolic process;RNA processing;RNA splicing	Spliceosome	WD40			NA	0.81±0.12	3.34±0.22	NA
Q3TIU4	Pde12	2',5'-phosphodiesterase 12	TVLYPYCAPYALELDYR	Unmodified	320	0.0101277	4.46475		10.5937	3.61673	0.472032	0.341405	11.1591	13.8944	6.72754	0.580968	0.363095	NaN	17.5182	18.5417	18.5781	15.4109	16.6402	16.5891	14.5252	15.9101	14.7848	7.99198	8.54001	NaN	0.0330375	0.0428938	0.0488388	0.0468807	Completeproteome;Exonuclease;Hydrolase;Magnesium;Metal-binding;Mitochondrion;mRNAprocessing;Nuclease;Phosphoprotein;Referenceproteome;Transitpeptide	mitochondrion	cellular metabolic process;cellular nitrogen compound metabolic process;cellular process;macromolecule metabolic process;metabolic process;mRNA metabolic process;mRNA processing;nitrogen compound metabolic process;nucleobase-containing compound metabolic process;primary metabolic process;RNA metabolic process;RNA processing		Exo_endo_phos			NA	12.34±2.7	25.54±14.24	NA
P17918	Pcna	Proliferating cell nuclear antigen	DLSHIGDAVVISCAK	Unmodified	162	0.0103478	2.2005		11.258	0.769936	2.52891	0.0683901	11.3425	11.9822	10.4493	1.67754	2.84612	3.06306	23.3015	23.9997	23.5379	21.9832	22.3407	22.0612	20.335	21.1228	20.4386	16.1101	17.2475	17.0772	0.0150388	0.00849475	0.0207481	0.03649	Acetylation;Completeproteome;DNA-binding;DNAdamage;DNArepair;DNAreplication;Isopeptidebond;Methylation;Nucleus;Phosphoprotein;Referenceproteome;Ublconjugation	nucleus	biological regulation;biosynthetic process;cellular metabolic process;cellular nitrogen compound metabolic process;cellular process;DNA metabolic process;DNA repair;macromolecule metabolic process;metabolic process;nitrogen compound metabolic process;nucleobase-containing compound metabolic process;primary metabolic process;regulation of DNA metabolic process;response to abiotic stimulus;response…	Base excision repair;Cell cycle;DNA replication;Mismatch repair;Nucleotide excision repair	PCNA_C;PCNA_N	S-nitrosylation_C(162)		8.92±0.54	NA	15.94±8.18	10.89±0.36	1.11163	1.44565	2.88188	7.41293
Q9QUI0	Rhoa	Transforming protein RhoA	TCLLIVFSK	Unmodified	20	0.0122424	2.0138		10.6768	1.84814	2.72414	0.173099	9.68284	12.8092	9.53831	2.08855	2.23374	3.85014	21.4208	21.2778	20.9494	20.4598	20.454	20.009	18.1993	18.5108	17.7039	14.9089	15.0022	15.3667	0.0113923	0.0127346	0.0224351	0.016029	3D-structure;Cellcycle;Celldivision;Cellmembrane;Cellprojection;Completeproteome;Cytoplasm;Cytoskeleton;GTP-binding;Lipoprotein;Membrane;Methylation;Nucleotide-binding;Phosphoprotein;Prenylation;Proto-oncogene;Referenceproteome;Ublconjugation	cytosol, nucleus, plasma membrane	anatomical structure development;anatomical structure morphogenesis;biological adhesion;biological regulation;cell adhesion;cell differentiation;cell junction organization;cell morphogenesis;cell motility;cellular component assembly;cellular component morphogenesis;cellular component movement;cellular component organization;cellular process;cytoskeleton organization;developmental process;locomoti…	Adherens junction;Axon guidance;Bacterial invasion of epithelial cells;Chemokine signaling pathway;Colorectal cancer;Endocytosis;Focal adhesion;ko05152;Leukocyte transendothelial migration;Neurotrophin signaling pathway;Pancreatic secretion;Pathogenic Escherichia coli infection;Pathways in cancer;Regulation of actin cytoskeleton;T cell receptor signaling pathway;TGF-beta signaling pathway;Tight j…	Ras			NaN	NaN	NaN	NaN	0.61155	5.62219	3.37547	16.4359
P53996	Cnbp	Cellular nucleic acid-binding protein	ECTIEATA	Unmodified	172	0.0123692	1.76729		15.9515	0.109671	4.68967	0.00687533	16.029	NaN	15.8739	4.50001	NaN	4.87934	17.7112	NaN	23.181	16.1187	NaN	21.7669	15.322	NaN	20.7751	11.7112	NaN	17.4819	0.189167	0.210839	0.213642	0.279553	Acetylation;Alternativesplicing;Completeproteome;Cytoplasm;DNA-binding;Endoplasmicreticulum;Metal-binding;Methylation;Referenceproteome;Repeat;Repressor;Transcription;Transcriptionregulation;Zinc;Zinc-finger	cytosol, endoplasmatic reticulum, nucleus	biological regulation;biosynthetic process;cellular metabolic process;cellular nitrogen compound metabolic process;cellular process;macromolecule metabolic process;metabolic process;nitrogen compound metabolic process;nucleobase-containing compound metabolic process;primary metabolic process;RNA metabolic process		zf-CCHC			NA	NA	NA	9.16±0.75	1.5435	2.38096	5.60609	21.5753
Q60872	Eif1a	Eukaryotic translation initiation factor 1A	LEAMCFDGVR	Unmodified	51	0.0123836	1.65094		10.6121	0.196464	3.48411	0.0185133	10.4525	10.5522	10.8315	4.68154	2.59271	3.17809	20.6947	20.7185	21.0854	19.2355	19.4621	19.454	17.5959	17.635	18.0441	14.8878	14.2306	14.5249	0.0105134	0.00663195	0.0139795	0.0226287	Completeproteome;Initiationfactor;Proteinbiosynthesis;Referenceproteome	cytosol		RNA transport	eIF-1a			3.29±0.11	7.87±3.82	6.19±3.04	2.79±0.5
P68369	Tuba1a	Tubulin alpha-1A chain	TIQFVDWCPTGFK	Unmodified	347	0.0125556	1.69374		10.0948	1.11477	3.13424	0.11043	9.40518	9.49833	11.3809	NaN	3.53624	2.73225	20.4797	21.98	20.3325	18.1828	19.8864	18.1702	17.2118	18.7278	17.3715	NaN	15.1167	13.0164	0.0435564	0.0526623	0.0468757	0.105579	Acetylation;Completeproteome;Cytoplasm;Cytoskeleton;Directproteinsequencing;GTP-binding;Microtubule;Nucleotide-binding;Referenceproteome	cytoskeleton	cellular component assembly;cellular component organization;cellular macromolecular complex assembly;cellular process;macromolecular complex assembly;protein complex assembly;protein polymerization	Gap junction;Pathogenic Escherichia coli infection;Phagosome	Tubulin;Tubulin_C	S-nitrosylation_C(295)		NaN	NaN	NA	NA	1.55233	1.44509	2.40217	7.84263
P26443	Glud1	Glutamate dehydrogenase 1, mitochondrial	CAVVDVPFGGAK	Unmodified	172	0.0127324	1.88912		11.9534	0.27412	3.35461	0.0229324	11.6714	11.9698	12.2189	2.14485	3.82788	4.09111	21.9078	22.7064	21.9642	20.6947	21.6103	21.1323	18.9879	19.8278	19.1194	15.183	16.9593	16.5812	0.0200824	0.0216567	0.0233934	0.0576127	Acetylation;ADP-ribosylation;ATP-binding;Completeproteome;Directproteinsequencing;GTP-binding;Mitochondrion;NADP;Nucleotide-binding;Oxidoreductase;Phosphoprotein;Referenceproteome;Transitpeptide	mitochondrion	amine metabolic process;behavior;biological regulation;biosynthetic process;catabolic process;cellular amino acid metabolic process;cellular ketone metabolic process;cellular metabolic process;cellular nitrogen compound metabolic process;cellular process;metabolic process;multicellular organismal process;neurological system process;nitrogen compound metabolic process;organic acid metabolic proces…	Alanine, aspartate and glutamate metabolism;Arginine and proline metabolism;D-Glutamine and D-glutamate metabolism;Nitrogen metabolism;Proximal tubule bicarbonate reclamation	ELFV_dehydrog;ELFV_dehydrog_N			4.71±0.32	4.51±2.5	0.84±0.35	2.98±0.25	1.01694	9.5187	9.92956	25.1178
Q8VEK3	Hnrnpu	Heterogeneous nuclear ribonucleoprotein U	DCEVVMMIGLPGAGK	Unmodified	473	0.0129143	3.2577		12.8159	0.222702	1.53169	0.0173769	13.0251	12.5818	12.8409	2.16296	0.610356	1.82176	20.1582	20.7761	21.042	18.1881	19.2961	18.9351	17.4189	17.9795	18.2791	12.6888	11.9488	13.1831	0.0219486	0.030048	0.0244042	0.0492755	Acetylation;ATP-binding;Biologicalrhythms;Citrullination;Coiledcoil;Completeproteome;Cytoplasm;DNA-binding;Methylation;mRNAprocessing;mRNAsplicing;Nucleotide-binding;Nucleus;Phosphoprotein;Referenceproteome;Ribonucleoprotein;RNA-binding;Spliceosome	nucleus	biological regulation;cell differentiation;cellular metabolic process;cellular nitrogen compound metabolic process;cellular process;developmental process;macromolecule metabolic process;metabolic process;mRNA metabolic process;mRNA processing;nitrogen compound metabolic process;nucleobase-containing compound metabolic process;primary metabolic process;rhythmic process;RNA metabolic process;RNA pr…	Spliceosome	SAP;SPRY			2.67±0.16	9.52±3.96	6.84±2.97	1.43±0.21	1.18302	2.54129	3.83284	20.6045
Q9WV32	Arpc1b	Actin-related protein 2/3 complex subunit 1B	CSQFCTTGMDGGMSIWDVK	Unmodified	342;346	0.0131014	1.28998		9.32915	0.374703	3.82851	0.0401647	9.59047	8.89985	9.49713	NaN	3.48575	4.17127	19.9029	21.228	20.4988	17.4994	19.3496	17.8079	16.6661	17.8724	17.2464	NaN	14.5584	13.286	0.0323059	0.0544066	0.03495	0.0646252	Acetylation;Actin-binding;Completeproteome;Cytoplasm;Cytoskeleton;Referenceproteome;Repeat;WDrepeat	cytoskeleton	biological regulation;cellular component organization;cellular process;cytoskeleton organization;organelle organization;regulation of organelle organization	Bacterial invasion of epithelial cells;Fc gamma R-mediated phagocytosis;Pathogenic Escherichia coli infection;Regulation of actin cytoskeleton;Shigellosis	WD40			NaN	NaN	NaN	NaN	0.206498	7.35195	8.01475	11.7434
P17751	Tpi1	Triosephosphate isomerase	IIYGGSVTGATCK	Unmodified	268	0.0132941	2.84368		7.78651	0.884649	1.19148	0.113613	8.36905	8.22193	6.76854	0.578818	1.759	1.23662	24.3743	24.9437	24.4211	23.376	24.0014	23.6545	20.9216	21.4631	20.6372	15.9517	18.1979	17.335	0.0128602	0.0132331	0.0199724	0.0660258	Acetylation;Completeproteome;Directproteinsequencing;Gluconeogenesis;Glycolysis;Isomerase;Nitration;Pentoseshunt;Phosphoprotein;Referenceproteome	cytosol	alcohol metabolic process;biosynthetic process;carbohydrate metabolic process;catabolic process;cellular aldehyde metabolic process;cellular metabolic process;cellular nitrogen compound metabolic process;cellular process;cofactor metabolic process;developmental process;generation of precursor metabolites and energy;heterocycle metabolic process;metabolic process;multicellular organismal developme…	Carbon fixation in photosynthetic organisms;Fructose and mannose metabolism;Glycolysis / Gluconeogenesis;Inositol phosphate metabolism	TIM	NA_C(117)		7.99±0.31	4.65±1.57	3.17±1.38	4.92±0.24	0.872916	1.56916	2.29005	7.33239
Q9EPK7	Xpo7	Exportin-7	GSSSYSQLLAATCLTK	Unmodified	66	0.0134925	-0.935711		39.8096	3.33719	76.0872	0.0838286	40.8876	36.0667	42.4746	75.7505	70.9962	81.5149	18.1486	18.2887	18.3915	15.8113	16.2724	16.3944	17.6168	17.4628	17.9539	17.4546	17.5639	18.5351	0.00667126	0.019032	0.0142085	0.0333195	Acetylation;Alternativesplicing;Completeproteome;Cytoplasm;mRNAtransport;Nuclearporecomplex;Nucleus;Proteintransport;Referenceproteome;Translocation;Transport	nucleus	establishment of localization;nuclear transport;nucleobase-containing compound transport;nucleocytoplasmic transport;protein targeting;protein transport;transport		IBN_N			1.2±0.4	16.02±9.56	14.01±6.46	NA	0.437525	2.84305	6.99001	12.5428
Q01320	Top2a	DNA topoisomerase 2-alpha	LQSSLTCNSMVLFDHVGCLK	Unmodified	996;1007	0.0138765	-1.16732		8.86963	0.833695	20.0705	0.0939944	8.47973	9.82683	8.30232	24.0844	17.1312	18.996	20.245	21.1284	21.6133	17.4487	18.0262	17.5715	16.813	17.9305	18.148	15.7924	15.752	15.4792	0.0330429	0.0172056	0.0406271	0.010869	Acetylation;ATP-binding;Biologicalrhythms;Completeproteome;DNA-binding;Isomerase;Magnesium;Metal-binding;Nucleotide-binding;Nucleus;Phosphoprotein;Referenceproteome;Topoisomerase	nucleus	biological regulation;cell differentiation;cell division;cellular component organization;cellular metabolic process;cellular nitrogen compound metabolic process;cellular process;chromosome organization;chromosome segregation;developmental process;DNA geometric change;DNA ligation;DNA metabolic process;DNA packaging;DNA recombination;macromolecule metabolic process;metabolic process;nitrogen compo…		DNA_gyraseB;DNA_topoisoIV;DTHCT;HATPase_c;Toprim			NaN	NaN	NaN	NaN
P47962	Rpl5	60S ribosomal protein L5	DIICQIAYAR	Unmodified	62	0.0138919	3.23197		11.9264	0.394006	1.37992	0.0330363	11.9159	11.5378	12.3256	NaN	0.837651	1.92219	22.4786	22.7671	21.538	20.377	20.1265	19.4808	19.5926	19.8284	18.7075	NaN	13.2392	13.8077	0.0288723	0.0231258	0.0304994	0.0297252	Acetylation;Completeproteome;Cytoplasm;Nucleus;Phosphoprotein;Referenceproteome;Ribonucleoprotein;Ribosomalprotein;RNA-binding;rRNA-binding	cytosol	biosynthetic process;cellular metabolic process;cellular nitrogen compound metabolic process;cellular process;macromolecule metabolic process;metabolic process;nitrogen compound metabolic process;nucleobase-containing compound metabolic process;primary metabolic process;protein metabolic process;ribosomal large subunit biogenesis;RNA metabolic process;RNA processing;rRNA processing;translation	Ribosome	Ribosomal_L18_c;Ribosomal_L18p			3.98±0.23	15.03±7.16	27.19±3.7	1.01±0.19	0.788743	0.888466	2.21973	4.08369
Q8CGF7	Tcerg1	Transcription elongation regulator 1	AKPVATTPIPGTPWCVVWTGDER	Unmodified	516	0.01405	3.64081		12.8942	0.642437	1.1716	0.0498239	12.4959	12.5513	13.6353	NaN	0.618594	1.7246	18.9226	17.8443	18.6043	17.5802	16.1917	17.1802	16.1147	15.0437	15.9412	NaN	8.86386	11.3477	0.0300168	0.0420827	0.0366143	0.173795	3D-structure;Alternativesplicing;Coiledcoil;Completeproteome;Nucleus;Polymorphism;Referenceproteome;Repeat;Repressor;Transcription;Transcriptionregulation	nucleus	biological regulation;biosynthetic process;cellular metabolic process;cellular nitrogen compound metabolic process;cellular process;macromolecule metabolic process;metabolic process;nitrogen compound metabolic process;nucleobase-containing compound metabolic process;primary metabolic process;RNA metabolic process	Spliceosome	FF;WW			NaN	NaN	NaN	NaN
Q6ZQL4	Wdr43	WD repeat-containing protein 43	DISNCWAPTVETAITK	Unmodified	379	0.0142278	2.06438		8.7789	1.48148	2.11595	0.168755	10.3531	7.41196	8.57163	NaN	2.50813	1.72377	19.0689	19.6202	19.3076	16.4337	17.2002	15.6627	15.9547	15.9773	15.8926	NaN	11.9196	9.8295	0.0143012	0.0467832	0.00275119	0.135907	Completeproteome;Nucleus;Phosphoprotein;Referenceproteome;Repeat;WDrepeat	nucleus		Ribosome biogenesis in eukaryotes	Utp12;WD40			NA	7.94±4.13	10.15±2.96	8.36±0.58
P12265	Gusb	Beta-glucuronidase	TSHYPYSEEVLQLCDR	Unmodified	392	0.0144103	1.64399		12.6656	0.723517	4.10741	0.0571247	13.2434	12.8992	11.8541	4.80271	NaN	3.41212	20.9844	17.4595	20.8185	18.963	14.9552	18.7551	18.2727	14.7041	17.924	14.654	NaN	13.932	0.100685	0.128506	0.115956	0.0357188	Completeproteome;Endoplasmicreticulum;Glycoprotein;Glycosidase;Hydrolase;Lysosome;Polymorphism;Referenceproteome;Signal	extracellular, lysosom	carbohydrate metabolic process;metabolic process;primary metabolic process	Drug metabolism - other enzymes;Flavone and flavonol biosynthesis;Glycosaminoglycan degradation;Lysosome;Pentose and glucuronate interconversions;Porphyrin and chlorophyll metabolism;Starch and sucrose metabolism	Glyco_hydro_2;Glyco_hydro_2_C;Glyco_hydro_2_N			13.36±1.24	NA	NA	12.06±1.31
Q6Q899	Ddx58	Probable ATP-dependent RNA helicase DDX58	CFLLTSSADVIEK	Unmodified	739	0.0144533	2.37232		10.7909	1.11836	2.08242	0.103639	11.5817	10.0001	NaN	2.2101	1.95474	NaN	17.7549	18.683	NaN	16.3087	18.1797	NaN	14.8224	15.5131	NaN	10.8412	12.5313	NaN	0.0360211	0.0767213	0.0321997	0.102264	3D-structure;Acetylation;Alternativesplicing;Antiviraldefense;ATP-binding;Celljunction;Cellmembrane;Cellprojection;Completeproteome;Cytoplasm;Cytoskeleton;Helicase;Hydrolase;Immunity;Innateimmunity;Isopeptidebond;Membrane;Metal-binding;Nucleotide-binding;Phosphoprotein;Referenceproteome;Repeat;RNA-binding;Tightjunction;Ublconjugation;Zinc	cytosol	biological regulation;detection of stimulus;immune system process;multi-organism process;regulation of transport;response to biotic stimulus;response to chemical stimulus;response to external stimulus;response to stimulus;response to stress	Cytosolic DNA-sensing pathway;Hepatitis C;Measles;RIG-I-like receptor signaling pathway	DEAD;Helicase_C;RIG-I_C-RD			100±0	NA	NA	8.54±0.77
O70251	Eef1b	Elongation factor 1-beta	LQIQCVVEDDK	Unmodified	247	0.0145974	2.07913		11.7867	0.964818	2.95928	0.0818562	11.0116	12.8673	11.4813	1.89907	4.39602	2.58275	22.5784	22.9782	22.4596	21.2486	21.0217	21.0224	19.5638	20.2187	19.5129	15.5577	16.5789	15.7852	0.0119836	0.00619973	0.019915	0.0335623	Acetylation;Completeproteome;Directproteinsequencing;Elongationfactor;Phosphoprotein;Proteinbiosynthesis;Referenceproteome	cytosol			EF-1_beta_acid;EF1_GNE			NaN	NaN	NaN	NaN	1.01822	1.51462	2.96091	8.54678
Q60930	Vdac2	Voltage-dependent anion-selective channel protein 2	WNTDNTLGTEIAIEDQICQGLK	Unmodified	104	0.0146824	2.12439		8.16488	1.22509	1.90469	0.150044	9.3922	6.94203	8.16042	NaN	2.32183	1.48755	18.4746	18.07	18.188	16.1212	16.1479	16.1295	15.2045	14.3253	14.6956	NaN	10.7532	10.0802	0.0114049	0.000847036	0.0299432	0.0456842	Acetylation;Completeproteome;Directproteinsequencing;Iontransport;Isopeptidebond;Membrane;Mitochondrion;Mitochondrionoutermembrane;NAD;Nucleotide-binding;Porin;Referenceproteome;Transmembrane;Transmembranebetastrand;Transport;Ublconjugation	mitochondrion	biological regulation	Calcium signaling pathway;Huntington's disease;Parkinson's disease	Porin_3			4.64±0.19	12.49±5.73	3.76±1.96	6.96±0.25	1.30971	7.49768	4.72049	21.7911
Q9Z1Q9	Vars	Valine--tRNA ligase	DNPMVVPLCNR	Unmodified	662	0.0147895	-0.895933		8.50751	0.461518	15.8668	0.0542482	8.00185	8.90604	8.61465	17.4804	14.3449	15.7751	22.0675	22.2482	21.6353	19.2671	19.7473	18.6363	18.5443	18.8937	18.2282	17.0281	17.1693	16.2197	0.0143258	0.0289952	0.0179402	0.0304883	Acetylation;Aminoacyl-tRNAsynthetase;ATP-binding;Completeproteome;Ligase;Nucleotide-binding;Proteinbiosynthesis;Referenceproteome	cytosol	amine metabolic process;cellular amino acid metabolic process;cellular ketone metabolic process;cellular metabolic process;cellular nitrogen compound metabolic process;cellular process;macromolecule metabolic process;metabolic process;nitrogen compound metabolic process;nucleobase-containing compound metabolic process;organic acid metabolic process;primary metabolic process;RNA metabolic process;…	Aminoacyl-tRNA biosynthesis;Valine, leucine and isoleucine biosynthesis	Anticodon_1;GST_C;GST_N;tRNA-synt_1			4.88±0.22	20.94±8.69	12.89±6.75	5.17±0.36
Q8CHP8	Pgp	Phosphoglycolate phosphatase	YLQQPDCLLVGTNMDNR	Unmodified	193	0.0148571	2.86212		11.2975	2.3237	1.61167	0.205683	12.4376	8.62393	12.8309	1.10468	NaN	2.11866	18.7877	16.7466	16.7697	17.1907	15.4337	15.0537	15.9721	13.3412	14.0055	10.7065	NaN	9.52389	0.0672122	0.0717339	0.0947475	0.0826706	3D-structure;Carbohydratemetabolism;Completeproteome;Hydrolase;Magnesium;Metal-binding;Proteinphosphatase;Referenceproteome	cytosol	carbohydrate metabolic process;cellular metabolic process;cellular process;macromolecule metabolic process;macromolecule modification;metabolic process;phosphorus metabolic process;primary metabolic process;protein dephosphorylation;protein metabolic process;protein modification process	Glyoxylate and dicarboxylate metabolism	Hydrolase_6			15.31±0.78	7.15±3.7	8.9±3.63	1.01±0.4
Q9CQJ6	Denr	Density-regulated protein	ATDISESSGADCK	Acetyl (Protein N-term)	13	0.0150361	3.03051		9.32553	3.70403	1.18943	0.397193	9.38395	13	5.59263	1.73769	1.25891	0.571682	19.2342	19.1408	18.7534	17.9031	17.9565	17.2513	15.9627	16.3983	14.6761	12.0817	11.6631	9.809	0.0133878	0.0221787	0.0571117	0.108144	Acetylation;Completeproteome;Initiationfactor;Phosphoprotein;Proteinbiosynthesis;Referenceproteome	cytosol	cellular component assembly;cellular component disassembly;cellular component organization;cellular macromolecular complex assembly;cellular process;macromolecular complex assembly;ribonucleoprotein complex assembly;translational initiation		SUI1			NaN	NaN	NaN	NaN
Q9R0Q7	Ptges3	Prostaglandin E synthase 3	LTFSCLGGSDNFK	Unmodified	40	0.0152195	4.45633		10.3862	0.943422	0.666112	0.0908344	10.7129	11.1228	9.32282	0.5472	1.30398	0.147157	23.6515	23.9867	23.5201	22.3833	22.3723	21.9742	20.5924	20.9884	20.2382	14.8775	16.1303	12.5679	0.0101439	0.0104789	0.0182125	0.124414	Acetylation;Completeproteome;Cytoplasm;Directproteinsequencing;Fattyacidbiosynthesis;Fattyacidmetabolism;Isomerase;Lipidbiosynthesis;Lipidmetabolism;Phosphoprotein;Prostaglandinbiosynthesis;Prostaglandinmetabolism;Referenceproteome	cytosol	anatomical structure development;biological regulation;biosynthetic process;carbohydrate metabolic process;cell proliferation;cellular ketone metabolic process;cellular lipid metabolic process;cellular metabolic process;cellular nitrogen compound metabolic process;cellular process;developmental process;DNA metabolic process;DNA replication;energy reserve metabolic process;generation of precursor …		CS			7.72±0.26	11.58±3.75	2.4±2.4	5.01±0.3	2.82501	4.44594	5.73231	21.027
Q02053	Uba1	Ubiquitin-like modifier-activating enzyme 1	YFLVGAGAIGCELLK	Unmodified	481	0.019907	2.80333		9.00269	0.283826	1.30372	0.0315267	NaN	9.20339	8.802	NaN	1.49661	1.11083	NaN	20.7596	18.5465	NaN	18.8577	16.4692	NaN	17.4572	15.1734	NaN	12.8173	9.99309	0.0796262	0.095617	0.09898	0.175097	3D-structure;Acetylation;ATP-binding;Completeproteome;Cytoplasm;Directproteinsequencing;Ligase;Mitochondrion;Nucleotide-binding;Nucleus;Phosphoprotein;Referenceproteome;Repeat;Ublconjugation;Ublconjugationpathway	nucleus	catabolic process;cellular metabolic process;cellular process;macromolecule metabolic process;metabolic process;primary metabolic process;protein metabolic process;proteolysis;proteolysis involved in cellular protein catabolic process;response to DNA damage stimulus;response to stimulus;response to stress	Parkinson's disease;Ubiquitin mediated proteolysis	ThiF;UBA_e1_C;UBA_e1_thiolCys;UBACT	NA_C(431)		1.78±0.36	5.65±3.64	1.47±0.33	3.38±0.2	0.365105	7.01248	3.88202	17.321
Q9JMH6	Txnrd1	Thioredoxin reductase 1, cytoplasmic	EYCISSDDLFSLPYCPGK	Unmodified	177;189	0.02	2.15026		11.1709	0.996856	2.7056	0.0892369	10.3049	12.2606	10.9472	1.57071	4.07699	2.4691	20.4968	20.2959	20.0096	17.9716	18.308	17.5503	17.3751	17.4567	16.9855	12.002	13.7517	12.2465	0.0120805	0.0211578	0.0145793	0.0748045	Alternativesplicing;Completeproteome;Cytoplasm;Disulfidebond;FAD;Flavoprotein;NADP;Oxidoreductase;Phosphoprotein;Redox-activecenter;Referenceproteome;Selenocysteine	cytosol, nucleus	anatomical structure formation involved in morphogenesis;anatomical structure morphogenesis;biological regulation;cell proliferation;cellular homeostasis;cellular process;developmental process;homeostatic process	Pyrimidine metabolism;Selenocompound metabolism	Pyr_redox;Pyr_redox_2;Pyr_redox_dim			NaN	NaN	NaN	NaN	0.586147	5.83589	9.53129	20.2565
Q99LX0	Park7	Protein deglycase DJ-1	DVMICPDTSLEDAK	Unmodified	53	0.0202198	3.53903		8.40649	2.79053	0.890007	0.331949	6.96581	11.6229	6.63076	0.41302	0.46073	1.79627	22.6619	22.3968	22.4094	21.6612	21.7409	21.1785	18.9225	19.4701	18.5937	13.7476	13.9857	15.4058	0.00664984	0.0141365	0.0233071	0.0623497	Acetylation;Autophagy;Cellmembrane;Chaperone;Completeproteome;Copper;Cytoplasm;Directproteinsequencing;Fertilization;Hydrolase;Inflammatoryresponse;Isopeptidebond;Lipoprotein;Membrane;Mitochondrion;Nucleus;Oxidation;Palmitate;Phosphoprotein;Protease;Referenceproteome;RNA-binding;Stressresponse;Tumorsuppressor;Ublconjugation;Zymogen	endoplasmatic reticulum, nucleus	alcohol metabolic process;amine transport;autophagy;behavior;biological regulation;biosynthetic process;catabolic process;cell communication;cell proliferation;cell-cell signaling;cellular aldehyde metabolic process;cellular component organization;cellular homeostasis;cellular ion homeostasis;cellular ketone metabolic process;cellular metabolic process;cellular process;establishment of localizati…	Parkinson's disease	DJ-1_PfpI	S-nitrosylation_C(46)		6.32±0.64	1.32±0.14	3.05±0.44	4±0.2
P60335	Pcbp1	Poly(rC)-binding protein 1	VMTIPYQPMPASSPVICAGGQDR	Oxidation (M)	194	0.0204138	2.1556		12.1943	1.34782	2.73387	0.110529	11.2412	NaN	13.1473	2.90498	NaN	2.56276	18.615	NaN	17.2326	17.0614	NaN	16.1128	15.6339	NaN	14.5088	11.9986	NaN	10.8641	0.0545368	0.0404389	0.0527868	0.0701765	Acetylation;Completeproteome;Directproteinsequencing;DNA-binding;Nucleus;Phosphoprotein;Referenceproteome;Repeat;Ribonucleoprotein;RNA-binding	nucleus	biological regulation;cellular metabolic process;cellular nitrogen compound metabolic process;cellular process;macromolecule metabolic process;metabolic process;mRNA metabolic process;mRNA processing;nitrogen compound metabolic process;nucleobase-containing compound metabolic process;primary metabolic process;regulation of translation;RNA metabolic process;RNA processing	Spliceosome	KH_1	S-nitrosylation_C(109)		4.85±0.29	12.41±6.52	19.73±15.77	16.33±0.26	0.465489	1.60735	5.20627	14.9064
Q9ES52	Inpp5d	Phosphatidylinositol 3,4,5-trisphosphate 5-phosphatase 1	SSDSDESYGEGCIALR	Unmodified	822	0.0204444	-0.939871		19.9216	1.40133	38.1544	0.0703424	20.0633	21.2467	18.4548	NaN	38.4594	37.8494	18.4089	18.1496	19.4501	16.3697	15.557	16.9419	16.4146	16.2595	17.3065	NaN	14.8788	16.2264	0.0368682	0.0427219	0.0339166	0.0612694	Alternativesplicing;Apoptosis;Cellmembrane;Completeproteome;Cytoplasm;Directproteinsequencing;Hydrolase;Immunity;Membrane;Phosphoprotein;Referenceproteome;Repeat;SH2domain;SH3-binding	cytosol	biological regulation;cell death;cellular lipid metabolic process;cellular metabolic process;cellular process;death;immune system process;lipid metabolic process;metabolic process;multicellular organismal process;phosphorus metabolic process;primary metabolic process;response to stimulus;signal transduction	B cell receptor signaling pathway;Fc epsilon RI signaling pathway;Fc gamma R-mediated phagocytosis;Insulin signaling pathway;Phosphatidylinositol signaling system	Exo_endo_phos;SH2			NA	8.97±5.04	4.56±1.68	NA
O70194	Eif3d	Eukaryotic translation initiation factor 3 subunit D	WTCCALLAGSEYLK	Unmodified	437;438	0.0206742	-1.12207		6.84897	0.427378	14.9388	0.0624002	6.59225	7.34233	6.61234	13.7146	16.1629	NaN	20.6584	20.8305	18.8769	18.4489	18.4272	16.344	16.8337	17.1729	15.0569	15.7955	16.0523	NaN	0.0537551	0.0681537	0.0694904	0.0114034	Acetylation;Completeproteome;Cytoplasm;Initiationfactor;Phosphoprotein;Proteinbiosynthesis;Referenceproteome	cytosol	biological regulation;cellular component assembly;cellular component organization;cellular macromolecular complex assembly;cellular process;macromolecular complex assembly;regulation of translation;ribonucleoprotein complex assembly;translational initiation	RNA transport	eIF-3_zeta			NaN	NaN	NaN	NaN	0.405478	1.553	5.55276	15.604
Q91WU5	As3mt	Arsenite methyltransferase	YYGCGLTVPER	Unmodified	62	0.0209091	2.75575		14.5266	4.10443	2.3248	0.282547	19.2317	11.6814	12.6666	2.67608	3.22968	1.06863	20.7766	20.8156	20.8335	19.4462	19.9343	19.6514	18.7063	17.8971	18.048	14.2616	15.0292	13.1188	0.00139836	0.0124547	0.0236205	0.0680026	Completeproteome;Cytoplasm;Methyltransferase;Phosphoprotein;Referenceproteome;S-adenosyl-L-methionine;Transferase	cytosol	cellular ketone metabolic process;cellular metabolic process;cellular process;metabolic process;one-carbon metabolic process;organic acid metabolic process;response to chemical stimulus;response to stimulus;secondary metabolic process;small molecule metabolic process;toxin metabolic process;xenobiotic metabolic process		Methyltransf_31			7.88±0.34	10.04±4.51	3.37±1.49	7.73±0.97
Q6ZQ08	Cnot1	CCR4-NOT transcription complex subunit 1	CPSILGGLAPEK	Unmodified	624	0.0215	2.89993		10.1932	0.204142	1.38546	0.0200272	10.3376	10.0489	NaN	1.61956	1.15137	NaN	19.6971	19.8315	NaN	16.8869	17.0501	NaN	16.5805	16.6694	NaN	10.9622	10.6263	NaN	0.0048084	0.006801	0.00378107	0.022004	Alternativesplicing;Completeproteome;Cytoplasm;Developmentalprotein;Nucleus;Referenceproteome;Repressor;RNA-mediatedgenesilencing;Transcription;Transcriptionregulation;Translationregulation	cytosol	biological regulation;biosynthetic process;cell differentiation;cellular metabolic process;cellular nitrogen compound metabolic process;cellular process;developmental process;gene silencing;macromolecule metabolic process;metabolic process;nitrogen compound metabolic process;nucleobase-containing compound metabolic process;primary metabolic process;regulation of gene expression, epigenetic;regula…	RNA degradation	DUF3819;Not1			NA	19.39±2.96	1.57±0.24	NA	0.614227	3.56165	4.61912	14.4109
P25206	Mcm3	DNA replication licensing factor MCM3	CSVLAAANPVYGR	Unmodified	446	0.0217263	1.31153		10.02	0.539009	4.12073	0.0537932	9.77352	10.6382	9.64833	3.33642	5.35102	3.67474	22.1094	23.4058	22.6646	20.2415	21.5046	20.9293	18.9028	20.3354	19.4374	15.3849	17.3599	16.2171	0.0286192	0.0302695	0.0370142	0.0607551	Acetylation;ATP-binding;Cellcycle;Completeproteome;DNA-binding;DNAreplication;Glycoprotein;Helicase;Hydrolase;Nucleotide-binding;Nucleus;Phosphoprotein;Referenceproteome	nucleus	cell cycle;cellular metabolic process;cellular nitrogen compound metabolic process;cellular process;DNA metabolic process;macromolecule metabolic process;metabolic process;nitrogen compound metabolic process;nucleobase-containing compound metabolic process;primary metabolic process	Cell cycle;Cell cycle - yeast;DNA replication;Meiosis - yeast	MCM;MCM_N			NaN	NaN	16.32±10.46	NA	0.536884	2.72722	3.37016	16.6848
O88508	Dnmt3a	DNA (cytosine-5)-methyltransferase 3A	HIQEWGPFDLVIGGSPCNDLSIVNPAR	Unmodified	706	0.0219574	-2.60002		5.90246	1.88102	34.7171	0.318685	7.55206	3.85399	6.30133	NaN	39.0369	30.3973	18.1836	17.4015	19.2817	13.9075	12.1155	14.2609	14.5699	12.7607	15.3874	NaN	11.4724	13.0657	0.0516439	0.0856632	0.0943996	0.0918271	3D-structure;Alternativepromoterusage;Chromatinregulator;Completeproteome;Cytoplasm;DNA-binding;Metal-binding;Methyltransferase;Nucleus;Phosphoprotein;Referenceproteome;Repressor;S-adenosyl-L-methionine;Transcription;Transcriptionregulation;Transferase;Ublconjugation;Zinc;Zinc-finger	nucleus	amine metabolic process;biological regulation;biosynthetic process;cellular amino acid metabolic process;cellular aromatic compound metabolic process;cellular component organization;cellular ketone metabolic process;cellular metabolic process;cellular nitrogen compound metabolic process;cellular process;chromatin modification;chromatin organization;chromosome organization;DNA metabolic process;DN…	Cysteine and methionine metabolism	PWWP			NaN	NaN	NaN	NaN
Q9CPR4	Rpl17	60S ribosomal protein L17	INPYMSSPCHIEMILTEK	Unmodified	144	0.0221935	2.14047		12.1143	1.63063	2.81603	0.134604	10.3151	12.533	13.4947	NaN	2.12668	3.50539	20.3602	16.9277	18.823	18.0215	15.0397	16.2379	17.2401	14.1247	16.1426	NaN	9.51546	11.4551	0.0919268	0.0913068	0.0997864	0.130806	Completeproteome;Phosphoprotein;Referenceproteome;Ribonucleoprotein;Ribosomalprotein	cytosol, nucleus	biosynthetic process;cellular metabolic process;cellular process;macromolecule metabolic process;metabolic process;primary metabolic process;protein metabolic process;translation		Ribosomal_L22			5.77±0.34	12.99±3.38	13.35±5.18	2.86±0.51	0.489662	12.7979	9.28469	32.6166
P08752	Gnai2	Guanine nucleotide-binding protein G(i) subunit alpha-2	RLWADHGVQACFGR	Unmodified	140	0.022268	1.51077		11.6008	1.04806	4.17745	0.0903441	11.3258	12.7589	10.7176	4.94506	4.71942	2.86786	20.6377	20.5529	21.2739	19.0976	19.2616	20.1896	17.6688	17.7794	18.2155	14.8329	14.9261	15.1077	0.0189266	0.030173	0.0161589	0.00934429	Cellcycle;Celldivision;Cellmembrane;Completeproteome;Cytoplasm;Cytoskeleton;Directproteinsequencing;GTP-binding;Lipoprotein;Magnesium;Membrane;Metal-binding;Myristate;Nucleotide-binding;Palmitate;Referenceproteome;Transducer	cytosol	biological regulation;cell cycle;cell division;cell proliferation;cellular metabolic process;cellular process;macromolecule metabolic process;macromolecule modification;metabolic process;phosphorus metabolic process;primary metabolic process;protein metabolic process;protein modification process;protein phosphorylation;regulation of protein modification process;regulation of transport;response to…	Axon guidance;Chagas disease (American trypanosomiasis);Chemokine signaling pathway;Gap junction;Gastric acid secretion;Leukocyte transendothelial migration;Long-term depression;Melanogenesis;Progesterone-mediated oocyte maturation;Tight junction;Toxoplasmosis	G-alpha			26.26±1.94	16.88±5.43	8.88±4.94	10.47±0.7	0.756118	5.79009	8.39549	14.8267
Q61686	Cbx5	Chromobox protein homolog 5	IIGATDSCGDLMFLMK	Unmodified	133	0.022898	5.89109		9.79337	0.750565	0.179244	0.0766401	9.26264	NaN	10.3241	0.108698	NaN	0.24979	19.2842	NaN	19.3705	17.5527	NaN	16.7326	15.992	NaN	16.2518	7.70881	NaN	8.09114	0.00315735	0.0338276	0.0113949	0.0342215	Acetylation;Centromere;Chromosome;Completeproteome;Nucleus;Phosphoprotein;Referenceproteome;Repeat;Ublconjugation	nucleus	biological regulation		Chromo;Chromo_shadow			NA	9.9±0.77	10.45±2.54	NA	0.925346	6.66743	2.01943	22.7378
Q99KK7	Dpp3	Dipeptidyl peptidase 3	EGVTTYFSGDCTMEDAK	Unmodified	176	0.0231515	3.57457		12.468	3.95341	1.01987	0.317084	15.2635	9.67253	NaN	1.02282	1.01692	NaN	18.763	19.4809	NaN	15.8688	17.0177	NaN	16.2901	16.2577	NaN	9.27233	10.4128	NaN	0.026547	0.0494059	0.0014078	0.0819334	Acetylation;Aminopeptidase;Completeproteome;Cytoplasm;Hydrolase;Metal-binding;Metalloprotease;Protease;Referenceproteome;Zinc	cytosol	macromolecule metabolic process;metabolic process;primary metabolic process;protein metabolic process;proteolysis					2.49±0.25	8.93±3.51	11.82±5.36	7.97±0.54
Q3UD01	Atxn7l3b	Putative ataxin-7-like protein 3B	LPLCSLPGDPGDGPQTELQR	Unmodified	75	0.0248317	5.56814		8.79626	4.35986	0.202112	0.495649	11.2425	11.3837	3.76259	NaN	0.0856864	0.318537	17.4755	17.9563	17.681	15.5291	16.2442	15.4021	14.4946	14.9957	13.0042	NaN	6.05679	7.11238	0.0136262	0.0288702	0.0731315	0.113358	Completeproteome;Referenceproteome	cytoskeleton, cytosol, endoplasmatic reticulum, endosome, extracellular, Golgi apparatus, lysosom, mitochondrion, nucleus, peroxisome, plasma membrane						NaN	NaN	57.52±8.7	NA
P62281	Rps11	40S ribosomal protein S11	KCPFTGNVSIR	Unmodified	60	0.02508	-1.51452		6.07221	1.33447	17.4144	0.219767	5.01129	7.57047	5.63486	22.4103	14.7142	15.1188	22.6622	23.1084	22.7443	19.7787	20.624	19.9528	18.4177	19.4985	18.6785	17.987	18.0889	17.4637	0.0103987	0.0221859	0.0298966	0.0187956	Acetylation;Citrullination;Completeproteome;Lipoprotein;Palmitate;Referenceproteome;Ribonucleoprotein;Ribosomalprotein;RNA-binding;rRNA-binding	cytosol	biosynthetic process;cellular metabolic process;cellular process;macromolecule metabolic process;metabolic process;primary metabolic process;protein metabolic process;translation	Ribosome	Ribosomal_S17			16.46±0.26	9.09±3	4.61±1.47	14.42±0.37	0.31509	1.76002	3.0106	5.60957
P20152	Vim	Vimentin	QVQSLTCEVDALK	Unmodified	328	0.0251852	2.65701		11.0901	2.66008	1.73284	0.23986	9.20918	12.9711	NaN	1.73425	1.73142	NaN	20.6228	19.1911	11.7221	19.6604	18.0694	NaN	17.3214	16.4449	NaN	13.8361	12.2427	NaN	0.278219	0.0596348	0.0367099	0.0864076	Acetylation;Coiledcoil;Completeproteome;Cytoplasm;Directproteinsequencing;Glycoprotein;Intermediatefilament;Phosphoprotein;Referenceproteome;S-nitrosylation	cytoskeleton, plasma membrane	anatomical structure development;biological regulation;cell development;cell differentiation;cellular component organization;cellular process;cytoskeleton organization;developmental process;organelle organization;response to stimulus;signal transduction		Filament;Filament_head			4.19±0.6	6.91±3.65	2.53±0.44	3.64±0.61	0.656338	2.18797	2.49598	9.43362
A2ARP1	Ppip5k1	Inositol hexakisphosphate and diphosphoinositol-pentakisphosphate kinase 1	CMYPGGQGDYAGFPGCGLLR	Unmodified	544;559	0.0252336	4.15937		13.299	1.11795	0.929797	0.0840626	14.3219	12.1056	13.4696	0.370115	1.48948	NaN	19.0208	19.3416	18.5338	16.3078	16.8633	15.3388	16.4401	16.4815	15.8503	8.23534	10.8159	NaN	0.0214464	0.0477144	0.0217183	0.191561	Alternativesplicing;ATP-binding;Cellmembrane;Completeproteome;Cytoplasm;Kinase;Membrane;Nucleotide-binding;Phosphoprotein;Referenceproteome;Transferase	nucleus	alcohol metabolic process;carbohydrate metabolic process;cellular metabolic process;cellular process;metabolic process;primary metabolic process;small molecule metabolic process		His_Phos_2			NaN	NaN	NaN	NaN
Q8BMZ5	Tsen34	tRNA-splicing endonuclease subunit Sen34	TLLLCSPQPDGK	Unmodified	268	0.0253333	2.70495		11.66	0.135835	1.81672	0.0116497	11.5639	NaN	11.756	2.13744	NaN	1.496	19.7126	NaN	19.8395	17.8875	NaN	18.1767	16.7776	NaN	16.9314	12.3707	NaN	12.1357	0.00453739	0.0113405	0.00645218	0.0135615	Alternativesplicing;Completeproteome;Lyase;mRNAprocessing;Nucleus;Referenceproteome;tRNAprocessing	nucleus	cellular metabolic process;cellular nitrogen compound metabolic process;cellular process;macromolecule metabolic process;metabolic process;mRNA metabolic process;mRNA processing;nitrogen compound metabolic process;nucleobase-containing compound metabolic process;primary metabolic process;RNA metabolic process;RNA processing		tRNA_int_endo			NaN	NaN	NaN	NaN
Q8K363	Ddx18	ATP-dependent RNA helicase DDX18	TEESAEACEEPEDDVK	Unmodified	138	0.0254182	-1.27447		9.05165	2.09323	21.5335	0.231254	9.96465	10.5333	6.65699	21.328	23.7213	19.5513	20.1536	20.8555	20.8187	17.1972	17.6533	17.8518	16.978	17.7691	17.0091	15.3141	15.9682	15.811	0.0191683	0.0191059	0.0259701	0.0217505	ATP-binding;Completeproteome;Helicase;Hydrolase;Nucleotide-binding;Nucleus;Referenceproteome;RNA-binding	nucleus	cellular metabolic process;cellular nitrogen compound metabolic process;cellular process;macromolecule metabolic process;metabolic process;nitrogen compound metabolic process;nucleobase-containing compound metabolic process;primary metabolic process;RNA metabolic process		DEAD;DUF4217;Helicase_C			1.04±0.19	4.79±2.18	6.91±2.68	3.56±0.14
Q9QUI0	Rhoa	Transforming protein RhoA	LVIVGDGACGK	Unmodified	16	0.0254261	1.42462		8.18558	1.20203	3.11127	0.146848	8.52179	9.18371	6.85124	4.142	2.81221	2.37959	22.8883	23.0165	22.6896	21.6747	22.0969	21.5546	19.4641	19.7107	18.9245	17.1422	16.9859	16.1962	0.00720375	0.0130803	0.0207625	0.0302305	3D-structure;Cellcycle;Celldivision;Cellmembrane;Cellprojection;Completeproteome;Cytoplasm;Cytoskeleton;GTP-binding;Lipoprotein;Membrane;Methylation;Nucleotide-binding;Phosphoprotein;Prenylation;Proto-oncogene;Referenceproteome;Ublconjugation	cytosol, nucleus, plasma membrane	anatomical structure development;anatomical structure morphogenesis;biological adhesion;biological regulation;cell adhesion;cell differentiation;cell junction organization;cell morphogenesis;cell motility;cellular component assembly;cellular component morphogenesis;cellular component movement;cellular component organization;cellular process;cytoskeleton organization;developmental process;locomoti…	Adherens junction;Axon guidance;Bacterial invasion of epithelial cells;Chemokine signaling pathway;Colorectal cancer;Endocytosis;Focal adhesion;ko05152;Leukocyte transendothelial migration;Neurotrophin signaling pathway;Pancreatic secretion;Pathogenic Escherichia coli infection;Pathways in cancer;Regulation of actin cytoskeleton;T cell receptor signaling pathway;TGF-beta signaling pathway;Tight j…	Ras			NA	NA	NaN	NaN	0.427697	1.84179	2.93316	6.52842
Q8CEC0	Nup88	Nuclear pore complex protein Nup88	YHCSHEAGVHSVGLTWIHK	Unmodified	408	0.0254483	-1.18467		26.2066	1.13052	59.5725	0.0431389	25.4072	NaN	27.006	57.6947	NaN	61.4503	18.3421	NaN	16.9926	16.1168	NaN	14.3118	16.7883	NaN	15.5581	16.5644	NaN	14.9845	0.0540117	0.0838901	0.0537853	0.0708208	Acetylation;Alternativesplicing;Coiledcoil;Completeproteome;mRNAtransport;Nuclearporecomplex;Nucleus;Phosphoprotein;Proteintransport;Referenceproteome;Translocation;Transport	nucleus	establishment of localization;nucleobase-containing compound transport;protein transport;transport	RNA transport	Nup88			NaN	NaN	NaN	NaN
Q64261	Cdk6	Cyclin-dependent kinase 6	LFDVCTVSR	Unmodified	83	0.0254717	1.65969		11.188	0.278279	3.70578	0.0248731	11.1152	11.4954	10.9533	3.72761	5.01691	2.37283	20.5438	21.0329	20.3577	20.2191	20.3688	20.2745	17.5444	18.0882	17.3345	15.5283	16.126	14.9119	0.0168927	0.00373067	0.0220315	0.0391104	Acetylation;ATP-binding;Cellcycle;Celldivision;Cellprojection;Completeproteome;Cytoplasm;Cytoskeleton;Differentiation;Kinase;Nucleotide-binding;Nucleus;Phosphoprotein;Referenceproteome;Serine/threonine-proteinkinase;Transferase	nucleus	anatomical structure development;biological regulation;cell activation;cell cycle;cell development;cell differentiation;cell division;cellular metabolic process;cellular process;developmental process;immune system process;macromolecule metabolic process;macromolecule modification;metabolic process;multi-organism process;phosphorus metabolic process;primary metabolic process;protein metabolic proc…	Cell cycle;Chronic myeloid leukemia;Glioma;Measles;Melanoma;Non-small cell lung cancer;p53 signaling pathway;Pancreatic cancer;Pathways in cancer;Small cell lung cancer	Pkinase			NaN	NaN	24.01±0.92	NA
P14152	Mdh1	Malate dehydrogenase, cytoplasmic	VIVVGNPANTNCLTASK	Unmodified	137	0.0255294	1.44843		9.44548	1.65051	3.49953	0.17474	8.56566	11.3495	8.42129	2.57561	3.72587	4.19711	22.5255	22.6045	22.5956	21.835	22.4317	22.376	19.1094	19.639	19.1527	16.5937	17.7402	17.8634	0.00191681	0.0148375	0.0152361	0.0402441	Acetylation;Completeproteome;Cytoplasm;Directproteinsequencing;NAD;Oxidoreductase;Phosphoprotein;Referenceproteome;Tricarboxylicacidcycle;Ublconjugation	cytosol	carbohydrate metabolic process;catabolic process;cellular ketone metabolic process;cellular metabolic process;cellular nitrogen compound metabolic process;cellular process;cofactor metabolic process;heterocycle metabolic process;metabolic process;nitrogen compound metabolic process;nucleobase-containing compound metabolic process;nucleobase-containing small molecule metabolic process;nucleotide m…	Carbon fixation in photosynthetic organisms;Citrate cycle (TCA cycle);Glyoxylate and dicarboxylate metabolism;Proximal tubule bicarbonate reclamation;Pyruvate metabolism	Ldh_1_C;Ldh_1_N	S-nitrosylation_C(137)		6.8±0.61	8.44±4.28	2.57±0.74	6.67±0.4	1.00219	1.35282	2.62062	6.40048
O35857	Timm44	Mitochondrial import inner membrane translocase subunit TIM44	MLYVWALCR	Unmodified	426	0.0256311	2.07865		11.478	0.180736	2.73346	0.0157463	11.6058	11.3502	NaN	3.03214	2.43479	NaN	19.4569	19.1813	NaN	17.7589	17.6702	NaN	16.5278	16.2159	NaN	12.7598	12.3457	NaN	0.0100873	0.00354059	0.0134711	0.0233267	ATP-binding;Completeproteome;Membrane;Mitochondrion;Mitochondrioninnermembrane;Nucleotide-binding;Phosphoprotein;Proteintransport;Referenceproteome;Transitpeptide;Translocation;Transport	mitochondrion	cellular process;establishment of localization;protein targeting;protein transport;transmembrane transport;transport		Tim44			NaN	NaN	NA	NA	2.20393	1.8408	1.13565	13.8035
Q9CR00	Psmd9	26S proteasome non-ATPase regulatory subunit 9	GLLGCNIIPLQR	Unmodified	215	0.0256491	1.87166		9.37279	1.58107	2.59947	0.168687	8.11638	11.1481	8.85388	3.16192	NaN	2.03703	20.3435	19.5898	19.7138	19.1051	18.2062	18.4471	16.8426	16.5952	16.35	14.1684	NaN	12.8594	0.0203265	0.0250348	0.0148409	0.0684926	Chaperone;Completeproteome;Phosphoprotein;Referenceproteome	nucleus	biological regulation;cellular component assembly;cellular component organization;cellular macromolecular complex assembly;cellular process;macromolecular complex assembly;protein complex assembly;regulation of transport		PDZ_2			2.17±0.37	0.72±0.31	0.6±0.15	4.92±0.53	0.594675	25.626	2.31261	35.4453
P97822	Anp32e	Acidic leucine-rich nuclear phosphoprotein 32 family member E	CPNLTYLNLSGNK	Unmodified	87	0.0256514	2.10087		10.7392	2.44447	2.64035	0.227621	9.47154	13.5571	9.18893	1.46927	2.74351	3.70826	21.1361	20.8251	21.0826	19.7198	20.1265	19.7979	17.8794	18.1524	17.7777	13.6524	14.9788	15.0993	0.00791254	0.0108556	0.0108029	0.055077	Acetylation;Alternativesplicing;Chaperone;Chromatinregulator;Completeproteome;Cytoplasm;Leucine-richrepeat;Nucleus;Phosphoprotein;Referenceproteome;Repeat	nucleus	biological regulation;cellular component organization;cellular process;chromatin modification;chromatin organization;chromosome organization;organelle organization		LRR_4			4.16±0.69	4.16±2.51	25.48±19.25	6.17±1.77	1.29979	3.10315	3.93067	21.0347
Q8BG05	Hnrnpa3	Heterogeneous nuclear ribonucleoprotein A3	GFGFVTYSCVEEVDAAMCAR	Unmodified	85;94	0.0257143	1.72423		9.5905	0.998033	3.03148	0.104065	9.06475	10.7415	8.96526	3.09492	1.91411	4.0854	20.7964	20.5162	22.6903	19.2862	19.6561	21.4252	17.4699	17.4614	19.3463	14.3176	13.9768	16.872	0.0554346	0.0568136	0.0600139	0.105102	Acetylation;Alternativesplicing;Completeproteome;Directproteinsequencing;Methylation;mRNAprocessing;mRNAsplicing;Nucleus;Phosphoprotein;Referenceproteome;Repeat;Ribonucleoprotein;RNA-binding;Spliceosome	nucleus	cellular metabolic process;cellular nitrogen compound metabolic process;cellular process;macromolecule metabolic process;metabolic process;mRNA metabolic process;mRNA processing;nitrogen compound metabolic process;nucleobase-containing compound metabolic process;primary metabolic process;RNA metabolic process;RNA processing;RNA splicing	Spliceosome	RRM_1			NaN	NaN	NaN	NaN	0.834116	6.6109	7.79713	16.7539
P63001	Rac1	Ras-related C3 botulinum toxin substrate 1	YLECSALTQR	Unmodified	157	0.0258761	2.94209		9.55851	1.00136	1.49964	0.104761	10.7089	9.0842	8.88244	2.64771	0.554452	1.29677	22.2816	23.3139	22.0589	20.4327	21.6782	20.6818	19.2219	19.9908	18.7002	15.2323	14.1915	14.4317	0.0296926	0.0314873	0.0336315	0.0372792	Cellmembrane;Completeproteome;Cytoplasm;GTP-binding;Isopeptidebond;Lipoprotein;Membrane;Methylation;Nucleotide-binding;Prenylation;Referenceproteome;Ublconjugation	cytoskeleton, endosome, nucleus, plasma membrane	anatomical structure development;anatomical structure morphogenesis;biological adhesion;biological regulation;cell adhesion;cell communication;cell development;cell differentiation;cell junction organization;cell morphogenesis;cell motility;cell proliferation;cell-cell signaling;cellular component assembly;cellular component morphogenesis;cellular component movement;cellular component organizatio…	Adherens junction;Amyotrophic lateral sclerosis (ALS);Axon guidance;B cell receptor signaling pathway;Bacterial invasion of epithelial cells;Chemokine signaling pathway;Colorectal cancer;Epithelial cell signaling in Helicobacter pylori infection;Fc epsilon RI signaling pathway;Fc gamma R-mediated phagocytosis;Focal adhesion;Leukocyte transendothelial migration;MAPK signaling pathway;Natural kille…	Ras			8.09±0.73	6.85±3.17	4.29±1.67	3.76±0.45	0.341423	7.91392	11.06	18.1393
P30999	Ctnnd1	Catenin delta-1	HIEWESVLTNTAGCLR	Unmodified	533	0.0259615	2.90493		11.3301	0.952741	1.75843	0.0840896	10.7674	12.4301	10.7927	2.20801	0.642013	2.42526	19.2171	19.0074	19.3258	17.3368	16.9323	17.0831	16.1662	16.1908	16.2787	11.8679	9.65841	11.7528	0.00843684	0.0119425	0.00364815	0.11212	Acetylation;Alternativesplicing;Celladhesion;Cellmembrane;Coiledcoil;Completeproteome;Cytoplasm;Membrane;Nucleus;Phosphoprotein;Referenceproteome;Repeat;Transcription;Transcriptionregulation;Wntsignalingpathway	nucleus, plasma membrane	anatomical structure morphogenesis;biological adhesion;biological regulation;biosynthetic process;cell adhesion;cell differentiation;cellular metabolic process;cellular nitrogen compound metabolic process;cellular process;developmental process;macromolecule metabolic process;metabolic process;nitrogen compound metabolic process;nucleobase-containing compound metabolic process;primary metabolic pr…	Adherens junction;Leukocyte transendothelial migration	Arm			1.99±0.86	NA	NA	NA	1.17679	3.05858	4.33089	16.22
P63242	Eif5a	Eukaryotic translation initiation factor 5A-1	ADDLDFETGDAGASATFPMQCSALR	Acetyl (Protein N-term)	22	0.0260855	3.63962		9.99888	2.8451	0.905214	0.284542	9.96901	12.8588	7.16883	NaN	1.36446	0.445967	21.3881	22.2075	21.5201	19.7924	20.7176	19.3318	18.2132	19.4469	17.8253	NaN	14.5419	11.5294	0.0202694	0.0353812	0.0457831	0.16341	Acetylation;Completeproteome;Cytoplasm;Directproteinsequencing;Elongationfactor;Endoplasmicreticulum;Hypusine;Membrane;mRNAtransport;Nuclearporecomplex;Nucleus;Proteinbiosynthesis;Proteintransport;Referenceproteome;RNA-binding;Translocation;Transport	nucleus	aging;biological regulation;cell death;cellular process;death;developmental process;establishment of localization;nuclear transport;nucleobase-containing compound transport;nucleocytoplasmic transport;protein targeting;protein transport;regulation of translation;transport		eIF-5a	S-nitrosylation_C(73)		NaN	NaN	NaN	NaN	1.18808	0	2.96442	4.84897
P60710	Actb	Actin, cytoplasmic 1	DDDIAALVVDNGSGMCK	Acetyl (Protein N-term)	17	0.0261071	1.25797		6.82751	1.45397	2.82482	0.212957	7.96061	7.33384	5.18807	2.9828	3.08682	2.40483	21.3273	21.6968	21.3515	19.4404	20.5105	19.3355	17.796	18.0374	17.1597	14.4169	15.538	13.9927	0.00963253	0.0329024	0.0256681	0.0545021	Acetylation;ATP-binding;Completeproteome;Cytoplasm;Cytoskeleton;Directproteinsequencing;Methylation;Nucleotide-binding;Oxidation;Referenceproteome;Ublconjugation	cytoskeleton, cytosol	anatomical structure development;anatomical structure morphogenesis;biological adhesion;biological regulation;cell adhesion;cellular component morphogenesis;cellular component organization;cellular process;chromatin modification;chromatin organization;chromosome organization;developmental process;homeostatic process;organelle organization	Adherens junction;Arrhythmogenic right ventricular cardiomyopathy (ARVC);Bacterial invasion of epithelial cells;Dilated cardiomyopathy;Focal adhesion;Hypertrophic cardiomyopathy (HCM);Leukocyte transendothelial migration;Pathogenic Escherichia coli infection;Phagosome;Phototransduction - fly;Regulation of actin cytoskeleton;Shigellosis;Tight junction;Vibrio cholerae infection;Viral myocarditis	Actin	S-nitrosylation_C(217)		NaN	NaN	NaN	NaN
P62317	Snrpd2	Small nuclear ribonucleoprotein Sm D2	NNTQVLINCR	Unmodified	46	0.0277288	1.1931		9.7678	0.906798	4.33999	0.0928354	10.3389	10.2423	8.72221	5.36543	4.32348	3.33106	22.7724	23.5755	23.828	20.9722	21.9571	22.5717	19.656	20.444	20.4405	16.8316	17.4892	17.7127	0.0235642	0.0369549	0.0224946	0.0264074	Acetylation;Completeproteome;Cytoplasm;mRNAprocessing;mRNAsplicing;Nucleus;Phosphoprotein;Referenceproteome;Ribonucleoprotein;Spliceosome	nucleus	cellular component assembly;cellular component organization;cellular macromolecular complex assembly;cellular process;macromolecular complex assembly;ribonucleoprotein complex assembly	Spliceosome	LSM			8.52±0.23	13.24±5.63	10.63±6.42	3.43±0.17	0.324766	6.22477	4.29153	11.3258
Q3UYV9	Ncbp1	Nuclear cap-binding protein subunit 1	TSDANETEDHLESLICK	Unmodified	36	0.0287395	1.15679		12.907	0.148209	5.79412	0.0114829	13.0118	12.8022	NaN	6.04482	5.54343	NaN	20.1909	18.8784	NaN	17.5233	15.2875	NaN	17.4499	16.1105	NaN	13.5651	11.1967	NaN	0.0475091	0.0963677	0.0564413	0.135266	3D-structure;Acetylation;Coiledcoil;Completeproteome;Cytoplasm;mRNAcapping;mRNAprocessing;mRNAsplicing;mRNAtransport;Nonsense-mediatedmRNAdecay;Nucleus;Phosphoprotein;Referenceproteome;RNA-mediatedgenesilencing;Translationregulation;Transport	nucleus	biological regulation;catabolic process;cellular metabolic process;cellular nitrogen compound metabolic process;cellular process;establishment of localization;gene silencing;macromolecule metabolic process;metabolic process;mRNA metabolic process;mRNA processing;nitrogen compound metabolic process;nuclear transport;nucleobase-containing compound metabolic process;nucleobase-containing compound tr…	mRNA surveillance pathway;RNA transport;Spliceosome	MIF4G;MIF4G_like;MIF4G_like_2			NA	3.75±1.31	6.03±3.76	NA	0.0881524	1.97525	2.71169	3.26011
Q8K4R4	Pitpnc1	Cytoplasmic phosphatidylinositol transfer protein 1	EVCFIDIACDEIPER	Unmodified	136;142	0.0288595	4.39007		12.2022	3.82474	0.892592	0.313447	12.2949	15.9797	8.33191	0.161598	1.95368	0.562497	18.9625	18.4938	18.544	18.0152	17.8856	18.1793	16.1279	16.0993	15.0843	8.74416	12.2364	10.7135	0.013786	0.008165	0.037693	0.165728	Alternativesplicing;Completeproteome;Cytoplasm;Lipid-binding;Lipidtransport;Nucleus;Referenceproteome;Transport	nucleus	biological regulation;cellular lipid metabolic process;cellular metabolic process;cellular process;lipid metabolic process;metabolic process;primary metabolic process;response to stimulus;signal transduction		IP_trans			NaN	NaN	NaN	NaN
Q8BH04	Pck2	Phosphoenolpyruvate carboxykinase [GTP], mitochondrial	VLDWICR	Unmodified	559	0.0290312	1.31711		13.7443	0.806101	5.5184	0.0586499	NaN	14.3143	13.1743	NaN	5.79736	5.23945	NaN	21.5313	21.2509	NaN	21.2013	21.0327	NaN	18.9497	18.5305	NaN	17.179	16.8559	0.00926898	0.00564561	0.0158173	0.0134255	Acetylation;Completeproteome;Decarboxylase;Gluconeogenesis;GTP-binding;Lyase;Manganese;Metal-binding;Mitochondrion;Nucleotide-binding;Phosphoprotein;Referenceproteome;Transitpeptide	cytosol	alcohol metabolic process;biological regulation;biosynthetic process;carbohydrate metabolic process;cellular homeostasis;cellular ketone metabolic process;cellular metabolic process;cellular nitrogen compound metabolic process;cellular process;cofactor metabolic process;heterocycle metabolic process;homeostatic process;metabolic process;nitrogen compound metabolic process;nucleobase-containing co…	Adipocytokine signaling pathway;Citrate cycle (TCA cycle);Glycolysis / Gluconeogenesis;Insulin signaling pathway;PPAR signaling pathway;Proximal tubule bicarbonate reclamation;Pyruvate metabolism	PEPCK			NA	10.18±1.3	7.28±0.62	NA	1.77766	1.4302	1.81801	41.0943
P25444	Rps2	40S ribosomal protein S2	GCTATLGNFAK	Unmodified	229	0.0291	0.988919		9.32193	0.120575	4.7569	0.0129346	9.36923	9.18488	9.41169	5.79736	3.95542	4.51792	21.21	21.976	22.4191	18.3364	18.8804	19.9615	17.936	18.6704	19.1523	14.3141	14.2786	15.56	0.0279716	0.0434015	0.0329547	0.0495859	Acetylation;Citrullination;Completeproteome;Phosphoprotein;Referenceproteome;Repeat;Ribonucleoprotein;Ribosomalprotein	cytosol	biological regulation;biosynthetic process;cellular metabolic process;cellular process;macromolecule metabolic process;metabolic process;primary metabolic process;protein metabolic process;response to chemical stimulus;response to stimulus;translation	Ribosome	Ribosomal_S5;Ribosomal_S5_C			1.95±0.17	11.91±7.21	3.59±3.3	11.38±0.71	0.198198	12.8929	7.52395	17.521
P97864	Casp7	Caspase-7	LFFIQACR	Unmodified	186	0.0291613	2.15658		12.1866	1.00133	2.75453	0.0821671	11.4785	12.8946	NaN	3.13108	2.37798	NaN	20.7434	21.1705	NaN	19.4552	19.8011	NaN	17.7963	18.4145	NaN	14.5039	14.4417	NaN	0.0144108	0.0124611	0.0241438	0.00303902	Acetylation;Apoptosis;Completeproteome;Cytoplasm;Hydrolase;Protease;Referenceproteome;Thiolprotease;Zymogen	cytosol	aging;anatomical structure development;cell death;cellular process;death;developmental process;macromolecule metabolic process;metabolic process;primary metabolic process;protein maturation;protein metabolic process;proteolysis;response to abiotic stimulus;response to stimulus	Alzheimer's disease;Apoptosis	Peptidase_C14			3.51±0.41	NA	1.66±1.66	3.07±0.46
P10107	Anxa1	Annexin A1	CQDLSVNQDLADTDAR	Unmodified	189	0.0292283	1.82404		9.23209	2.56421	2.66558	0.27775	9.41346	11.7008	6.58201	2.02929	2.05942	3.90804	18.8868	19.2952	18.3678	19.1354	19.6482	19.1498	15.6203	16.3794	14.5407	13.5421	14.0766	14.5299	0.0246579	0.0151206	0.0595609	0.0351937	Acetylation;Annexin;Calcium;Calcium/phospholipid-binding;Cellmembrane;Cellprojection;Cilium;Completeproteome;Cytoplasm;Isopeptidebond;Membrane;Nucleus;PhospholipaseA2inhibitor;Phosphoprotein;Referenceproteome;Repeat	plasma membrane	anatomical structure development;biological regulation;cell activation;cell differentiation;cell motility;cellular component movement;cellular metabolic process;cellular nitrogen compound metabolic process;cellular process;developmental process;DNA geometric change;DNA metabolic process;establishment of localization;homeostatic process;hormone transport;immune system process;lipid transport;locom…		Annexin			4.12±0.74	16.32±1.49	2.22±0.26	0.7±0.3
Q9R0Q7	Ptges3	Prostaglandin E synthase 3	HLNEIDLFHCIDPNDSK	Unmodified	58	0.0292615	1.82597		14.1015	3.17888	4.14027	0.225429	11.5399	17.6591	13.1054	2.44303	4.38845	5.58934	21.7148	21.1086	20.0654	20.1579	19.6688	18.6466	18.7764	18.8874	17.3363	14.8384	15.2234	14.5684	0.0397985	0.0395649	0.0471964	0.0221269	Acetylation;Completeproteome;Cytoplasm;Directproteinsequencing;Fattyacidbiosynthesis;Fattyacidmetabolism;Isomerase;Lipidbiosynthesis;Lipidmetabolism;Phosphoprotein;Prostaglandinbiosynthesis;Prostaglandinmetabolism;Referenceproteome	cytosol	anatomical structure development;biological regulation;biosynthetic process;carbohydrate metabolic process;cell proliferation;cellular ketone metabolic process;cellular lipid metabolic process;cellular metabolic process;cellular nitrogen compound metabolic process;cellular process;developmental process;DNA metabolic process;DNA replication;energy reserve metabolic process;generation of precursor …		CS			5.97±0.54	5.1±2.66	3.59±1.79	2.02±0.25	1.40303	3.8187	6.93413	29.7488
Q91WQ3	Yars	Tyrosine--tRNA ligase, cytoplasmic	GVDSQGMLLCASVEGVSR	Unmodified	442	0.0293984	2.31527		12.7575	3.04341	2.78868	0.238559	15.4228	13.4083	9.44128	4.34561	1.38041	2.64003	17.5172	18.4421	19.2051	16.2975	16.4943	16.9664	15.062	15.751	15.9433	11.8373	10.3356	11.7617	0.0459667	0.0207261	0.0297324	0.0747933	Acetylation;Aminoacyl-tRNAsynthetase;ATP-binding;Completeproteome;Cytoplasm;Ligase;Nucleotide-binding;Proteinbiosynthesis;Referenceproteome;RNA-binding;tRNA-binding	nucleus	amine metabolic process;cellular amino acid metabolic process;cellular ketone metabolic process;cellular metabolic process;cellular nitrogen compound metabolic process;cellular process;macromolecule metabolic process;metabolic process;nitrogen compound metabolic process;nucleobase-containing compound metabolic process;organic acid metabolic process;primary metabolic process;RNA metabolic process;…	Aminoacyl-tRNA biosynthesis	tRNA_bind;tRNA-synt_1b			NA	5.05±3.17	5.96±2.48	NA
P68254	Ywhaq	14-3-3 protein theta	YDDMATCMK	Unmodified	25	0.0294603	1.39668		8.8879	1.27819	3.44971	0.143812	9.01915	10.0954	7.54915	2.41233	3.59751	4.33928	23.532	23.3235	23.7658	22.4608	22.8602	22.2757	20.1975	20.1688	20.1515	17.1226	18.1162	17.8133	0.00939965	0.0132578	0.00115166	0.0287974	Acetylation;Alternativesplicing;Completeproteome;Cytoplasm;Directproteinsequencing;Nitration;Phosphoprotein;Referenceproteome	cytosol	anatomical structure development;biological regulation;developmental process	Cell cycle;Neurotrophin signaling pathway;Oocyte meiosis	37694	S-nitrosylation_C(134)		3.3±0.17	10.06±4.63	6.45±3.85	1.92±0.19	0.475816	1.2747	2.84142	9.32219
Q7TMF3	Ndufa12	NADH dehydrogenase [ubiquinone] 1 alpha subcomplex subunit 12	WLHCMTDDPPTTNPPTAR	Unmodified	92	0.0294884	1.4585		14.5559	1.72413	5.47119	0.118449	16.4705	14.0712	13.126	7.25557	3.70281	5.45518	20.1578	18.9501	20.783	18.2309	17.4976	18.9147	17.8154	16.3397	18.0565	14.5548	12.7968	14.7994	0.0466723	0.0389084	0.0534046	0.0777532	Acetylation;Completeproteome;Electrontransport;Membrane;Mitochondrion;Mitochondrioninnermembrane;Referenceproteome;Respiratorychain;Transport	mitochondrion	response to chemical stimulus;response to oxidative stress;response to stimulus;response to stress	Alzheimer's disease;Huntington's disease;Oxidative phosphorylation;Parkinson's disease				6.2±0.21	4.89±1.85	4.75±1.15	4.56±0.49
Q9EPV8	Ubl5	Ubiquitin-like protein 5	CNTDDTIGDLK	Unmodified	18	0.0296393	3.10114		10.7619	1.89693	1.60803	0.176263	9.09852	12.8278	10.3595	3.24684	0.969026	0.608215	20.7772	21.2125	20.9831	19.3233	19.6382	19.5081	17.4566	18.4479	17.8699	14.4261	12.963	12.1557	0.0103739	0.00811912	0.0277785	0.0873094	3D-structure;Completeproteome;Cytoplasm;Referenceproteome;Ublconjugationpathway	nucleus	cellular metabolic process;cellular nitrogen compound metabolic process;cellular process;macromolecule metabolic process;macromolecule modification;metabolic process;mRNA metabolic process;mRNA processing;nitrogen compound metabolic process;nucleobase-containing compound metabolic process;primary metabolic process;protein metabolic process;protein modification process;RNA metabolic process;RNA pr…		ubiquitin			2.06±0.2	7.67±2.28	3.94±0.44	8.26±0.32	1.07281	1.99357	1.54066	14.0249
O08573	Lgals9	Galectin-9	GQSFSVWIICEGHCFK	Unmodified	267;271	0.029696	-1.2842		8.10468	0.372651	20.3078	0.0459797	7.77075	8.50667	8.03662	15.0815	26.9841	18.8577	22.5961	20.6064	21.7729	19.7832	17.7582	18.7496	19.027	17.1794	18.2565	17.2899	16.3221	16.6443	0.0461609	0.0539646	0.051119	0.0294186	3D-structure;Alternativesplicing;Completeproteome;Cytoplasm;Lectin;Referenceproteome;Repeat;Secreted	nucleus	biological adhesion;cell adhesion;cellular process		Gal-bind_lectin			NaN	NaN	NaN	NaN
Q9R1T4	Sept6	Septin-6	IHVCLYFIAPTGHSLK	Unmodified	151	0.0315152	2.63996		13.9226	4.9397	2.53056	0.354799	19.3429	12.7504	9.67435	1.39512	4.69114	1.50543	20.5563	20.7264	21.116	19.2183	19.387	20.0538	18.4963	17.9518	17.8931	13.0751	15.0424	14.022	0.0137952	0.0225953	0.0183623	0.0700444	Acetylation;Alternativesplicing;Cellcycle;Celldivision;Centromere;Chromosome;Coiledcoil;Completeproteome;Cytoplasm;Cytoskeleton;Directproteinsequencing;GTP-binding;Kinetochore;Nucleotide-binding;Referenceproteome	cytoskeleton, plasma membrane	cell cycle;cell division;cellular process		Septin			NaN	NaN	NaN	NaN
O35598	Adam10	Disintegrin and metalloproteinase domain-containing protein 10	NTCQLYIQTDHLFFK	Unmodified	223	0.0317557	-0.513389		61.9996	2.57104	88.4735	0.0414687	59.8259	61.3353	64.8376	91.4998	87.0594	86.8614	16.5444	17.1557	17.3479	14.2949	13.7234	14.588	17.1189	17.8214	18.2307	17.7231	16.4735	17.3129	0.0246574	0.0309605	0.0317263	0.037098	Cleavageonpairofbasicresidues;Completeproteome;Disulfidebond;Glycoprotein;Hydrolase;Membrane;Metal-binding;Metalloprotease;Notchsignalingpathway;Phosphoprotein;Protease;Referenceproteome;SH3-binding;Signal;Transmembrane;Transmembranehelix;Zinc;Zymogen	nucleus, plasma membrane	biological regulation;cell activation;cellular metabolic process;cellular process;developmental process;embryo development;establishment of localization;immune system process;macromolecule metabolic process;macromolecule modification;metabolic process;nuclear transport;nucleocytoplasmic transport;phosphorus metabolic process;primary metabolic process;protein metabolic process;protein modification…	Alzheimer's disease;Epithelial cell signaling in Helicobacter pylori infection	Disintegrin;Pep_M12B_propep		223	NaN	NaN	NA	NA
P60335	Pcbp1	Poly(rC)-binding protein 1	VMTIPYQPMPASSPVICAGGQDR	Unmodified	194	0.0323259	3.29325		12.4199	3.24417	1.72225	0.261208	10.6785	16.1629	10.4182	3.71296	0.607169	0.846622	22.0394	21.2913	21.6836	20.3708	20.1668	19.1398	18.9751	18.9164	18.5795	15.6741	12.8119	12.268	0.0172669	0.0331664	0.0113412	0.134698	Acetylation;Completeproteome;Directproteinsequencing;DNA-binding;Nucleus;Phosphoprotein;Referenceproteome;Repeat;Ribonucleoprotein;RNA-binding	nucleus	biological regulation;cellular metabolic process;cellular nitrogen compound metabolic process;cellular process;macromolecule metabolic process;metabolic process;mRNA metabolic process;mRNA processing;nitrogen compound metabolic process;nucleobase-containing compound metabolic process;primary metabolic process;regulation of translation;RNA metabolic process;RNA processing	Spliceosome	KH_1	S-nitrosylation_C(109)		4.85±0.29	12.41±6.52	19.73±15.77	16.33±0.26	2.12955	1.66529	3.18303	30.3332
Q5SUF2	Luc7l3	Luc7-like protein 3	YYLCGFCPAELFTNTR	Unmodified	40;43	0.0324812	2.75658		11.4041	3.10239	1.66722	0.272042	9.21036	13.5978	NaN	1.86034	1.4741	NaN	19.8933	19.3495	NaN	18.0735	17.8413	NaN	16.5921	16.6818	NaN	12.3523	11.7787	NaN	0.0195972	0.00914319	0.00381248	0.0336161	Acetylation;Alternativesplicing;Coiledcoil;Completeproteome;DNA-binding;mRNAprocessing;mRNAsplicing;Nucleus;Phosphoprotein;Referenceproteome	nucleus	cellular component assembly;cellular component organization;cellular macromolecular complex assembly;cellular metabolic process;cellular nitrogen compound metabolic process;cellular process;macromolecular complex assembly;macromolecule metabolic process;metabolic process;nitrogen compound metabolic process;nucleobase-containing compound metabolic process;primary metabolic process;ribonucleoprotei…		LUC7			NaN	NaN	NaN	NaN	1.28276	3.87455	3.66434	29.0747
P07901	Hsp90aa1	Heat shock protein HSP 90-alpha	LVTSPCCIVTSTYGWTANMER	Unmodified	598;599	0.0325672	2.93745		6.87425	2.65397	0.915374	0.386074	9.70893	4.44846	6.46535	1.24691	0.583837	NaN	19.9503	18.6347	20.0963	18.182	17.0053	17.4647	16.7331	14.2098	16.2416	11.8746	9.59353	NaN	0.0411559	0.0337905	0.085052	0.150266	Acetylation;ATP-binding;Cellmembrane;Chaperone;Completeproteome;Cytoplasm;Directproteinsequencing;Membrane;Nucleotide-binding;Phosphoprotein;Referenceproteome;S-nitrosylation;Stressresponse;Ublconjugation	cytosol	biological regulation;biosynthetic process;cell death;cell motility;cellular component assembly;cellular component movement;cellular component organization;cellular macromolecular complex assembly;cellular membrane organization;cellular metabolic process;cellular nitrogen compound metabolic process;cellular process;death;establishment of localization;locomotion;macromolecular complex assembly;mac…	Antigen processing and presentation;NOD-like receptor signaling pathway;Pathways in cancer;Plant-pathogen interaction;Progesterone-mediated oocyte maturation;Prostate cancer;Protein processing in endoplasmic reticulum	HATPase_c;HSP90			NaN	NaN	NaN	NaN	1.27494	1.26673	2.17899	10.1234
Q921F2	Tardbp	TAR DNA-binding protein 43	CTEDMTAEELQQFFCQYGEVVDVFIPK	Unmodified	198;212	0.0327941	2.20174		9.38692	1.04734	2.05755	0.111574	10.1275	NaN	8.64634	1.74789	NaN	2.36722	19.7665	NaN	18.7052	17.9798	NaN	16.4558	16.6169	NaN	15.3039	12.167	NaN	11.0897	0.0390132	0.0625882	0.0581707	0.0655093	3D-structure;Completeproteome;Directproteinsequencing;DNA-binding;mRNAprocessing;mRNAsplicing;Nucleus;Phosphoprotein;Referenceproteome;Repeat;Repressor;RNA-binding;Transcription;Transcriptionregulation;Ublconjugation	nucleus	biological regulation;cellular component organization;cellular membrane organization;cellular metabolic process;cellular nitrogen compound metabolic process;cellular process;interspecies interaction between organisms;macromolecule metabolic process;membrane organization;metabolic process;mRNA metabolic process;mRNA processing;multi-organism process;nitrogen compound metabolic process;nucleobase-c…		RRM_1			NaN	NaN	NaN	NaN
Q99KC8	Vwa5a	von Willebrand factor A domain-containing protein 5A	ANLGGTEILTPLCNIYK	Unmodified	374	0.0332086	3.08644		8.42525	2.54152	1.07935	0.301655	8.70125	10.8175	5.75699	NaN	0.585639	1.57307	18.3566	18.911	18.5564	16.9187	17.5865	17.3708	14.9653	15.8676	14.5234	NaN	10.1792	11.4034	0.0150892	0.0197087	0.0453154	0.0802165	Completeproteome;Phosphoprotein;Referenceproteome;Tumorsuppressor	nucleus			VIT			0.79±0.12	7.64±4.51	9.05±5.79	1.74±0.46
Q91VI7	Rnh1	Ribonuclease inhibitor	SLLELQMSSNPLGDEGVQELCK	Unmodified	357	0.0334493	4.18523		11.4302	2.11658	0.836021	0.185175	10.1218	13.8721	10.2966	0.276923	1.39512	NaN	18.3516	17.8736	17.47	17.0738	16.9038	15.9517	15.2011	15.2393	14.347	8.5815	10.7606	NaN	0.0246571	0.0363377	0.0337933	0.159327	3D-structure;Acetylation;Completeproteome;Cytoplasm;Leucine-richrepeat;Phosphoprotein;Referenceproteome;Repeat	cytosol	biological regulation			S-nitrosylation_C(404)		1.43±0.22	7.4±1.08	2.82±0.28	0.94±0.26
B2RY56	Rbm25	RNA-binding protein 25	CGLVLSWK	Unmodified	110	0.0336934	1.3686		14.143	2.24837	5.59715	0.158974	13.2657	16.6978	12.4656	6.13681	3.82814	6.82651	21.9179	19.283	18.6985	21.063	18.1711	17.3823	19.209	16.9643	15.8866	17.128	13.5202	13.6116	0.0858977	0.102686	0.0976768	0.139433	Acetylation;Apoptosis;Completeproteome;Cytoplasm;Isopeptidebond;mRNAprocessing;mRNAsplicing;Nucleus;Phosphoprotein;Referenceproteome;RNA-binding;Ublconjugation	nucleus	biological regulation;cell death;cellular metabolic process;cellular nitrogen compound metabolic process;cellular process;death;macromolecule metabolic process;metabolic process;mRNA metabolic process;mRNA processing;nitrogen compound metabolic process;nucleobase-containing compound metabolic process;primary metabolic process;RNA metabolic process;RNA processing;RNA splicing	Spliceosome	PWI;RRM_1			NA	NA	8.04±4.59	NA	0.497185	5.74035	3.3802	15.1435
Q01320	Top2a	DNA topoisomerase 2-alpha	NSTECTLILTEGDSAK	Unmodified	454	0.0340845	-1.25223		12.0877	1.41432	28.9452	0.117005	12.421	10.5365	13.3056	NaN	24.8814	33.0091	20.3349	20.9203	20.5431	17.637	17.1666	17.4926	17.5171	17.8344	17.8392	NaN	15.5725	16.4715	0.0144051	0.0138236	0.0104113	0.0396761	Acetylation;ATP-binding;Biologicalrhythms;Completeproteome;DNA-binding;Isomerase;Magnesium;Metal-binding;Nucleotide-binding;Nucleus;Phosphoprotein;Referenceproteome;Topoisomerase	nucleus	biological regulation;cell differentiation;cell division;cellular component organization;cellular metabolic process;cellular nitrogen compound metabolic process;cellular process;chromosome organization;chromosome segregation;developmental process;DNA geometric change;DNA ligation;DNA metabolic process;DNA packaging;DNA recombination;macromolecule metabolic process;metabolic process;nitrogen compo…		DNA_gyraseB;DNA_topoisoIV;DTHCT;HATPase_c;Toprim			NA	10.91±4.03	9.73±4.43	NA	0		2.43266	11.8678
P70677	Casp3	Caspase-3	LFIIQACR	Unmodified	163	0.0341745	1.10652		12.0966	1.10832	5.72088	0.0916227	10.8966	13.0818	12.3114	7.32537	4.47535	5.36192	22.2867	22.4989	22.7418	20.3749	20.6877	21.1756	19.2551	19.7668	19.9094	16.7137	16.2719	17.034	0.0101169	0.0194509	0.0175152	0.0229508	Acetylation;Apoptosis;Completeproteome;Cytoplasm;Hydrolase;Phosphoprotein;Protease;Referenceproteome;S-nitrosylation;Thiolprotease;Zymogen	nucleus	anatomical structure development;biological regulation;cell death;cell differentiation;cellular process;death;developmental process;homeostatic process;immune system process;macromolecule metabolic process;metabolic process;multicellular organismal process;neurological system process;primary metabolic process;protein maturation;protein metabolic process;proteolysis;regulation of cell cycle;regula…	Alzheimer's disease;Amoebiasis;Amyotrophic lateral sclerosis (ALS);Apoptosis;Colorectal cancer;Epithelial cell signaling in Helicobacter pylori infection;Huntington's disease;ko05152;MAPK signaling pathway;Natural killer cell mediated cytotoxicity;p53 signaling pathway;Parkinson's disease;Pathways in cancer;Toxoplasmosis;Viral myocarditis	Peptidase_C14			NaN	NaN	NaN	NaN	3.12794	1.45755	3.00739	23.7548
Q8VCW8	Acsf2	Acyl-CoA synthetase family member 2, mitochondrial	MGEEICACIR	Unmodified	553;555	0.0343262	1.01649		11.0742	0.569071	5.55759	0.0513869	11.2675	11.5215	10.4337	5.66665	6.69153	4.3146	21.9697	21.9095	20.9086	20.678	21.0959	19.7789	18.9924	18.9685	17.8069	16.6208	17.2943	15.3079	0.0275982	0.0328007	0.036454	0.0615691	Acetylation;ATP-binding;Completeproteome;Fattyacidmetabolism;Ligase;Lipidmetabolism;Mitochondrion;Nucleotide-binding;Referenceproteome;Transitpeptide	mitochondrion	cellular ketone metabolic process;cellular lipid metabolic process;cellular metabolic process;cellular process;lipid metabolic process;metabolic process;organic acid metabolic process;primary metabolic process;small molecule metabolic process		AMP-binding;AMP-binding_C			NaN	NaN	NaN	NaN
Q569Z5	Ddx46	Probable ATP-dependent RNA helicase DDX46	SWVQCGISMK	Unmodified	377	0.0344054	0.764544		12.1788	0.394789	7.21418	0.0324161	12.4376	11.7244	12.3744	8.02688	7.51151	6.10415	21.0404	20.741	21.1861	18.9732	19.0388	18.8943	18.2248	17.8285	18.3621	15.4549	15.4167	14.9511	0.0108118	0.00381423	0.0152757	0.0183637	Acetylation;Alternativesplicing;ATP-binding;Coiledcoil;Completeproteome;Helicase;Hydrolase;mRNAprocessing;mRNAsplicing;Nucleotide-binding;Nucleus;Phosphoprotein;Referenceproteome;RNA-binding	nucleus	biological regulation;cellular metabolic process;cellular nitrogen compound metabolic process;cellular process;macromolecule metabolic process;metabolic process;mRNA metabolic process;mRNA processing;nitrogen compound metabolic process;nucleobase-containing compound metabolic process;primary metabolic process;RNA metabolic process;RNA processing;RNA splicing	Spliceosome	DEAD;Helicase_C			4.66±0.24	NA	6.17±2.49	3.45±0.24	0.533364	0.835452	2.54756	5.72236
Q9JK38	Gnpnat1	Glucosamine 6-phosphate N-acetyltransferase	KFDYTVSEENYMCR	Unmodified	179	0.0345278	2.58699		12.755	3.85875	2.07512	0.30253	15.4835	NaN	10.0264	1.99811	NaN	2.15214	19.1547	NaN	19.4623	18.1345	NaN	18.2048	16.7062	NaN	16.2966	12.5184	NaN	12.6981	0.0112648	0.00273575	0.0175519	0.010078	Acyltransferase;Completeproteome;Endosome;Golgiapparatus;Membrane;Referenceproteome;Transferase	endosome, Golgi apparatus	alcohol metabolic process;anatomical structure development;biosynthetic process;carbohydrate metabolic process;cellular metabolic process;cellular nitrogen compound metabolic process;cellular process;developmental process;metabolic process;nitrogen compound metabolic process;nucleobase-containing compound metabolic process;nucleotide-sugar metabolic process;primary metabolic process;small molecul…	Amino sugar and nucleotide sugar metabolism	Acetyltransf_7			15.36±0.39	17.92±7.89	12.12±6.23	8.07±0.55
Q61233	Lcp1	Plastin-2	HVIPMNPNTDDLFNAVGDGIVLCK	Unmodified	164	0.0345714	2.55165		12.0708	0.656418	2.40192	0.0543805	11.3565	12.6475	12.2085	0.865922	3.19992	3.13992	21.6483	21.2202	21.3247	20.5397	20.4047	20.1793	18.6838	18.4322	18.4785	13.7007	15.4858	15.2322	0.010431	0.00893647	0.00722617	0.065228	Acetylation;Actin-binding;Calcium;Celljunction;Cellmembrane;Cellprojection;Completeproteome;Cytoplasm;Cytoskeleton;Directproteinsequencing;Membrane;Metal-binding;Phosphoprotein;Referenceproteome;Repeat	cytoskeleton, plasma membrane	anatomical structure morphogenesis;biological regulation;cell activation;cell motility;cellular component assembly;cellular component disassembly;cellular component movement;cellular component organization;cellular process;cytoskeleton organization;developmental process;extracellular matrix organization;extracellular structure organization;immune system process;locomotion;organelle organization;r…		CH;EF-hand_7	S-nitrosylation_C(31)		3.02±0.18	29.32±14.33	25.81±13.79	7.62±0.36
Q9QZQ8	H2afy	Core histone macro-H2A.1	FVIHCNSPVWGADK	Unmodified	273	0.0346395	1.46156		13.1052	1.40997	4.97206	0.107589	13.7919	11.4834	14.0402	7.18776	4.21386	3.51455	22.7403	22.8413	23.1334	21.1256	21.7198	22.0879	20.0963	19.8949	20.5193	17.4349	17.2132	17.309	0.0089127	0.0224334	0.0157998	0.00642002	Acetylation;Alternativesplicing;Chromatinregulator;Chromosome;Completeproteome;DNA-binding;Isopeptidebond;Methylation;Nucleosomecore;Nucleus;Phosphoprotein;Referenceproteome;Ublconjugation	cytoskeleton, nucleus	biological regulation;cellular component assembly;cellular component organization;cellular macromolecular complex assembly;cellular process;chromatin modification;chromatin organization;chromosome organization;establishment of localization;macromolecular complex assembly;organelle organization;regulation of gene expression, epigenetic;regulation of organelle organization;regulation of protein mod…	Systemic lupus erythematosus	Histone;Macro			NaN	NaN	NaN	NaN	0.71088	6.81365	9.42404	16.1688
P54729	Nub1	NEDD8 ultimate buster 1	CQIAETFGFQENYIK	Unmodified	115	0.0347133	3.13983		10.8293	3.94336	1.32664	0.364137	9.45076	7.76032	15.2769	NaN	1.9361	0.717177	18.7503	17.8466	17.1629	16.7793	15.8477	15.7206	15.4901	14.2754	14.6915	NaN	10.1852	8.60753	0.0444329	0.0358685	0.0416564	0.118725	3D-structure;Coiledcoil;Completeproteome;Nucleus;Referenceproteome;Repeat	nucleus	biological regulation;catabolic process;cellular metabolic process;cellular process;macromolecule metabolic process;macromolecule modification;metabolic process;primary metabolic process;protein metabolic process;protein modification by small protein conjugation or removal;protein modification process;proteolysis;proteolysis involved in cellular protein catabolic process		UBA			NA	11.94±5.8	8.43±5.1	39.13±2.88
Q9D1M0	Sec13	Protein SEC13 homolog	DVAWAPSIGLPTSTIASCSQDGR	Unmodified	234	0.0348767	3.33111		8.09517	2.09154	0.928594	0.258369	9.90883	5.80721	8.56946	NaN	1.4246	0.432587	18.7368	18.9786	18.3652	17.0881	17.0586	16.4812	15.5522	14.9589	14.9498	NaN	10.946	8.63466	0.0165288	0.0202771	0.0227799	0.166937	Acetylation;Completeproteome;Cytoplasmicvesicle;Endoplasmicreticulum;ER-Golgitransport;Membrane;mRNAtransport;Nuclearporecomplex;Nucleus;Phosphoprotein;Proteintransport;Referenceproteome;Repeat;Translocation;Transport;WDrepeat	cytosol	cellular process;establishment of localization;Golgi vesicle transport;nucleobase-containing compound transport;protein transport;transport;vesicle-mediated transport	Protein processing in endoplasmic reticulum;RNA transport	WD40			16.93±0.73	15.65±7.3	16.57±9.01	4.69±0.3	1.05848	1.82681	2.70423	6.2257
Q99PV0	Prpf8	Pre-mRNA-processing-splicing factor 8	GSELQLPFQACLK	Unmodified	1896	0.0349474	-0.735691		11.4852	0.826019	19.0932	0.0719205	12.0504	11.8679	10.5372	19.3732	18.8132	NaN	20.2049	20.688	20.1354	17.5646	17.6186	17.6432	17.3373	17.7954	17.0496	15.5074	15.5091	NaN	0.0147962	0.00228322	0.0216239	7.76177e-05	Acetylation;Completeproteome;mRNAprocessing;mRNAsplicing;Nucleus;Phosphoprotein;Referenceproteome;Ribonucleoprotein;RNA-binding;Spliceosome	nucleus	cellular component assembly;cellular component organization;cellular macromolecular complex assembly;cellular metabolic process;cellular nitrogen compound metabolic process;cellular process;macromolecular complex assembly;macromolecule metabolic process;metabolic process;mRNA metabolic process;mRNA processing;nitrogen compound metabolic process;nucleobase-containing compound metabolic process;pri…	Spliceosome	JAB;PRO8NT;PROCN;PROCT;PRP8_domainIV;RRM_4;U5_2-snRNA_bdg;U6-snRNA_bdg			NA	8.38±4.19	8.67±6.73	NA	0.435686	1.04075	2.73957	6.06788
Q6P2K6	Smek1	Serine/threonine-protein phosphatase 4 regulatory subunit 3A	HAFLALCALR	Unmodified	541	0.0351172	1.809		11.1997	1.13885	3.32502	0.101686	10.8134	10.3043	12.4815	4.27784	NaN	2.37219	20.2928	20.4534	20.729	18.7094	18.46	19.5409	17.2488	17.3316	17.9192	14.2255	NaN	14.1779	0.0107659	0.0299401	0.0208862	0.00236996	Acetylation;Alternativesplicing;Completeproteome;Cytoplasm;Cytoskeleton;Nucleus;Phosphoprotein;Referenceproteome	nucleus	biological regulation;cellular metabolic process;cellular process;macromolecule metabolic process;macromolecule modification;metabolic process;phosphorus metabolic process;primary metabolic process;protein dephosphorylation;protein metabolic process;protein modification process		SMK-1			NA	3.92±2.16	7.64±2.98	13.02±1.09
Q99LP6	Grpel1	GrpE protein homolog 1, mitochondrial	LYGIQGFCK	Unmodified	108	0.0351788	1.15306		13.7761	1.53382	6.21805	0.111339	12.1359	15.1749	14.0176	7.00092	NaN	5.43519	21.7256	17.7357	17.9635	19.9728	15.5453	16.4309	18.8696	15.2529	15.3467	16.2412	NaN	12.31	0.117059	0.135294	0.125021	0.194722	Acetylation;Chaperone;Completeproteome;Mitochondrion;Referenceproteome;Transitpeptide	mitochondrion	cellular metabolic process;cellular process;macromolecule metabolic process;metabolic process;primary metabolic process;protein folding;protein metabolic process		GrpE			1.89±0.12	7.49±3.52	2.48±1.06	4.24±0.46
P29351	Ptpn6	Tyrosine-protein phosphatase non-receptor type 6	CVPYWPEVGTQR	Unmodified	361	0.0351948	1.21781		10.3837	1.20483	4.49358	0.116031	9.85513	11.7625	9.53354	NaN	3.83478	5.15238	21.9229	21.8876	21.9222	19.8472	19.8536	19.5832	18.7296	18.9804	18.6759	NaN	15.2053	15.3809	0.0009211	0.00780822	0.00864759	0.00811922	Alternativesplicing;Completeproteome;Cytoplasm;Directproteinsequencing;Diseasemutation;Hydrolase;Nucleus;Phosphoprotein;Proteinphosphatase;Referenceproteome;Repeat;SH2domain	plasma membrane	anatomical structure development;anatomical structure formation involved in morphogenesis;biological adhesion;biological regulation;cell adhesion;cell cycle;cell development;cell differentiation;cell killing;cell proliferation;cellular metabolic process;cellular process;developmental process;immune system process;macromolecule metabolic process;macromolecule modification;metabolic process;mitotic…	Adherens junction;B cell receptor signaling pathway;Jak-STAT signaling pathway;Leishmaniasis;Natural killer cell mediated cytotoxicity;T cell receptor signaling pathway	SH2;Y_phosphatase			NA	2.93±0.64	10.83±2.61	NA
Q8BKC5	Ipo5	Importin-5	VAAAESMPLLLECAR	Unmodified	733	0.0354133	-0.757575		9.86083	0.599501	16.6713	0.0607962	9.18719	10.3357	10.0596	17.5084	15.8341	NaN	20.8353	20.8415	20.014	18.4563	17.9652	17.4193	17.5301	17.7246	16.8536	16.2201	15.555	NaN	0.0231467	0.0289042	0.0263214	0.0296016	Acetylation;Alternativesplicing;Completeproteome;Cytoplasm;Nucleus;Phosphoprotein;Proteintransport;Referenceproteome;Repeat;Transport	nucleus	biological regulation;cellular process;establishment of localization;nuclear transport;nucleocytoplasmic transport;protein targeting;protein transport;regulation of transport;response to chemical stimulus;response to endogenous stimulus;response to stimulus;transport		HEAT			13.44±0.59	3.29±1.45	7.95±3.89	NA
Q8CI11	Gnl3	Guanine nucleotide-binding protein-like 3	CPQIEEAVIQSGSK	Unmodified	156	0.0354248	-1.37016		18.9525	3.74199	49.9365	0.19744	18.2823	15.5909	22.9843	44.0568	37.8005	67.9523	20.0885	20.1654	19.3579	17.3069	17.2546	16.7064	17.9283	17.7287	17.6134	16.9623	16.5361	17.7907	0.0224286	0.0194642	0.00897225	0.0373152	Acetylation;Alternativesplicing;Coiledcoil;Completeproteome;GTP-binding;Nucleotide-binding;Nucleus;Phosphoprotein;Referenceproteome	nucleus	biological regulation;cell proliferation;cellular process;metabolic process;ribosome biogenesis	Ribosome biogenesis in eukaryotes	GN3L_Grn1;MMR_HSR1			NA	8.28±4.23	3.41±1.53	NA
Q8BTM8	Flna	Filamin-A	DGSCGVAYVVQEPGDYEVSVK	Unmodified	2293	0.035641	1.70448		7.7786	0.0741825	2.4072	0.00953674	7.83106	7.72615	NaN	2.09338	2.72103	NaN	19.9827	20.185	15.2513	17.8749	17.9083	12.059	16.4257	16.6069	NaN	12.3274	12.7484	NaN	0.151135	0.211163	0.00775766	0.0237433	Acetylation;Actin-binding;Alternativesplicing;Ciliumbiogenesis/degradation;Completeproteome;Cytoplasm;Cytoskeleton;Isopeptidebond;Phosphoprotein;Referenceproteome;Repeat;Ublconjugation	cytoskeleton, Golgi apparatus	anatomical structure formation involved in morphogenesis;anatomical structure morphogenesis;biological adhesion;biological regulation;cell adhesion;cell morphogenesis;cellular component assembly;cellular component morphogenesis;cellular component organization;cellular localization;cellular membrane organization;cellular process;cytoskeleton organization;developmental process;endosome transport;es…	Focal adhesion;MAPK signaling pathway	CH;Filamin			0.5±0.26	NA	NA	2.24±0.3	0.0576739	4.31301	3.75263	5.32639
P17742	Ppia	Peptidyl-prolyl cis-trans isomerase A	KITISDCGQL	Unmodified	161	0.0357677	2.35893		9.36983	1.17399	2.15709	0.125295	8.59828	10.7209	8.79031	1.53374	0.991838	3.94569	24.437	23.2629	23.8101	23.1839	22.0087	22.6993	21.0269	20.205	20.4349	17.1794	15.3674	18.0938	0.024647	0.0260975	0.0206287	0.0822032	Acetylation;Completeproteome;Cyclosporin;Cytoplasm;Directproteinsequencing;Glycoprotein;Isomerase;Isopeptidebond;Phosphoprotein;Referenceproteome;Rotamase;Secreted;Ublconjugation	cytosol	biological regulation;cell differentiation;cellular component organization;cellular metabolic process;cellular process;developmental process;macromolecule metabolic process;macromolecule modification;metabolic process;organelle organization;peptidyl-amino acid modification;primary metabolic process;protein folding;protein metabolic process;protein modification process;regulation of transport		Pro_isomerase	S-nitrosylation_C(161)		4.62±0.61	4.22±1.11	4.07±0.27	7.87±0.36
Q61553	Fscn1	Fascin	NASCYFDIEWCDRR	Unmodified	334;341	0.0361274	-2.98994		9.85215	1.76783	80.1374	0.179436	NaN	11.1022	8.60211	NaN	60.2748	100	NaN	19.3621	19.8685	NaN	10.3728	NaN	NaN	16.3608	16.4591	NaN	10.9743	13.7601	0.018255	NaN	0.0042358	0.159281	Acetylation;Actin-binding;Celljunction;Cellprojection;Completeproteome;Cytoplasm;Cytoskeleton;Directproteinsequencing;Phosphoprotein;Referenceproteome	cytosol	cell motility;cellular component assembly;cellular component movement;cellular component organization;cellular process;cytoskeleton organization;locomotion;organelle organization		Fascin			NaN	NaN	NaN	NaN
Q91WM3	Rrp9	U3 small nucleolar RNA-interacting protein 2	NSVCIIPLR	Unmodified	460	0.0365153	3.82246		11.4272	0.0307591	0.869744	0.00269176	11.4489	11.4054	NaN	0.547189	1.1923	NaN	19.2629	20.1587	NaN	17.0849	17.5719	NaN	16.3116	17.2012	NaN	9.57907	11.1991	NaN	0.0321363	0.0198726	0.0375406	0.110263	Completeproteome;Nucleus;Phosphoprotein;Referenceproteome;Repeat;Ribonucleoprotein;RNA-binding;rRNAprocessing;WDrepeat	nucleus	cellular metabolic process;cellular nitrogen compound metabolic process;cellular process;macromolecule metabolic process;metabolic process;nitrogen compound metabolic process;nucleobase-containing compound metabolic process;primary metabolic process;RNA metabolic process;RNA processing;rRNA processing		WD40			NaN	NaN	NaN	NaN
Q9CPU0	Glo1	Lactoylglutathione lyase	GFGHIGIAVPDVYSACK	Unmodified	139	0.0367407	2.99772		10.8603	1.08344	1.81437	0.0997613	11.0831	11.8151	9.68284	1.22307	0.555102	3.66494	20.6455	20.3509	21.3478	19.5481	19.3462	20.523	17.6414	17.451	18.1263	13.2125	11.8612	15.8068	0.0246448	0.0317731	0.0196277	0.147148	3D-structure;Acetylation;Completeproteome;Disulfidebond;Glutathionylation;Lyase;Metal-binding;Phosphoprotein;Referenceproteome;Zinc	cytosol	amine metabolic process;biological regulation;carbohydrate metabolic process;cell differentiation;cellular aldehyde metabolic process;cellular amino acid metabolic process;cellular ketone metabolic process;cellular metabolic process;cellular nitrogen compound metabolic process;cellular process;developmental process;metabolic process;nitrogen compound metabolic process;organic acid metabolic proce…	MAPK signaling pathway - yeast;Pyruvate metabolism	Glyoxalase			2.73±0.24	24.52±10.23	11.02±5.78	3.96±0.3	0.811136	2.96228	2.62521	12.1419
P42209	Sept1	Septin-1	ENIPFAVVGSCEVVR	Unmodified	231	0.036878	2.19835		11.96	1.3339	2.95216	0.111531	11.9793	10.6165	13.2841	3.11954	4.489	1.24793	20.8064	20.9009	19.4485	19.5206	19.8972	18.7135	17.9291	17.8272	16.7419	14.5638	15.486	12.4073	0.039864	0.0312098	0.0376007	0.111646	Cellcycle;Celldivision;Completeproteome;Cytoplasm;Cytoskeleton;GTP-binding;Nucleotide-binding;Phosphoprotein;Referenceproteome	cytoskeleton	cell division;cellular component assembly;cellular component organization;cellular process;cytoskeleton organization;establishment of localization;organelle assembly;organelle organization	Bacterial invasion of epithelial cells	Septin			NA	3.28±1.08	7.6±3.54	NA
D3YXK2	Safb	Scaffold attachment factor B1	ILDILGETCK	Unmodified	225	0.0369689	2.50849		9.66013	2.94537	1.78385	0.3049	8.3039	13.0393	7.63719	NaN	1.10476	2.46294	20.8324	21.0427	20.0784	19.2251	19.6314	18.6439	17.3674	18.3052	16.4822	NaN	13.1473	13.3364	0.0245531	0.0258951	0.0524378	0.0100975	Acetylation;Coiledcoil;Completeproteome;DNA-binding;Isopeptidebond;Nucleus;Phosphoprotein;Referenceproteome;Repressor;RNA-binding;Transcription;Transcriptionregulation;Ublconjugation	nucleus	biological regulation;biosynthetic process;cellular metabolic process;cellular nitrogen compound metabolic process;cellular process;growth;hormone metabolic process;macromolecule metabolic process;metabolic process;nitrogen compound metabolic process;nucleobase-containing compound metabolic process;primary metabolic process;response to stimulus;RNA metabolic process;signal transduction		SAP			0.55±0.13	0.87±0.39	0.9±0.11	0.63±0.2	1.23248	1.13218	1.51235	7.53973
Q8VCT3	Rnpep	Aminopeptidase B	ISTILFGAAYTCLEAATGR	Unmodified	369	0.037012	2.32269		8.69348	2.77007	1.74009	0.318637	10.8302	5.56379	9.68646	1.25307	2.2271	NaN	18.13	17.1336	16.7663	16.7075	15.5525	14.9406	15.0885	13.0484	13.5454	10.4073	10.0963	NaN	0.0406854	0.057028	0.0765657	0.0214504	Acetylation;Aminopeptidase;Completeproteome;Hydrolase;Metal-binding;Metalloprotease;Protease;Referenceproteome;Secreted;Zinc	extracellular	biosynthetic process;cellular alkene metabolic process;cellular ketone metabolic process;cellular lipid metabolic process;cellular metabolic process;cellular process;lipid metabolic process;metabolic process;organic acid metabolic process;primary metabolic process;small molecule metabolic process		Leuk-A4-hydro_C;Peptidase_M1			NaN	NaN	NaN	NaN
Q9WVJ2	Psmd13	26S proteasome non-ATPase regulatory subunit 13	CAWGQQPDLAANEAQLLR	Unmodified	253	0.0372	3.68367		7.30273	2.38768	0.671742	0.326957	8.37489	8.96639	4.56691	1.06482	NaN	0.278664	19.4918	16.4896	19.5324	17.6845	14.7084	17.7523	16.0402	13.1458	15.1472	11.1467	NaN	9.26907	0.0943095	0.103987	0.100296	0.130065	Acetylation;Completeproteome;Directproteinsequencing;Proteasome;Referenceproteome	cytosol	cellular process;macromolecule metabolic process;metabolic process;primary metabolic process;protein metabolic process;proteolysis	Proteasome	PCI			1.41±0.36	15.88±5.26	2.78±2.16	NA
P31230	Aimp1	Aminoacyl tRNA synthase complex-interacting multifunctional protein 1	IWEQIQPDLHTNAECVATYK	Unmodified	282	0.0372364	1.64736		12.7649	2.05841	4.31841	0.161255	11.1963	15.0957	12.0027	6.38285	2.60798	3.96439	20.5194	20.2821	20.7007	18.6431	18.6982	19.0608	17.5318	17.7904	17.8266	14.7686	13.4754	14.4624	0.0102397	0.0120704	0.00907495	0.0474734	Acetylation;Angiogenesis;Apoptosis;Carbohydratemetabolism;Celladhesion;Completeproteome;Cytokine;Cytoplasm;Cytoplasmicvesicle;Directproteinsequencing;Endoplasmicreticulum;Glucosemetabolism;Golgiapparatus;Inflammatoryresponse;Nucleus;Proteinbiosynthesis;Referenceproteome;RNA-binding;Secreted;tRNA-binding	extracellular	alcohol metabolic process;anatomical structure formation involved in morphogenesis;biological adhesion;biological regulation;biosynthetic process;carbohydrate metabolic process;cell adhesion;cell communication;cell death;cell motility;cell-cell signaling;cellular component movement;cellular metabolic process;cellular process;death;developmental process;immune system process;locomotion;macromolecu…		tRNA_bind			3.17±0.31	8.15±7.9	9.37±4.59	2.3±0.21
P23198	Cbx3	Chromobox protein homolog 3	LTWHSCPEDEAQ	Unmodified	177	0.037434	1.50506		10.5845	3.76368	3.66143	0.355583	8.92686	14.8925	7.93424	3.39435	4.6961	2.89385	22.3593	22.507	21.4421	21.3582	22.084	20.1842	19.0085	19.9923	17.9056	16.5273	17.741	15.1157	0.0261021	0.0452015	0.0550333	0.0798169	Acetylation;Biologicalrhythms;Chromatinregulator;Completeproteome;Directproteinsequencing;Nucleus;Phosphoprotein;Referenceproteome;Repeat;Repressor;Transcription;Transcriptionregulation	nucleus	biological regulation;biosynthetic process;cellular component organization;cellular metabolic process;cellular nitrogen compound metabolic process;cellular process;chromatin modification;chromatin organization;chromosome organization;macromolecule metabolic process;metabolic process;nitrogen compound metabolic process;nucleobase-containing compound metabolic process;organelle organization;primary…		Chromo;Chromo_shadow			0.26±0.11	3.39±1.67	1.45±0.26	1.15±0.18	1.37374	1.58914	1.79489	17.3699
P05213	Tuba1b	Tubulin alpha-1B chain	AVCMLSNTTAIAEAWAR	Unmodified	376	0.0376709	2.29562		6.92998	2.53613	1.49914	0.365965	9.61153	6.60848	4.56993	0.709993	2.25641	1.53103	19.6452	19.7616	20.5588	17.6149	17.8216	18.23	16.4119	15.9407	16.1746	10.4872	12.3847	12.2229	0.0248784	0.0174976	0.0145652	0.089922	Acetylation;Completeproteome;Cytoplasm;Cytoskeleton;Directproteinsequencing;GTP-binding;Isopeptidebond;Methylation;Microtubule;Nitration;Nucleotide-binding;Phosphoprotein;Referenceproteome;Ublconjugation	cytoskeleton	cellular component assembly;cellular component organization;cellular macromolecular complex assembly;cellular metabolic process;cellular process;cytoskeleton organization;macromolecular complex assembly;macromolecule metabolic process;metabolic process;organelle organization;primary metabolic process;protein complex assembly;protein folding;protein metabolic process;protein polymerization;respons…	Gap junction;Pathogenic Escherichia coli infection;Phagosome	Tubulin;Tubulin_C	S-nitrosylation_C(295)		NA	NA	NaN	NaN	0.506163	5.88485	4.77489	17.82
P08249	Mdh2	Malate dehydrogenase, mitochondrial	GYLGPEQLPDCLK	Unmodified	89	0.0405882	1.02725		7.47672	0.536986	3.73845	0.0718211	8.06843	7.34139	7.02035	3.62768	2.8698	4.71787	23.399	23.2985	23.3763	21.3083	21.3985	21.4833	19.8888	19.6407	19.649	16.5768	16.3176	17.1473	0.00225645	0.00409014	0.00714308	0.0254472	Acetylation;Completeproteome;Directproteinsequencing;Glycoprotein;Mitochondrion;NAD;Oxidoreductase;Referenceproteome;Transitpeptide;Tricarboxylicacidcycle	mitochondrion	carbohydrate metabolic process;catabolic process;cellular ketone metabolic process;cellular metabolic process;cellular nitrogen compound metabolic process;cellular process;cofactor metabolic process;heterocycle metabolic process;macromolecule metabolic process;macromolecule modification;metabolic process;nitrogen compound metabolic process;nucleobase-containing compound metabolic process;nucleoba…	Carbon fixation in photosynthetic organisms;Citrate cycle (TCA cycle);Glyoxylate and dicarboxylate metabolism;Pyruvate metabolism	Ldh_1_C;Ldh_1_N	S-nitrosylation_C(89)		1.45±0.21	0.6±0.26	1.17±0.12	1.62±0.38	0.961028	0.476667	1.75998	4.83633
Q9DCW4	Etfb	Electron transfer flavoprotein subunit beta	EIIAVSCGPSQCQETIR	Unmodified	66;71	0.0408284	0.837749		10.834	1.97131	6.00928	0.181955	9.64169	13.1094	9.75093	6.42856	5.56743	6.03185	23.6658	22.7123	22.9288	22.6192	21.7902	21.7969	20.4375	19.9837	19.7185	18.7557	17.706	17.8354	0.0216372	0.0216007	0.0181377	0.0316238	Acetylation;Completeproteome;Directproteinsequencing;Electrontransport;FAD;Flavoprotein;Methylation;Mitochondrion;Phosphoprotein;Referenceproteome;Transport	mitochondrion	metabolic process		ETF	S-nitrosylation_C(42)		NaN	NaN	NaN	NaN
Q922D8	Mthfd1	C-1-tetrahydrofolate synthase, cytoplasmic	GDLNDCFIPCTPK	Unmodified	143;147	0.0410714	-0.693325		10.7851	0.649008	17.5029	0.0601762	11.064	10.0433	11.2481	19.8915	16.8613	15.7558	23.4149	23.3974	22.6098	20.9466	20.8629	19.8454	20.408	20.2344	19.6297	18.9368	18.5611	17.4267	0.0198721	0.0298295	0.020336	0.0429411	Acetylation;Amino-acidbiosynthesis;ATP-binding;Completeproteome;Cytoplasm;Directproteinsequencing;Histidinebiosynthesis;Hydrolase;Ligase;Methioninebiosynthesis;Multifunctionalenzyme;NADP;Nucleotide-binding;One-carbonmetabolism;Oxidoreductase;Phosphoprotein;Purinebiosynthesis;Referenceproteome	cytosol	amine metabolic process;anatomical structure development;anatomical structure formation involved in morphogenesis;biological regulation;biosynthetic process;cellular amino acid metabolic process;cellular aromatic compound metabolic process;cellular ketone metabolic process;cellular metabolic process;cellular nitrogen compound metabolic process;cellular process;cofactor metabolic process;developme…	One carbon pool by folate	FTHFS;THF_DHG_CYH;THF_DHG_CYH_C			NaN	NaN	NaN	NaN	1.44555	3.28438	5.65434	13.8515
Q8VCW8	Acsf2	Acyl-CoA synthetase family member 2, mitochondrial	TGDIALMDEQGFCK	Unmodified	503	0.0411257	1.37506		12.3104	0.111652	4.77054	0.0090697	12.2315	12.3894	NaN	5.25358	4.2875	NaN	20.8579	21.0869	NaN	19.619	20.1739	NaN	18.0148	18.2649	NaN	15.4463	15.6934	NaN	0.00772098	0.0197207	0.00974915	0.0112221	Acetylation;ATP-binding;Completeproteome;Fattyacidmetabolism;Ligase;Lipidmetabolism;Mitochondrion;Nucleotide-binding;Referenceproteome;Transitpeptide	mitochondrion	cellular ketone metabolic process;cellular lipid metabolic process;cellular metabolic process;cellular process;lipid metabolic process;metabolic process;organic acid metabolic process;primary metabolic process;small molecule metabolic process		AMP-binding;AMP-binding_C			1.63±0.18	0.18±0.1	4.31±0.56	2.08±0.27
P59325	Eif5	Eukaryotic translation initiation factor 5	LCTFILK	Unmodified	138	0.0417333	3.42227		15.481	2.39468	2.05159	0.154685	14.0946	18.2461	14.1022	3.84271	0.400813	1.91125	19.6506	19.7527	18.645	17.9287	17.972	16.7741	17.043	17.589	16.0383	13.2835	10.0149	11.0926	0.0316386	0.0386968	0.0465702	0.145292	Completeproteome;GTP-binding;Initiationfactor;Nucleotide-binding;Phosphoprotein;Proteinbiosynthesis;Referenceproteome	cytosol	biological regulation;regulation of translation	RNA transport	eIF-5_eIF-2B;W2			1.82±0.34	6.24±3.84	7.94±4.85	2.36±0.19	1.62206	3.01835	4.67298	17.5422
Q9Z130	Hnrnpdl	Heterogeneous nuclear ribonucleoprotein D-like	RGFCFITYTDEEPVKK	Unmodified	158	0.041848	1.73003		17.6272	1.74613	5.34578	0.0990588	18.8619	16.3925	NaN	6.03931	4.65225	NaN	19.7272	19.4712	NaN	18.4895	17.9045	NaN	17.6223	17.1206	NaN	14.5299	13.5473	NaN	0.00923601	0.0227322	0.0204218	0.0494921	Acetylation;Activator;Completeproteome;Cytoplasm;Directproteinsequencing;DNA-binding;Methylation;Nucleus;Phosphoprotein;Referenceproteome;Repeat;Repressor;RNA-binding;Transcription;Transcriptionregulation	nucleus	biological regulation;biosynthetic process;cellular metabolic process;cellular nitrogen compound metabolic process;cellular process;macromolecule metabolic process;metabolic process;mRNA metabolic process;nitrogen compound metabolic process;nucleobase-containing compound metabolic process;primary metabolic process;RNA metabolic process		RRM_1			14.73±1.55	2.5±0.97	10.1±3.63	2.65±0.39	0.436293	6.86006	7.515	21.1594
Q60668	Hnrnpd	Heterogeneous nuclear ribonucleoprotein D0	GFCFITFKEEEPVK	Unmodified	207	0.0418983	3.85243		15.2178	3.72745	1.86534	0.24494	12.4105	19.4469	13.796	4.60512	0.420883	0.570029	20.9026	17.7085	18.7016	19.7362	16.1829	17.8805	18.0834	15.6581	16.0581	15.3636	8.29662	10.434	0.085566	0.0991031	0.078329	0.318904	Acetylation;Alternativesplicing;Biologicalrhythms;Completeproteome;Cytoplasm;Directproteinsequencing;DNA-binding;Methylation;Nucleus;Phosphoprotein;Referenceproteome;Repeat;Ribonucleoprotein;RNA-binding;Transcription;Transcriptionregulation	nucleus	biological regulation;biosynthetic process;cellular metabolic process;cellular nitrogen compound metabolic process;cellular process;macromolecule metabolic process;metabolic process;mRNA metabolic process;nitrogen compound metabolic process;nucleobase-containing compound metabolic process;primary metabolic process;regulation of translation;RNA metabolic process		CBFNT;RRM_1			NaN	NaN	NaN	NaN	0.22823	4.40543	5.91922	8.92832
P23492	Pnp	Purine nucleoside phosphorylase	HCGLRVFGFSLITNK	Unmodified	231	0.0419665	-0.813431		12.2063	0.916528	21.4779	0.0750865	11.3495	12.0967	13.1727	23.1701	NaN	19.7857	19.4235	17.8156	18.9646	17.0867	15.1856	16.7798	16.458	14.9543	16.244	15.3573	NaN	14.7604	0.0442105	0.0624197	0.0512075	0.0280283	Acetylation;Completeproteome;Cytoplasm;Cytoskeleton;Directproteinsequencing;Glycosyltransferase;Polymorphism;Referenceproteome;Transferase	cytosol	biological regulation;biosynthetic process;catabolic process;cellular component organization;cellular metabolic compound salvage;cellular metabolic process;cellular nitrogen compound metabolic process;cellular process;heterocycle metabolic process;metabolic process;mitochondrion organization;nitrogen compound metabolic process;nucleobase-containing compound catabolic process;nucleobase-containing…	Nicotinate and nicotinamide metabolism;Purine metabolism;Pyrimidine metabolism	PNP_UDP_1			NaN	NaN	NaN	NaN
Q07076	Anxa7	Annexin A7	VLIEILCTR	Unmodified	260	0.0421364	1.54058		14.4663	3.58105	5.0943	0.247544	16.6198	16.4467	10.3325	7.40625	3.79232	4.08432	18.0928	20.4287	19.8286	17.1078	19.2356	19.0366	15.766	18.0838	16.7112	13.4637	14.5706	14.483	0.0623696	0.0636652	0.0691511	0.043418	Acetylation;Annexin;Calcium;Calcium/phospholipid-binding;Completeproteome;Referenceproteome;Repeat	cytosol, nucleus, plasma membrane	autophagy;behavior;behavioral interaction between organisms;biological regulation;catabolic process;cell differentiation;cell proliferation;cellular component organization;cellular homeostasis;cellular ion homeostasis;cellular metabolic process;cellular process;developmental process;homeostatic process;membrane fusion;membrane organization;metabolic process;multicellular organismal process;multi-…		Annexin	S-nitrosylation_C(338)		4.25±0.51	3.16±1.76	8.2±6.55	2.45±0.24	1.17195	5.43313	2.60412	21.7956
Q9Z130	Hnrnpdl	Heterogeneous nuclear ribonucleoprotein D-like	RGFCFITYTDEEPVK	Unmodified	158	0.0422022	2.2601		14.6449	1.19058	3.53636	0.0812965	13.7163	15.9871	14.2312	5.0998	4.17626	1.33302	20.2713	20.059	19.5057	18.9737	18.5377	18.0212	17.6181	17.6653	16.9143	14.7558	14.0176	11.8114	0.0198169	0.0257587	0.0241749	0.113243	Acetylation;Activator;Completeproteome;Cytoplasm;Directproteinsequencing;DNA-binding;Methylation;Nucleus;Phosphoprotein;Referenceproteome;Repeat;Repressor;RNA-binding;Transcription;Transcriptionregulation	nucleus	biological regulation;biosynthetic process;cellular metabolic process;cellular nitrogen compound metabolic process;cellular process;macromolecule metabolic process;metabolic process;mRNA metabolic process;nitrogen compound metabolic process;nucleobase-containing compound metabolic process;primary metabolic process;RNA metabolic process		RRM_1			14.73±1.55	2.5±0.97	10.1±3.63	2.65±0.39	0.998445	4.07643	4.39909	14.0827
Q9CQV8	Ywhab	14-3-3 protein beta/alpha	IEAELQDICNDVLELLDK	Unmodified	94	0.0423771	4.03192		8.46655	1.96921	0.713839	0.232588	10.7388	7.25651	7.40434	0.213288	NaN	1.21439	20.1716	19.7589	21.9815	19.0025	18.3857	21.2501	17.1164	16.083	18.337	10.1326	NaN	14.9041	0.0572859	0.0771298	0.0656795	0.269521	3D-structure;Acetylation;Alternativeinitiation;Completeproteome;Cytoplasm;Directproteinsequencing;Nitration;Phosphoprotein;Referenceproteome	cytosol	biological regulation;cellular component assembly;cellular component organization;cellular process;establishment of localization;macromolecular complex assembly;protein complex assembly;protein targeting;protein transport;regulation of protein modification process;regulation of transport;transport	Cell cycle;Neurotrophin signaling pathway;Oocyte meiosis	37694			NaN	NaN	NaN	NaN	0.278621	1.01881	2.09666	3.7569
Q99J10	Ctu1	Cytoplasmic tRNA 2-thiolation protein 1	AGATCVSQCDLSPVAE	Unmodified	409;413	0.0425814	1.15224		13.9588	1.49744	6.26236	0.107275	12.9	15.0177	NaN	6.25849	6.26623	NaN	19.3701	18.734	NaN	16.9888	16.431	NaN	16.6148	16.2335	NaN	13.084	12.5281	NaN	0.0236085	0.0236041	0.0164159	0.0306949	Completeproteome;Cytoplasm;Phosphoprotein;Referenceproteome;RNA-binding;Transferase;tRNA-binding;tRNAprocessing	cytosol	cellular metabolic process;cellular nitrogen compound metabolic process;cellular process;macromolecule metabolic process;macromolecule modification;metabolic process;nitrogen compound metabolic process;nucleobase-containing compound metabolic process;primary metabolic process;protein metabolic process;protein modification by small protein conjugation or removal;protein modification process;RNA me…	Sulfur relay system	ATP_bind_3			NaN	NaN	NaN	NaN
P07901	Hsp90aa1	Heat shock protein HSP 90-alpha	VFIMDNCEELIPEYLNFIR	Unmodified	375	0.0426207	4.55244		7.87891	2.09759	0.495751	0.266228	9.41405	8.7338	5.48888	NaN	0.86846	0.123042	18.5169	17.3997	19.3847	16.6589	14.9588	17.4033	15.2505	14.0143	15.2788	NaN	8.12406	7.73844	0.0539828	0.0766814	0.0486285	0.03438	Acetylation;ATP-binding;Cellmembrane;Chaperone;Completeproteome;Cytoplasm;Directproteinsequencing;Membrane;Nucleotide-binding;Phosphoprotein;Referenceproteome;S-nitrosylation;Stressresponse;Ublconjugation	cytosol	biological regulation;biosynthetic process;cell death;cell motility;cellular component assembly;cellular component movement;cellular component organization;cellular macromolecular complex assembly;cellular membrane organization;cellular metabolic process;cellular nitrogen compound metabolic process;cellular process;death;establishment of localization;locomotion;macromolecular complex assembly;mac…	Antigen processing and presentation;NOD-like receptor signaling pathway;Pathways in cancer;Plant-pathogen interaction;Progesterone-mediated oocyte maturation;Prostate cancer;Protein processing in endoplasmic reticulum	HATPase_c;HSP90			3.13±0.39	NA	NA	16.38±0.97	1.06532	0.0121809	0.812039	3.68151
Q8BKC5	Ipo5	Importin-5	STACQMLVCYAK	Unmodified	682;687	0.0426961	-0.57001		8.08889	0.690394	11.9857	0.0853509	8.13345	7.3773	8.75593	11.6194	11.7841	12.5536	21.0505	21.2817	22.1321	18.9965	18.6035	19.575	17.5529	17.6315	18.7507	16.0693	15.6993	16.7747	0.0265065	0.0256419	0.0372678	0.0337645	Acetylation;Alternativesplicing;Completeproteome;Cytoplasm;Nucleus;Phosphoprotein;Proteintransport;Referenceproteome;Repeat;Transport	nucleus	biological regulation;cellular process;establishment of localization;nuclear transport;nucleocytoplasmic transport;protein targeting;protein transport;regulation of transport;response to chemical stimulus;response to endogenous stimulus;response to stimulus;transport		HEAT			NaN	NaN	NaN	NaN	1.6552	2.14627	3.54584	15.6625
Q9ES52	Inpp5d	Phosphatidylinositol 3,4,5-trisphosphate 5-phosphatase 1	AYALCVLFR	Unmodified	46	0.0428671	1.64229		10.8257	1.0226	3.6063	0.0944604	11.39	11.4419	9.64532	2.58031	4.6323	NaN	18.8694	18.8517	18.189	16.969	16.9042	16.2222	15.9097	15.8994	14.9613	11.7304	12.5405	NaN	0.0208096	0.0247766	0.034933	0.0472028	Alternativesplicing;Apoptosis;Cellmembrane;Completeproteome;Cytoplasm;Directproteinsequencing;Hydrolase;Immunity;Membrane;Phosphoprotein;Referenceproteome;Repeat;SH2domain;SH3-binding	cytosol	biological regulation;cell death;cellular lipid metabolic process;cellular metabolic process;cellular process;death;immune system process;lipid metabolic process;metabolic process;multicellular organismal process;phosphorus metabolic process;primary metabolic process;response to stimulus;signal transduction	B cell receptor signaling pathway;Fc epsilon RI signaling pathway;Fc gamma R-mediated phagocytosis;Insulin signaling pathway;Phosphatidylinositol signaling system	Exo_endo_phos;SH2			NaN	NaN	NaN	NaN
P80318	Cct3	T-complex protein 1 subunit gamma	IPGGIIEDSCVLR	Unmodified	213	0.0433191	1.7415		8.90011	0.806562	2.9249	0.0906239	8.59883	9.81394	8.28755	4.65163	2.53967	1.5834	21.5757	23.0161	21.2347	19.5154	20.5707	19.1707	18.1657	19.8161	17.7666	15.158	15.3086	13.2129	0.0430929	0.0369293	0.0584707	0.0802829	3D-structure;Acetylation;ATP-binding;Chaperone;Completeproteome;Cytoplasm;Directproteinsequencing;Disulfidebond;Nucleotide-binding;Phosphoprotein;Referenceproteome	cytosol	cell recognition;cellular component assembly;cellular component organization;cellular metabolic process;cellular process;macromolecule metabolic process;metabolic process;primary metabolic process;protein folding;protein metabolic process		Cpn60_TCP1	S-nitrosylation_C(173)		3.95±0.37	4±1.09	1.7±0.25	1.63±0.36	1.21131
Q91WM1	Strbp	Spermatid perinuclear RNA-binding protein	CLNALASLR	Unmodified	195	0.0433846	2.60985		12.5838	0.481399	2.13701	0.0382554	12.2434	NaN	12.9242	1.57092	NaN	2.70311	19.073	NaN	18.0698	17.2352	NaN	16.5693	16.2315	NaN	15.3176	11.2658	NaN	11.3996	0.0381968	0.027858	0.0409663	0.00834822	Alternativesplicing;Completeproteome;Cytoplasm;Cytoskeleton;Developmentalprotein;Differentiation;DNA-binding;Referenceproteome;Repeat;RNA-binding;Spermatogenesis	cytoskeleton	anatomical structure development;behavior;cell development;cellular process;developmental process;multicellular organismal development;multicellular organismal process;response to abiotic stimulus;response to external stimulus;response to stimulus		dsrm;DZF			NaN	NaN	NaN	NaN	1.09661	3.73517	4.73854	18.9294
Q99KR7	Ppif	Peptidyl-prolyl cis-trans isomerase F, mitochondrial	IVITDCGQLS	Unmodified	202	0.0435027	2.21079		10.3263	1.15051	2.62928	0.111416	10.1591	11.5512	9.26847	1.12539	4.68154	2.08092	20.8813	21.3294	20.3486	19.8112	20.4691	19.6689	17.7367	18.3926	17.0574	13.3541	16.1214	14.1126	0.023546	0.0213626	0.0376579	0.098418	Acetylation;Apoptosis;Completeproteome;Cyclosporin;Isomerase;Mitochondrion;Necrosis;Referenceproteome;Rotamase;S-nitrosylation;Transitpeptide	mitochondrion	biological regulation;cell death;cellular component organization;cellular membrane organization;cellular metabolic process;cellular process;death;macromolecule metabolic process;macromolecule modification;membrane organization;metabolic process;mitochondrion organization;organelle organization;peptidyl-amino acid modification;primary metabolic process;protein folding;protein metabolic process;pro…	Toxoplasmosis	Pro_isomerase	S-nitrosylation_C(103)		0.77±0.29	1.2±0.77	3.47±1.47	NA	1.05002	5.8475	8.0344	18.9709
P97310	Mcm2	DNA replication licensing factor MCM2	VRGDINVLLCGDPGTAK	Unmodified	522	0.0435508	1.73199		16.9176	6.6829	5.10943	0.395027	24.4333	14.6751	11.6443	7.53079	4.17321	3.62429	18.7782	19.3694	20.1936	16.7575	17.439	18.2471	17.1493	16.8298	17.2699	13.1394	12.9178	13.5142	0.0365553	0.0426573	0.0133127	0.0228544	Acetylation;ATP-binding;Cellcycle;Completeproteome;Directproteinsequencing;DNA-binding;DNAreplication;Helicase;Hydrolase;Metal-binding;Nucleotide-binding;Nucleus;Phosphoprotein;Referenceproteome;Zinc;Zinc-finger	nucleus	cell cycle;cellular component assembly;cellular component organization;cellular macromolecular complex assembly;cellular metabolic process;cellular nitrogen compound metabolic process;cellular process;chromatin organization;chromosome organization;DNA geometric change;DNA metabolic process;macromolecular complex assembly;macromolecule metabolic process;metabolic process;nitrogen compound metaboli…	Cell cycle;Cell cycle - yeast;DNA replication;Meiosis - yeast	MCM;MCM_N;MCM2_N			NA	11.89±4.86	8.17±2.23	NA
P80316	Cct5	T-complex protein 1 subunit epsilon	IAILTCPFEPPKPK	Unmodified	253	0.0437391	-0.772334		8.55357	1.1265	14.5848	0.131699	7.39627	9.64651	8.61792	14.7883	16.0879	12.8782	22.8677	22.9241	20.5508	20.4807	20.3894	18.1404	19.2215	19.6966	17.1443	17.9541	18.0065	15.3823	0.0612383	0.0673915	0.0726353	0.0876569	Acetylation;ATP-binding;Chaperone;Completeproteome;Cytoplasm;Cytoskeleton;Directproteinsequencing;Nucleotide-binding;Phosphoprotein;Referenceproteome	cytosol	cell recognition;cellular metabolic process;cellular process;macromolecule metabolic process;metabolic process;multi-organism process;primary metabolic process;protein folding;protein metabolic process;response to biotic stimulus;response to stimulus		Cpn60_TCP1			4.84±0.08	0.37±0.19	0.84±0.23	25.92±0.57	1.30007
Q00PI9	Hnrnpul2	Heterogeneous nuclear ribonucleoprotein U-like protein 2	TIEECEVILMVGLPGSGK	Unmodified	450	0.0437419	3.33127		14.2874	3.05223	1.48511	0.21363	16.4457	12.1292	NaN	0.998804	1.97141	NaN	18.7945	18.1127	NaN	17.3397	16.8711	NaN	16.4495	15.2558	NaN	10.7086	11.2352	NaN	0.0261254	0.0193712	0.0532449	0.0339378	Completeproteome;Nucleus;Phosphoprotein;Referenceproteome	nucleus			SAP;SPRY			2.79±0.31	10.59±4.92	8.76±1.48	NA
Q9CZ13	Uqcrc1	Cytochrome b-c1 complex subunit 1, mitochondrial	VASEQSSHATCTVGVWIDAGSR	Unmodified	69	0.0439781	2.64869		10.1145	3.23596	1.70382	0.319931	11.6329	12.3121	6.39861	2.41363	0.994018	NaN	19.7791	19.2854	18.4886	18.172	17.5728	16.788	16.8538	16.4531	14.6179	12.8346	10.9347	NaN	0.0339419	0.0396364	0.0746282	0.113039	Acetylation;Completeproteome;Directproteinsequencing;Electrontransport;Membrane;Mitochondrion;Mitochondrioninnermembrane;Referenceproteome;Respiratorychain;Transitpeptide;Transport	mitochondrion	cellular metabolic process;cellular process;generation of precursor metabolites and energy;metabolic process;response to chemical stimulus;response to stimulus	Alzheimer's disease;Cardiac muscle contraction;Huntington's disease;Oxidative phosphorylation;Parkinson's disease	Peptidase_M16;Peptidase_M16_C	NA_C(268)		9.75±1.44	16.21±6.17	NA	8.32±1.55
Q9JK23	Psmg1	Proteasome assembly chaperone 1	TPESTCSLSSPFLR	Unmodified	183	0.0466105	-0.969843		6.53031	0.820297	12.7726	0.125614	7.14947	6.84151	5.59995	11.6151	NaN	13.9301	21.0512	18.6223	19.4633	18.7822	16.7073	17.1219	17.3522	14.855	15.388	15.8544	NaN	14.4946	0.0625724	0.0626101	0.0828978	0.0633645	Acetylation;Chaperone;Completeproteome;Cytoplasm;Endoplasmicreticulum;Referenceproteome	cytosol	cell proliferation;cellular component assembly;cellular component organization;cellular macromolecular complex assembly;cellular process;macromolecular complex assembly;protein complex assembly					15.79±1.31	NA	8.76±5.44	21.92±3.23
P09411	Pgk1	Phosphoglycerate kinase 1	TGQATVASGIPAGWMGLDCGTESSK	Unmodified	316	0.0468571	0.967261		8.30774	1.21759	4.28384	0.146561	7.96975	9.65861	7.29485	3.40551	5.21644	4.22956	21.4071	21.1843	19.865	19.4341	19.6134	17.6572	17.8776	17.9588	16.1973	14.6081	15.4299	13.1562	0.0400356	0.0572109	0.0573316	0.0799628	3D-structure;Acetylation;ATP-binding;Completeproteome;Cytoplasm;Directproteinsequencing;Glycolysis;Kinase;Nucleotide-binding;Phosphoprotein;Referenceproteome;Transferase	cytosol, extracellular	alcohol metabolic process;carbohydrate metabolic process;catabolic process;cellular metabolic process;cellular process;generation of precursor metabolites and energy;metabolic process;phosphorus metabolic process;primary metabolic process;small molecule metabolic process	Carbon fixation in photosynthetic organisms;Glycolysis / Gluconeogenesis	PGK	NA_C(50)		4.42±0.17	7.13±3.55	8.52±1.52	2.99±0.16
Q8C1B7	Sept11	Septin-11	IHACLYFIAPTGHSLK	Unmodified	150	0.048	3.38802		11.5033	1.18511	1.1837	0.103024	10.6653	12.3413	NaN	0.736314	1.63108	NaN	20.5882	19.4269	NaN	18.4442	17.0294	NaN	17.5219	16.5985	NaN	11.3694	11.1151	NaN	0.0410427	0.0564037	0.0382729	0.0159947	Acetylation;Alternativesplicing;Cellcycle;Celldivision;Celljunction;Cellprojection;Coiledcoil;Completeproteome;Cytoplasm;Cytoskeleton;Directproteinsequencing;GTP-binding;Nucleotide-binding;Referenceproteome;Synapse	cytoskeleton	cell cycle;cell division;cellular component assembly;cellular component organization;cellular process;macromolecular complex assembly;protein complex assembly		Septin			NA	NA	NA	NA	1.3134	9.02055	11.5006	20.4618
Q501J6	Ddx17	Probable ATP-dependent RNA helicase DDX17	GVEICIATPGR	Unmodified	221	0.0481675	2.2319		15.0549	1.31908	3.91717	0.0876182	16.569	14.1543	14.4414	7.56804	1.85062	2.33286	22.1607	23.2985	22.9588	20.18	21.1408	21.2522	19.8286	20.698	20.3921	16.5696	15.4119	15.8645	0.0256112	0.0282634	0.0217182	0.0365812	Alternativesplicing;ATP-binding;Completeproteome;Helicase;Hydrolase;Isopeptidebond;Nucleotide-binding;Nucleus;Phosphoprotein;Referenceproteome;RNA-binding;Transcription;Transcriptionregulation;Ublconjugation	nucleus	anatomical structure development;biological regulation;biosynthetic process;cellular metabolic process;cellular nitrogen compound metabolic process;cellular process;developmental process;macromolecule metabolic process;metabolic process;mRNA metabolic process;mRNA processing;nitrogen compound metabolic process;nucleobase-containing compound metabolic process;post-embryonic development;primary met…		DEAD;Helicase_C			NaN	NaN	NaN	NaN	1.83621	2.10227	4.20459	14.84
Q6P5E4	Uggt1	UDP-glucose:glycoprotein glucosyltransferase 1	DFNLDGAPYGYTPFCDSR	Unmodified	1386	0.0489741	-0.899853		36.3976	0.793022	68.0086	0.0217877	36.9584	NaN	35.8369	64.2635	NaN	71.7538	16.1189	NaN	17.3437	13.6206	NaN	13.2345	15.3485	NaN	16.5034	14.4672	NaN	14.5795	0.0517631	0.0203323	0.0512772	0.00546761	Completeproteome;Endoplasmicreticulum;Glycoprotein;Glycosyltransferase;Phosphoprotein;Referenceproteome;Signal;Transferase	endoplasmatic reticulum	carbohydrate metabolic process;cellular metabolic process;cellular process;macromolecule metabolic process;macromolecule modification;metabolic process;primary metabolic process;protein glycosylation;protein metabolic process;protein modification process	Protein processing in endoplasmic reticulum	UDP-g_GGTase			NaN	NaN	NaN	NaN
Q99P88	Nup155	Nuclear pore complex protein Nup155	CITDTLQELVNQSK	Unmodified	974	0.0490722	-2.17614		3.83871	0.567186	19.9658	0.147754	4.45731	3.71569	3.34313	7.43291	26.9336	25.5309	18.9482	19.1438	18.7309	15.8742	16.2844	15.9271	14.5263	14.4482	13.8773	12.2357	14.8446	14.3827	0.0109047	0.0139209	0.0248048	0.100731	Completeproteome;Disulfidebond;Glycoprotein;Membrane;mRNAtransport;Nuclearporecomplex;Nucleus;Phosphoprotein;Proteintransport;Referenceproteome;Translocation;Transport	nucleus	cellular component organization;cellular membrane organization;cellular process;establishment of localization;membrane organization;nuclear transport;nucleobase-containing compound transport;nucleocytoplasmic transport;protein targeting;protein transport;transport	RNA transport	Nucleoporin_C;Nucleoporin_N			7.96±0.32	5.98±2.19	6.24±2.19	2.09±0.37	0	1.05401	1.19334	7.48569
O35226	Psmd4	26S proteasome non-ATPase regulatory subunit 4	VLESTMVCVDNSEYMR	Unmodified	9	0.0493744	2.14182		11.4793	3.42868	2.66418	0.298685	14.2506	12.5422	7.645	3.54476	1.7836	NaN	18.3423	19.0616	17.6755	16.8654	17.9193	15.4857	15.7532	16.2598	14.0809	12.0993	12.1362	NaN	0.0377572	0.0728319	0.0742117	0.00215314	Alternativesplicing;Completeproteome;Phosphoprotein;Proteasome;Referenceproteome;Repeat	cytosol	catabolic process;cellular metabolic process;cellular process;macromolecule metabolic process;metabolic process;primary metabolic process;protein metabolic process;proteolysis;proteolysis involved in cellular protein catabolic process	Proteasome	UIM			NaN	NaN	NaN	NaN	0.771734	1.23924	3.83745	7.13827
P25206	Mcm3	DNA replication licensing factor MCM3	GVVCIDEFDK	Unmodified	407	0.0494829	1.17291		9.39189	1.04208	4.23324	0.110956	10.5909	8.70456	8.8802	3.39344	NaN	5.07303	21.7824	22.1125	22.3586	20.0281	20.2252	20.7473	18.7048	18.7218	18.9995	15.1968	NaN	16.5214	0.0130915	0.018277	0.00879678	0.0590596	Acetylation;ATP-binding;Cellcycle;Completeproteome;DNA-binding;DNAreplication;Glycoprotein;Helicase;Hydrolase;Nucleotide-binding;Nucleus;Phosphoprotein;Referenceproteome	nucleus	cell cycle;cellular metabolic process;cellular nitrogen compound metabolic process;cellular process;DNA metabolic process;macromolecule metabolic process;metabolic process;nitrogen compound metabolic process;nucleobase-containing compound metabolic process;primary metabolic process	Cell cycle;Cell cycle - yeast;DNA replication;Meiosis - yeast	MCM;MCM_N			NA	1.55±0.76	4.59±2.36	NA	0	0.149876	3.4984	5.58888
Q9JM76	Arpc3	Actin-related protein 2/3 complex subunit 3	WWTCFVK	Unmodified	162	0.0497255	1.34711		6.70286	1.04076	2.68067	0.15527	7.74148	6.70713	5.65998	NaN	2.08388	3.27747	18.8222	19.9236	20.8695	17.4502	18.784	19.6155	15.2472	16.1256	16.8105	NaN	13.2298	14.7323	0.0515623	0.0586745	0.0487912	0.0759906	Acetylation;Actin-binding;Cellprojection;Completeproteome;Cytoplasm;Cytoskeleton;Directproteinsequencing;Phosphoprotein;Referenceproteome	nucleus	biological regulation;cellular component organization;cellular process;cytoskeleton organization;organelle organization;regulation of organelle organization	Bacterial invasion of epithelial cells;Fc gamma R-mediated phagocytosis;Pathogenic Escherichia coli infection;Regulation of actin cytoskeleton;Shigellosis	P21-Arc			1.7±0.23	NA	1.64±0.81	1.75±0.3
P16045	Lgals1	Galectin-1	FNAHGDANTIVCNTK	Unmodified	61	0.0499704	-0.729728		12.2412	1.83811	20.2268	0.150158	11.0456	14.3577	11.3202	18.7181	19.3051	22.6572	22.7097	23.6351	21.7159	20.0498	20.8611	18.6425	19.7001	21.0586	18.7462	17.9313	18.7976	16.8712	0.0423065	0.0565491	0.0585877	0.0540013	3D-structure;Acetylation;Apoptosis;Completeproteome;Extracellularmatrix;Lectin;Referenceproteome;Secreted	extracellular	biological adhesion;biological regulation;cell activation;cell adhesion;cell death;cell differentiation;cellular homeostasis;cellular process;death;developmental process;homeostatic process;immune system process;multicellular organismal process;response to chemical stimulus;response to drug;response to stimulus;response to stress;signal transduction		Gal-bind_lectin	S-nitrosylation_C(43)		9.77±1.37	3.56±2.27	1.78±0.24	23.35±0.44
P17742	Ppia	Peptidyl-prolyl cis-trans isomerase A	HTGPGILSMANAGPNTNGSQFFICTAK	Unmodified	115	0.04999	3.11428		10.5572	3.2604	1.78456	0.308834	10.9553	13.6002	7.11596	0.735353	4.07319	0.545129	21.0111	19.9359	20.1446	19.6864	19.0006	18.5665	17.9882	17.2685	16.4383	12.6097	14.4429	11.0552	0.0279981	0.0295865	0.0450105	0.133497	Acetylation;Completeproteome;Cyclosporin;Cytoplasm;Directproteinsequencing;Glycoprotein;Isomerase;Isopeptidebond;Phosphoprotein;Referenceproteome;Rotamase;Secreted;Ublconjugation	cytosol	biological regulation;cell differentiation;cellular component organization;cellular metabolic process;cellular process;developmental process;macromolecule metabolic process;macromolecule modification;metabolic process;organelle organization;peptidyl-amino acid modification;primary metabolic process;protein folding;protein metabolic process;protein modification process;regulation of transport		Pro_isomerase	S-nitrosylation_C(161)		1.96±0.18	10.87±4.68	11.77±6.34	2.68±0.34	1.16313	3.22963	3.52123	14.2928
Q61598	Gdi2	Rab GDP dissociation inhibitor beta	TDDYLDQPCCETINR	Unmodified	202;203	0.0502178	-0.992339		8.19292	0.238941	16.7292	0.0291643	8.28018	8.37596	7.92261	12.4807	15.8841	21.8229	23.6939	24.7104	23.7055	21.4473	22.5811	21.3116	20.2244	21.259	20.1667	18.6374	20.1763	19.4707	0.0242778	0.0320056	0.0299106	0.0396503	Acetylation;Alternativesplicing;Completeproteome;Cytoplasm;Directproteinsequencing;GTPaseactivation;Membrane;Phosphoprotein;Referenceproteome	Golgi apparatus	biological regulation;cellular process;establishment of localization;protein transport;response to stimulus;signal transduction;transport;vesicle-mediated transport		GDI	NA_C(17)		NaN	NaN	NaN	NaN
Q8C3J5	Dock2	Dedicator of cytokinesis protein 2	DVFSISTLVCSTK	Unmodified	607	0.05024	-0.954642		9.49728	1.19383	18.4185	0.125703	10.8228	9.16236	8.50667	16.4438	NaN	20.3932	18.9183	18.1493	18.5643	16.4934	15.5105	16.2577	15.8757	14.8398	15.1373	14.1482	NaN	14.2929	0.0207563	0.0318983	0.0348959	0.00719506	Acetylation;Completeproteome;Cytoplasm;Cytoskeleton;Guanine-nucleotidereleasingfactor;Membrane;Phosphoprotein;Referenceproteome;SH3domain	cytoskeleton	biological regulation;cell activation;cell proliferation;cell recognition;cellular component organization;cellular localization;cellular membrane organization;cellular process;cytoskeleton organization;endocytosis;establishment of localization;establishment or maintenance of cell polarity;immune system process;localization;locomotion;membrane invagination;membrane organization;organelle organizat…	Chemokine signaling pathway;Fc gamma R-mediated phagocytosis	Ded_cyto;DOCK-C2;SH3_1			NA	3.99±1.82	17.3±11.1	NA
Q5EG47	Prkaa1	5'-AMP-activated protein kinase catalytic subunit alpha-1	TSCGSPNYAAPEVISGR	Unmodified	185	0.0502538	-0.865983		49.2493	3.79773	89.6274	0.0771123	NaN	51.9347	46.5639	NaN	89.513	89.7418	NaN	18.439	19.2003	NaN	15.8743	16.3459	NaN	18.5507	19.0017	NaN	18.9678	19.4749	0.0286042	0.0206996	0.0169846	0.0186549	ATP-binding;Autophagy;Biologicalrhythms;Cholesterolbiosynthesis;Cholesterolmetabolism;Chromatinregulator;Completeproteome;Cytoplasm;Fattyacidbiosynthesis;Fattyacidmetabolism;Kinase;Lipidbiosynthesis;Lipidmetabolism;Magnesium;Metal-binding;Nucleotide-binding;Nucleus;Phosphoprotein;Referenceproteome;Serine/threonine-proteinkinase;Steroidbiosynthesis;Steroidmetabolism;Sterolbiosynthesis;Sterolmetabo…	nucleus	alcohol metabolic process;autophagy;biological regulation;biosynthetic process;carbohydrate metabolic process;catabolic process;cell communication;cellular component assembly;cellular component organization;cellular ketone metabolic process;cellular lipid metabolic process;cellular metabolic process;cellular nitrogen compound metabolic process;cellular process;chromatin modification;chromatin org…	Adipocytokine signaling pathway;Hypertrophic cardiomyopathy (HCM);Insulin signaling pathway;mTOR signaling pathway;Regulation of autophagy	Pkinase	NA_C(308)		NA	11.23±3.62	6.03±2.96	NA
Q8VDD5	Myh9	Myosin-9	ADFCIIHYAGK	Unmodified	569	0.0502626	1.17475		13.2461	1.97336	6.01693	0.148977	12.6062	11.6721	15.46	4.0686	6.462	7.52018	22.1156	21.6381	21.6848	20.4451	19.8808	19.9997	19.3222	18.7183	19.2337	15.8857	16.0253	16.3794	0.0120682	0.0147935	0.0170826	0.0158104	Acetylation;Actin-binding;ATP-binding;Calmodulin-binding;Celladhesion;Cellshape;Coiledcoil;Completeproteome;Cytoplasm;Cytoskeleton;Directproteinsequencing;Motorprotein;Myosin;Nucleotide-binding;Phosphoprotein;Referenceproteome;Ublconjugation	cytoskeleton	anatomical structure formation involved in morphogenesis;anatomical structure morphogenesis;biological adhesion;biological regulation;cell adhesion;cell differentiation;cell morphogenesis;cell motility;cellular component morphogenesis;cellular component movement;cellular component organization;cellular membrane organization;cellular process;cytokinesis;cytoskeleton organization;developmental proc…	Tight junction;Viral myocarditis	IQ;Myosin_head;Myosin_N;Myosin_tail_1			NA	NA	NaN	NaN	1.0569	8.86997	9.69966	25.9049
Q60631	Grb2	Growth factor receptor-bound protein 2	VLNEECDQNWYK	Unmodified	32	0.0503061	1.5857		8.48688	1.21424	3.029	0.143073	7.89585	9.88348	7.6813	4.24165	3.2247	1.62066	21.2036	20.9469	20.9934	19.9648	19.9837	19.9009	17.6595	17.7582	17.4062	15.4681	15.0763	13.9772	0.00649808	0.00217506	0.0103119	0.0520808	3D-structure;Acetylation;Alternativesplicing;Completeproteome;Cytoplasm;Directproteinsequencing;Endosome;Golgiapparatus;Nucleus;Phosphoprotein;Referenceproteome;Repeat;SH2domain;SH3domain	nucleus, plasma membrane	aging;anatomical structure formation involved in morphogenesis;anatomical structure morphogenesis;biological regulation;cell differentiation;cellular component assembly;cellular component organization;cellular membrane organization;cellular metabolic process;cellular process;developmental process;endocytosis;establishment of localization;macromolecular complex assembly;macromolecule metabolic pro…	Acute myeloid leukemia;B cell receptor signaling pathway;Chemokine signaling pathway;Chronic myeloid leukemia;Dorso-ventral axis formation;Endometrial cancer;ErbB signaling pathway;Fc epsilon RI signaling pathway;Focal adhesion;Gap junction;Glioma;GnRH signaling pathway;Hepatitis C;Insulin signaling pathway;Jak-STAT signaling pathway;MAPK signaling pathway;MAPK signaling pathway - fly;Natural kil…	SH2;SH3_1			NA	5.28±1.14	13.13±2.52	12.33±1.38	0.358498	0.775215	0.982485	6.79722
Q08093	Cnn2	Calponin-2	YCPQGSAADGAPAGDGQGEAPEYLAYCQEEAGY	Unmodified	274;299	0.0503689	1.07735		10.4474	1.75416	4.9443	0.167904	9.25042	12.461	9.63082	4.33755	NaN	5.55106	18.5585	16.9937	16.4115	17.5065	16.433	15.6627	15.2642	14.1812	13.1814	13.0435	NaN	11.574	0.0641029	0.0560084	0.0733114	0.084419	Acetylation;Actin-binding;Calmodulin-binding;Completeproteome;Referenceproteome;Repeat	cytoskeleton	anatomical structure development;biological regulation;cellular component organization;cellular process;cytoskeleton organization;developmental process;organelle organization;regulation of transport;response to abiotic stimulus;response to external stimulus;response to stimulus;response to stress		Calponin;CH			NaN	NaN	NaN	NaN
Q922Q8	Lrrc59	Leucine-rich repeat-containing protein 59	LSTLPSDFCGLTHLVK	Unmodified	59	0.0504925	2.19064		13.2448	1.00654	3.24749	0.0759953	12.1869	14.1906	13.3569	4.71755	NaN	1.77742	20.4183	18.9661	19.9117	18.9568	17.3001	18.1039	17.5692	16.3699	17.2142	14.6207	NaN	12.3157	0.0372914	0.0457207	0.0361303	0.121017	Acetylation;Coiledcoil;Completeproteome;Endoplasmicreticulum;Leucine-richrepeat;Membrane;Microsome;Nucleus;Phosphoprotein;Referenceproteome;Repeat;Signal-anchor;Transmembrane;Transmembranehelix	mitochondrion			LRR_1;LRR_8			2.44±0.16	NA	NA	2.68±0.33
P63242	Eif5a	Eukaryotic translation initiation factor 5A-1	YDCGEEILITVLSAMTEEAAVAIK	Unmodified	129	0.0509815	2.07998		7.27165	2.2648	1.79001	0.311457	5.43341	6.57988	9.80167	2.44089	NaN	1.13913	17.4314	18.0693	18.6193	15.848	16.2288	16.6554	13.31	14.2417	15.4173	10.5272	NaN	10.216	0.0329541	0.0248656	0.0737274	0.0212174	Acetylation;Completeproteome;Cytoplasm;Directproteinsequencing;Elongationfactor;Endoplasmicreticulum;Hypusine;Membrane;mRNAtransport;Nuclearporecomplex;Nucleus;Proteinbiosynthesis;Proteintransport;Referenceproteome;RNA-binding;Translocation;Transport	nucleus	aging;biological regulation;cell death;cellular process;death;developmental process;establishment of localization;nuclear transport;nucleobase-containing compound transport;nucleocytoplasmic transport;protein targeting;protein transport;regulation of translation;transport		eIF-5a	S-nitrosylation_C(73)		NaN	NaN	NaN	NaN	0	85.9654	0.911661	41.7682
Q8BWG8	Arrb1	Beta-arrestin-1	VYVTLTCAFR	Unmodified	59	0.0510092	3.89189		10.0153	0.106602	1.30448	0.010644	9.94229	10.1376	9.9659	0.645866	0.152623	3.11494	18.6413	19.503	20.2738	17.4356	18.3438	18.9177	15.4621	16.355	17.0984	10.1704	8.99019	13.9587	0.0419394	0.040988	0.0502472	0.235135	Alternativesplicing;Cellmembrane;Cellprojection;Coatedpit;Completeproteome;Cytoplasm;Cytoplasmicvesicle;Membrane;Nucleus;Phosphoprotein;Proteintransport;Referenceproteome;Signaltransductioninhibitor;Transcription;Transcriptionregulation;Transport;Ublconjugation	cytosol	biological regulation;biosynthetic process;catabolic process;cellular component assembly;cellular component organization;cellular membrane organization;cellular metabolic process;cellular nitrogen compound metabolic process;cellular process;cytoskeleton organization;detection of stimulus;endocytosis;establishment of localization;macromolecule metabolic process;macromolecule modification;membrane …	Chemokine signaling pathway;Endocytosis;MAPK signaling pathway;Phototransduction	Arrestin_C;Arrestin_N			NA	23.12±4.61	14.24±5.67	NA
Q60864	Stip1	Stress-induced-phosphoprotein 1	ALSAGNIDDALQCYSEAIK	Unmodified	26	0.0512186	2.34385		10.037	2.39816	2.18005	0.238931	10.7594	11.991	7.36074	3.18193	1.17818	NaN	20.0764	21.1054	20.3511	18.8169	19.3421	19.0252	17.0243	18.2297	16.6974	13.8896	12.9519	NaN	0.0259765	0.0138744	0.0466031	0.0494051	Acetylation;Completeproteome;Cytoplasm;Directproteinsequencing;Nucleus;Phosphoprotein;Referenceproteome;Repeat;TPRrepeat	cytosol		Prion diseases	TPR_1;TPR_8	S-nitrosylation_C(26)		0.78±0.14	11.46±5.86	5.04±2.2	1.2±0.22
Q9Z0X1	Aifm1	Apoptosis-inducing factor 1, mitochondrial	CLIATGGTPR	Unmodified	255	0.0512442	0.979446		12.3152	0.407487	6.41474	0.033088	11.8592	12.4429	12.6436	8.25022	4.65163	6.34238	19.906	20.9284	20.4737	17.9821	18.9508	18.7401	17.0122	18.1135	17.6852	14.5069	14.5934	14.8558	0.0250655	0.0274531	0.0315368	0.0124001	3D-structure;Acetylation;Apoptosis;Completeproteome;Cytoplasm;Directproteinsequencing;DNA-binding;FAD;Flavoprotein;Isopeptidebond;Membrane;Mitochondrion;Mitochondrioninnermembrane;NAD;Nucleus;Oxidoreductase;Phosphoprotein;Referenceproteome;Transitpeptide;Ublconjugation	cytosol, mitochondrion, nucleus	biological regulation;cell death;cell differentiation;cellular component assembly;cellular component organization;cellular homeostasis;cellular macromolecular complex assembly;cellular process;death;developmental process;homeostatic process;macromolecular complex assembly;mitochondrion organization;organelle organization;protein complex assembly;protein complex biogenesis;response to chemical sti…	Apoptosis	AIF_C;Pyr_redox;Pyr_redox_2			6.39±0.34	16.39±0.28	27.29±1.14	5.69±0.54	0.499351	1.33421	2.34132	8.64862
Q08943	Ssrp1	FACT complex subunit SSRP1	ELQCLTPR	Unmodified	207	0.0514579	1.26263		13.1774	0.987462	5.78506	0.074936	13.2315	14.1367	12.164	8.4975	4.90805	3.94964	20.9268	21.672	22.2026	19.1044	19.6235	20.1757	18.2136	19.0694	19.3504	15.6757	15.3474	15.5717	0.0296707	0.0272853	0.0313663	0.0108027	Acetylation;Alternativesplicing;Chromosome;Completeproteome;DNA-binding;DNAdamage;DNArepair;DNAreplication;Nucleus;Phosphoprotein;Referenceproteome;Transcription;Transcriptionregulation;Ublconjugation	nucleus	biological regulation;biosynthetic process;cellular component organization;cellular metabolic process;cellular nitrogen compound metabolic process;cellular process;chromatin modification;chromatin organization;chromosome organization;DNA metabolic process;DNA repair;DNA replication;macromolecule metabolic process;metabolic process;nitrogen compound metabolic process;nucleobase-containing compound…		HMG_box;Rtt106;SSrecog			2.01±0.32	11.5±1.96	13.11±1.65	3±0.12
O70194	Eif3d	Eukaryotic translation initiation factor 3 subunit D	TQGNVFATDAILATLMSCTR	Unmodified	258	0.0516995	2.02276		8.66579	1.18488	2.33221	0.13673	9.48403	7.30704	9.2063	3.30748	NaN	1.35693	19.1243	18.5487	19.512	16.8734	15.8177	16.6725	15.8697	14.8836	16.2101	12.0038	NaN	10.4887	0.0254276	0.0340687	0.0440095	0.0952614	Acetylation;Completeproteome;Cytoplasm;Initiationfactor;Phosphoprotein;Proteinbiosynthesis;Referenceproteome	cytosol	biological regulation;cellular component assembly;cellular component organization;cellular macromolecular complex assembly;cellular process;macromolecular complex assembly;regulation of translation;ribonucleoprotein complex assembly;translational initiation	RNA transport	eIF-3_zeta			3.72±0.26	1.2±0.61	11.06±6.56	4.3±0.44	0.214619	3.93896	5.35695	16.5523
P63101	Ywhaz	14-3-3 protein zeta/delta	YDDMAACMK	Unmodified	25	0.0519434	1.11789		8.40363	1.80389	3.88938	0.214656	9.137	9.72534	6.34856	4.94669	3.73284	2.98862	24.2744	24.0499	24.9273	23.1414	23.5871	23.5167	20.9605	20.8354	21.0445	18.8772	18.8984	18.4961	0.018667	0.0102329	0.00502326	0.0120698	Acetylation;Completeproteome;Cytoplasm;Directproteinsequencing;Phosphoprotein;Referenceproteome	nucleus	amine transport;biological regulation;cellular component assembly;cellular component organization;cellular process;establishment of localization;Golgi organization;hormone transport;organelle organization;protein targeting;protein transport;response to chemical stimulus;response to drug;response to stimulus;secretion;transport	Cell cycle;Neurotrophin signaling pathway;Oocyte meiosis	37694			7.2±0.43	5.35±2.77	13.13±7.35	6.17±0.69	0.678977	1.59313	2.06976	6.34075
P54071	Idh2	Isocitrate dehydrogenase [NADP], mitochondrial	VCVQTVESGAMTK	Unmodified	402	0.052	3.11863		10.1056	2.92221	1.41623	0.289166	11.1022	12.3992	6.8155	NaN	0.558711	2.27375	21.9714	22.7403	20.8954	20.1117	21.2414	19.2316	18.9701	19.9196	17.1222	NaN	13.7658	13.806	0.042375	0.0498878	0.0761913	0.00206151	Acetylation;Completeproteome;Directproteinsequencing;Glyoxylatebypass;Magnesium;Manganese;Metal-binding;Mitochondrion;NADP;Oxidoreductase;Referenceproteome;Stressresponse;Transitpeptide;Tricarboxylicacidcycle	cytosol, mitochondrion, peroxisome	carbohydrate metabolic process;catabolic process;cellular aldehyde metabolic process;cellular ketone metabolic process;cellular metabolic process;cellular process;cofactor metabolic process;metabolic process;organic acid metabolic process;primary metabolic process;small molecule metabolic process	Carbon fixation pathways in prokaryotes;Citrate cycle (TCA cycle);Glutathione metabolism;Peroxisome	Iso_dh	NA_C(113)		6.68±0.63	19.5±8.57	2.38±0.54	18.96±0.25
O35904	Pik3cd	Phosphatidylinositol 4,5-bisphosphate 3-kinase catalytic subunit delta isoform	TVSSSEVNVCSEPVWK	Unmodified	366	0.0520569	-1.52621		15.9162	0.71934	46.3825	0.0451956	NaN	15.4075	16.4248	NaN	39.1772	53.5878	NaN	18.2682	18.3338	NaN	15.4495	15.5867	NaN	15.8113	15.9866	NaN	14.8149	15.7941	0.00253453	0.00625171	0.00779651	0.0452414	3D-structure;Adaptiveimmunity;Alternativesplicing;ATP-binding;Chemotaxis;Completeproteome;Cytoplasm;Differentiation;Immunity;Inflammatoryresponse;Innateimmunity;Kinase;Nucleotide-binding;Phosphoprotein;Referenceproteome;Transferase	cytosol	biological regulation;cell activation;cell differentiation;cell motility;cellular component movement;cellular lipid metabolic process;cellular metabolic process;cellular process;developmental process;homeostatic process;immune system process;lipid metabolic process;locomotion;macromolecule metabolic process;macromolecule modification;metabolic process;multi-organism process;phosphorus metabolic p…	Acute myeloid leukemia;Aldosterone-regulated sodium reabsorption;Amoebiasis;Apoptosis;B cell receptor signaling pathway;Bacterial invasion of epithelial cells;Carbohydrate digestion and absorption;Chagas disease (American trypanosomiasis);Chemokine signaling pathway;Chronic myeloid leukemia;Colorectal cancer;Endometrial cancer;ErbB signaling pathway;Fc epsilon RI signaling pathway;Fc gamma R-medi…	PI3_PI4_kinase;PI3K_C2;PI3K_p85B;PI3K_rbd;PI3Ka			NA	8.44±4.76	4.89±3.33	NA
Q9R1P0	Psma4	Proteasome subunit alpha type-4	ATCIGNNSAAAVSMLK	Unmodified	163	0.0522488	2.00555		9.28877	5.04272	2.15174	0.542884	14.3517	9.2481	4.2665	3.08578	1.74611	1.62332	20.0418	20.452	20.2333	18.1804	18.9215	18.4343	17.4646	17.1573	15.7454	13.2074	13.1072	12.513	0.0101396	0.0203446	0.054609	0.0290009	3D-structure;Acetylation;Completeproteome;Cytoplasm;Directproteinsequencing;Hydrolase;Nucleus;Phosphoprotein;Protease;Proteasome;Referenceproteome;Threonineprotease	cytosol	catabolic process;cellular metabolic process;cellular process;macromolecule metabolic process;metabolic process;primary metabolic process;protein metabolic process;proteolysis;proteolysis involved in cellular protein catabolic process	Proteasome	Proteasome;Proteasome_A_N			5.99±0.3	1.39±0.28	1.81±0.43	5.98±0.56	0.683233	5.24912	5.83323	15.4752
Q8R010	Aimp2	Aminoacyl tRNA synthase complex-interacting multifunctional protein 2	FSVQTMCPIEGEGNIAR	Unmodified	205	0.0522899	1.62569		10.0656	2.95791	3.19494	0.293863	12.5445	6.79133	10.861	2.70877	NaN	3.68112	18.1358	18.3042	18.8617	15.752	16.3644	16.159	15.3343	14.5255	15.8248	10.5854	NaN	11.4494	0.0206105	0.019369	0.0430855	0.0554522	Apoptosis;Completeproteome;Cytoplasm;Developmentalprotein;Differentiation;Nucleus;Phosphoprotein;Proteinbiosynthesis;Referenceproteome;Ublconjugation	nucleus	biological regulation;biosynthetic process;cell death;cell differentiation;cellular metabolic process;cellular process;death;developmental process;macromolecule metabolic process;metabolic process;primary metabolic process;protein metabolic process;regulation of protein modification process;translation		GST_C_3			0.67±0.22	11.55±3.04	5.34±1.92	NA
P23116	Eif3a	Eukaryotic translation initiation factor 3 subunit A	YLELCVDLR	Unmodified	58	0.0525	1.58403		10.8286	0.664067	3.94958	0.0613251	10.3936	10.4993	11.593	6.06415	2.10249	3.68211	19.4437	19.5863	19.566	17.73	17.2718	17.7095	16.3358	16.4947	16.6351	13.7767	11.7307	13.0003	0.00394943	0.0147308	0.00908159	0.0804665	Acetylation;Coiledcoil;Completeproteome;Cytoplasm;Cytoskeleton;Initiationfactor;Nucleus;Phosphoprotein;Proteinbiosynthesis;Referenceproteome;Repeat;RNAediting	nucleus	biological regulation;cellular component assembly;cellular component organization;cellular macromolecular complex assembly;cellular process;macromolecular complex assembly;regulation of translation;ribonucleoprotein complex assembly	RNA transport	PCI			NaN	NaN	NaN	NaN	0.553428	9.56319	4.35188	26.2325
P39749	Fen1	Flap endonuclease 1	HLLSLMGIPYLDAPSEAEASCAALAK	Unmodified	161	0.0525273	5.67867		7.737	2.46673	0.332676	0.318822	8.99189	9.32399	4.89513	NaN	0.632049	0.0333039	19.1076	19.1741	17.7184	17.6795	18.0617	16.2676	15.7683	15.8924	13.4383	NaN	10.7651	4.71606	0.0440317	0.054511	0.0919607	0.552584	Acetylation;Completeproteome;Directproteinsequencing;DNAdamage;DNArepair;DNAreplication;Endonuclease;Exonuclease;Hydrolase;Magnesium;Metal-binding;Methylation;Mitochondrion;Nuclease;Nucleus;Phosphoprotein;Referenceproteome	mitochondrion	biosynthetic process;catabolic process;cellular metabolic process;cellular nitrogen compound metabolic process;cellular process;DNA metabolic process;DNA repair;DNA replication;macromolecule metabolic process;metabolic process;nitrogen compound metabolic process;nucleobase-containing compound metabolic process;primary metabolic process;response to DNA damage stimulus;response to stimulus;response…		XPG_I;XPG_N			NaN	NaN	4.32±3.06	NA
Q61029	Tmpo	Lamina-associated polypeptide 2, isoforms beta/delta/epsilon/gamma	EMFPYEASTPTGISASCR	Unmodified	322	0.0527671	3.28675		7.47723	2.29626	1.06474	0.307101	7.00724	9.97212	5.45232	0.180672	1.46646	1.5471	21.0378	21.6706	21.6478	19.9911	21.1571	20.6309	17.3076	18.4962	17.5317	10.8813	15.0869	14.6391	0.0167324	0.0283552	0.0355241	0.170638	Acetylation;Alternativesplicing;Chromosome;Citrullination;Completeproteome;Directproteinsequencing;DNA-binding;Membrane;Nucleus;Phosphoprotein;Referenceproteome;Signal-anchor;Transmembrane;Transmembranehelix	nucleus	biological regulation		LEM;Thymopoietin			NaN	NaN	NaN	NaN	0.396702	2.89634	4.25918	7.4989
Q8K2Z4	Ncapd2	Condensin complex subunit 1	CSSVMLLGMMAR	Unmodified	762	0.0534299	2.04723		8.39499	2.80921	1.9781	0.334629	NaN	10.3814	6.40858	NaN	2.1135	1.8427	NaN	17.8353	19.1739	NaN	17.5471	17.394	NaN	14.7255	15.3056	NaN	12.0137	11.6588	0.0511514	0.00619641	0.0273178	0.0212019	Alternativesplicing;Cellcycle;Celldivision;Chromosome;Completeproteome;Cytoplasm;DNAcondensation;Mitosis;Nucleus;Phosphoprotein;Referenceproteome	nucleus	cell division;cellular component organization;cellular metabolic process;cellular nitrogen compound metabolic process;cellular process;chromosome organization;DNA metabolic process;DNA packaging;macromolecule metabolic process;metabolic process;nitrogen compound metabolic process;nucleobase-containing compound metabolic process;organelle organization;primary metabolic process	Cell cycle - yeast	Cnd1_N			NaN	NaN	NaN	NaN	0.288063	1.88555	4.78886	17.0791
Q9CQI6	Cotl1	Coactosin-like protein	YDGATIVPGDQGADYQHFIQQCTDDVR	Unmodified	52	0.0543318	2.42698		7.52519	2.77819	1.67254	0.369185	9.36334	8.883	4.32922	3.3539	0.872431	0.791299	20.402	20.3668	19.7315	18.4817	18.5344	18.5151	17.127	17.0082	15.2656	13.6329	11.7063	11.545	0.0187121	0.0014404	0.0632831	0.0944869	3D-structure;Acetylation;Actin-binding;Chaperone;Completeproteome;Cytoplasm;Cytoskeleton;Directproteinsequencing;Membrane;Nucleus;Referenceproteome	nucleus	biosynthetic process;cellular alkene metabolic process;cellular ketone metabolic process;cellular lipid metabolic process;cellular metabolic process;cellular process;lipid metabolic process;metabolic process;multi-organism process;organic acid metabolic process;primary metabolic process;response to biotic stimulus;response to stimulus;response to stress;small molecule metabolic process		Cofilin_ADF			1.88±0.43	24.14±16.65	24.23±19.37	0.94±0.44
Q922Q8	Lrrc59	Leucine-rich repeat-containing protein 59	ATVLDLSCNK	Unmodified	48	0.0545766	1.88292		12.669	1.61878	3.88304	0.127775	11.1481	14.3705	12.4883	5.57436	4.47683	1.59794	22.0163	22.2963	22.1508	20.5114	20.7953	20.5111	19.0217	19.7213	19.3419	16.4291	16.38	14.5667	0.00632091	0.00795883	0.0180882	0.0672094	Acetylation;Coiledcoil;Completeproteome;Endoplasmicreticulum;Leucine-richrepeat;Membrane;Microsome;Nucleus;Phosphoprotein;Referenceproteome;Repeat;Signal-anchor;Transmembrane;Transmembranehelix	mitochondrion			LRR_1;LRR_8			9.14±0.43	4.82±0.9	8.84±1.09	4.27±0.46
Q91VI7	Rnh1	Ribonuclease inhibitor	TLWLWECDITAEGCK	Unmodified	261;268	0.0548089	1.13818		10.6584	1.75908	4.97617	0.165041	8.70621	12.1203	11.1488	6.92593	3.71792	4.28466	18.2945	20.3338	22.0093	17.0353	19.5104	20.6265	14.9041	17.4757	19.0148	13.287	14.8157	16.145	0.0920402	0.0964432	0.12123	0.096965	3D-structure;Acetylation;Completeproteome;Cytoplasm;Leucine-richrepeat;Phosphoprotein;Referenceproteome;Repeat	cytosol	biological regulation			S-nitrosylation_C(404)		NaN	NaN	NaN	NaN
Q3U1J4	Ddb1	DNA damage-binding protein 1	NISVASCNSSQVVVAVGR	Unmodified	503	0.0550526	1.37321		15.6702	2.06	6.24395	0.13146	17.5766	15.949	13.485	NaN	4.56328	7.92463	17.573	18.1729	17.8627	15.1443	15.7716	15.5311	15.3436	15.7751	15.1811	NaN	11.3852	11.9927	0.016789	0.0204414	0.019891	0.03675	Acetylation;Completeproteome;Cytoplasm;DNA-binding;DNAdamage;DNArepair;Nucleus;Phosphoprotein;Referenceproteome;Repeat;Ublconjugation;Ublconjugationpathway	nucleus	biological regulation;catabolic process;cellular component organization;cellular metabolic process;cellular nitrogen compound metabolic process;cellular process;chromatin modification;chromatin organization;chromosome organization;DNA metabolic process;DNA repair;histone modification;homeostatic process;interspecies interaction between organisms;macromolecule metabolic process;macromolecule modif…	Nucleotide excision repair;Ubiquitin mediated proteolysis	CPSF_A			NaN	NaN	NA	NA	0.53231	15.1852	9.49806	29.6646
P85094	Isoc2a	Isochorismatase domain-containing protein 2A, mitochondrial	EPVPDSGLLSLFQGQSPLTSC	Unmodified	206	0.0550536	1.74114		19.6949	3.90419	6.16953	0.198234	15.1874	22.0175	21.8797	NaN	8.25285	4.08622	17.1688	18.2029	18.6501	16.2067	17.16	17.6407	14.6874	16.3784	16.814	NaN	13.6853	13.0878	0.042193	0.0429269	0.0703863	0.0315611	Acetylation;Completeproteome;Cytoplasm;Mitochondrion;Nucleus;Referenceproteome;Transitpeptide	nucleus	biological regulation;regulation of protein stability		Isochorismatase			1.02±0.31	5.52±4.93	2.53±1.8	2.63±0.16
P47757	Capzb	F-actin-capping protein subunit beta	SDQQLDCALDLMR	Acetyl (Protein N-term)	8	0.0552952	2.89898		5.93028	2.2323	0.934817	0.376425	8.49588	4.43199	4.86296	NaN	1.47732	0.392315	20.8164	20.3288	20.2989	18.9014	19.0362	18.4808	17.3874	15.8983	16.0088	NaN	12.9768	10.4927	0.0141851	0.0154043	0.0504931	0.149685	Acetylation;Actin-binding;Actincapping;Alternativesplicing;Completeproteome;Cytoplasm;Cytoskeleton;Directproteinsequencing;Referenceproteome	cytoskeleton	anatomical structure development;anatomical structure morphogenesis;biological regulation;cell development;cell morphogenesis;cellular component assembly;cellular component morphogenesis;cellular component organization;cellular process;cytoskeleton organization;developmental process;organelle organization;regulation of organelle organization		F_actin_cap_B			NaN	NaN	NaN	NaN	0.810682	1.97933	5.75006	8.77494
P26039	Tln1	Talin-1	TVTDMLMTICAR	Unmodified	116	0.0555398	6.69774		12.0663	0.650872	0.926375	0.0539414	11.4813	12.7674	11.9501	0.0361311	0.0158937	2.7271	20.5637	22.0858	20.2829	18.7915	20.4203	17.9621	17.617	19.3134	17.4016	7.35755	7.80127	12.8055	0.0462429	0.0656196	0.0578197	0.324567	3D-structure;Acetylation;Celljunction;Cellmembrane;Cellprojection;Completeproteome;Cytoplasm;Cytoskeleton;Membrane;Phosphoprotein;Referenceproteome	plasma membrane	biological adhesion;biological regulation;cell adhesion;cell junction organization;cellular component assembly;cellular component organization;cellular process;cytoskeleton organization;organelle organization	Focal adhesion	FERM_M;FERM_N;I_LWEQ;IRS;Talin_middle;VBS			5.19±0.41	21.56±9.51	12.98±6.78	NA	0.214536	4.54461	11.1449	7.9233
P68040	Gnb2l1	Guanine nucleotide-binding protein subunit beta-2-like 1	TNHIGHTGYLNTVTVSPDGSLCASGGK	Unmodified	207	0.0557729	-0.683166		8.71478	0.94935	14.0201	0.108936	9.06246	9.44127	7.6406	16.087	12.3308	13.6426	23.5841	24.0921	23.665	20.9422	21.416	20.6689	20.2572	20.8303	20.0695	18.5592	18.5862	18.0067	0.0114782	0.0179926	0.0194417	0.0177905	Acetylation;Apoptosis;Biologicalrhythms;Cellcycle;Cellmembrane;Cellprojection;Completeproteome;Cytoplasm;Cytoskeleton;Developmentalprotein;Directproteinsequencing;Gastrulation;Growthregulation;Membrane;Nucleus;Phosphoprotein;Referenceproteome;Repeat;Translationregulation;WDrepeat	cytosol	anatomical structure morphogenesis;biological regulation;cell cycle;cell differentiation;cellular homeostasis;cellular process;developmental process;homeostatic process;localization;regulation of cell cycle;regulation of protein modification process;regulation of translation;regulation of transport;response to chemical stimulus;response to stimulus;rhythmic process;signal transduction	Measles	WD40			3.64±0.42	5.97±5.88	17.69±9.52	2.27±0.24	1.96057	1.4859	3.79278	10.1129
P97386	Lig3	DNA ligase 3	VQASLMTPVQPMLAEACK	Unmodified	494	0.0563544	-1.29318		11.7529	0.206829	29.0934	0.0175982	11.6066	11.8991	NaN	33.2133	24.9735	NaN	16.8869	18.0952	NaN	14.5639	15.8739	NaN	13.9579	15.2069	NaN	13.5561	14.2869	NaN	0.0488477	0.0608658	0.0605645	0.037119	Alternativesplicing;ATP-binding;Cellcycle;Celldivision;Completeproteome;DNAdamage;DNArecombination;DNArepair;DNAreplication;Ligase;Magnesium;Metal-binding;Nucleotide-binding;Nucleus;Phosphoprotein;Referenceproteome;Zinc;Zinc-finger	nucleus	biological regulation;biosynthetic process;cell cycle;cell division;cellular component organization;cellular metabolic process;cellular nitrogen compound metabolic process;cellular process;DNA ligation;DNA metabolic process;DNA recombination;DNA repair;DNA replication;macromolecule metabolic process;metabolic process;mitochondrion organization;nitrogen compound metabolic process;nucleobase-contai…		DNA_ligase_A_C;DNA_ligase_A_M;DNA_ligase_A_N;zf-PARP			NA	11.69±6.4	12.96±8.68	NA
P20664	Prim1	DNA primase small subunit	VDQFDPFTVPTISAICR	Unmodified	353	0.0564444	2.12098		10.8618	2.01379	2.78956	0.185401	13.1869	9.67192	9.72656	NaN	4.08567	1.49345	18.9332	18.1074	17.9855	17.6019	16.5466	16.8773	16.2144	14.8841	14.7712	NaN	11.9935	10.8338	0.0281092	0.0317348	0.052494	0.0718467	Acetylation;Completeproteome;Directproteinsequencing;DNA-directedRNApolymerase;DNAreplication;Metal-binding;Nucleotidyltransferase;Primosome;Referenceproteome;Transcription;Transferase;Zinc	nucleus		DNA replication;Purine metabolism;Pyrimidine metabolism	DNA_primase_S			NaN	NaN	3.01±0.72	NA
P03958	Ada	Adenosine deaminase	HQPSWSLEVLELCK	Unmodified	169	0.0564915	1.06278		12.6614	1.07184	6.28764	0.0846544	11.9144	12.1803	13.8895	8.83934	4.69114	5.33245	20.331	19.9081	19.828	19.6404	19.4049	19.4999	17.4448	17.0581	17.1958	16.274	15.0603	15.3499	0.0134984	0.00607123	0.0113736	0.0407348	3D-structure;Acetylation;Celladhesion;Celljunction;Cellmembrane;Completeproteome;Cytoplasm;Cytoplasmicvesicle;Hydrolase;Membrane;Metal-binding;Nucleotidemetabolism;Referenceproteome;Zinc	cytosol	aging;amine transport;anatomical structure development;behavior;biological regulation;biosynthetic process;catabolic process;cell activation;cell differentiation;cellular aromatic compound metabolic process;cellular metabolic compound salvage;cellular metabolic process;cellular nitrogen compound metabolic process;cellular process;developmental process;embryo development;establishment of localizat…	Primary immunodeficiency;Purine metabolism	A_deaminase			9.72±0.71	NA	5.34±0.94	7.05±0.31
Q61191	Hcfc1	Host cell factor 1	TCLPGFPGAPCAIK	Unmodified	1896;1905	0.0566867	1.16713		11.2289	0.63599	5.25927	0.0566385	11.2945	11.8296	10.5627	7.71183	4.35773	3.70826	21.2346	21.1919	21.1595	19.5957	19.8905	19.4665	18.2612	18.294	18.0776	16.0147	15.4345	14.7679	0.0017772	0.0110592	0.00640439	0.0404979	3D-structure;Acetylation;Autocatalyticcleavage;Cellcycle;Chromatinregulator;Completeproteome;Cytoplasm;Glycoprotein;Isopeptidebond;Kelchrepeat;Nucleus;Phosphoprotein;Referenceproteome;Repeat;Ublconjugation	nucleus	biological regulation;cell cycle;cellular component organization;cellular metabolic process;cellular process;chromatin modification;chromatin organization;chromosome organization;histone modification;macromolecule metabolic process;macromolecule modification;metabolic process;organelle organization;peptidyl-amino acid modification;primary metabolic process;protein acylation;protein metabolic proc…		Kelch_1			NaN	NaN	NaN	NaN	0.84039	2.10289	2.80874	10.5712
Q9EST5	Anp32b	Acidic leucine-rich nuclear phosphoprotein 32 family member B	ELVLDNCK	Unmodified	27	0.0567319	1.30704		10.8005	1.64971	4.61885	0.152744	10.2959	12.6436	9.46204	3.26365	7.068	3.52491	19.7422	23.6564	25.7123	18.7711	22.6399	25.0133	16.6191	20.8679	22.454	13.8816	18.9231	20.2388	0.131652	0.142304	0.150999	0.189786	Alternativesplicing;Chaperone;Completeproteome;Leucine-richrepeat;Nucleus;Phosphoprotein;Referenceproteome;Repeat	nucleus	anatomical structure development;biological regulation;cellular component assembly;cellular component organization;cellular macromolecular complex assembly;cellular process;chromatin organization;chromosome organization;developmental process;macromolecular complex assembly;organelle organization;regulation of transport					NaN	NaN	NaN	NaN
O88569	Hnrnpa2b1	Heterogeneous nuclear ribonucleoproteins A2/B1	LTDCVVMR	Unmodified	50	0.056931	0.95564		9.79864	0.0867543	5.19944	0.00885371	9.79494	9.71379	9.88718	6.71667	5.16323	3.71842	23.1721	23.5854	22.971	21.697	22.0027	21.7664	19.969	20.369	19.7829	17.9012	17.8036	17.0719	0.0134771	0.00734404	0.0149442	0.0257645	Acetylation;Alternativesplicing;Completeproteome;Cytoplasm;Directproteinsequencing;Methylation;mRNAprocessing;mRNAsplicing;Nucleus;Phosphoprotein;Referenceproteome;Repeat;Ribonucleoprotein;RNA-binding;Spliceosome	nucleus	biological regulation;cellular metabolic process;cellular nitrogen compound metabolic process;cellular process;establishment of localization;macromolecule metabolic process;metabolic process;mRNA metabolic process;mRNA processing;nitrogen compound metabolic process;nucleobase-containing compound metabolic process;nucleobase-containing compound transport;primary metabolic process;RNA metabolic pro…		RRM_1	S-nitrosylation_C(50)		6.34±0.21	5.55±2.07	8.14±1.22	8.46±0.27	0.302178	1.00764	1.31448	3.25118
Q9D0I9	Rars	Arginine--tRNA ligase, cytoplasmic	IVFVPGCSVPLTIVK	Unmodified	369	0.0570261	1.93668		8.0296	0.550251	2.43009	0.0685278	8.44001	8.24446	7.40434	2.64788	3.70677	0.93562	20.0658	20.841	19.6907	17.5321	18.2171	17.4425	16.6264	17.3647	16.0462	12.3318	13.5179	10.7162	0.0290423	0.0238981	0.0396201	0.11538	Acetylation;Aminoacyl-tRNAsynthetase;ATP-binding;Completeproteome;Cytoplasm;Ligase;Nucleotide-binding;Proteinbiosynthesis;Referenceproteome	nucleus	amine metabolic process;cellular amino acid metabolic process;cellular ketone metabolic process;cellular metabolic process;cellular nitrogen compound metabolic process;cellular process;macromolecule metabolic process;metabolic process;nitrogen compound metabolic process;nucleobase-containing compound metabolic process;organic acid metabolic process;primary metabolic process;RNA metabolic process;…	Aminoacyl-tRNA biosynthesis	Arg_tRNA_synt_N;DALR_1;tRNA-synt_1d			2.46±0.3	NA	NA	1.52±0.28
Q9CY64	Blvra	Biliverdin reductase A	ILHCLELASDIQR	Unmodified	280	0.0571255	2.50578		12.1269	0.553948	2.2556	0.0456793	NaN	12.5186	11.7352	NaN	1.52518	2.98601	NaN	19.7182	18.707	NaN	18.4	17.672	NaN	16.9133	15.796	NaN	12.3873	12.6501	0.0372165	0.0285413	0.0483074	0.0148441	Acetylation;Completeproteome;Cytoplasm;Metal-binding;NAD;NADP;Oxidoreductase;Phosphoprotein;Referenceproteome;Zinc	cytosol	catabolic process;cellular metabolic process;cellular nitrogen compound metabolic process;cellular process;cofactor metabolic process;heterocycle metabolic process;metabolic process;nitrogen compound metabolic process;pigment metabolic process	Porphyrin and chlorophyll metabolism	Biliv-reduc_cat;GFO_IDH_MocA			1.59±0.15	10.21±4.65	8.5±4.54	1.21±0.32
P63330	Ppp2ca	Serine/threonine-protein phosphatase 2A catalytic subunit alpha isoform	LQEVPHEGPMCDLLWSDPDDR	Unmodified	196	0.0573719	3.03668		6.37493	1.57273	0.998166	0.246706	7.67344	6.82518	4.62618	0.350721	1.64561	NaN	18.6563	18.7896	17.7579	16.4801	16.5912	14.6895	15.0675	15.0186	13.3922	8.32971	10.6899	NaN	0.0304949	0.0670417	0.065787	0.175493	Centromere;Chromosome;Completeproteome;Cytoplasm;Cytoskeleton;Hydrolase;Manganese;Meiosis;Metal-binding;Methylation;Nucleus;Phosphoprotein;Proteinphosphatase;Referenceproteome	cytosol, plasma membrane	anatomical structure development;biological regulation;cell cycle;cellular component assembly;cellular component organization;cellular metabolic process;cellular process;developmental process;macromolecular complex assembly;macromolecule metabolic process;macromolecule modification;meiotic cell cycle;metabolic process;phosphorus metabolic process;primary metabolic process;protein complex assembly…	Cell cycle - yeast;Chagas disease (American trypanosomiasis);Hepatitis C;Long-term depression;Meiosis - yeast;mRNA surveillance pathway;Oocyte meiosis;TGF-beta signaling pathway;Tight junction;Wnt signaling pathway	Metallophos			3.15±0.24	NA	NA	4.75±0.58	0.81164	0.256274	2.72668	8.81078
P11499	Hsp90ab1	Heat shock protein HSP 90-beta	GFEVVYMTEPIDEYCVQQLK	Unmodified	521	0.05745	-1.04895		8.574	1.04853	18.2731	0.122292	7.49611	8.6354	9.59048	16.3725	13.4188	25.0281	19.3061	19.7366	20.0858	16.4733	16.7507	15.6652	15.6808	16.3333	16.849	14.1206	14.0609	14.0824	0.0198156	0.0346061	0.0359433	0.00214643	Acetylation;ATP-binding;Chaperone;Completeproteome;Cytoplasm;Directproteinsequencing;Glycoprotein;Nucleotide-binding;Phosphoprotein;Referenceproteome;Stressresponse;Ublconjugation	cytosol	anatomical structure development;biological regulation;cellular component organization;cellular metabolic process;cellular process;developmental process;macromolecule metabolic process;metabolic process;primary metabolic process;protein folding;protein metabolic process;regulation of protein modification process;regulation of transport;response to abiotic stimulus;response to chemical stimulus;re…	Antigen processing and presentation;NOD-like receptor signaling pathway;Pathways in cancer;Plant-pathogen interaction;Progesterone-mediated oocyte maturation;Prostate cancer;Protein processing in endoplasmic reticulum	HATPase_c;HSP90			3.25±0.17	8.93±4.74	8.77±4.29	1.93±0.27	0.86657	2.97797	2.9909	16.7887
Q9CQJ6	Denr	Density-regulated protein	VCGLATFEIDLK	Unmodified	132	0.0575436	-1.22217		35.922	4.19526	83.979	0.116788	38.8885	32.9555	NaN	75.2001	92.7579	NaN	17.7436	15.2305	NaN	15.2447	12.1543	NaN	17.0915	14.2059	NaN	16.8451	15.8333	NaN	0.107783	0.159513	0.130389	0.0437873	Acetylation;Completeproteome;Initiationfactor;Phosphoprotein;Proteinbiosynthesis;Referenceproteome	cytosol	cellular component assembly;cellular component disassembly;cellular component organization;cellular macromolecular complex assembly;cellular process;macromolecular complex assembly;ribonucleoprotein complex assembly;translational initiation		SUI1			NA	8.4±2.57	10.81±5.57	1.95±0.54
O55143	Atp2a2	Sarcoplasmic/endoplasmic reticulum calcium ATPase 2	TGTLTTNQMSVCR	Unmodified	364	0.057679	0.858723		12.9998	0.391879	7.18492	0.030145	12.7227	13.2769	NaN	6.6777	7.69213	NaN	21.1602	21.4033	NaN	18.7755	19.1673	NaN	18.382	18.6958	NaN	14.9707	15.5823	NaN	0.00807708	0.0146033	0.0119689	0.0283094	Alternativesplicing;ATP-binding;Calcium;Calciumtransport;Completeproteome;Directproteinsequencing;Endoplasmicreticulum;Hydrolase;Iontransport;Isopeptidebond;Magnesium;Membrane;Metal-binding;Nitration;Nucleotide-binding;Phosphoprotein;Referenceproteome;Sarcoplasmicreticulum;Transmembrane;Transmembranehelix;Transport;Ublconjugation	endoplasmatic reticulum	biological regulation;cellular component organization;cellular homeostasis;cellular ion homeostasis;cellular membrane organization;cellular process;establishment of localization;homeostatic process;ion transport;membrane organization;multicellular organismal process;organelle organization;response to stimulus;signal transduction;transmembrane transport;transport	Alzheimer's disease;Calcium signaling pathway;Pancreatic secretion	Cation_ATPase_C;Cation_ATPase_N;E1-E2_ATPase;Hydrolase	NA_C(447)		12.05±0.45	7.79±4.21	9.79±6.49	11.3±0.65	0.382486	6.51001	10.796	18.5611
P46061	Rangap1	Ran GTPase-activating protein 1	SPACFTLQELK	Unmodified	141	0.0576904	2.17452		12.1324	1.63727	3.07021	0.13495	10.9209	13.9951	11.4813	1.55779	NaN	4.58264	19.8615	19.3955	19.3713	17.7031	17.7718	16.8501	16.8335	16.776	16.4246	11.7214	NaN	12.4701	0.014138	0.0294387	0.0132721	0.0437684	3D-structure;Acetylation;Centromere;Chromosome;Completeproteome;Cytoplasm;Cytoskeleton;GTPaseactivation;Isopeptidebond;Kinetochore;Leucine-richrepeat;Membrane;Nucleus;Phosphoprotein;Referenceproteome;Repeat;Ublconjugation	cytosol	biological regulation;cellular process;regulation of transport;response to stimulus;signal transduction	RNA transport	RanGAP1_C			NA	24.72±5.82	18.26±2.92	10.1±1.39
P16045	Lgals1	Galectin-1	ACGLVASNLNLKPGECLK	Acetyl (Protein N-term)	3;17	0.0579328	-0.886853		8.88664	1.81741	16.3982	0.20451	8.37862	10.904	7.3773	14.9497	14.2727	19.9723	24.0325	24.1297	24.8286	21.2339	21.278	21.2329	20.5816	21.0992	21.1784	18.7257	18.6915	19.2304	0.0178501	0.00121205	0.0154693	0.0159802	3D-structure;Acetylation;Apoptosis;Completeproteome;Extracellularmatrix;Lectin;Referenceproteome;Secreted	extracellular	biological adhesion;biological regulation;cell activation;cell adhesion;cell death;cell differentiation;cellular homeostasis;cellular process;death;developmental process;homeostatic process;immune system process;multicellular organismal process;response to chemical stimulus;response to drug;response to stimulus;response to stress;signal transduction		Gal-bind_lectin	S-nitrosylation_C(43)		NaN	NaN	NaN	NaN
Q9D0K2	Oxct1	Succinyl-CoA:3-ketoacid coenzyme A transferase 1, mitochondrial	CTLPLTGK	Unmodified	456	0.0584653	2.39441		10.53	1.58623	2.36689	0.15064	11.2564	11.6229	8.71061	NaN	3.65345	1.08034	18.2887	19.2878	19.2959	17.0365	18.1874	18.3915	15.3098	16.3611	15.9063	NaN	13.4665	11.8748	0.0305517	0.0408776	0.0332453	0.0888273	Completeproteome;Directproteinsequencing;Mitochondrion;Phosphoprotein;Referenceproteome;Transferase;Transitpeptide	mitochondrion	anatomical structure development;biological regulation;catabolic process;cellular ketone body metabolic process;cellular ketone metabolic process;cellular metabolic process;cellular process;developmental process;metabolic process;regulation of transport;response to chemical stimulus;response to drug;response to endogenous stimulus;response to external stimulus;response to extracellular stimulus;r…	Butanoate metabolism;Synthesis and degradation of ketone bodies;Valine, leucine and isoleucine degradation	CoA_trans			5.67±0.71	2.32±0.45	6.92±1.79	1.15±0.12
Q8BKC5	Ipo5	Importin-5	YAACNAVGQMATDFAPGFQK	Unmodified	420	0.0587049	3.453		6.22518	2.13936	0.758439	0.343662	8.06124	6.73842	3.87589	NaN	0.229169	1.28771	18.2231	17.9099	18.6051	16.0308	15.2008	15.5936	14.7115	14.1191	13.9728	NaN	6.43474	9.33325	0.0190818	0.026601	0.0274153	0.259964	Acetylation;Alternativesplicing;Completeproteome;Cytoplasm;Nucleus;Phosphoprotein;Proteintransport;Referenceproteome;Repeat;Transport	nucleus	biological regulation;cellular process;establishment of localization;nuclear transport;nucleocytoplasmic transport;protein targeting;protein transport;regulation of transport;response to chemical stimulus;response to endogenous stimulus;response to stimulus;transport		HEAT			1.5±0.44	5.57±3.31	4.97±0.63	2.13±0.4	0.249226	3.49544	6.79359	12.7506
Q7TMK9	Syncrip	Heterogeneous nuclear ribonucleoprotein Q	SAFLCGVMK	Unmodified	96	0.0590569	1.53749		9.99292	0.358228	3.80216	0.0358482	9.91998	10.382	9.67677	3.72363	1.88813	5.79471	22.8828	22.1052	22.1129	21.3708	20.6351	20.5621	19.7	18.9955	18.8904	16.6784	14.9357	16.5391	0.0199732	0.0214481	0.0229343	0.0603351	Acetylation;Alternativesplicing;Completeproteome;Cytoplasm;Directproteinsequencing;Isopeptidebond;Methylation;mRNAprocessing;mRNAsplicing;Nucleus;Phosphoprotein;Referenceproteome;Repeat;Ribonucleoprotein;RNA-binding;Spliceosome;Ublconjugation	nucleus	biological regulation;cell differentiation;cellular metabolic process;cellular nitrogen compound metabolic process;cellular process;developmental process;macromolecule metabolic process;metabolic process;mRNA metabolic process;mRNA processing;nitrogen compound metabolic process;nucleobase-containing compound metabolic process;primary metabolic process;regulation of translation;response to chemica…		RRM_1	S-nitrosylation_C(96)		5.09±0.27	NA	1.08±0.59	4.82±0.28	0.202752	9.70833	9.13953	18.8772
P58252	Eef2	Elongation factor 2	DLEEDHACIPIKK	Unmodified	567	0.0593785	-0.549377		12.201	1.04588	17.8606	0.0857208	11.0306	13.044	12.5285	16.3403	19.6037	17.6379	21.6295	22.7405	22.0563	19.2575	20.1459	19.3069	18.6177	20.0036	19.2527	16.9014	18.1099	17.0836	0.0253114	0.025512	0.0359622	0.0375199	Acetylation;Completeproteome;Cytoplasm;Directproteinsequencing;Elongationfactor;GTP-binding;Isopeptidebond;Methylation;Nucleotide-binding;Nucleus;Phosphoprotein;Proteinbiosynthesis;Referenceproteome;Ublconjugation	cytosol	biological regulation;biosynthetic process;cell differentiation;cellular metabolic process;cellular process;developmental process;macromolecule metabolic process;metabolic process;regulation of translation;translational elongation		EFG_C;EFG_II;EFG_IV;GTP_EFTU;GTP_EFTU_D2	S-nitrosylation_C(41)		4.27±0.05	0.7±0.13	0.42±0.11	6.68±0.24	0	2.11963	3.11106	13.8047
Q9EST5	Anp32b	Acidic leucine-rich nuclear phosphoprotein 32 family member B	SLDLFGCEVTNR	Unmodified	123	0.0594859	1.87123		10.0089	2.05047	3.08826	0.204864	8.83432	12.3766	8.81592	1.21722	4.15717	3.89038	22.493	22.7355	24.1299	21.4498	21.7592	23.3135	19.1257	19.9118	20.7593	15.1072	17.2322	18.6868	0.0382111	0.045041	0.0409883	0.105842	Alternativesplicing;Chaperone;Completeproteome;Leucine-richrepeat;Nucleus;Phosphoprotein;Referenceproteome;Repeat	nucleus	anatomical structure development;biological regulation;cellular component assembly;cellular component organization;cellular macromolecular complex assembly;cellular process;chromatin organization;chromosome organization;developmental process;macromolecular complex assembly;organelle organization;regulation of transport					7.07±0.45	0.86±0.2	1.62±0.47	3.03±0.45
O35638	Stag2	Cohesin subunit SA-2	CLTALQGLYYNK	Unmodified	347	0.059616	1.09692		11.2765	0.536235	5.4165	0.0475532	11.2904	11.8057	10.7335	NaN	4.15661	6.6764	19.8413	20.1886	20.5358	18.2994	18.7156	19.5341	16.8673	17.2874	17.4798	NaN	14.1884	15.729	0.0172004	0.0333256	0.0181984	0.0728249	Acetylation;Cellcycle;Celldivision;Centromere;Chromosome;Chromosomepartition;Completeproteome;Meiosis;Mitosis;Nucleus;Phosphoprotein;Referenceproteome	nucleus	biological regulation;cell cycle;cell division;cellular component organization;cellular process;chromosome organization;developmental process;meiotic cell cycle;mitosis;nuclear division;organelle fission;organelle organization;regulation of cell cycle;regulation of DNA metabolic process	Cell cycle;Cell cycle - yeast;Meiosis - yeast	STAG			NA	7.32±3.7	13.4±7.65	NA	0.373437	8.30974	14.9438	28.9562
P32067	Ssb	Lupus La protein homolog	ICHQIEYYFGDFNLPR	Unmodified	18	0.0597258	3.93727		10.5543	1.47549	1.42128	0.139799	11.6721	11.109	8.88189	0.130383	3.41372	0.719734	20.6193	20.4435	21.081	18.916	18.6942	19.7123	17.6995	17.4432	17.7222	9.33485	13.8718	12.6044	0.015895	0.0280196	0.0087927	0.196108	Acetylation;Completeproteome;Nucleus;Phosphoprotein;Referenceproteome;RNA-binding	nucleus	cellular metabolic process;cellular nitrogen compound metabolic process;cellular process;macromolecule metabolic process;metabolic process;nitrogen compound metabolic process;nucleobase-containing compound metabolic process;primary metabolic process;RNA metabolic process;RNA processing	Systemic lupus erythematosus	La;RRM_1;RRM_3			15.26±0.71	6.49±2.22	13.8±5.69	8.85±0.93	0.752637	8.96038	2.10049	22.0348
Q8BJ71	Nup93	Nuclear pore complex protein Nup93	CVSELVIESR	Unmodified	569	0.0599528	1.35509		12.9935	0.330808	5.34267	0.0254594	12.6973	12.9328	13.3505	3.6826	NaN	7.00273	20.3941	20.3291	20.1155	18.222	17.9879	18.4306	17.6126	17.578	17.4172	13.513	NaN	14.6994	0.0071875	0.0121597	0.0059461	0.0594711	Alternativesplicing;Completeproteome;Membrane;mRNAtransport;Nuclearporecomplex;Nucleus;Phosphoprotein;Proteintransport;Referenceproteome;Translocation;Transport	nucleus	cellular component assembly;cellular component organization;cellular macromolecular complex assembly;cellular process;establishment of localization;macromolecular complex assembly;nuclear transport;nucleobase-containing compound transport;nucleocytoplasmic transport;nucleus organization;organelle organization;protein complex assembly;protein targeting;protein transport;transport	RNA transport	Nic96			31.93±1.12	12.43±3.42	5.47±4.03	35.47±2.05	0.157658	8.04348	12.1656	19.8713
Q8CH18	Ccar1	Cell division cycle and apoptosis regulator protein 1	FSLDCPSCDMMELR	Unmodified	370;373	0.0599676	1.46116		11.192	1.21283	4.10536	0.108366	10.3344	12.0496	NaN	3.45187	4.75885	NaN	21.0232	20.8322	NaN	19.112	19.2207	NaN	17.9061	17.9645	NaN	14.3062	14.8978	NaN	0.00645365	0.00401028	0.00230249	0.0286485	Alternativesplicing;Apoptosis;Cellcycle;Coiledcoil;Completeproteome;Cytoplasm;Isopeptidebond;Phosphoprotein;Referenceproteome;Transcription;Transcriptionregulation;Ublconjugation	nucleus	biological regulation;biosynthetic process;cell cycle;cell death;cellular metabolic process;cellular nitrogen compound metabolic process;cellular process;death;macromolecule metabolic process;metabolic process;nitrogen compound metabolic process;nucleobase-containing compound metabolic process;primary metabolic process;RNA metabolic process		DBC1;S1-like;SAP			NaN	NaN	NaN	NaN	0.270298	2.06503	1.59082	14.1142
Q99MR6	Srrt	Serrate RNA effector molecule homolog	AEIISLCK	Unmodified	440	0.06	1.17742		17.7098	2.67105	8.18383	0.150824	15.5945	20.7113	16.8235	6.10494	6.37044	12.0761	20.7268	21.2062	20.8718	19.5464	20.0262	19.6072	18.2905	19.2695	18.5661	15.6034	16.1487	16.7431	0.0117438	0.0132427	0.0269841	0.0352628	Acetylation;Activator;Alternativesplicing;Completeproteome;Cytoplasm;Nucleus;Phosphoprotein;Referenceproteome;RNA-mediatedgenesilencing;Transcription;Transcriptionregulation	nucleus	biological regulation;biosynthetic process;cell proliferation;cellular metabolic process;cellular nitrogen compound metabolic process;cellular process;developmental process;macromolecule metabolic process;metabolic process;nitrogen compound metabolic process;nucleobase-containing compound metabolic process;primary metabolic process;RNA metabolic process;RNA processing		ARS2;DUF3546			2.12±0.13	0.25±0.1	1.59±1.16	3.43±0.27	0.876382	2.23659	3.97561	13.817
Q9Z2M7	Pmm2	Phosphomannomutase 2	ATLCLFDMDGTLTAPR	Acetyl (Protein N-term)	5	0.0601897	2.49095		5.20502	0.763214	1.19482	0.14663	6.0681	4.61915	4.92782	1.32792	0.299132	1.9574	17.8842	16.7889	16.8005	16.3852	15.5694	15.5926	13.9319	12.4209	12.5305	10.1698	7.18872	9.9462	0.0366627	0.0293046	0.0650039	0.182424	Acetylation;Completeproteome;Cytoplasm;Isomerase;Referenceproteome	cytosol	alcohol metabolic process;biosynthetic process;carbohydrate metabolic process;cellular metabolic process;cellular nitrogen compound metabolic process;cellular process;metabolic process;nitrogen compound metabolic process;nucleobase-containing compound metabolic process;nucleotide-sugar metabolic process;primary metabolic process;small molecule metabolic process	Amino sugar and nucleotide sugar metabolism;Fructose and mannose metabolism	PMM			NaN	NaN	NaN	NaN
P14206	Rpsa	40S ribosomal protein SA	ADHQPLTEASYVNLPTIALCNTDSPLR	Unmodified	148	0.0603707	2.38943		9.4043	1.68899	2.27166	0.179597	8.74762	11.323	8.14227	2.4089	3.79232	0.613771	21.9532	21.4368	21.0287	20.2469	19.5767	19.2126	18.5703	18.4675	17.5328	14.9066	14.9117	11.8734	0.0215764	0.0266605	0.0314259	0.126118	Acetylation;Cellmembrane;Completeproteome;Cytoplasm;Directproteinsequencing;Membrane;Nucleus;Phosphoprotein;Receptor;Referenceproteome;Repeat;Ribonucleoprotein;Ribosomalprotein	nucleus, plasma membrane	biological adhesion;biosynthetic process;cell adhesion;cellular component assembly;cellular component organization;cellular macromolecular complex assembly;cellular metabolic process;cellular nitrogen compound metabolic process;cellular process;establishment of localization;macromolecular complex assembly;macromolecule metabolic process;metabolic process;nitrogen compound metabolic process;nuclea…	Ribosome	Ribosomal_S2			7.64±0.22	3.99±2.99	16.34±7.49	6.08±0.37	0.653657	2.84921	2.85471	11.1224
Q8C570	Rae1	mRNA export factor	CYCADVIYPMAVVATAER	Unmodified	173;175	0.0604923	1.11224		8.09136	0.893424	3.82111	0.110417	8.78754	8.4026	7.08395	4.66363	NaN	2.97859	20.1234	19.854	20.1984	18.0275	18.0746	18.0133	16.7477	16.4076	16.4851	13.674	NaN	12.9877	0.00902912	0.00177892	0.0107721	0.0364035	Completeproteome;Cytoplasm;Nucleus;Phosphoprotein;Referenceproteome;Repeat;WDrepeat	nucleus	cellular process;response to chemical stimulus;response to stimulus	RNA transport	WD40			NaN	NaN	NaN	NaN	1.02886	4.14576	4.29234	13.9546
Q9D1L9	Lamtor5	Ragulator complex protein LAMTOR5	NPSIVGVLCTDSQGLNLGCR	Unmodified	23;33	0.0605804	1.07286		16.6977	3.2974	8.09965	0.197476	13.8472	20.309	15.9369	11.1049	7.00272	6.19133	20.8388	20.2183	18.0363	19.0138	19.2162	16.5355	18.2015	18.246	15.6372	16.0129	15.485	12.6141	0.0747274	0.0817691	0.086024	0.124391	Acetylation;Completeproteome;Cytoplasm;Lysosome;Referenceproteome	cytosol, endosome, lysosom	biological regulation;cellular component organization;cellular process;response to chemical stimulus;response to endogenous stimulus;response to stimulus					NaN	NaN	NaN	NaN	0.701986	2.28233	2.67402	17.2799
Q3TWW8	Srsf6	Serine/arginine-rich splicing factor 6	CSWQDLK	Unmodified	121	0.0606047	1.87392		8.69361	0.859922	2.74705	0.0989143	9.45195	8.86955	7.75932	3.02339	1.04787	4.16989	21.3953	21.4522	21.1895	20.0135	20.0943	19.8907	18.1353	18.0912	17.6181	15.0101	13.5331	15.3683	0.00647456	0.00512595	0.015975	0.0664596	Acetylation;Completeproteome;mRNAprocessing;mRNAsplicing;Nucleus;Phosphoprotein;Referenceproteome;Repeat;Repressor;RNA-binding	nucleus	biological regulation;cellular component assembly;cellular component organization;cellular macromolecular complex assembly;cellular metabolic process;cellular nitrogen compound metabolic process;cellular process;macromolecular complex assembly;macromolecule metabolic process;metabolic process;mRNA metabolic process;mRNA processing;nitrogen compound metabolic process;nucleobase-containing compound…	Spliceosome	RRM_1			5.84±0.41	1.49±0.19	2.91±0.4	2.57±0.21	0.420169	2.36724	3.64242	6.32049
Q8BK67	Rcc2	Protein RCC2	AVQDLCGWR	Unmodified	426	0.0606693	0.625609		10.8008	0.512582	6.99789	0.047458	NaN	10.4383	11.1632	NaN	7.13569	6.86008	NaN	23.0532	22.5716	NaN	20.8314	20.4591	NaN	19.9522	19.5792	NaN	17.1294	16.696	0.014928	0.0127515	0.0133437	0.0181202	Acetylation;Cellcycle;Celldivision;Centromere;Chromosome;Completeproteome;Cytoplasm;Cytoskeleton;Microtubule;Mitosis;Nucleus;Phosphoprotein;Referenceproteome;Repeat	endosome, nucleus, plasma membrane	biological regulation;cell division;cell junction organization;cellular component assembly;cellular component organization;cellular localization;cellular process;endosome organization;establishment of localization;localization;mitosis;nuclear division;organelle fission;organelle organization;regulation of cell cycle;regulation of mitotic cell cycle;regulation of organelle organization;response to…		RCC1			NA	16.33±2.7	3.6±0.36	NA	1.37231	0.997434	2.62427	9.93981
P10126	Eef1a1	Elongation factor 1-alpha 1	PMCVESFSDYPPLGR	Unmodified	411	0.0607188	-1.43402		10.1081	0.948971	29.8532	0.0938827	9.76985	11.1798	9.37452	16.9041	25.1558	47.4998	22.1116	21.1998	20.8631	19.4217	18.7256	17.485	18.9044	18.2098	17.59	17.1243	17.1526	17.3406	0.0301965	0.0529021	0.0360605	0.00683273	Acetylation;Completeproteome;Cytoplasm;Directproteinsequencing;Elongationfactor;GTP-binding;Methylation;Nucleotide-binding;Nucleus;Phosphoprotein;Proteinbiosynthesis;Referenceproteome;Ublconjugation	plasma membrane	cellular process;response to chemical stimulus;response to endogenous stimulus;response to stimulus	RNA transport	GTP_EFTU;GTP_EFTU_D2;GTP_EFTU_D3	S-nitrosylation_C(411)		0.97±0.15	12.78±7.69	5.05±2.6	1.78±0.26	1.37682	2.55374	3.43181	10.9836
Q8BWY3	Etf1	Eukaryotic peptide chain release factor subunit 1	YCFGVEDTLK	Unmodified	302	0.0618697	-0.931116		14.0504	1.70278	26.7108	0.121191	15.2545	12.8464	NaN	27.7098	25.7118	NaN	21.0599	21.7589	NaN	18.9422	19.2483	NaN	18.586	18.9967	NaN	17.5588	17.7176	NaN	0.0230864	0.0113351	0.0154544	0.00636629	Acetylation;Completeproteome;Cytoplasm;Host-virusinteraction;Nonsense-mediatedmRNAdecay;Proteinbiosynthesis;Referenceproteome	cytosol	biological regulation;catabolic process;cellular component disassembly;cellular component organization;cellular metabolic process;cellular nitrogen compound metabolic process;cellular process;macromolecule metabolic process;macromolecule modification;metabolic process;mRNA metabolic process;nitrogen compound metabolic process;nucleobase-containing compound metabolic process;one-carbon metabolic p…	mRNA surveillance pathway	eRF1_1;eRF1_2;eRF1_3			45.26±1.75	3.06±1.82	1.22±0.6	5.9±0.51	0.724766	1.31436	2.67	5.97877
O70251	Eef1b	Elongation factor 1-beta	KLQIQCVVEDDK	Unmodified	247	0.0623359	1.70809		12.7861	1.92192	3.97283	0.150313	11.4271	14.1451	NaN	4.77395	3.1717	NaN	20.1993	21.2637	NaN	18.7523	19.8395	NaN	17.2449	18.6621	NaN	14.4342	14.9074	NaN	0.0363044	0.039841	0.0558168	0.0228076	Acetylation;Completeproteome;Directproteinsequencing;Elongationfactor;Phosphoprotein;Proteinbiosynthesis;Referenceproteome	cytosol			EF-1_beta_acid;EF1_GNE			NaN	NaN	NaN	NaN	0.611701	0.551721	1.37701	6.08805
Q9D8E6	Rpl4	60S ribosomal protein L4	YAICSALAASALPALVMSK	Unmodified	125	0.0635133	-2.31819		8.51366	2.50094	47.1633	0.293757	10.007	5.62639	9.90759	23.9465	NaN	70.3801	18.2526	18.0645	20.032	14.3125	12.0594	11.0222	15.0838	13.9964	16.8472	12.6453	NaN	12.2708	0.0578029	0.134955	0.0939764	0.0212563	Acetylation;Citrullination;Completeproteome;Directproteinsequencing;Phosphoprotein;Referenceproteome;Ribonucleoprotein;Ribosomalprotein	cytosol	biosynthetic process;cellular metabolic process;cellular process;macromolecule metabolic process;metabolic process;primary metabolic process;protein metabolic process;translation	Ribosome	Ribos_L4_asso_C;Ribosomal_L4	S-nitrosylation_C(96)		1.84±0.05	NA	NA	2.43±0.29	1.22433	3.16616	8.56113	15.2076
Q9CQU5	Zwint	ZW10 interactor	CALSEALPQVK	Unmodified	118	0.0635188	3.28862		11.3887	2.66473	1.64542	0.23398	8.60755	13.9193	11.6393	NaN	0.462105	2.82874	19.3997	19.2847	19.0562	17.5395	17.1802	17.0796	15.9913	16.6561	16.1318	NaN	9.42932	11.9773	0.00908441	0.0140025	0.021549	0.168331	Cellcycle;Celldivision;Centromere;Chromosome;Coiledcoil;Completeproteome;Kinetochore;Mitosis;Nucleus;Referenceproteome	nucleus	biological regulation;cell division;cellular component organization;cellular process;chromosome organization;chromosome segregation;establishment of localization;organelle organization;regulation of cell cycle;regulation of mitotic cell cycle		Zwint			NA	0.84±0.43	NA	NA
Q8C570	Rae1	mRNA export factor	CWEVQDSGQTIPK	Unmodified	68	0.0635606	2.40231		11.1567	0.296278	2.24321	0.0265561	11.3662	10.9472	NaN	3.00454	1.48187	NaN	19.6112	21.6493	NaN	17.7774	19.8208	NaN	16.6481	18.6252	NaN	12.7647	13.7659	NaN	0.0698564	0.0768603	0.0792676	0.0533689	Completeproteome;Cytoplasm;Nucleus;Phosphoprotein;Referenceproteome;Repeat;WDrepeat	nucleus	cellular process;response to chemical stimulus;response to stimulus	RNA transport	WD40			NA	0.48±0.19	1.01±0.14	NA	1.06286	2.77241	4.88265	11.649
Q8JZQ9	Eif3b	Eukaryotic translation initiation factor 3 subunit B	GFHCESSAHWPIFK	Unmodified	409	0.0636075	-0.974225		12.4774	0.928431	24.5733	0.074409	13.1339	11.8209	NaN	26.7241	22.4224	NaN	19.6568	19.511	NaN	16.5726	16.8022	NaN	16.9313	16.6119	NaN	15.1174	15.0115	NaN	0.00526432	0.00972904	0.0134662	0.00497067	Acetylation;Completeproteome;Cytoplasm;Initiationfactor;Phosphoprotein;Proteinbiosynthesis;Referenceproteome;Repeat;RNA-binding;WDrepeat	nucleus	biological regulation;cellular component assembly;cellular component organization;cellular macromolecular complex assembly;cellular process;macromolecular complex assembly;regulation of translation;ribonucleoprotein complex assembly;translational initiation	RNA transport	eIF2A;RRM_1			1.78±0.3	8.54±1.61	NA	10.26±1.04
P35979	Rpl12	60S ribosomal protein L12	CTGGEVGATSALAPK	Unmodified	17	0.0637603	1.90173		10.0486	0.730061	3.16813	0.0726529	10.2041	10.6884	9.25333	5.10215	3.22752	1.17471	24.01	24.9942	24.3326	22.32	22.9679	22.4879	20.8725	21.9314	21.0388	18.1028	18.0618	16.0934	0.0205246	0.0148834	0.0267588	0.0659311	3D-structure;Acetylation;Completeproteome;Phosphoprotein;Referenceproteome;Ribonucleoprotein;Ribosomalprotein;RNA-binding	nucleus	biosynthetic process;cellular metabolic process;cellular process;macromolecule metabolic process;metabolic process;primary metabolic process;protein metabolic process;translation	Ribosome	Ribosomal_L11;Ribosomal_L11_N			1.97±0.21	15.16±6.03	3.9±0.9	3.34±0.12	0.907853	2.81563	3.48847	7.48764
Q4LDD4	Arap1	Arf-GAP with Rho-GAP domain, ANK repeat and PH domain-containing protein 1	CVDYITQCGLTSEGIYR	Unmodified	731;738	0.0639851	0.759388		12.1342	1.02548	7.20315	0.0845116	13.2601	11.2536	11.889	6.34197	8.06432	NaN	19.3426	19.2639	19.3571	17.2623	16.7851	16.8862	16.633	16.2846	16.4674	13.3779	13.2741	NaN	0.00259551	0.0148111	0.0105863	0.00550795	Alternativesplicing;Cellmembrane;Completeproteome;Cytoplasm;Golgiapparatus;GTPaseactivation;Membrane;Metal-binding;Phosphoprotein;Referenceproteome;Repeat;Zinc;Zinc-finger	cytosol, nucleus	biological regulation;cellular process;establishment of localization;nuclear transport;nucleocytoplasmic transport;protein targeting;protein transport;regulation of organelle organization;response to stimulus;signal transduction;transport	Endocytosis	ArfGap;PH;RA;RhoGAP;SAM_1			NaN	NaN	NaN	NaN
O35218	Cpsf2	Cleavage and polyadenylation specificity factor subunit 2	HLSLCHGLSDLAR	Unmodified	311	0.0639851	-1.13916		17.935	0.383039	39.8438	0.0213571	NaN	17.6641	18.2058	NaN	34.605	45.0825	NaN	20.1612	20.3909	NaN	17.6302	18.1407	NaN	17.9405	18.2233	NaN	16.712	17.856	0.00801023	0.0201829	0.011059	0.0468021	Completeproteome;mRNAprocessing;Nucleus;Phosphoprotein;Referenceproteome;RNA-binding	nucleus	cellular metabolic process;cellular nitrogen compound metabolic process;cellular process;macromolecule metabolic process;metabolic process;mRNA metabolic process;mRNA processing;nitrogen compound metabolic process;nucleobase-containing compound metabolic process;primary metabolic process;RNA metabolic process;RNA processing	mRNA surveillance pathway	Beta-Casp;CPSF100_C;Lactamase_B;RMMBL			NaN	NaN	NA	NA	0.674175	12.3593	11.9415	29.3643
Q8QZT1	Acat1	Acetyl-CoA acetyltransferase, mitochondrial	QATLGAGLPISTPCTTVNK	Unmodified	116	0.0644265	2.06307		10.2433	2.51003	3.03074	0.245042	8.87292	13.1402	8.71669	1.65799	6.04443	1.38979	20.5264	18.9955	20.557	19.0067	18.021	19.266	17.166	16.2708	17.1685	13.1164	14.0627	13.1172	0.0445829	0.0350058	0.0306826	0.0406577	Acetylation;Acyltransferase;Completeproteome;Directproteinsequencing;Metal-binding;Mitochondrion;Potassium;Referenceproteome;Transferase;Transitpeptide	mitochondrion	anatomical structure development;cellular component assembly;cellular component organization;developmental process;macromolecular complex assembly;protein complex assembly;response to chemical stimulus;response to endogenous stimulus;response to external stimulus;response to extracellular stimulus;response to starvation;response to stimulus;response to stress	Benzoate degradation;Butanoate metabolism;Carbon fixation pathways in prokaryotes;Fatty acid metabolism;Glyoxylate and dicarboxylate metabolism;Lysine degradation;Propanoate metabolism;Pyruvate metabolism;Synthesis and degradation of ketone bodies;Terpenoid backbone biosynthesis;Tryptophan metabolism;Two-component system;Valine, leucine and isoleucine degradation	Thiolase_C;Thiolase_N			1.59±0.24	2.79±1.45	0.23±0.09	3.32±0.31
P62874	Gnb1	Guanine nucleotide-binding protein G(I)/G(S)/G(T) subunit beta-1	LFVSGACDASAK	Unmodified	204	0.0644493	1.36767		8.26161	0.510849	3.24623	0.0618341	NaN	8.62284	7.90039	NaN	3.80118	2.69129	NaN	21.9261	20.2917	NaN	20.4224	18.8559	NaN	18.5205	16.7485	NaN	15.7609	13.6797	0.0547494	0.0564016	0.0710532	0.0999729	Acetylation;Completeproteome;Directproteinsequencing;Phosphoprotein;Referenceproteome;Repeat;Transducer;WDrepeat	plasma membrane	anatomical structure development;biological regulation;cell death;cell proliferation;cellular homeostasis;cellular ion homeostasis;cellular process;death;detection of stimulus;developmental process;homeostatic process;metabolic process;multicellular organismal process;neurological system process;response to abiotic stimulus;response to chemical stimulus;response to external stimulus;response to s…	Chemokine signaling pathway;Phototransduction;Taste transduction	WD40			2.49±0.32	1.51±0.57	2.2±0.14	1.86±0.28	0.577512	0.950982	2.46436	7.97726
Q60875	Arhgef2	Rho guanine nucleotide exchange factor 2	DLLLGPCVDLPMTSR	Unmodified	645	0.064563	2.97663		9.37659	2.49035	1.54932	0.265592	6.61277	11.4461	10.0709	0.522862	2.57578	NaN	19.223	19.2188	18.2604	17.0684	17.5537	15.826	15.4031	16.2671	15.1018	9.49661	12.3125	NaN	0.02934	0.0529892	0.0387969	0.182597	Acetylation;Alternativesplicing;Cellcycle;Celldivision;Celljunction;Coiledcoil;Completeproteome;Cytoplasm;Cytoplasmicvesicle;Cytoskeleton;Golgiapparatus;Guanine-nucleotidereleasingfactor;Immunity;Innateimmunity;Metal-binding;Microtubule;Mitosis;Phosphoprotein;Proto-oncogene;Referenceproteome;Tightjunction;Zinc;Zinc-finger	cytoskeleton	anatomical structure morphogenesis;biological regulation;cell division;cell morphogenesis;cellular component morphogenesis;cellular component organization;cellular process;cytoskeleton organization;developmental process;establishment of localization;immune system process;mitosis;nuclear division;organelle fission;organelle organization;regulation of organelle organization;regulation of protein mo…	Pathogenic Escherichia coli infection	PH;RhoGEF			NaN	NaN	NaN	NaN
Q9D0E1	Hnrnpm	Heterogeneous nuclear ribonucleoprotein M	GCAVVEFK	Unmodified	113	0.0646131	0.825837		8.87179	0.331195	5.0171	0.0373312	9.10598	NaN	8.6376	5.38871	NaN	4.64549	20.2073	NaN	22.4721	18.5468	NaN	20.917	16.888	NaN	19.0692	14.4128	NaN	16.5576	0.0750457	0.0849377	0.0857874	0.0979388	Acetylation;Alternativesplicing;Completeproteome;Directproteinsequencing;mRNAprocessing;mRNAsplicing;Nucleus;Phosphoprotein;Referenceproteome;Repeat;Ribonucleoprotein;RNA-binding;Spliceosome;Ublconjugation	nucleus	cellular metabolic process;cellular nitrogen compound metabolic process;cellular process;macromolecule metabolic process;metabolic process;mRNA metabolic process;mRNA processing;nitrogen compound metabolic process;nucleobase-containing compound metabolic process;primary metabolic process;RNA metabolic process;RNA processing;RNA splicing	Spliceosome	HnRNP_M;RRM_1			2.05±0.16	0±0	2.02±1.2	4.66±0.7	0.582544	1.36901	1.23475	3.74626
Q80X90	Flnb	Filamin-B	APAVATVGSICDLNLK	Unmodified	2115	0.06464	-1.16769		10.648	0.412012	24.8165	0.0386938	10.7767	10.187	10.9803	NaN	31.4664	18.1666	20.6228	20.4513	20.457	17.3874	16.4146	16.7167	17.5733	17.3111	17.4378	NaN	15.2916	14.5453	0.00474938	0.0295675	0.00751828	0.035373	Acetylation;Actin-binding;Completeproteome;Cytoplasm;Cytoskeleton;Isopeptidebond;Phosphoprotein;Referenceproteome;Repeat;Ublconjugation	cytoskeleton	anatomical structure development;anatomical structure morphogenesis;cell development;cell morphogenesis;cellular component morphogenesis;cellular component organization;cellular process;cytoskeleton organization;developmental process;organelle organization	Focal adhesion;MAPK signaling pathway	CH;Filamin			9.02±0.63	18.4±8.65	17.56±3.04	1.37±0.25
Q80Y86	Mapk15	Mitogen-activated protein kinase 15	LCDFGLAR	Unmodified	155	0.0646447	2.36527		11.9222	1.72844	2.96027	0.144976	10.7601	13.9085	11.0981	4.91679	3.18984	0.774182	22.0215	18.1842	19.064	20.3299	16.4169	17.7559	18.9695	15.5543	16.0621	16.0565	11.4933	10.754	0.101749	0.109465	0.109285	0.224928	ATP-binding;Completeproteome;Kinase;Nucleotide-binding;Phosphoprotein;Referenceproteome;Serine/threonine-proteinkinase;Transferase;Ublconjugation	cytoskeleton	biological regulation;cellular metabolic process;cellular process;macromolecule metabolic process;macromolecule modification;metabolic process;phosphorus metabolic process;primary metabolic process;protein metabolic process;protein modification process;protein phosphorylation;regulation of DNA metabolic process;regulation of protein modification process;response to chemical stimulus;response to e…		Pkinase			NaN	NaN	NaN	NaN	2.0729	0.768315	2.70748	15.5531
Q02053	Uba1	Ubiquitin-like modifier-activating enzyme 1	DNPGVVTCLDEAR	Unmodified	234	0.0646642	0.955518		6.64851	1.08967	3.47756	0.163897	7.51632	7.00363	5.42558	2.50745	3.67229	4.25293	23.1861	23.7319	21.6534	21.0351	21.6082	19.7846	19.565	20.0009	17.5298	15.7541	16.895	15.2919	0.0471447	0.0448134	0.0693042	0.051635	3D-structure;Acetylation;ATP-binding;Completeproteome;Cytoplasm;Directproteinsequencing;Ligase;Mitochondrion;Nucleotide-binding;Nucleus;Phosphoprotein;Referenceproteome;Repeat;Ublconjugation;Ublconjugationpathway	nucleus	catabolic process;cellular metabolic process;cellular process;macromolecule metabolic process;metabolic process;primary metabolic process;protein metabolic process;proteolysis;proteolysis involved in cellular protein catabolic process;response to DNA damage stimulus;response to stimulus;response to stress	Parkinson's disease;Ubiquitin mediated proteolysis	ThiF;UBA_e1_C;UBA_e1_thiolCys;UBACT	NA_C(431)		17.67±0.78	7.1±3.8	14.85±2.45	12.17±2.22	0.395004	2.07231	4.01328	5.88472
Q3U0V2	Tradd	Tumor necrosis factor receptor type 1-associated DEATH domain protein	CMAPALAQEALR	Unmodified	102	0.0647076	1.57405		13.8944	0.812395	4.76732	0.058469	13.32	14.4689	NaN	3.7739	5.76075	NaN	19.3532	19.0644	NaN	18.0709	17.8895	NaN	16.6511	16.5009	NaN	13.3986	13.8575	NaN	0.0106312	0.00713407	0.00640705	0.023811	Apoptosis;Completeproteome;Cytoplasm;Cytoskeleton;Nucleus;Referenceproteome	cytoskeleton, nucleus	biological regulation;cellular component assembly;cellular component organization;macromolecular complex assembly;protein complex assembly	Adipocytokine signaling pathway;Apoptosis;Hepatitis C;ko05152;RIG-I-like receptor signaling pathway	Death;TRADD_N			14.84±3	18.04±7.79	9.86±3.26	15.16±2.72
Q9CQJ6	Denr	Density-regulated protein	VLYCGVCSLPTEYCEYMPDVAK	Unmodified	34;37;44	0.0648857	2.04839		14.289	3.43262	3.85558	0.240227	12.2174	18.2513	12.3984	5.68669	2.02448	NaN	19.2994	17.2476	18.6662	17.5595	16.4345	16.0845	16.4544	15.0844	15.8454	13.5077	10.8377	NaN	0.0570871	0.0461686	0.0434577	0.155099	Acetylation;Completeproteome;Initiationfactor;Phosphoprotein;Proteinbiosynthesis;Referenceproteome	cytosol	cellular component assembly;cellular component disassembly;cellular component organization;cellular macromolecular complex assembly;cellular process;macromolecular complex assembly;ribonucleoprotein complex assembly;translational initiation		SUI1			NaN	NaN	NaN	NaN	2.10322	1.78067	4.55198	30.7576
Q8VC28	Akr1c13	Aldo-keto reductase family 1 member C13	SLEAACLALDVGYR	Unmodified	39	0.064964	1.63512		9.78161	3.77552	3.18276	0.385981	11.9698	11.953	5.42203	2.16692	2.39639	4.98497	19.5534	18.2197	17.3947	18.4381	18.2202	17.2272	16.6748	15.3388	13.2701	12.9415	12.8722	12.9747	0.0592354	0.0359357	0.113646	0.00404492	3D-structure;Completeproteome;Directproteinsequencing;NAD;NADP;Oxidoreductase;Referenceproteome	cytosol	cellular metabolic process;cellular process;metabolic process;xenobiotic metabolic process		Aldo_ket_red			5.47±0.35	NA	NA	5.05±0.09
Q9CWJ9	Atic	Bifunctional purine biosynthesis protein PURH	MSSFGDFVALSDICDVPTAK	Unmodified	325	0.0651183	3.84424		10.051	0.700075	1.20224	0.0696525	10.3203	9.25624	10.5764	2.18064	0.223836	NaN	19.604	18.8559	19.1671	17.5225	16.8966	17.0832	16.4847	15.5626	16.0873	12.0352	8.09649	NaN	0.0195641	0.0187178	0.0288262	0.276687	Acetylation;Completeproteome;Directproteinsequencing;Hydrolase;Multifunctionalenzyme;Purinebiosynthesis;Referenceproteome;Transferase	cytosol	anatomical structure development;anatomical structure morphogenesis;biosynthetic process;cellular aromatic compound metabolic process;cellular metabolic process;cellular nitrogen compound metabolic process;cellular process;cofactor metabolic process;developmental process;heterocycle metabolic process;metabolic process;nitrogen compound metabolic process;nucleobase-containing compound metabolic pr…	One carbon pool by folate;Purine metabolism	AICARFT_IMPCHas;MGS			2.56±0.34	11.63±6.17	3.66±0.77	1.49±0.37
Q5DW34	Ehmt1	Histone-lysine N-methyltransferase EHMT1	YVSQNCVTSPMNIDR	Unmodified	990	0.0654804	1.31963		13.3306	1.03262	5.81314	0.0774626	13.1553	14.4397	12.3969	9.39869	4.24588	3.79485	18.4644	18.5447	17.6076	16.0209	15.8963	15.3592	15.7416	15.9778	14.7866	12.7519	11.4011	10.6952	0.0285303	0.0223131	0.0406857	0.0899672	Alternativesplicing;ANKrepeat;Chromatinregulator;Chromosome;Completeproteome;Metal-binding;Methyltransferase;Nucleus;Phosphoprotein;Referenceproteome;Repeat;S-adenosyl-L-methionine;Transferase;Zinc	nucleus	biological regulation;cellular component organization;cellular metabolic process;cellular nitrogen compound metabolic process;cellular process;chromatin modification;chromatin organization;chromosome organization;developmental process;DNA metabolic process;DNA modification;embryo development;histone modification;macromolecule metabolic process;macromolecule modification;metabolic process;nitrogen…	Lysine degradation	Ank;Ank_2;Pre-SET;SET			NaN	NaN	NaN	NaN	0.364713	11.7174	14.2461	26.4492
Q60930	Vdac2	Voltage-dependent anion-selective channel protein 2	SCSGVEFSTSGSSNTDTGK	Unmodified	48	0.067053	0.775065		11.6572	1.02967	6.85474	0.088329	10.9303	12.8355	11.2059	NaN	7.75883	5.95065	21.2553	21.2755	21.2526	19.328	19.4365	19.3587	18.2287	18.5119	18.2664	NaN	15.865	15.3764	0.000588559	0.00288673	0.00838707	0.0221175	Acetylation;Completeproteome;Directproteinsequencing;Iontransport;Isopeptidebond;Membrane;Mitochondrion;Mitochondrionoutermembrane;NAD;Nucleotide-binding;Porin;Referenceproteome;Transmembrane;Transmembranebetastrand;Transport;Ublconjugation	mitochondrion	biological regulation	Calcium signaling pathway;Huntington's disease;Parkinson's disease	Porin_3			2.08±0.28	9.03±5.17	11.86±6.33	5.17±0.22	0.753475	5.4889	7.80821	21.3109
P05532	Kit	Mast/stem cell growth factor receptor Kit	HIYSNLANCNPNPENPVVVDHSVR	Unmodified	940	0.0671972	1.34548		16.1233	4.92805	6.15341	0.305648	10.7641	20.4597	17.146	5.59447	NaN	6.71234	19.1936	16.6985	18.6109	17.1953	14.9321	16.6145	16.1422	14.7396	16.3382	13.1185	NaN	12.8177	0.0718456	0.0723463	0.0553937	0.0164015	3D-structure;Alternativesplicing;ATP-binding;Cellmembrane;Completeproteome;Cytoplasm;Diseasemutation;Disulfidebond;Glycoprotein;Immunoglobulindomain;Kinase;Magnesium;Membrane;Metal-binding;Nucleotide-binding;Phosphoprotein;Proto-oncogene;Receptor;Referenceproteome;Repeat;Signal;Transferase;Transmembrane;Transmembranehelix;Tyrosine-proteinkinase;Ublconjugation	plasma membrane	anatomical structure development;behavior;biological regulation;cell activation;cell death;cell development;cell differentiation;cell division;cell motility;cell proliferation;cellular component assembly;cellular component movement;cellular component organization;cellular lipid metabolic process;cellular metabolic process;cellular process;cytokine production;cytoskeleton organization;death;detect…	Acute myeloid leukemia;Cytokine-cytokine receptor interaction;Endocytosis;Hematopoietic cell lineage;Melanogenesis;Pathways in cancer	I-set;Pkinase_Tyr			NaN	NaN	NaN	NaN
P18760	Cfl1	Cofilin-1	AVLFCLSEDK	Unmodified	39	0.0672908	1.49924		11.4677	2.539	4.38063	0.221404	9.64169	14.3671	10.3943	2.17901	6.37416	4.58871	23.2843	22.6789	23.0984	21.745	21.167	21.8592	20.056	20.1035	19.9906	16.2566	17.2904	17.4812	0.0134714	0.0171879	0.00282721	0.0387367	Acetylation;Actin-binding;Cellmembrane;Cellprojection;Completeproteome;Cytoplasm;Cytoskeleton;Directproteinsequencing;Membrane;Nucleus;Phosphoprotein;Referenceproteome	cytoskeleton	anatomical structure morphogenesis;biological regulation;cell motility;cellular component disassembly;cellular component movement;cellular component organization;cellular metabolic process;cellular process;cytokinesis;cytoskeleton organization;developmental process;establishment of localization;establishment or maintenance of cell polarity;locomotion;macromolecule metabolic process;macromolecule …	Axon guidance;Fc gamma R-mediated phagocytosis;Regulation of actin cytoskeleton	Cofilin_ADF	S-nitrosylation_C(139)		4.21±0.2	4.68±2.17	9.11±2.34	4.22±0.29	0.69669	4.1298	5.71488	10.9652
B2RQC6	Cad	CAD protein	VVEPELMGTPDGPCYPAPPVPR	Unmodified	1889	0.0673965	-1.26925		8.45858	0.282814	21.8425	0.0334351	8.22822	8.77422	8.3733	28.2715	25.5243	11.7316	20.2431	20.1633	19.8316	16.9626	16.3865	15.8118	16.7637	16.7852	16.3797	15.6194	14.8416	12.9003	0.0108679	0.0351133	0.0137093	0.0968898	Acetylation;Allostericenzyme;Alternativesplicing;ATP-binding;Completeproteome;Cytoplasm;Hydrolase;Ligase;Metal-binding;Multifunctionalenzyme;Nucleotide-binding;Nucleus;Phosphoprotein;Pyrimidinebiosynthesis;Referenceproteome;Repeat;Transferase;Zinc	cytosol	amine metabolic process;anatomical structure development;anatomical structure morphogenesis;biological regulation;biosynthetic process;catabolic process;cellular amide metabolic process;cellular amino acid metabolic process;cellular aromatic compound metabolic process;cellular ketone metabolic process;cellular metabolic process;cellular nitrogen compound metabolic process;cellular process;develop…	Alanine, aspartate and glutamate metabolism;Pyrimidine metabolism	CPSase_L_chain;CPSase_L_D2;CPSase_L_D3;CPSase_sm_chain;GATase;MGS;OTCace;OTCace_N			11.99±0.9	4.24±0.5	6±0.75	9.06±1.37
Q8BXV2	Bri3bp	BRI3-binding protein	GSPGGLCSPSVEEK	Unmodified	218	0.0701538	1.78953		11.8073	1.78882	3.95502	0.151501	9.81762	12.3218	13.2825	6.47039	1.57264	3.82202	21.7255	21.507	21.1679	20.0957	20.1293	19.9509	18.5261	18.676	18.4611	16.2422	14.1615	15.2976	0.0130884	0.00472602	0.00593988	0.0683887	Coiledcoil;Completeproteome;Membrane;Mitochondrion;Mitochondrionoutermembrane;Proto-oncogene;Referenceproteome;Transmembrane;Transmembranehelix	mitochondrion						3.18±0.33	3.4±0.84	3.66±2.18	4.53±0.38
B2RQC6	Cad	CAD protein	TVHSLACLLTQYR	Unmodified	2092	0.0707448	-1.0703		11.5077	1.8789	25.0587	0.163273	13.6051	10.9398	9.97834	19.4925	36.1899	19.4936	19.8228	19.425	20.1781	17.0833	15.9404	17.0741	17.156	16.3998	17.0047	15.0371	15.1222	15.028	0.0190195	0.0393559	0.0237419	0.00344958	Acetylation;Allostericenzyme;Alternativesplicing;ATP-binding;Completeproteome;Cytoplasm;Hydrolase;Ligase;Metal-binding;Multifunctionalenzyme;Nucleotide-binding;Nucleus;Phosphoprotein;Pyrimidinebiosynthesis;Referenceproteome;Repeat;Transferase;Zinc	cytosol	amine metabolic process;anatomical structure development;anatomical structure morphogenesis;biological regulation;biosynthetic process;catabolic process;cellular amide metabolic process;cellular amino acid metabolic process;cellular aromatic compound metabolic process;cellular ketone metabolic process;cellular metabolic process;cellular nitrogen compound metabolic process;cellular process;develop…	Alanine, aspartate and glutamate metabolism;Pyrimidine metabolism	CPSase_L_chain;CPSase_L_D2;CPSase_L_D3;CPSase_sm_chain;GATase;MGS;OTCace;OTCace_N			NA	70.11±12.17	62.34±15.62	NA	0.87884	3.07511	6.15326	23.2133
P52480	Pkm	Pyruvate kinase PKM	CDENILWLDYK	Unmodified	152	0.0709896	0.519679		8.23781	0.34596	5.77085	0.0419965	8.61792	7.94133	8.15419	6.48634	5.09175	5.73446	22.4175	21.9195	21.7278	20.1896	19.6892	19.7278	19.011	18.3844	18.2342	16.3399	15.4689	15.6888	0.0161662	0.0140137	0.0222199	0.0286081	Acetylation;Allostericenzyme;Alternativesplicing;ATP-binding;Completeproteome;Cytoplasm;Directproteinsequencing;Glycolysis;Hydroxylation;Kinase;Magnesium;Metal-binding;Nucleotide-binding;Nucleus;Phosphoprotein;Potassium;Pyruvate;Referenceproteome;Transferase;Ublconjugation	cytosol	alcohol metabolic process;carbohydrate metabolic process;catabolic process;cell death;cellular metabolic process;cellular process;death;generation of precursor metabolites and energy;metabolic process;primary metabolic process;small molecule metabolic process	Carbon fixation in photosynthetic organisms;Glycolysis / Gluconeogenesis;Purine metabolism;Pyruvate metabolism;Type II diabetes mellitus	PK;PK_C			8.77±0.67	3.67±1.49	1.51±0.67	12.35±0.26	0.582236	4.18469	10.073	13.9529
O70133	Dhx9	ATP-dependent RNA helicase A	NFLYAWCGK	Unmodified	12	0.0710853	0.657895		12.5309	0.357228	7.99695	0.0285077	12.5004	12.1899	12.9024	NaN	8.95	7.04391	19.9015	19.1519	20.3585	17.3253	16.9657	17.9542	17.0942	16.3032	17.6035	NaN	13.619	14.2321	0.0307607	0.0287295	0.0385415	0.0311314	3D-structure;Acetylation;Activator;Alternativesplicing;ATP-binding;Biologicalrhythms;Completeproteome;Cytoplasm;DNA-binding;Helicase;Hydrolase;Methylation;Nucleotide-binding;Nucleus;Phosphoprotein;Referenceproteome;Repeat;RNA-binding	nucleus	biological regulation;cell differentiation;cellular metabolic process;cellular nitrogen compound metabolic process;cellular process;developmental process;macromolecule metabolic process;metabolic process;mRNA metabolic process;nitrogen compound metabolic process;nucleobase-containing compound metabolic process;primary metabolic process;response to abiotic stimulus;response to heat;response to sti…		DEAD;dsrm;HA2;Helicase_C;OB_NTP_bind			2.22±0.28	NA	NA	NA	1.03461	2.44445	2.2207	8.15535
Q9ERU9	Ranbp2	E3 SUMO-protein ligase RanBP2	DGFSFCIPVSADGFK	Unmodified	1727	0.0711753	1.68666		14.4825	2.99948	4.538	0.20711	16.6035	12.3616	NaN	3.65077	5.42523	NaN	18.2348	18.1638	NaN	15.8959	15.1341	NaN	15.9063	15.3381	NaN	11.1739	11.0104	NaN	0.00275864	0.0347195	0.0257184	0.0104228	Acetylation;Completeproteome;Disulfidebond;Isopeptidebond;Ligase;Membrane;Metal-binding;mRNAtransport;Nuclearporecomplex;Nucleus;Phosphoprotein;Proteintransport;Referenceproteome;Repeat;RNA-binding;TPRrepeat;Translocation;Transport;Ublconjugation;Ublconjugationpathway;Zinc;Zinc-finger	mitochondrion	biological regulation;cellular metabolic process;cellular process;establishment of localization;macromolecule metabolic process;macromolecule modification;metabolic process;nucleobase-containing compound transport;primary metabolic process;protein folding;protein metabolic process;protein modification by small protein conjugation or removal;protein modification process;protein transport;transport	RNA transport	IR1-M;Pro_isomerase;Ran_BP1;TPR_1;zf-RanBP			NA	0.34±0.21	18.69±9.33	4.59±0.8
Q61598	Gdi2	Rab GDP dissociation inhibitor beta	NTNDANSCQIIIPQNQVNR	Unmodified	317	0.0712361	1.5679		9.34011	1.10048	3.5006	0.117823	9.63203	10.2652	8.1231	4.87805	4.07212	1.55164	21.1644	20.5985	20.399	18.9237	18.7505	18.0167	17.9345	17.4706	16.8994	14.6383	14.1924	12.0292	0.0191619	0.0259384	0.0297378	0.102465	Acetylation;Alternativesplicing;Completeproteome;Cytoplasm;Directproteinsequencing;GTPaseactivation;Membrane;Phosphoprotein;Referenceproteome	Golgi apparatus	biological regulation;cellular process;establishment of localization;protein transport;response to stimulus;signal transduction;transport;vesicle-mediated transport		GDI	NA_C(17)		NaN	NaN	NaN	NaN	0.495719	2.36636	3.07501	7.17278
Q9D6Y9	Gbe1	1,4-alpha-glucan-branching enzyme	CGWLSAPQAYVSEK	Unmodified	594	0.0713061	3.80379		9.13319	5.7273	0.642543	0.627086	13.183	5.08338	NaN	0.379371	0.905716	NaN	18.7526	18.0852	NaN	17.14	16.9984	NaN	16.0333	13.8624	NaN	9.10331	10.2248	NaN	0.0256218	0.00586581	0.102694	0.0820579	Acetylation;Completeproteome;Glycogenbiosynthesis;Glycogenstoragedisease;Glycosyltransferase;Phosphoprotein;Referenceproteome;Transferase	cytosol, nucleus	biosynthetic process;carbohydrate metabolic process;cellular metabolic process;cellular process;energy reserve metabolic process;generation of precursor metabolites and energy;macromolecule metabolic process;metabolic process;polysaccharide metabolic process;primary metabolic process	Starch and sucrose metabolism	Alpha-amylase;Alpha-amylase_C;CBM_48			9.1±1.45	37.99±18.85	NA	6.84±1.76
Q9CZW5	Tomm70a	Mitochondrial import receptor subunit TOM70	CIDLEPDNATTYVHK	Unmodified	505	0.0713151	3.00215		10.5145	1.5897	1.45949	0.151191	NaN	11.6386	9.39042	NaN	2.11336	0.805628	NaN	20.1371	20.4405	NaN	18.001	18.8045	NaN	17.2126	17.1701	NaN	12.4675	11.8605	0.0105743	0.0308736	0.00174807	0.0352854	Acetylation;Completeproteome;Directproteinsequencing;Membrane;Mitochondrion;Mitochondrionoutermembrane;Phosphoprotein;Referenceproteome;Repeat;TPRrepeat;Transmembrane;Transmembranehelix	mitochondrion			TPR_6;TPR_8			1.89±0.29	NA	15.3±6.31	1.24±0.22
Q03267	Ikzf1	DNA-binding protein Ikaros	CLSDMPYDSANYEK	Unmodified	56	0.0714843	1.11852		8.72772	2.03509	4.00251	0.233175	7.6646	11.0742	7.44437	3.36966	4.63536	NaN	21.4747	20.8669	20.0327	19.3662	19.2376	17.3468	17.8841	17.8615	16.3966	14.5244	14.8749	NaN	0.0348201	0.0606217	0.0490404	0.0168603	Activator;Alternativesplicing;Cellcycle;Chromatinregulator;Completeproteome;Cytoplasm;Developmentalprotein;Directproteinsequencing;DNA-binding;Isopeptidebond;Metal-binding;Nucleus;Phosphoprotein;Referenceproteome;Repeat;Repressor;Transcription;Transcriptionregulation;Ublconjugation;Zinc;Zinc-finger	nucleus	anatomical structure development;biological regulation;biosynthetic process;cell activation;cell cycle;cell differentiation;cellular component organization;cellular metabolic process;cellular nitrogen compound metabolic process;cellular process;chromatin modification;chromatin organization;chromosome organization;developmental process;immune system process;macromolecule metabolic process;metaboli…		zf-C2H2			NaN	NaN	NaN	NaN
Q9JLQ2	Git2	ARF GTPase-activating protein GIT2	SSDVCADCNGPDPSWASVNR	Unmodified	11;14	0.0725333	0.865773		20.4238	0.780881	11.5302	0.0382338	19.7593	20.2283	21.2839	15.0593	11.1866	8.34462	20.4179	19.4962	19.7769	18.5709	18.2316	17.6587	18.3961	17.5167	17.89	16.0751	15.2426	14.2014	0.0237444	0.0253975	0.0246103	0.0618721	ANKrepeat;Completeproteome;GTPaseactivation;Metal-binding;Phosphoprotein;Referenceproteome;Repeat;Zinc;Zinc-finger	nucleus	behavior;multicellular organismal process;response to stimulus;response to stress	Endocytosis	Ank_2;ArfGap;GIT_SHD;GIT1_C			NaN	NaN	NaN	NaN
P23506	Pcmt1	Protein-L-isoaspartate(D-aspartate) O-methyltransferase	ALDVGSGSGILTACFAR	Unmodified	95	0.0725559	2.23386		10.188	1.97911	2.83455	0.194258	10.2799	12.1196	8.16458	1.9489	5.67036	0.884381	19.7578	20.4139	20.5514	18.786	19.3175	19.8549	16.6322	17.5557	17.0598	13.1332	15.2613	13.0466	0.0209525	0.027664	0.0270551	0.0908089	Acetylation;Alternativesplicing;Completeproteome;Cytoplasm;Directproteinsequencing;Methyltransferase;Referenceproteome;S-adenosyl-L-methionine;Transferase	cytosol	amine metabolic process;cellular amino acid metabolic process;cellular ketone metabolic process;cellular metabolic process;cellular nitrogen compound metabolic process;cellular process;cofactor metabolic process;heterocycle metabolic process;macromolecule metabolic process;macromolecule modification;metabolic process;nitrogen compound metabolic process;nucleobase-containing compound metabolic pro…		PCMT			15.05±1.07	23.64±11.41	29.21±18.48	4.68±0.57	0.815174	3.81776	3.35832	14.6406
P62774	Mtpn	Myotrophin	HHITPLLSAVYEGHVSCVK	Unmodified	83	0.0726577	0.514392		14.3066	1.60383	9.99013	0.112104	13.2466	16.1517	13.5214	10.6277	9.3076	10.0351	22.1572	20.6807	22.0666	20.7952	19.42	21.1093	19.4459	18.3046	19.3895	17.7232	16.1355	17.945	0.0382506	0.0439536	0.0337731	0.0571544	3D-structure;Acetylation;ANKrepeat;Completeproteome;Cytoplasm;Nucleus;Referenceproteome;Repeat	cytosol	alcohol metabolic process;amine metabolic process;anatomical structure development;anatomical structure morphogenesis;biological regulation;cell differentiation;cell growth;cellular aromatic compound metabolic process;cellular metabolic process;cellular nitrogen compound metabolic process;cellular process;developmental process;growth;metabolic process;nitrogen compound metabolic process;small mol…		Ank_2			NaN	NaN	NaN	NaN	0.884841	9.58337	3.95185	35.1911
Q9Z1Q5	Clic1	Chloride intracellular channel protein 1	FLDGNELTLADCNLLPK	Unmodified	178	0.0727297	2.59975		8.53262	1.42902	1.90304	0.167477	8.3914	10.027	7.17945	0.383689	2.8105	2.51492	20.4404	22.2367	21.5311	19.0693	21.0524	20.6048	16.9919	19.0711	17.8386	11.049	15.9405	15.3282	0.0422844	0.0513826	0.0581921	0.188928	Acetylation;Cellmembrane;Chloride;Chloridechannel;Completeproteome;Cytoplasm;Disulfidebond;Ionchannel;Iontransport;Membrane;Nucleus;Phosphoprotein;Referenceproteome;Transmembrane;Transmembranehelix;Transport;Voltage-gatedchannel	mitochondrion, nucleus	biological adhesion;biological regulation;cell adhesion;cellular homeostasis;cellular ion homeostasis;cellular process;establishment of localization;homeostatic process;ion transport;regulation of cell cycle;transport		GST_N_3			3.81±0.18	5.77±3.18	4.84±3.62	2.33±0.51	1.01838	1.15944	2.64467	6.26279
P18242	Ctsd	Cathepsin D	AYWQVHMDQLEVGNELTLCK	Unmodified	284	0.0727759	-0.515196		64.3519	8.20702	91.4915	0.127533	63.1465	73.095	56.8143	93.6399	90.2789	90.5557	17.6489	16.5946	15.036	15.8695	14.9571	11.7905	18.4258	18.0365	15.4317	19.7495	18.1723	15.0518	0.0800252	0.1507	0.0941116	0.135392	Aspartylprotease;Completeproteome;Disulfidebond;Glycoprotein;Hydrolase;Lysosome;Protease;Referenceproteome;Secreted;Signal;Zymogen	extracellular, lysosom	catabolic process;cellular component assembly;cellular component organization;cellular process;macromolecule metabolic process;metabolic process;organelle assembly;organelle organization;primary metabolic process;protein catabolic process;protein metabolic process;proteolysis;vacuole organization	ko05152;Lysosome	A1_Propeptide;Asp			18.09±2.33	NA	NA	44.06±3.3
Q8BZN6	Dock10	Dedicator of cytokinesis protein 10	GCIFLDSCTGVVQNNR	Unmodified	238;244	0.0727815	1.5654		11.2529	3.7121	3.71468	0.32988	13.6712	13.1086	6.97884	2.97559	NaN	4.45377	18.9797	17.6863	18.4903	16.6327	15.0547	16.2865	16.321	14.9576	14.7538	11.6056	NaN	11.8634	0.0355196	0.0518646	0.055533	0.0155347	Acetylation;Alternativesplicing;Completeproteome;Guanine-nucleotidereleasingfactor;Phosphoprotein;Referenceproteome	cytosol	biological regulation;cellular process;response to stimulus;signal transduction		Ded_cyto;DOCK-C2;DUF3398;PH			NaN	NaN	NaN	NaN
Q8K4Z3	Apoa1bp	NAD(P)H-hydrate epimerase	SPPTVLVICGPGNNGGDGLVCAR	Unmodified	109;121	0.0727841	0.655171		16.5076	1.24741	10.4685	0.0755659	15.6255	17.3896	NaN	10.6237	10.3132	NaN	19.2331	19.1112	NaN	18.1431	18.8054	NaN	16.8002	16.8631	NaN	15.0705	15.685	NaN	0.004496	0.0253498	0.00264217	0.0282563	3D-structure;Completeproteome;Isomerase;Metal-binding;Mitochondrion;NAD;NADP;Nucleotide-binding;Phosphoprotein;Potassium;Referenceproteome;Secreted;Transitpeptide	extracellular	cellular component assembly;cellular component organization;cellular metabolic process;cellular nitrogen compound metabolic process;cellular process;cofactor metabolic process;heterocycle metabolic process;macromolecular complex assembly;metabolic process;nitrogen compound metabolic process;nucleobase-containing compound metabolic process;nucleobase-containing small molecule metabolic process;nuc…		YjeF_N	NA_C(277)		NaN	NaN	NaN	NaN
P54775	Psmc4	26S protease regulatory subunit 6B	ISGADINSICQESGMLAVR	Unmodified	379	0.0729024	2.68298		9.95169	0.707971	2.05787	0.0711408	9.96404	10.6534	9.23762	0.700865	NaN	3.41487	20.0311	19.8589	19.5617	18.2737	17.9757	17.7431	16.8554	16.7908	16.2652	11.1272	NaN	12.9212	0.0119822	0.0147782	0.0194576	0.1055	3D-structure;Acetylation;ATP-binding;Completeproteome;Cytoplasm;Directproteinsequencing;Nucleotide-binding;Nucleus;Phosphoprotein;Proteasome;Referenceproteome	cytosol	anatomical structure development;biological regulation;catabolic process;cellular metabolic process;cellular process;developmental process;macromolecule metabolic process;metabolic process;primary metabolic process;protein metabolic process;proteolysis;proteolysis involved in cellular protein catabolic process	Proteasome	AAA			4.51±0.25	13.41±5.84	7.91±4.04	1.74±0.24	0.907092	1.78323	1.84206	9.32476
P38647	Hspa9	Stress-70 protein, mitochondrial	GAVVGIDLGTTNSCVAVMEGK	Unmodified	66	0.0730658	1.11845		7.96322	1.84659	3.65937	0.23189	10.0797	7.12925	6.68072	4.27925	NaN	3.03948	20.1859	20.4176	19.459	18.3549	18.606	17.1541	17.0287	16.7142	15.6549	13.8715	NaN	12.1586	0.0249822	0.0430192	0.0437125	0.0930618	Acetylation;ATP-binding;Chaperone;Completeproteome;Directproteinsequencing;Mitochondrion;Nucleotide-binding;Nucleus;Referenceproteome;Transitpeptide	mitochondrion	cellular metabolic process;cellular process;establishment of localization;macromolecule metabolic process;metabolic process;nuclear transport;nucleocytoplasmic transport;primary metabolic process;protein folding;protein metabolic process;protein targeting;protein transport;transport	ko05152;RNA degradation	HSP70			4.31±0.25	13.67±6.17	12.44±4.96	6.09±0.27	0.384546	12.685	5.43881	20.5825
O54879	Hmgb3	High mobility group protein B3	RPPSGFFLFCSEFRPK	Unmodified	104	0.0731279	0.886649		15.7334	4.0962	8.34254	0.26035	11.1399	19.0067	17.0536	7.18545	8.64745	9.19471	21.6925	20.1808	20.6253	20.9521	19.8105	19.865	18.6967	18.0895	18.3432	17.2609	16.4094	16.5611	0.0372937	0.0318641	0.0165953	0.0271264	Chromosome;Completeproteome;DNA-binding;Nucleus;Referenceproteome;Repeat	nucleus	biological regulation;cellular component organization;cellular process;chromatin modification;chromatin organization;chromosome organization;organelle organization		HMG_box;HMG_box_2			NA	NA	12.57±2	NA	0.49671	9.0791	3.77681	24.4323
Q99KE1	Me2	NAD-dependent malic enzyme, mitochondrial	LCLYTACAGIQPEK	Unmodified	185;190	0.0733069	1.32328		12.8402	0.288103	5.55673	0.0224375	12.9164	12.5217	13.0826	2.81372	7.01673	6.83974	20.5155	20.5797	21.0652	18.5618	18.7415	19.2822	17.7623	17.7752	18.3332	13.4516	15.0134	15.5145	0.0145054	0.01988	0.0181518	0.0733938	Acetylation;Allostericenzyme;Completeproteome;Metal-binding;Mitochondrion;NAD;Oxidoreductase;Referenceproteome;Transitpeptide	mitochondrion	cellular ketone metabolic process;cellular metabolic process;cellular process;metabolic process;organic acid metabolic process;small molecule metabolic process	Pyruvate metabolism;Two-component system	malic;Malic_M			NaN	NaN	NaN	NaN
P51174	Acadl	Long-chain specific acyl-CoA dehydrogenase, mitochondrial	AFVDSCLQLHETK	Unmodified	351	0.0735355	1.59588		13.3999	0.353765	4.55814	0.0264007	13.65	NaN	13.1497	5.62235	NaN	3.49393	20.4782	NaN	20.6977	20.1259	NaN	20.9376	17.8169	NaN	17.9742	16.0567	NaN	16.1499	0.00753879	0.0279549	0.00621536	0.0040925	Acetylation;Completeproteome;FAD;Fattyacidmetabolism;Flavoprotein;Lipidmetabolism;Mitochondrion;Oxidoreductase;Referenceproteome;Transitpeptide	mitochondrion	amine metabolic process;biological regulation;catabolic process;cellular amino acid metabolic process;cellular component assembly;cellular component organization;cellular ketone metabolic process;cellular lipid metabolic process;cellular metabolic process;cellular nitrogen compound metabolic process;cellular process;homeostatic process;lipid metabolic process;macromolecular complex assembly;metab…	Fatty acid metabolism;PPAR signaling pathway	Acyl-CoA_dh_1;Acyl-CoA_dh_M;Acyl-CoA_dh_N	NA_C(166)		2.31±0.35	3.34±0.6	3.88±0.24	10±0.26
Q80ZQ9	Fam206a	Protein Simiate	IYCSDGEEYTISSCVR	Unmodified	115;126	0.0735714	0.710328		12.1828	1.87901	7.44528	0.154234	10.017	13.3778	13.1537	6.58073	6.92638	8.82874	21.3371	20.3806	20.3478	19.7393	19.1092	18.9587	18.1699	17.6857	17.6248	15.9119	15.361	15.5904	0.027162	0.0214918	0.016755	0.0177151	Completeproteome;Nucleus;Referenceproteome	nucleus			GCV_H			NaN	NaN	NaN	NaN
Q91WB4	Plekhf2	Pleckstrin homology domain-containing family F member 2	CVTDLLSK	Unmodified	129	0.0737346	0.699569		17.5886	1.22138	10.9707	0.0694418	16.3213	18.7582	17.6863	10.958	8.71227	13.2418	17.3349	17.3801	16.9579	16.0305	16.0933	15.8403	14.9768	15.2654	14.7394	13.008	12.704	13.1284	0.0134587	0.00823982	0.0175681	0.0168936	Acetylation;Completeproteome;Endoplasmicreticulum;Endosome;Membrane;Metal-binding;Phosphoprotein;Proteintransport;Referenceproteome;Transport;Zinc;Zinc-finger	endoplasmatic reticulum, endosome	establishment of localization;protein transport;transport		FYVE;PH			16.85±1.33	7.64±0.65	2.71±0.45	NA
Q8R3C0	Mcmbp	Mini-chromosome maintenance complex-binding protein	VYEDWDCFK	Unmodified	249	0.0738111	1.58789		12.5224	0.525568	4.56623	0.0419701	11.9486	12.6383	12.9804	NaN	2.69056	6.44191	19.746	20.2677	20.3342	18.0575	18.3813	18.2886	16.8645	17.4785	17.5892	NaN	13.2047	14.4283	0.0160133	0.00914107	0.022552	0.0626219	Cellcycle;Celldivision;Completeproteome;DNAreplication;Mitosis;Nucleus;Phosphoprotein;Referenceproteome	cytosol	biosynthetic process;cell division;cellular component organization;cellular metabolic process;cellular nitrogen compound metabolic process;cellular process;chromosome organization;DNA metabolic process;DNA replication;macromolecule metabolic process;metabolic process;mitosis;nitrogen compound metabolic process;nuclear division;nucleobase-containing compound metabolic process;organelle fission;org…		MCM_bind			NaN	NaN	0.12±0.1	NA	1.11247	1.06713	2.65027	43.041
P63038	Hspd1	60 kDa heat shock protein, mitochondrial	CIPALDSLKPANEDQK	Unmodified	447	0.0738403	1.86218		16.2369	3.88603	5.34858	0.239333	20.263	15.9397	12.508	2.4631	10.2538	3.32883	17.8536	21.9018	21.7354	16.1454	19.3603	19.8589	15.8772	19.503	18.9291	10.838	16.2306	14.9989	0.111758	0.109214	0.107657	0.201518	Acetylation;Alternativesplicing;ATP-binding;Chaperone;Completeproteome;Directproteinsequencing;Mitochondrion;Nucleotide-binding;Phosphoprotein;Referenceproteome;Transitpeptide	mitochondrion, plasma membrane	biological regulation;cell activation;cell proliferation;cellular metabolic process;cellular nitrogen compound metabolic process;cellular process;cytokine production;DNA metabolic process;DNA recombination;immune system process;macromolecule metabolic process;metabolic process;multicellular organismal process;nitrogen compound metabolic process;nucleobase-containing compound metabolic process;pri…	ko05152;RNA degradation;Type I diabetes mellitus	Cpn60_TCP1	S-nitrosylation_C(237)		2.09±0.13	8.11±3.8	10.89±6.92	2±0.29
Q921F2	Tardbp	TAR DNA-binding protein 43	VAQSLCGEDLIIK	Unmodified	244	0.0740193	2.51246		11.2263	2.89981	2.86861	0.258305	9.62178	14.5738	9.48343	1.40363	6.40609	0.796101	21.5209	20.0433	21.9908	19.7652	18.5768	20.4701	18.2893	17.492	18.7361	13.6309	14.7079	13.5088	0.0479715	0.0488106	0.0346801	0.0473061	3D-structure;Completeproteome;Directproteinsequencing;DNA-binding;mRNAprocessing;mRNAsplicing;Nucleus;Phosphoprotein;Referenceproteome;Repeat;Repressor;RNA-binding;Transcription;Transcriptionregulation;Ublconjugation	nucleus	biological regulation;cellular component organization;cellular membrane organization;cellular metabolic process;cellular nitrogen compound metabolic process;cellular process;interspecies interaction between organisms;macromolecule metabolic process;membrane organization;metabolic process;mRNA metabolic process;mRNA processing;multi-organism process;nitrogen compound metabolic process;nucleobase-c…		RRM_1			3.81±0.33	3.5±0.77	1.08±0.2	2.85±0.21
Q6Q477	Atp2b4	Calcium-transporting ATPase	HLDACETMGNATAICSDK	Unmodified	454;464	0.0740523	0.874644		16.1678	1.46648	9.05793	0.0907041	16.2439	14.6647	17.5947	7.53997	7.32773	12.3061	18.9281	19.1904	19.4609	17.2037	18.4004	18.038	16.5618	16.6496	17.2333	13.5875	14.7397	15.2049	0.0138804	0.0343197	0.0217068	0.0573828	ATP-binding;Calcium;Calciumtransport;Completeproteome;Hydrolase;Iontransport;Membrane;Nucleotide-binding;Proteomicsidentification;Referenceproteome;Transmembrane;Transmembranehelix;Transport	plasma membrane	biological regulation;cellular homeostasis;cellular ion homeostasis;cellular process;establishment of localization;homeostatic process;ion transport;regulation of protein modification process;response to abiotic stimulus;response to chemical stimulus;response to endogenous stimulus;response to stimulus;response to stress;transmembrane transport;transport	Calcium signaling pathway;Pancreatic secretion;Salivary secretion	ATP_Ca_trans_C;Cation_ATPase_C;Cation_ATPase_N;E1-E2_ATPase;Hydrolase			NaN	NaN	NaN	NaN	0.397609	9.4844	11.9046	39.4674
Q8VEK3	Hnrnpu	Heterogeneous nuclear ribonucleoprotein U	MCLFAGFQR	Unmodified	570	0.0740769	4.12832		10.8025	1.69104	1.19274	0.156541	12.7535	9.89707	9.75703	2.21595	0.16953	NaN	20.5795	21.6236	21.8505	18.5911	19.924	19.7598	17.8053	18.4371	18.6412	13.1275	10.7222	NaN	0.0317487	0.0374158	0.0238217	0.142627	Acetylation;ATP-binding;Biologicalrhythms;Citrullination;Coiledcoil;Completeproteome;Cytoplasm;DNA-binding;Methylation;mRNAprocessing;mRNAsplicing;Nucleotide-binding;Nucleus;Phosphoprotein;Referenceproteome;Ribonucleoprotein;RNA-binding;Spliceosome	nucleus	biological regulation;cell differentiation;cellular metabolic process;cellular nitrogen compound metabolic process;cellular process;developmental process;macromolecule metabolic process;metabolic process;mRNA metabolic process;mRNA processing;nitrogen compound metabolic process;nucleobase-containing compound metabolic process;primary metabolic process;rhythmic process;RNA metabolic process;RNA pr…	Spliceosome	SAP;SPRY			11.96±0.83	13.1±3.95	14.84±7.12	6.44±0.3	1.39767	3.68258	3.09805	27.3052
Q01853	Vcp	Transitional endoplasmic reticulum ATPase	QAAPCVLFFDELDSIAK	Unmodified	572	0.0743439	1.23835		6.00225	0.371545	2.7396	0.0619011	5.57473	6.24712	6.18489	1.5612	4.08704	2.57057	19.4195	19.8519	19.4255	17.1737	17.6435	17.487	15.3373	15.9443	15.5025	11.1952	13.0909	12.2428	0.0126718	0.013721	0.020124	0.0779874	3D-structure;Acetylation;ATP-binding;Completeproteome;Cytoplasm;Directproteinsequencing;DNAdamage;DNArepair;Endoplasmicreticulum;Hydrolase;Lipid-binding;Methylation;Nucleotide-binding;Nucleus;Phosphoprotein;Referenceproteome;Transport;Ublconjugation;Ublconjugationpathway	cytosol	biological regulation;biosynthetic process;carbohydrate metabolic process;catabolic process;cellular component assembly;cellular component organization;cellular metabolic process;cellular nitrogen compound metabolic process;cellular process;DNA metabolic process;DNA repair;establishment of localization;Golgi vesicle transport;macromolecular complex assembly;macromolecule metabolic process;macromo…	Protein processing in endoplasmic reticulum	AAA;CDC48_2;CDC48_N;Vps4_C			1.89±0.26	NA	1.1±0.72	3.69±0.49	0	10.4362	3.79349	27.6193
Q9ESX5	Dkc1	H/ACA ribonucleoprotein complex subunit 4	DSAVNAICYGAK	Unmodified	310	0.0750127	3.49581		12.1041	1.23024	1.75791	0.101638	12.1152	10.8684	13.3288	NaN	3.15323	0.362592	20.4241	20.6309	21.0002	18.7199	18.8579	19.6531	17.5653	17.5951	18.2992	NaN	13.9171	11.5509	0.0141089	0.0264032	0.02331	0.131393	Acetylation;Completeproteome;Isomerase;Nucleus;Phosphoprotein;Referenceproteome;Ribonucleoprotein;Ribosomebiogenesis;RNA-binding;rRNAprocessing	nucleus	biological regulation;biosynthetic process;cellular metabolic process;cellular nitrogen compound metabolic process;cellular process;DNA metabolic process;DNA replication;macromolecule metabolic process;macromolecule modification;metabolic process;nitrogen compound metabolic process;nucleobase-containing compound metabolic process;primary metabolic process;regulation of DNA metabolic process;regul…	Ribosome biogenesis in eukaryotes	DKCLD;PUA;TruB_N			4.11±0.26	11.91±6.14	14.98±7.19	NA	1.02304	1.20706	2.09467	6.89135
Q60710	Samhd1	Deoxynucleoside triphosphate triphosphohydrolase SAMHD1	HFVQWCALR	Unmodified	584	0.0752508	1.00545		13.1339	2.64397	6.66484	0.201308	13.3858	15.6429	10.373	6.03028	4.92458	9.03965	20.6991	18.349	19.4265	18.7148	16.8908	17.5003	18.0052	15.918	16.3154	14.7529	12.6198	14.1694	0.0603544	0.0524559	0.0661811	0.0796115	Acetylation;Allostericenzyme;Antiviraldefense;Completeproteome;Hydrolase;Immunity;Innateimmunity;Metal-binding;Nucleus;Phosphoprotein;Referenceproteome;Ublconjugation;Zinc	nucleus	biological regulation;catabolic process;cellular component assembly;cellular component organization;cellular metabolic process;cellular nitrogen compound metabolic process;cellular process;heterocycle metabolic process;immune system process;macromolecular complex assembly;metabolic process;multi-organism process;nitrogen compound metabolic process;nucleobase-containing compound catabolic process;…		HD;SAM_2			NA	9.21±4.13	8.28±3.5	14.55±0.77
Q8BH69	Sephs1	Selenide, water dikinase 1	LGIGMDTCVIPLR	Unmodified	71	0.0755079	3.18837		11.3759	1.46739	1.4321	0.128991	10.3383	12.4135	NaN	2.14383	0.720378	NaN	19.3954	19.7426	NaN	17.6805	18.68	NaN	16.2789	16.9238	NaN	12.1681	11.5734	NaN	0.0125457	0.0388749	0.0274686	0.0354246	Acetylation;ATP-binding;Cellmembrane;Completeproteome;Kinase;Membrane;Nucleotide-binding;Nucleus;Referenceproteome;Selenium;Transferase	nucleus		Selenocompound metabolism	AIRS;AIRS_C			5.89±0.37	9.19±2.34	11.72±1.97	NA	0.246198	7.15671	2.94759	21.4402
P63001	Rac1	Ras-related C3 botulinum toxin substrate 1	AVLCPPPVK	Unmodified	178	0.076472	1.25321		12.8357	1.43043	5.83358	0.111441	11.9122	12.1115	14.4834	9.37688	4.27755	3.8463	20.7673	21.1202	20.1381	19.0085	19.616	19.1214	17.8808	18.2609	17.5763	15.7358	15.132	14.4776	0.0240619	0.0167865	0.0191553	0.0416317	Cellmembrane;Completeproteome;Cytoplasm;GTP-binding;Isopeptidebond;Lipoprotein;Membrane;Methylation;Nucleotide-binding;Prenylation;Referenceproteome;Ublconjugation	cytoskeleton, endosome, nucleus, plasma membrane	anatomical structure development;anatomical structure morphogenesis;biological adhesion;biological regulation;cell adhesion;cell communication;cell development;cell differentiation;cell junction organization;cell morphogenesis;cell motility;cell proliferation;cell-cell signaling;cellular component assembly;cellular component morphogenesis;cellular component movement;cellular component organizatio…	Adherens junction;Amyotrophic lateral sclerosis (ALS);Axon guidance;B cell receptor signaling pathway;Bacterial invasion of epithelial cells;Chemokine signaling pathway;Colorectal cancer;Epithelial cell signaling in Helicobacter pylori infection;Fc epsilon RI signaling pathway;Fc gamma R-mediated phagocytosis;Focal adhesion;Leukocyte transendothelial migration;MAPK signaling pathway;Natural kille…	Ras			2.23±0.2	4.76±1	1.46±0.53	2.73±0.16	0	2.89273	2.47494	5.59679
Q9WVJ2	Psmd13	26S proteasome non-ATPase regulatory subunit 13	SSDEAVILCK	Unmodified	114	0.0767103	1.47965		10.2994	0.154033	4.17517	0.0149556	10.3209	10.4415	10.1357	2.06249	6.94965	3.51337	21.9841	22.6816	22.0528	20.3097	20.5996	20.4797	18.8649	19.5811	18.9045	14.7403	16.8566	15.7003	0.017285	0.00711855	0.0210576	0.067213	Acetylation;Completeproteome;Directproteinsequencing;Proteasome;Referenceproteome	cytosol	cellular process;macromolecule metabolic process;metabolic process;primary metabolic process;protein metabolic process;proteolysis	Proteasome	PCI			3.38±0.44	2.69±1.37	21.07±19.74	6.14±0.56	0.0377757
Q6ZQ08	Cnot1	CCR4-NOT transcription complex subunit 1	YCDPVVLTYQAER	Unmodified	1536	0.07695	0.949246		13.203	0.363795	7.01412	0.0275539	13.2873	13.5173	12.8045	5.44411	NaN	8.58414	18.0792	17.8675	18.4633	15.832	15.6536	15.8466	15.373	15.1899	15.6957	11.7136	NaN	12.4339	0.0166529	0.00681111	0.0166081	0.0421848	Alternativesplicing;Completeproteome;Cytoplasm;Developmentalprotein;Nucleus;Referenceproteome;Repressor;RNA-mediatedgenesilencing;Transcription;Transcriptionregulation;Translationregulation	cytosol	biological regulation;biosynthetic process;cell differentiation;cellular metabolic process;cellular nitrogen compound metabolic process;cellular process;developmental process;gene silencing;macromolecule metabolic process;metabolic process;nitrogen compound metabolic process;nucleobase-containing compound metabolic process;primary metabolic process;regulation of gene expression, epigenetic;regula…	RNA degradation	DUF3819;Not1			NaN	NaN	NaN	NaN
P16858	Gapdh	Glyceraldehyde-3-phosphate dehydrogenase	VPTPNVSVVDLTCRLEK	Unmodified	245	0.077044	2.25474		11.7863	2.50655	2.58307	0.212667	10.0139	NaN	13.5587	3.42632	NaN	1.73982	18.3778	NaN	20.6187	16.7103	NaN	19.1447	15.2101	NaN	17.9462	11.8934	NaN	13.3251	0.0812666	0.0960191	0.116703	0.0802872	Acetylation;ADP-ribosylation;Apoptosis;Completeproteome;Cytoplasm;Cytoskeleton;Directproteinsequencing;Glycolysis;Methylation;NAD;Nucleus;Oxidoreductase;Phosphoprotein;Referenceproteome;S-nitrosylation;Transferase;Translationregulation;Ublconjugation	cytosol, plasma membrane	alcohol metabolic process;biological regulation;carbohydrate metabolic process;catabolic process;cell death;cellular component organization;cellular metabolic process;cellular process;cytoskeleton organization;death;generation of precursor metabolites and energy;macromolecule metabolic process;macromolecule modification;metabolic process;organelle organization;peptidyl-amino acid modification;pri…	Alzheimer's disease;Glycolysis / Gluconeogenesis	Gp_dh_C;Gp_dh_N	S-nitrosylation_C(150)		2.67±0.24	6.71±1.87	4±1.12	5.98±0.17
Q80X90	Flnb	Filamin-B	SGCTINNPAEFIVDPK	Unmodified	660	0.0771912	-1.69324		13.3429	6.17688	42.0818	0.462933	18.2389	6.40317	15.3867	64.8677	32.9218	28.456	18.342	19.0195	17.601	14.8271	14.246	15.2597	16.1776	15.1499	15.1418	15.7118	13.2192	13.9296	0.0387257	0.034421	0.0384573	0.0898819	Acetylation;Actin-binding;Completeproteome;Cytoplasm;Cytoskeleton;Isopeptidebond;Phosphoprotein;Referenceproteome;Repeat;Ublconjugation	cytoskeleton	anatomical structure development;anatomical structure morphogenesis;cell development;cell morphogenesis;cellular component morphogenesis;cellular component organization;cellular process;cytoskeleton organization;developmental process;organelle organization	Focal adhesion;MAPK signaling pathway	CH;Filamin			2.01±0.24	9.49±5.36	25.6±12.37	1.35±0.11
Q9JJA4	Wdr12	Ribosome biogenesis protein WDR12	VFNCISYSPLCK	Unmodified	302;309	0.0787368	-1.18527		20.0525	0.928501	46.1797	0.0463036	NaN	20.709	19.3959	NaN	38.7371	53.6223	NaN	19.2953	19.7246	NaN	17.2389	17.293	NaN	17.3584	17.6695	NaN	16.5776	17.5024	0.0155593	0.00221545	0.0125602	0.0383762	Acetylation;Completeproteome;Nucleus;Referenceproteome;Repeat;Ribosomebiogenesis;rRNAprocessing;WDrepeat	nucleus	biological regulation;cell proliferation;cellular metabolic process;cellular nitrogen compound metabolic process;cellular process;macromolecule metabolic process;metabolic process;nitrogen compound metabolic process;nucleobase-containing compound metabolic process;primary metabolic process;response to stimulus;RNA metabolic process;RNA processing;rRNA processing;signal transduction		NLE;WD40			NaN	NaN	NaN	NaN	1.27088	3.18731	4.01004	23.6238
P24063	Itgal	Integrin alpha-L	MPVSCEELTEGSSLLTK	Unmodified	840	0.0793704	-0.3871		76.4688	0.830637	100	0.0108624	77.0561	75.8814	NaN	100	100	NaN	13.6809	12.9687	NaN	NaN	NaN	NaN	15.4287	14.6223	NaN	14.0991	12.3649	NaN	0.0377941	NaN	0.0379497	0.0926742	Calcium;Celladhesion;Completeproteome;Directproteinsequencing;Disulfidebond;Glycoprotein;Integrin;Magnesium;Membrane;Metal-binding;Receptor;Referenceproteome;Repeat;Signal;Transmembrane;Transmembranehelix	plasma membrane	biological adhesion;biological regulation;cell activation;cell adhesion;cell proliferation;cellular component organization;cellular localization;cellular membrane organization;cellular process;immune system process;localization;membrane organization;response to stimulus;signal transduction		FG-GAP;Integrin_alpha;Integrin_alpha2;VWA			NaN	NaN	NaN	NaN
Q8BH24	Tm9sf4	Transmembrane 9 superfamily member 4	SSCTLPEGANSLPQEIDPTK	Unmodified	228	0.0797204	-0.740208		53.8106	10.6177	89.2291	0.197315	42.2004	56.2045	63.027	91.7209	75.9663	100	15.8306	15.7571	15.2126	11.4589	11.8477	NaN	15.3768	16.117	15.9821	14.9286	13.508	12.0804	0.0216404	0.0235919	0.0249111	0.105445	Completeproteome;Membrane;Phosphoprotein;Referenceproteome;Signal;Transmembrane;Transmembranehelix	endosome			EMP70			NA	21.88±4.99	NaN	NaN
Q9DAW6	Prpf4	U4/U6 small nuclear ribonucleoprotein Prp4	MLATACWSGLCK	Unmodified	249;254	0.0797415	0.904437		13.8734	3.12379	7.302	0.225165	12.0768	12.0629	17.4804	NaN	6.99416	7.60985	18.7828	21.3446	18.4437	16.6366	19.8072	16.2885	15.9188	18.4787	16.2047	NaN	16.0741	12.6867	0.0812363	0.110304	0.0831622	0.166564	Acetylation;Completeproteome;mRNAprocessing;mRNAsplicing;Nucleus;Referenceproteome;Repeat;Spliceosome;WDrepeat	nucleus	cellular metabolic process;cellular nitrogen compound metabolic process;cellular process;macromolecule metabolic process;metabolic process;mRNA metabolic process;mRNA processing;nitrogen compound metabolic process;nucleobase-containing compound metabolic process;primary metabolic process;RNA metabolic process;RNA processing;RNA splicing	Spliceosome	PRP4;WD40			NaN	NaN	NaN	NaN	0.372038	6.24968	12.0195	20.4664
Q61103	Dpf2	Zinc finger protein ubi-d4	KGPDGLALPNNYCDFCLGDSK	Unmodified	273;276	0.0799018	0.767574		13.8163	1.63023	8.08749	0.117993	12.6636	14.9691	NaN	8.07564	8.09933	NaN	19.8321	17.5831	NaN	18.2151	16.6054	NaN	17.0462	15.0771	NaN	14.7063	13.1012	NaN	0.0850074	0.065377	0.0866886	0.0816311	Acetylation;Apoptosis;Completeproteome;Cytoplasm;Metal-binding;Nucleus;Phosphoprotein;Referenceproteome;Repeat;Transcription;Transcriptionregulation;Zinc;Zinc-finger	nucleus	biological regulation;biosynthetic process;cell death;cellular metabolic process;cellular nitrogen compound metabolic process;cellular process;death;macromolecule metabolic process;metabolic process;nitrogen compound metabolic process;nucleobase-containing compound metabolic process;primary metabolic process;RNA metabolic process		PHD;Requiem_N			NaN	NaN	NaN	NaN
Q3U821	Wdr75		AAFGCSGTWLATVEQR	Unmodified	396	0.0799024	-1.07693		44.2025	8.52969	92.4903	0.192968	NaN	38.1711	50.2339	NaN	87.8671	97.1135	NaN	17.1028	16.973	NaN	12.9043	12.2726	NaN	16.407	16.9865	NaN	15.7607	17.3449	0.00538675	0.0354832	0.0245417	0.0676744	Completeproteome;Proteomicsidentification;Referenceproteome;Repeat;WDrepeat	nucleus		Ribosome biogenesis in eukaryotes	WD40			NaN	NaN	NaN	NaN
Q9Z1B5	Mad2l1	Mitotic spindle assembly checkpoint protein MAD2A	WEESGPQFITNCEEVR	Unmodified	178	0.0799266	1.03858		9.09113	0.77857	4.55397	0.0856405	9.74972	8.23187	9.29181	NaN	3.43573	5.67221	19.7764	19.3906	18.728	17.9843	17.0836	16.9154	16.5659	15.9119	15.4408	NaN	12.2708	12.8597	0.0274767	0.0331699	0.0353739	0.0331402	Acetylation;Cellcycle;Celldivision;Centromere;Chromosome;Completeproteome;Cytoplasm;Cytoskeleton;Kinetochore;Mitosis;Nucleus;Phosphoprotein;Referenceproteome	cytoskeleton	biological regulation;cell division;cellular component organization;cellular process;chromosome organization;chromosome segregation;organelle organization;regulation of cell cycle;regulation of mitotic cell cycle;regulation of organelle organization;regulation of protein modification process	Cell cycle;Cell cycle - yeast;Meiosis - yeast;Oocyte meiosis;Progesterone-mediated oocyte maturation	HORMA			NA	NA	5.16±2.3	NA
Q8VDD5	Myh9	Myosin-9	DKADFCIIHYAGK	Unmodified	569	0.0800363	0.679498		14.0394	0.0354964	8.78579	0.00252834	NaN	14.0143	14.0645	NaN	9.37628	8.19529	NaN	21.2918	21.3213	NaN	19.4199	19.4416	NaN	18.6746	18.7101	NaN	16.1471	15.9559	0.00097912	0.000789684	0.00134297	0.00842287	Acetylation;Actin-binding;ATP-binding;Calmodulin-binding;Celladhesion;Cellshape;Coiledcoil;Completeproteome;Cytoplasm;Cytoskeleton;Directproteinsequencing;Motorprotein;Myosin;Nucleotide-binding;Phosphoprotein;Referenceproteome;Ublconjugation	cytoskeleton	anatomical structure formation involved in morphogenesis;anatomical structure morphogenesis;biological adhesion;biological regulation;cell adhesion;cell differentiation;cell morphogenesis;cell motility;cellular component morphogenesis;cellular component movement;cellular component organization;cellular membrane organization;cellular process;cytokinesis;cytoskeleton organization;developmental proc…	Tight junction;Viral myocarditis	IQ;Myosin_head;Myosin_N;Myosin_tail_1			NA	NA	NaN	NaN	0	4.3447	3.61369	35.2853
Q6ZQ38	Cand1	Cullin-associated NEDD8-dissociated protein 1	TVIGELPPASSGSALAANVCK	Unmodified	131	0.0801455	2.28057		10.9135	1.06216	3.16821	0.0973257	11.98	9.85573	10.9047	0.91409	6.77904	1.8115	21.0659	20.3889	20.9705	18.8611	18.2595	18.9576	18.1887	17.1957	17.9401	12.1009	14.478	13.1973	0.0176104	0.0202368	0.0290702	0.0897326	Acetylation;Completeproteome;Cytoplasm;Nucleus;Phosphoprotein;Referenceproteome;Repeat;Ublconjugationpathway	cytosol	biological regulation;cell differentiation;cellular component assembly;cellular component organization;cellular macromolecular complex assembly;cellular metabolic process;cellular process;developmental process;macromolecular complex assembly;macromolecule metabolic process;macromolecule modification;metabolic process;primary metabolic process;protein complex assembly;protein metabolic process;pro…		TIP120			2.97±0.17	26.83±11.88	18.64±5.84	2.11±0.19	0.582378	1.75746	4.21943	7.08767
P11247	Mpo	Myeloperoxidase	DFVSCNTLPK	Unmodified	704	0.0803133	-0.400548		67.5547	4.13327	89.1527	0.0611841	64.4146	72.2374	66.012	94.7347	87.3057	85.4176	20.3006	20.8991	21.0145	19.292	19.3447	19.3662	21.1567	22.2787	21.9722	23.4613	22.1266	21.9165	0.0184792	0.00197456	0.0265989	0.0372355	Calcium;Completeproteome;Disulfidebond;Glycoprotein;Heme;Hydrogenperoxide;Iron;Lysosome;Metal-binding;Nitration;Oxidation;Oxidoreductase;Peroxidase;Referenceproteome;Signal	lysosom	aging;biological regulation;biosynthetic process;catabolic process;cellular component organization;cellular metabolic process;cellular process;developmental process;immune system process;metabolic process;multicellular organismal process;multi-organism process;response to abiotic stimulus;response to biotic stimulus;response to chemical stimulus;response to external stimulus;response to extracell…	Phagosome	An_peroxidase			NaN	NaN	19.42±2.46	NA
O35286	Dhx15	Pre-mRNA-splicing factor ATP-dependent RNA helicase DHX15	TTQIPQWCVEYMR	Unmodified	174	0.0811377	3.41098		12.256	1.47728	2.17658	0.120535	11.0279	13.8953	11.8447	0.204073	1.54636	4.77931	20.4799	20.8121	20.7087	18.2919	18.8554	18.6709	17.4677	18.1806	17.8129	9.35815	12.8629	14.3545	0.00822571	0.0154407	0.0200056	0.210376	Acetylation;ATP-binding;Completeproteome;Helicase;Hydrolase;mRNAprocessing;mRNAsplicing;Nucleotide-binding;Nucleus;Referenceproteome	nucleus	cellular metabolic process;cellular nitrogen compound metabolic process;cellular process;macromolecule metabolic process;metabolic process;mRNA metabolic process;mRNA processing;nitrogen compound metabolic process;nucleobase-containing compound metabolic process;primary metabolic process;RNA metabolic process;RNA processing;RNA splicing	Spliceosome	DEAD;HA2;Helicase_C;OB_NTP_bind			NA	6.17±2.07	8.04±3.37	3.76±1.02	1.47271	0.784131	1.94955	6.43189
Q61207	Psap	Prosaposin	GLSNACALLPDPAR	Unmodified	348	0.0813254	-0.552538		60.2101	3.63389	88.2291	0.0603536	NaN	62.7796	57.6405	NaN	88.7658	87.6924	NaN	16.4344	16.8052	NaN	13.2864	13.535	NaN	17.1886	17.2496	NaN	16.2685	16.3679	0.0157762	0.0131077	0.00250486	0.0043073	Completeproteome;Directproteinsequencing;Disulfidebond;Glycoprotein;Referenceproteome;Repeat;Secreted;Signal	extracellular	biological regulation;cell differentiation;cellular lipid metabolic process;cellular metabolic process;cellular process;developmental process;growth;lipid metabolic process;metabolic process;primary metabolic process;response to chemical stimulus;response to stimulus;signal transduction	Lysosome	SapA;SapB_1;SapB_2			NaN	NaN	NaN	NaN
P28293	Ctsg	Cathepsin G	FQFYNSQTQICVGNPR	Unmodified	186	0.0813814	-0.504197		65.2718	8.38932	92.0645	0.128529	56.0747	72.5049	67.2357	94.3371	91.363	90.4933	15.831	15.7871	16.2235	14.8959	14.7525	15.5904	16.1833	17.186	17.2606	18.9541	18.1555	18.8412	0.0150677	0.0297182	0.035647	0.023173	Completeproteome;Directproteinsequencing;Disulfidebond;Glycoprotein;Hydrolase;Intermediatefilament;Membrane;Protease;Referenceproteome;Serineprotease;Signal;Zymogen	plasma membrane	biological regulation;cell killing;cellular metabolic process;cellular process;immune system process;interspecies interaction between organisms;killing of cells of other organism;macromolecule metabolic process;macromolecule modification;metabolic process;multi-organism process;phosphorus metabolic process;primary metabolic process;protein maturation;protein metabolic process;protein modification…	Amoebiasis;Lysosome;Neuroactive ligand-receptor interaction;Renin-angiotensin system;Systemic lupus erythematosus	Trypsin			NaN	NaN	28.38±2.96	NA
P29341	Pabpc1	Polyadenylate-binding protein 1	GFGFVCFSSPEEATK	Unmodified	339	0.0815714	-1.09042		15.8397	1.98787	35.3823	0.125499	17.1125	13.549	16.8575	21.3792	36.7906	47.9771	21.666	20.9608	20.5024	19.8088	18.5131	18.4726	19.3899	18.2871	18.2002	17.9301	17.7323	18.3558	0.0278545	0.0401465	0.0356074	0.0176949	Acetylation;Completeproteome;Cytoplasm;Methylation;mRNAprocessing;mRNAsplicing;Nonsense-mediatedmRNAdecay;Nucleus;Phosphoprotein;Referenceproteome;Repeat;RNA-binding;Spliceosome	nucleus	biological regulation;catabolic process;cellular metabolic process;cellular nitrogen compound metabolic process;cellular process;gene silencing;macromolecule metabolic process;metabolic process;mRNA metabolic process;mRNA processing;nitrogen compound metabolic process;nucleobase-containing compound metabolic process;primary metabolic process;RNA catabolic process;RNA metabolic process;RNA process…	mRNA surveillance pathway;RNA degradation;RNA transport	PABP;RRM_1			NA	NA	NA	NA	1.63187	3.7127	5.40212	13.9634
P58252	Eef2	Elongation factor 2	YVEPIEDVPCGNIVGLVGVDQFLVK	Unmodified	466	0.0824332	2.324		7.1315	0.780171	2.07173	0.109398	7.35129	7.7782	6.26501	0.594215	4.57023	1.05075	20.788	20.7514	20.6118	17.9726	17.6308	17.5394	17.1323	17.1838	16.7086	10.5864	13.2467	10.9822	0.00448804	0.0128903	0.0153317	0.123685	Acetylation;Completeproteome;Cytoplasm;Directproteinsequencing;Elongationfactor;GTP-binding;Isopeptidebond;Methylation;Nucleotide-binding;Nucleus;Phosphoprotein;Proteinbiosynthesis;Referenceproteome;Ublconjugation	cytosol	biological regulation;biosynthetic process;cell differentiation;cellular metabolic process;cellular process;developmental process;macromolecule metabolic process;metabolic process;regulation of translation;translational elongation		EFG_C;EFG_II;EFG_IV;GTP_EFTU;GTP_EFTU_D2	S-nitrosylation_C(41)		0.37±0.05	0.48±0.48	4.36±3.59	0.46±0.39	0.632656	2.0326	1.67845	10.8228
Q9R0Q7	Ptges3	Prostaglandin E synthase 3	SKLTFSCLGGSDNFK	Unmodified	40	0.0824734	1.914		11.9907	1.96757	3.81372	0.164091	13.4349	12.7875	9.74971	5.69897	4.52989	1.21231	20.1892	20.8651	20.4486	18.3896	18.8829	18.4698	17.5014	18.0953	17.2381	14.3411	14.4854	12.1213	0.0166325	0.0142464	0.0249323	0.0970912	Acetylation;Completeproteome;Cytoplasm;Directproteinsequencing;Fattyacidbiosynthesis;Fattyacidmetabolism;Isomerase;Lipidbiosynthesis;Lipidmetabolism;Phosphoprotein;Prostaglandinbiosynthesis;Prostaglandinmetabolism;Referenceproteome	cytosol	anatomical structure development;biological regulation;biosynthetic process;carbohydrate metabolic process;cell proliferation;cellular ketone metabolic process;cellular lipid metabolic process;cellular metabolic process;cellular nitrogen compound metabolic process;cellular process;developmental process;DNA metabolic process;DNA replication;energy reserve metabolic process;generation of precursor …		CS			7.72±0.26	11.58±3.75	2.4±2.4	5.01±0.3
Q61655	Ddx19a	ATP-dependent RNA helicase DDX19A	VSEQIVIGTPGTVLDWCSK	Unmodified	224	0.083528	1.34319		10.9701	1.0113	4.80242	0.0921874	11.6678	11.4321	9.81026	7.97179	3.76786	2.66761	19.4892	19.5523	19.9798	17.346	17.2195	17.9763	16.5688	16.5986	16.7792	13.8169	12.5448	12.787	0.0135666	0.0231465	0.00683816	0.0517624	Acetylation;ATP-binding;Completeproteome;Cytoplasm;Helicase;Hydrolase;Membrane;mRNAtransport;Nuclearporecomplex;Nucleotide-binding;Nucleus;Proteintransport;Referenceproteome;RNA-binding;Translocation;Transport	nucleus	biological regulation;cellular metabolic process;cellular nitrogen compound metabolic process;cellular process;establishment of localization;macromolecule metabolic process;metabolic process;nitrogen compound metabolic process;nuclear transport;nucleobase-containing compound metabolic process;nucleobase-containing compound transport;nucleocytoplasmic transport;primary metabolic process;protein tr…		DEAD;Helicase_C			7.36±0.41	2.22±0.82	2.43±0.5	3.16±0.17
P62880	Gnb2	Guanine nucleotide-binding protein G(I)/G(S)/G(T) subunit beta-2	ACGDSTLTQITAGLDPVGR	Unmodified	25	0.0842118	4.21402		9.0899	1.19619	1.04796	0.131595	9.46203	10.0558	7.75188	NaN	0.11995	1.97597	19.7341	19.5847	19.7686	17.906	17.7666	18.5012	16.4758	16.4237	16.1957	NaN	8.06498	12.8687	0.00496299	0.0216058	0.009103	0.324524	Acetylation;Completeproteome;Cytoplasm;Directproteinsequencing;Phosphoprotein;Referenceproteome;Repeat;Transducer;WDrepeat	plasma membrane	biological regulation;cellular process;metabolic process;response to stimulus;signal transduction	Chemokine signaling pathway	WD40			1.44±0.29	5.59±3.22	5.79±3.65	0.52±0.17	1.22524	4.11851	10.0757	15.0581
Q8BT60	Cpne3	Copine-3	SSPVEYECINEK	Unmodified	249	0.0842807	-0.918586		8.62445	2.31918	16.2437	0.268907	6.81109	7.82456	11.2377	12.8007	15.3678	20.5625	20.6425	21.4328	21.1534	18.4131	19.1939	18.9407	16.8683	17.8745	18.1718	15.645	16.7326	16.9909	0.0190148	0.0211338	0.0387297	0.0434042	Completeproteome;Phosphoprotein;Referenceproteome;Repeat	cytosol	cellular metabolic process;cellular process;macromolecule metabolic process;macromolecule modification;metabolic process;phosphorus metabolic process;primary metabolic process;protein metabolic process;protein modification process;protein phosphorylation		C2;Copine			9.53±1.88	2.32±1.31	14.43±12.27	23.88±3.45
Q61316	Hspa4	Heat shock 70 kDa protein 4	GCALQCAILSPAFK	Unmodified	376;380	0.0843965	-0.635584		9.33985	0.817309	14.6416	0.0875077	10.2799	8.79755	8.9421	16.7644	15.4617	11.6986	23.0957	22.9697	22.7925	20.625	20.0137	19.8873	19.9701	19.5958	19.4444	18.3132	17.5628	16.9712	0.00663622	0.0195546	0.0137575	0.0381799	Acetylation;ATP-binding;Completeproteome;Cytoplasm;Directproteinsequencing;Nucleotide-binding;Phosphoprotein;Referenceproteome;Stressresponse	cytosol	cellular component assembly;cellular component organization;cellular macromolecular complex assembly;cellular membrane organization;cellular process;establishment of localization;macromolecular complex assembly;membrane organization;mitochondrion organization;organelle organization;protein complex assembly;protein targeting;protein transport;transport		HSP70			NaN	NaN	NaN	NaN	1.02176	4.36706	3.8003	14.7556
Q8JZV7	Amdhd2	Putative N-acetylglucosamine-6-phosphate deacetylase	SGQCAAGAPVLQFTNCR	Unmodified	6;18	0.0844575	1.56599		12.0048	0.372221	4.18726	0.031006	12.268	11.7416	NaN	3.13782	5.2367	NaN	21.1537	21.0878	NaN	19.2605	19.4825	NaN	18.3155	18.1777	NaN	14.3124	15.3049	NaN	0.00220637	0.00810354	0.00534	0.0473914	Carbohydratemetabolism;Completeproteome;Hydrolase;Metal-binding;Referenceproteome	mitochondrion	alcohol metabolic process;carbohydrate metabolic process;catabolic process;cellular ketone metabolic process;cellular metabolic process;cellular process;metabolic process;organic acid metabolic process;primary metabolic process;small molecule metabolic process	Amino sugar and nucleotide sugar metabolism	Amidohydro_1			NaN	NaN	NaN	NaN
Q9CX86	Hnrnpa0	Heterogeneous nuclear ribonucleoprotein A0	MENSQLCK	Acetyl (Protein N-term)	7	0.0847558	1.63742		11.2191	0.147927	3.74233	0.0131853	11.1145	11.3237	NaN	4.74317	2.74148	NaN	22.5982	22.4707	NaN	20.6149	20.9217	NaN	19.5987	19.5015	NaN	16.287	15.7729	NaN	0.00400083	0.010446	0.00351564	0.0226778	Acetylation;Completeproteome;Methylation;Nucleus;Phosphoprotein;Referenceproteome;Repeat;Ribonucleoprotein;RNA-binding	nucleus	biological regulation;cellular metabolic process;cellular nitrogen compound metabolic process;cellular process;macromolecule metabolic process;metabolic process;mRNA metabolic process;nitrogen compound metabolic process;nucleobase-containing compound metabolic process;primary metabolic process;response to biotic stimulus;response to chemical stimulus;response to stimulus;response to stress;RNA me…		RRM_1			NaN	NaN	NaN	NaN	0.423409	17.8365	9.58229	32.6208
P63028	Tpt1	Translationally-controlled tumor protein	IREIADGLCLEVEGK	Unmodified	28	0.0851362	0.794864		10.0117	1.8861	5.79641	0.188389	9.79309	11.9976	8.24446	7.07529	4.5434	5.77054	20.0265	21.0716	21.4585	18.5254	19.257	19.5776	16.8231	18.1968	17.9822	14.8102	14.864	15.5482	0.0355252	0.0282068	0.0418281	0.027294	Calcium;Completeproteome;Cytoplasm;Directproteinsequencing;Phosphoprotein;Referenceproteome	cytosol	biological regulation;developmental process		TCTP			2.88±0.23	3.47±0.23	1.16±0.28	5.71±0.44	0.209184	10.7535	3.40182	15.0246
Q99P88	Nup155	Nuclear pore complex protein Nup155	ISNQVDLPSVCAQYR	Unmodified	917	0.0859306	-0.949318		11.8176	2.17918	22.8154	0.184401	12.5148	13.5628	9.3751	19.304	26.3269	NaN	19.8108	20.7195	19.6856	17.0095	17.6257	16.4819	17.0054	18.0475	16.4126	14.9459	16.1411	NaN	0.0281121	0.0335977	0.0482465	0.0543721	Completeproteome;Disulfidebond;Glycoprotein;Membrane;mRNAtransport;Nuclearporecomplex;Nucleus;Phosphoprotein;Proteintransport;Referenceproteome;Translocation;Transport	nucleus	cellular component organization;cellular membrane organization;cellular process;establishment of localization;membrane organization;nuclear transport;nucleobase-containing compound transport;nucleocytoplasmic transport;protein targeting;protein transport;transport	RNA transport	Nucleoporin_C;Nucleoporin_N			38.49±2.14	5.34±1.41	NA	29.14±1.55
Q8R0F8	Fahd1	Acylpyruvase FAHD1, mitochondrial	PSTAYAPEGSPVLMPAYCR	Unmodified	68	0.087	2.56223		12.4443	2.19957	3.24354	0.176754	13.6271	13.7993	9.90635	0.65041	1.94956	7.13064	17.4894	18.1523	17.1438	15.9523	17.0305	15.2251	14.8253	15.5092	13.9588	8.69728	11.3782	11.522	0.0291273	0.0565285	0.0526259	0.151053	Acetylation;Calcium;Completeproteome;Cytoplasm;Hydrolase;Lyase;Magnesium;Metal-binding;Mitochondrion;Referenceproteome;Transitpeptide	cytosol			FAA_hydrolase	NA_C(132)		NaN	NaN	NaN	NaN
P62874	Gnb1	Guanine nucleotide-binding protein G(I)/G(S)/G(T) subunit beta-1	ACADATLSQITNNIDPVGR	Unmodified	25	0.0872507	1.32686		5.95942	2.07075	2.33937	0.347475	8.35046	4.74944	4.77837	2.81866	NaN	1.86008	19.3607	18.5817	19.5274	17.0655	16.8483	18.2206	15.9045	14.2558	15.2107	11.9579	NaN	12.4992	0.0263515	0.0424461	0.0547346	0.0313003	Acetylation;Completeproteome;Directproteinsequencing;Phosphoprotein;Referenceproteome;Repeat;Transducer;WDrepeat	plasma membrane	anatomical structure development;biological regulation;cell death;cell proliferation;cellular homeostasis;cellular ion homeostasis;cellular process;death;detection of stimulus;developmental process;homeostatic process;metabolic process;multicellular organismal process;neurological system process;response to abiotic stimulus;response to chemical stimulus;response to external stimulus;response to s…	Chemokine signaling pathway;Phototransduction;Taste transduction	WD40			2.64±0.24	5.02±3.42	13.92±3.11	6.18±0.81	1.72428	1.22295	2.47709	14.0424
Q60864	Stip1	Stress-induced-phosphoprotein 1	DCEECIQLEPTFIK	Unmodified	417;420	0.0872707	1.3218		12.0056	1.96138	5.2356	0.163372	10.5365	14.2329	11.2474	7.92918	5.11558	2.66204	21.9776	21.1888	20.6438	20.6324	19.5505	18.9797	18.8917	18.5976	17.6636	17.0949	15.3373	13.7873	0.0315279	0.042565	0.0348794	0.107415	Acetylation;Completeproteome;Cytoplasm;Directproteinsequencing;Nucleus;Phosphoprotein;Referenceproteome;Repeat;TPRrepeat	cytosol		Prion diseases	TPR_1;TPR_8	S-nitrosylation_C(26)		NaN	NaN	NaN	NaN	0.688869	0.793575	4.93839	9.13125
Q9D1P4	Chordc1	Cysteine and histidine-rich domain-containing protein 1	ALLCYNR	Acetyl (Protein N-term)	5	0.08752	1.12167		12.53	2.03173	6.09831	0.162149	10.2295	13.2817	14.0787	9.40695	4.55906	4.32893	20.8149	20.2097	19.4269	18.6615	17.9882	16.8272	17.6814	17.5028	16.8174	15.3939	13.6004	12.3612	0.0345346	0.052054	0.0263129	0.110609	Acetylation;Chaperone;Completeproteome;Metal-binding;Phosphoprotein;Referenceproteome;Repeat;Stressresponse;Zinc	cytosol	biological regulation;cellular metabolic process;cellular process;macromolecule metabolic process;metabolic process;primary metabolic process;protein folding;protein metabolic process;regulation of cell cycle;regulation of organelle organization;regulation of protein modification process		CHORD;CS			NaN	NaN	NaN	NaN	0.628729	6.74493	8.24816	20.527
Q4VBE8	Wdr18	WD repeat-containing protein 18	HVWSQHTLPITDLHCGFGGPMAR	Unmodified	180	0.0875227	-1.16182		8.76783	0.943188	19.8187	0.107574	NaN	9.43476	8.10089	NaN	16.6285	23.0089	NaN	20.118	21.0852	NaN	17.5065	18.1034	NaN	16.8551	17.5813	NaN	15.1806	16.3609	0.0331969	0.0237053	0.0298233	0.0529206	Completeproteome;Cytoplasm;Developmentalprotein;Nucleus;Referenceproteome;Repeat;WDrepeat	nucleus	developmental process;multicellular organismal development;multicellular organismal process		WD40;WD40_alt			NaN	NaN	NaN	NaN
Q9D1Q6	Erp44	Endoplasmic reticulum resident protein 44	TPADCPVIAIDSFR	Unmodified	318	0.0877394	-0.392537		75.0357	5.87649	98.3205	0.078316	68.2519	78.2927	78.5625	100	100	94.9616	14.2578	17.0555	17.633	NaN	NaN	14.3445	15.362	18.9062	19.5067	16.3448	17.5745	18.5808	0.110644	NaN	0.124955	0.0639917	Chaperone;Completeproteome;Disulfidebond;Endoplasmicreticulum;Referenceproteome;Signal	endoplasmatic reticulum	biological regulation;cellular homeostasis;cellular metabolic process;cellular process;homeostatic process;macromolecule metabolic process;metabolic process;primary metabolic process;protein folding;protein metabolic process;response to chemical stimulus;response to stimulus;response to stress		Thioredoxin			NaN	NaN	NaN	NaN	0.44769	70.0747	69.4821	77.9059
P97384	Anxa11	Annexin A11	GFGTDEQAIIDCLGSR	Unmodified	224	0.0877708	2.25831		6.48753	3.21386	1.292	0.495391	8.7931	7.85311	2.81638	NaN	0.841691	1.74231	18.6395	19.3028	18.1997	17.5508	18.33	17.551	15.2648	15.7502	13.0909	NaN	11.4497	11.7335	0.0296735	0.0252553	0.0963257	0.0173122	Acetylation;Annexin;Calcium;Calcium/phospholipid-binding;Cellcycle;Celldivision;Completeproteome;Cytoplasm;Cytoskeleton;Nucleus;Referenceproteome;Repeat	cytosol	cell cycle;cell division;cellular component organization;cellular membrane organization;cellular process;endocytosis;establishment of localization;membrane invagination;membrane organization;response to chemical stimulus;response to stimulus;transport;vesicle-mediated transport		Annexin			6.02±0.86	0.91±0.36	10.77±6.31	3.1±0.75
Q9D0M5	Dynll2	Dynein light chain 2, cytoplasmic	NADMSEDMQQDAVDCATQAMEK	Unmodified	24	0.0884633	2.31625		4.58254	1.55632	1.10254	0.339619	3.72065	6.37913	3.64784	NaN	1.75565	0.449421	18.4801	18.4261	18.4269	17.5793	19.0103	17.0633	13.7865	14.5507	13.7037	NaN	13.204	9.27208	0.00167795	0.0564012	0.0333212	0.2474	3D-structure;Completeproteome;Cytoplasm;Cytoskeleton;Dynein;Microtubule;Motorprotein;Referenceproteome;Transport	cytoskeleton	cell recognition;cellular process;establishment of localization;transport	Vasopressin-regulated water reabsorption	Dynein_light			6.25±0.41	15.12±7.71	11.21±6.3	3.2±0.41	0.181186		2.48032	5.0252
P50580	Pa2g4	Proliferation-associated protein 2G4	VAHSFNCTPIEGMLSHQLK	Unmodified	179	0.0889127	4.14834		13.4131	1.57862	2.74847	0.117692	12.7012	12.3158	15.2223	0.159497	7.73999	0.345917	20.5106	18.1532	19.6318	18.5075	16.7014	16.9134	17.7296	15.3214	17.1543	9.21755	13.1261	8.74304	0.0613091	0.0568236	0.0751498	0.232123	3D-structure;Acetylation;Alternativesplicing;Completeproteome;Cytoplasm;Nucleus;Phosphoprotein;Referenceproteome;Repressor;Ribonucleoprotein;RNA-binding;rRNAprocessing;Transcription;Transcriptionregulation;Translationregulation;Ublconjugation	nucleus	biological regulation;biosynthetic process;cellular metabolic process;cellular nitrogen compound metabolic process;cellular process;macromolecule metabolic process;metabolic process;nitrogen compound metabolic process;nucleobase-containing compound metabolic process;primary metabolic process;regulation of translation;RNA metabolic process;RNA processing;rRNA processing		Peptidase_M24			6.41±0.25	9.79±4.19	1.82±0.88	5.23±0.49	1.63061	16.3522	13.6952	36.4037
P37913	Lig1	DNA ligase 1	CADLSLSPIYPAAR	Unmodified	844	0.0893036	3.56941		11.8974	0.37308	1.84337	0.031358	11.9625	11.4961	12.2337	0.296025	3.39071	NaN	20.057	20.5839	20.4859	17.9137	18.1025	18.1669	17.1774	17.6393	17.6431	9.51791	13.27	NaN	0.0137536	0.00728601	0.0153135	0.232854	Acetylation;ATP-binding;Cellcycle;Celldivision;Completeproteome;DNAdamage;DNArecombination;DNArepair;DNAreplication;Isopeptidebond;Ligase;Magnesium;Metal-binding;Nucleotide-binding;Nucleus;Phosphoprotein;Referenceproteome;Ublconjugation	nucleus	biosynthetic process;cell division;cellular metabolic process;cellular nitrogen compound metabolic process;cellular process;DNA ligation;DNA metabolic process;DNA recombination;DNA repair;DNA replication;macromolecule metabolic process;metabolic process;nitrogen compound metabolic process;nucleobase-containing compound metabolic process;primary metabolic process;response to chemical stimulus;resp…	Base excision repair;DNA replication;Mismatch repair;Nucleotide excision repair	DNA_ligase_A_C;DNA_ligase_A_M;DNA_ligase_A_N			NA	10.21±0.69	10.06±1.94	NA
Q8BP67	Rpl24	60S ribosomal protein L24	VELCSFSGYK	Unmodified	6	0.0894566	2.1492		14.682	0.862747	4.62645	0.0587621	14.8697	13.7409	15.4355	9.73874	1.31149	2.82912	22.7551	23.5454	23.5908	20.2258	21.0895	21.4254	20.2378	20.8952	21.137	17.0135	14.8559	16.3233	0.0201713	0.0295909	0.0224185	0.0685922	Acetylation;Completeproteome;Phosphoprotein;Referenceproteome;Ribonucleoprotein;Ribosomalprotein	cytosol, endoplasmatic reticulum	anatomical structure development;biological regulation;biosynthetic process;cellular component assembly;cellular component organization;cellular macromolecular complex assembly;cellular metabolic process;cellular process;developmental process;locomotion;macromolecular complex assembly;macromolecule metabolic process;metabolic process;primary metabolic process;protein metabolic process;regulation …	Ribosome	Ribosomal_L24e			2.1±0.16	14.22±3.24	9.35±2.31	11.07±1	1.94335	1.57981	3.51879	15.2498
Q00PI9	Hnrnpul2	Heterogeneous nuclear ribonucleoprotein U-like protein 2	RNFILDQCNVYNSGQR	Unmodified	536	0.0895531	1.81325		14.4538	1.42198	5.08789	0.098381	14.9013	15.5982	12.8619	1.76644	4.18904	9.30819	20.2982	19.5509	19.9068	18.6028	18.0458	18.7472	17.7845	17.115	17.1466	12.8055	13.5303	15.4628	0.0187659	0.020058	0.0217736	0.0985891	Completeproteome;Nucleus;Phosphoprotein;Referenceproteome	nucleus			SAP;SPRY			5.41±0.53	10.19±5.19	NA	2.27±0.75	0.950914	8.33057	12.5872	21.5186
P49312	Hnrnpa1	Heterogeneous nuclear ribonucleoprotein A1	SHFEQWGTLTDCVVMRDPNTK	Unmodified	43	0.0896222	0.945931		11.2192	0.575479	6.09868	0.051294	10.954	11.8795	10.8242	8.50774	5.78601	4.0023	20.2748	20.763	20.8998	18.3033	19.0194	19.0173	17.2517	17.872	17.8574	14.8765	14.9941	14.4332	0.0159139	0.0219828	0.0200445	0.0200292	Acetylation;Alternativesplicing;Completeproteome;Cytoplasm;Directproteinsequencing;Isopeptidebond;Methylation;mRNAprocessing;mRNAsplicing;mRNAtransport;Nucleus;Phosphoprotein;Referenceproteome;Repeat;Ribonucleoprotein;RNA-binding;Spliceosome;Transport;Ublconjugation	nucleus	cellular metabolic process;cellular nitrogen compound metabolic process;cellular process;establishment of localization;macromolecule metabolic process;metabolic process;mRNA metabolic process;mRNA processing;nitrogen compound metabolic process;nuclear transport;nucleobase-containing compound metabolic process;nucleobase-containing compound transport;nucleocytoplasmic transport;primary metabolic p…	Spliceosome	HnRNPA1;RRM_1			12.08±0.8	26.75±11.69	3.52±1.22	14.11±1.25	0.489754	6.96079	3.77178	17.8342
Q62465	Vat1	Synaptic vesicle membrane protein VAT-1 homolog	ACGLNFADLMGR	Unmodified	99	0.0897079	3.83883		9.79062	1.48157	1.34488	0.151326	11.3063	9.71988	8.34569	0.183999	2.50576	NaN	18.0125	19.4098	18.56	17.0654	18.6071	17.5912	15.0408	16.1944	15.1029	7.98197	13.3251	NaN	0.0377305	0.0441423	0.0420075	0.354639	Acetylation;Completeproteome;Cytoplasm;Directproteinsequencing;Membrane;Mitochondrion;Mitochondrionoutermembrane;Oxidoreductase;Phosphoprotein;Referenceproteome	mitochondrion	biological regulation;regulation of organelle organization		ADH_N;ADH_zinc_N			1.7±0.22	8.6±3.12	10.55±4.77	3.2±0.26
P61982	Ywhag	14-3-3 protein gamma	LGLALNYSVFYYEIQNAPEQACHLAK	Unmodified	194	0.0898172	4.07912		5.96879	0.872662	0.474351	0.146204	6.58585	5.35172	NaN	0.793151	NaN	0.155551	19.1808	17.037	17.6719	17.2478	15.7567	16.0642	15.3546	12.8925	NaN	10.2811	NaN	6.73805	0.0613026	0.0481332	0.123267	0.294411	Acetylation;Completeproteome;Cytoplasm;Directproteinsequencing;Phosphoprotein;Referenceproteome	cytosol	biological regulation;cellular process;establishment of localization;protein targeting;protein transport;response to chemical stimulus;response to endogenous stimulus;response to stimulus;transport	Cell cycle;Neurotrophin signaling pathway;Oocyte meiosis	37694	S-nitrosylation_C(112)		1.67±0.32	NA	NA	3.15±0.38
P11499	Hsp90ab1	Heat shock protein HSP 90-beta	RGFEVVYMTEPIDEYCVQQLK	Unmodified	521	0.0918142	2.31554		7.43837	1.11478	1.62409	0.149868	8.22664	6.65011	NaN	2.27976	0.968428	NaN	21.0686	21.8877	14.0901	18.8847	19.6386	NaN	17.5889	18.0765	NaN	13.463	12.9625	NaN	0.225348	0.0276761	0.0193346	0.0267852	Acetylation;ATP-binding;Chaperone;Completeproteome;Cytoplasm;Directproteinsequencing;Glycoprotein;Nucleotide-binding;Phosphoprotein;Referenceproteome;Stressresponse;Ublconjugation	cytosol	anatomical structure development;biological regulation;cellular component organization;cellular metabolic process;cellular process;developmental process;macromolecule metabolic process;metabolic process;primary metabolic process;protein folding;protein metabolic process;regulation of protein modification process;regulation of transport;response to abiotic stimulus;response to chemical stimulus;re…	Antigen processing and presentation;NOD-like receptor signaling pathway;Pathways in cancer;Plant-pathogen interaction;Progesterone-mediated oocyte maturation;Prostate cancer;Protein processing in endoplasmic reticulum	HATPase_c;HSP90			3.25±0.17	8.93±4.74	8.77±4.29	1.93±0.27	2.22117	2.81701	1.30931	9.67723
Q91VR5	Ddx1	ATP-dependent RNA helicase DDX1	NQALFPACVLK	Unmodified	231	0.0918904	1.73063		10.1706	0.404169	3.83598	0.039739	10.142	9.78148	10.5883	2.382	7.52211	1.60384	20.7854	20.2423	20.5943	18.4823	18.0257	18.4647	17.6381	17.037	17.5163	13.1254	14.4058	12.5257	0.013412	0.0141172	0.0182658	0.0719253	Acetylation;Activator;ATP-binding;Completeproteome;Cytoplasm;DNA-binding;Exonuclease;Helicase;Hydrolase;mRNAprocessing;Nuclease;Nucleotide-binding;Nucleus;Phosphoprotein;Referenceproteome;RNA-binding;Transcription;Transcriptionregulation;tRNAprocessing	cytosol, mitochondrion	biological regulation;biosynthetic process;cellular metabolic process;cellular nitrogen compound metabolic process;cellular process;developmental process;DNA geometric change;DNA metabolic process;DNA repair;macromolecule metabolic process;metabolic process;mRNA metabolic process;mRNA processing;multicellular organismal development;multicellular organismal process;multi-organism process;nitrogen …		DEAD;Helicase_C;SPRY			2.33±0.22	12.63±7.18	8.89±3.62	1.47±0.22	0.411668	5.60604	5.81808	10.2525
Q80UU9	Pgrmc2	Membrane-associated progesterone receptor component 2	GLATFCLDK	Unmodified	153	0.0919891	1.46057		8.61213	0.677798	3.61856	0.0787027	8.20521	9.39457	8.2366	2.72508	6.37829	1.7523	22.246	22.567	20.6496	21.1311	21.471	19.7707	18.7622	19.2973	17.1718	15.9734	17.5954	13.9616	0.0470636	0.0432758	0.0600502	0.114898	Completeproteome;Lipid-binding;Membrane;Phosphoprotein;Receptor;Referenceproteome;Steroid-binding;Transmembrane;Transmembranehelix	nucleus			Cyt-b5			2.84±0.18	14.57±7.34	17.92±15.47	3.63±0.7	1.46665	1.52536	2.64696	10.6462
Q8BJY1	Psmd5	26S proteasome non-ATPase regulatory subunit 5	FFGNLAVMDSPQQICER	Unmodified	290	0.0920551	1.29428		9.38118	1.47076	4.02782	0.156778	10.1439	10.3139	7.68573	NaN	5.38695	2.66869	18.4334	17.9541	17.7943	16.4648	16.1854	15.7313	15.2864	14.8338	14.208	NaN	12.0509	10.5426	0.0184153	0.0229551	0.036648	0.0944104	Acetylation;Chaperone;Completeproteome;Referenceproteome	cytosol	cellular component assembly;cellular component organization;cellular macromolecular complex assembly;cellular process;macromolecular complex assembly;protein complex assembly		Proteasom_PSMB			1.91±0.66	18.37±5.77	14.59±7.61	20.41±1.74
P63038	Hspd1	60 kDa heat shock protein, mitochondrial	CEFQDAYVLLSEK	Unmodified	237	0.0921429	1.28205		9.20704	1.75089	4.07158	0.190169	8.76756	11.1358	7.71775	5.5282	2.03952	4.64702	23.4031	23.1584	22.6634	21.5589	21.2246	20.8118	20.0238	20.162	19.0836	17.4639	15.6387	16.4529	0.0163311	0.017654	0.0297019	0.0553541	Acetylation;Alternativesplicing;ATP-binding;Chaperone;Completeproteome;Directproteinsequencing;Mitochondrion;Nucleotide-binding;Phosphoprotein;Referenceproteome;Transitpeptide	mitochondrion, plasma membrane	biological regulation;cell activation;cell proliferation;cellular metabolic process;cellular nitrogen compound metabolic process;cellular process;cytokine production;DNA metabolic process;DNA recombination;immune system process;macromolecule metabolic process;metabolic process;multicellular organismal process;nitrogen compound metabolic process;nucleobase-containing compound metabolic process;pri…	ko05152;RNA degradation;Type I diabetes mellitus	Cpn60_TCP1	S-nitrosylation_C(237)		2.1±0.19	8.62±4.35	11.41±6.76	2.07±0.26	1.38742	0.968303	1.77227	6.93536
Q99P31	Hspbp1	Hsp70-binding protein 1	LLQTCFSSPTDDSMDR	Unmodified	346	0.0923094	-0.890843		18.7378	1.91058	36.0149	0.101964	20.5727	16.7596	18.881	25.7953	32.0552	50.1941	17.9438	18.0027	17.7868	16.3213	16.1137	14.9466	15.9949	15.6904	15.6837	14.7969	15.0299	14.9578	0.00623096	0.0469208	0.0112585	0.00799064	Completeproteome;Phosphoprotein;Referenceproteome;Repeat	endoplasmatic reticulum	biological regulation;regulation of protein modification process	Protein processing in endoplasmic reticulum				10.34±0.42	14.78±6.66	NA	3.96±0.44
Q80XN0	Bdh1	D-beta-hydroxybutyrate dehydrogenase, mitochondrial	TIQLNVCNSEEVEK	Unmodified	115	0.09275	1.41666		14.1884	1.54331	5.77299	0.108773	13.8439	12.8464	15.8748	NaN	8.07512	3.47086	18.9366	19.5256	19.1691	15.5017	15.9673	15.5844	16.2989	16.7634	16.7633	NaN	12.4584	10.7868	0.0154431	0.0158378	0.0161453	0.101698	Acetylation;Allostericenzyme;Completeproteome;Directproteinsequencing;Glycoprotein;Mitochondrion;NAD;Oxidoreductase;Referenceproteome;Transitpeptide	mitochondrion	anatomical structure development;developmental process;response to chemical stimulus;response to drug;response to endogenous stimulus;response to external stimulus;response to extracellular stimulus;response to starvation;response to stimulus;response to stress	Butanoate metabolism;Synthesis and degradation of ketone bodies	adh_short			4.6±0.42	3.13±0.69	5.07±0.72	3.69±0.15
P63323	Rps12	40S ribosomal protein S12	VVGCSCVVVK	Unmodified	106;108	0.0931093	0.615564		14.3876	2.6227	9.33725	0.182289	13.0857	17.4065	12.6705	10.6402	8.86003	8.51153	22.63	22.1202	26.2966	21.1232	20.4727	24.5135	19.8984	19.8738	23.5116	18.0531	17.11	21.0874	0.0962063	0.0984591	0.0992303	0.110842	Acetylation;Completeproteome;Cytoplasm;Directproteinsequencing;Referenceproteome;Ribonucleoprotein;Ribosomalprotein	cytosol	biosynthetic process;cellular metabolic process;cellular process;macromolecule metabolic process;metabolic process;primary metabolic process;protein metabolic process;translation		Ribosomal_L7Ae			NaN	NaN	NaN	NaN	0.359443	1.80631	4.82165	7.98164
Q3U1J4	Ddb1	DNA damage-binding protein 1	KICYQEVSQCFGVLSSR	Unmodified	725;732	0.0931382	1.92908		12.7904	4.76602	3.95364	0.372626	10.8805	9.27547	18.2151	1.28169	3.87253	6.70669	19.8507	18.4738	19.7035	17.247	15.7491	16.965	16.8167	15.1838	17.5368	10.9798	11.1155	13.1669	0.0390872	0.0477968	0.0730146	0.104256	Acetylation;Completeproteome;Cytoplasm;DNA-binding;DNAdamage;DNArepair;Nucleus;Phosphoprotein;Referenceproteome;Repeat;Ublconjugation;Ublconjugationpathway	nucleus	biological regulation;catabolic process;cellular component organization;cellular metabolic process;cellular nitrogen compound metabolic process;cellular process;chromatin modification;chromatin organization;chromosome organization;DNA metabolic process;DNA repair;histone modification;homeostatic process;interspecies interaction between organisms;macromolecule metabolic process;macromolecule modif…	Nucleotide excision repair;Ubiquitin mediated proteolysis	CPSF_A			NaN	NaN	NaN	NaN
P31230	Aimp1	Aminoacyl tRNA synthase complex-interacting multifunctional protein 1	GVLSQAMVMCASSPEK	Unmodified	227	0.0933583	2.84756		13.3063	1.00688	2.78855	0.0756692	12.3398	14.3492	13.2299	NaN	4.87934	0.697751	19.1832	18.3627	18.2302	17.3991	17.2854	16.2626	16.3546	15.7852	15.5168	NaN	13.0004	9.10963	0.0277665	0.0368573	0.0269313	0.248864	Acetylation;Angiogenesis;Apoptosis;Carbohydratemetabolism;Celladhesion;Completeproteome;Cytokine;Cytoplasm;Cytoplasmicvesicle;Directproteinsequencing;Endoplasmicreticulum;Glucosemetabolism;Golgiapparatus;Inflammatoryresponse;Nucleus;Proteinbiosynthesis;Referenceproteome;RNA-binding;Secreted;tRNA-binding	extracellular	alcohol metabolic process;anatomical structure formation involved in morphogenesis;biological adhesion;biological regulation;biosynthetic process;carbohydrate metabolic process;cell adhesion;cell communication;cell death;cell motility;cell-cell signaling;cellular component movement;cellular metabolic process;cellular process;death;developmental process;immune system process;locomotion;macromolecu…		tRNA_bind			11.63±0.43	6.85±2.53	26.74±11.9	9.34±0.77	0.966596	6.37554	2.91179	29.038
Q9QX47	Son	Protein SON	CVSVQTDPTDEVPTKK	Unmodified	92	0.0933941	-1.33131		25.8042	6.83228	64.2776	0.264773	30.6354	20.9731	NaN	56.3221	72.2332	NaN	16.6967	16.7515	NaN	14.8324	13.8327	NaN	15.5177	14.8377	NaN	15.1992	15.212	NaN	0.00231739	0.0493209	0.0316801	0.00059516	Acetylation;Alternativesplicing;Cellcycle;Completeproteome;DNA-binding;mRNAprocessing;mRNAsplicing;Nucleus;Phosphoprotein;Referenceproteome;Repeat;RNA-binding;Transcription;Transcriptionregulation	nucleus	biological regulation;biosynthetic process;cellular component organization;cellular metabolic process;cellular nitrogen compound metabolic process;cellular process;cytokinesis;cytoskeleton organization;macromolecule metabolic process;metabolic process;mRNA metabolic process;mRNA processing;nitrogen compound metabolic process;nucleobase-containing compound metabolic process;organelle organization;…		G-patch			4.82±0.88	NA	NA	4.28±0.41
P63037	Dnaja1	DnaJ homolog subfamily A member 1	CVLNEGMPIYR	Oxidation (M)	302	0.0935638	-1.00653		13.8756	1.11596	28.1251	0.0804257	NaN	14.6647	13.0865	NaN	32.1747	24.0755	NaN	19.8115	18.8933	NaN	16.1281	17.7697	NaN	17.2707	16.1618	NaN	15.0522	16.1127	0.0335497	0.0684873	0.0469069	0.0481239	Acetylation;Chaperone;Completeproteome;Cytoplasm;Directproteinsequencing;Endoplasmicreticulum;Lipoprotein;Membrane;Metal-binding;Methylation;Microsome;Mitochondrion;Nucleus;Phosphoprotein;Prenylation;Referenceproteome;Repeat;Zinc;Zinc-finger	cytosol	biological regulation;cell motility;cellular component movement;cellular localization;cellular metabolic process;cellular process;detection of stimulus;localization;locomotion;macromolecule metabolic process;metabolic process;multicellular organismal process;primary metabolic process;protein folding;protein metabolic process;regulation of protein modification process;regulation of transport;respo…	Protein processing in endoplasmic reticulum	CTDII;DnaJ;DnaJ_CXXCXGXG			10.63±0.61	8.15±1.99	13.76±0.73	1.19±0.46
Q61164	Ctcf	Transcriptional repressor CTCF	CSMCDYASVEVSK	Unmodified	353;356	0.0936022	0.596497		13.3485	1.67731	8.85729	0.125655	12.1056	15.2563	12.6835	8.79477	7.4889	10.2882	21.8911	21.3677	21.7378	19.7225	20.0344	19.2952	19.031	18.894	18.9545	16.3481	16.4076	16.1709	0.0124198	0.0188528	0.00362113	0.00754993	Acetylation;Activator;Centromere;Chromatinregulator;Chromosome;Chromosomepartition;Completeproteome;DNA-binding;Isopeptidebond;Metal-binding;Nucleus;Phosphoprotein;Referenceproteome;Repeat;Repressor;Transcription;Transcriptionregulation;Tumorsuppressor;Ublconjugation;Zinc;Zinc-finger	nucleus	biological regulation;cellular component assembly;cellular component organization;cellular metabolic process;cellular nitrogen compound metabolic process;cellular process;chromatin modification;chromatin organization;chromosome organization;chromosome segregation;DNA metabolic process;DNA modification;macromolecule metabolic process;macromolecule modification;metabolic process;nitrogen compound m…		zf-C2H2			NaN	NaN	NaN	NaN	1.29816	3.67052	4.97604	19.1883
Q9JMH9	Myo18a	Unconventional myosin-XVIIIa	NQLEESEFTCAAAVK	Unmodified	1364	0.0938544	2.98217		5.94668	3.62743	0.705309	0.609993	7.6936	8.37011	1.77633	1.05179	0.358827	NaN	18.4992	18.8495	18.7604	15.9948	16.2601	16.8648	14.9145	15.397	12.9713	9.43904	8.14279	NaN	0.00973429	0.0272334	0.0890002	0.104265	Alternativesplicing;ATP-binding;Coiledcoil;Completeproteome;Cytoplasm;Cytoskeleton;Golgiapparatus;Motorprotein;Myosin;Nucleotide-binding;Phosphoprotein;Referenceproteome	cytoskeleton	biological regulation;cell motility;cellular component movement;cellular component organization;cellular membrane organization;cellular process;cytoskeleton organization;Golgi organization;locomotion;membrane organization;organelle organization;regulation of transport;vesicle organization		Myosin_head;Myosin_tail_1;PDZ			NaN	NaN	NaN	NaN
O08749	Dld	Dihydrolipoyl dehydrogenase, mitochondrial	AEVITCDVLLVCIGR	Unmodified	306;312	0.0941081	0.578872		10.1809	1.68392	6.77786	0.165401	8.73214	12.0284	9.7821	6.03106	7.29438	7.00814	21.656	21.365	21.307	19.9288	19.6491	19.6219	18.2703	18.4944	18.1018	15.9671	15.9813	15.8919	0.00872167	0.00860893	0.0107691	0.00301273	Acetylation;Completeproteome;Directproteinsequencing;Disulfidebond;FAD;Flavoprotein;Mitochondrion;NAD;Oxidoreductase;Phosphoprotein;Redox-activecenter;Referenceproteome;Transitpeptide	mitochondrion	anatomical structure morphogenesis;biological regulation;cell maturation;cellular homeostasis;cellular ion homeostasis;cellular metabolic process;cellular process;developmental maturation;developmental process;generation of precursor metabolites and energy;homeostatic process;macromolecule metabolic process;metabolic process;primary metabolic process;protein metabolic process;proteolysis	Citrate cycle (TCA cycle);Glycine, serine and threonine metabolism;Glycolysis / Gluconeogenesis;Pyruvate metabolism;Valine, leucine and isoleucine degradation	Pyr_redox;Pyr_redox_2;Pyr_redox_dim			NaN	NaN	NaN	NaN
Q11136	Pepd	Xaa-Pro dipeptidase	FNVNNTILHPEIVECR	Unmodified	183	0.0944721	1.37861		14.4396	5.2245	5.49569	0.361818	12.6697	10.3299	20.3191	NaN	6.84195	4.14944	19.4662	19.5529	20.028	17.6501	17.3994	17.5857	16.6811	16.4351	18.0566	NaN	13.6322	13.0559	0.0153667	0.00742049	0.0512299	0.0305384	Acetylation;Collagendegradation;Completeproteome;Dipeptidase;Hydrolase;Manganese;Metal-binding;Metalloprotease;Phosphoprotein;Protease;Referenceproteome	nucleus	macromolecule metabolic process;metabolic process;multicellular organismal process		AMP_N;Peptidase_M24			6.71±0.79	1.38±0.17	2.06±0.23	5±0.56
Q8BHG9	Cggbp1	CGG triplet repeat-binding protein 1	AYLPDGYENENQLLSSQDC	Unmodified	167	0.0947513	1.54419		12.7051	6.47043	4.17268	0.509279	12.8231	19.1157	6.17645	5.77431	2.4778	4.26593	17.3177	17.4516	17.1453	16.6693	16.8258	16.0553	14.5525	15.3705	13.2202	12.6409	11.5272	11.5672	0.00887342	0.0246573	0.075471	0.053037	Completeproteome;DNA-binding;Nucleus;Phosphoprotein;Referenceproteome;Transcription;Transcriptionregulation	nucleus	biological regulation					3.05±0.56	5.3±2.63	NA	NA
Q05816	Fabp5	Fatty acid-binding protein, epidermal	TTVFSCNLGEK	Unmodified	67	0.0954856	1.23681		9.31112	4.6432	3.64491	0.498672	8.79143	14.1923	4.94963	4.29063	3.12038	3.52373	21.919	22.321	16.8078	20.1223	20.3529	15.0436	18.544	19.725	12.5445	15.6429	15.3965	10.2686	0.151041	0.16216	0.227319	0.220361	3D-structure;Acetylation;Completeproteome;Cytoplasm;Directproteinsequencing;Disulfidebond;Lipid-binding;Phosphoprotein;Referenceproteome;Transport	extracellular, nucleus	alcohol metabolic process;amine metabolic process;biosynthetic process;carbohydrate metabolic process;carbohydrate transport;cellular lipid metabolic process;cellular metabolic process;cellular nitrogen compound metabolic process;cellular process;establishment of localization;lipid metabolic process;metabolic process;nitrogen compound metabolic process;primary metabolic process;response to stimul…	PPAR signaling pathway	Lipocalin	S-nitrosylation_C(43)		5.95±0.69	9.67±5.28	8.2±4.42	5.87±1.21
Q8VDJ3	Hdlbp	Vigilin	ICLEIMQR	Unmodified	104	0.0955602	2.43709		10.0706	1.29803	2.5123	0.128892	11.5222	9.02143	9.66829	NaN	0.812135	4.21247	19.8235	19.9077	19.3099	17.8161	17.4554	16.7008	16.8826	16.5736	16.086	NaN	10.5231	12.1937	0.0164419	0.0328513	0.0243198	0.104002	Acetylation;Cholesterolmetabolism;Completeproteome;Cytoplasm;HDL;Lipidmetabolism;Lipidtransport;Nucleus;Phosphoprotein;Referenceproteome;Repeat;RNA-binding;Steroidmetabolism;Sterolmetabolism;Transport	cytosol	alcohol metabolic process;establishment of localization;lipid metabolic process;lipid transport;metabolic process;primary metabolic process;small molecule metabolic process;transport		KH_1			4.68±0.46	6±0.86	0.49±0.41	0.98±0.41
Q6P4T2	Snrnp200	U5 small nuclear ribonucleoprotein 200 kDa helicase	AALETDENLLLCAPTGAGK	Unmodified	502	0.0957368	2.91478		9.45138	1.951	1.89198	0.206425	11.4124	7.51055	9.4312	NaN	0.458922	3.32504	19.5571	20.9312	19.2541	16.8035	17.8807	16.6185	16.6006	17.3089	15.9906	NaN	10.1198	11.7568	0.0448797	0.0398595	0.0396648	0.105824	Acetylation;ATP-binding;Coiledcoil;Completeproteome;Helicase;Hydrolase;Isopeptidebond;mRNAprocessing;mRNAsplicing;Nucleotide-binding;Nucleus;Phosphoprotein;Referenceproteome;Repeat;Ribonucleoprotein;Spliceosome;Ublconjugation	nucleus	cell differentiation;cellular metabolic process;cellular nitrogen compound metabolic process;cellular process;developmental process;macromolecule metabolic process;metabolic process;mRNA metabolic process;mRNA processing;nitrogen compound metabolic process;nucleobase-containing compound metabolic process;primary metabolic process;RNA metabolic process;RNA processing;RNA splicing	Spliceosome	DEAD;Helicase_C;Sec63			5.62±0.37	10.45±6.11	1.69±0.68	6.27±0.19	0.751985	2.38027	1.87482	4.40601
Q8VDN2	Atp1a1	Sodium/potassium-transporting ATPase subunit alpha-1	NLEAVETLGSTSTICSDK	Unmodified	374	0.0958433	2.54379		8.5055	2.33212	1.93529	0.27419	8.60156	10.7881	6.12683	3.24946	NaN	0.62113	19.3062	19.8404	19.41	17.2876	18.1731	17.554	15.8967	16.7926	15.4725	12.3916	NaN	10.2321	0.0145117	0.0257084	0.0419803	0.134991	Acetylation;ATP-binding;Cellmembrane;Completeproteome;Directproteinsequencing;Hydrolase;Iontransport;Magnesium;Membrane;Metal-binding;Nucleotide-binding;Phosphoprotein;Potassium;Potassiumtransport;Referenceproteome;Sodium;Sodium/potassiumtransport;Sodiumtransport;Transmembrane;Transmembranehelix;Transport	plasma membrane	biological regulation;cellular homeostasis;cellular ion homeostasis;cellular metabolic process;cellular process;establishment of localization;homeostatic process;ion transport;metabolic process;phosphorus metabolic process;regulation of transport;response to abiotic stimulus;response to chemical stimulus;response to drug;response to endogenous stimulus;response to external stimulus;response to st…	Aldosterone-regulated sodium reabsorption;Bile secretion;Carbohydrate digestion and absorption;Cardiac muscle contraction;Endocrine and other factor-regulated calcium reabsorption;Gastric acid secretion;Mineral absorption;Pancreatic secretion;Protein digestion and absorption;Proximal tubule bicarbonate reclamation;Salivary secretion	Cation_ATPase_C;Cation_ATPase_N;E1-E2_ATPase;Hydrolase			3.6±0.26	NA	NA	3.22±0.16	0.273082	2.09697	4.10872	10.3987
P16858	Gapdh	Glyceraldehyde-3-phosphate dehydrogenase	LTGMAFRVPTPNVSVVDLTCR	Unmodified	245	0.0959375	1.67668		10.1687	0.34649	3.33356	0.0340741	9.92369	NaN	10.4137	4.3341	NaN	2.33302	20.532	NaN	19.8204	18.6783	NaN	17.7505	17.3498	NaN	16.7156	14.2141	NaN	12.3629	0.0249391	0.0360185	0.0263286	0.0985059	Acetylation;ADP-ribosylation;Apoptosis;Completeproteome;Cytoplasm;Cytoskeleton;Directproteinsequencing;Glycolysis;Methylation;NAD;Nucleus;Oxidoreductase;Phosphoprotein;Referenceproteome;S-nitrosylation;Transferase;Translationregulation;Ublconjugation	cytosol, plasma membrane	alcohol metabolic process;biological regulation;carbohydrate metabolic process;catabolic process;cell death;cellular component organization;cellular metabolic process;cellular process;cytoskeleton organization;death;generation of precursor metabolites and energy;macromolecule metabolic process;macromolecule modification;metabolic process;organelle organization;peptidyl-amino acid modification;pri…	Alzheimer's disease;Glycolysis / Gluconeogenesis	Gp_dh_C;Gp_dh_N	S-nitrosylation_C(150)		2.67±0.24	6.71±1.87	4±1.12	5.98±0.17
Q60668	Hnrnpd	Heterogeneous nuclear ribonucleoprotein D0	GFCFITFK	Unmodified	207	0.0959894	1.49149		11.9769	0.645204	4.91027	0.0538707	11.3251	12.6153	11.9903	2.03233	4.80112	7.89736	20.3169	19.1986	19.6029	19.1804	17.7756	18.3824	17.3479	16.4064	16.7271	13.5893	13.4661	14.8386	0.0287348	0.0381959	0.0284454	0.0543765	Acetylation;Alternativesplicing;Biologicalrhythms;Completeproteome;Cytoplasm;Directproteinsequencing;DNA-binding;Methylation;Nucleus;Phosphoprotein;Referenceproteome;Repeat;Ribonucleoprotein;RNA-binding;Transcription;Transcriptionregulation	nucleus	biological regulation;biosynthetic process;cellular metabolic process;cellular nitrogen compound metabolic process;cellular process;macromolecule metabolic process;metabolic process;mRNA metabolic process;nitrogen compound metabolic process;nucleobase-containing compound metabolic process;primary metabolic process;regulation of translation;RNA metabolic process		CBFNT;RRM_1			NaN	NaN	NaN	NaN	0.368898	9.6354	2.38915	17.8141
P40124	Cap1	Adenylyl cyclase-associated protein 1	CVNTTLQIK	Unmodified	355	0.0971192	0.871586		10.5113	0.407879	6.00198	0.0388037	10.4195	10.9573	10.1572	8.64361	4.58082	4.78152	22.3355	22.5428	22.2335	20.598	21.0549	21.0608	19.2316	19.5202	19.0886	17.1962	16.6743	16.7451	0.00704543	0.0127011	0.0114032	0.0167796	Acetylation;Actin-binding;Cellmembrane;Completeproteome;Directproteinsequencing;Membrane;Phosphoprotein;Referenceproteome	cytoskeleton	anatomical structure morphogenesis;cell morphogenesis;cell motility;cellular component morphogenesis;cellular component movement;cellular component organization;cellular membrane organization;cellular process;cytoskeleton organization;developmental process;endocytosis;establishment of localization;locomotion;membrane invagination;membrane organization;organelle organization;transport;vesicle-medi…		CAP_C;CAP_N			4.35±0.25	9±4.87	1.44±0.8	9.86±0.29	0.442639	15.1594	8.74205	20.624
Q9DCS3	Mecr	Trans-2-enoyl-CoA reductase, mitochondrial	DIPLQSAATLGVNPCTAYR	Unmodified	169	0.0971473	1.97712		7.19056	3.57668	1.69234	0.497414	10.1439	8.21409	3.21369	1.26357	NaN	2.12112	19.079	18.6263	18.5446	17.2415	16.7382	16.7656	15.932	15.1442	13.6321	10.9535	NaN	11.2375	0.0153528	0.0167308	0.0784287	0.0180994	Acetylation;Completeproteome;Fattyacidbiosynthesis;Fattyacidmetabolism;Lipidbiosynthesis;Lipidmetabolism;Mitochondrion;NADP;Oxidoreductase;Referenceproteome;Transitpeptide	cytosol	biosynthetic process;cellular ketone metabolic process;cellular lipid metabolic process;cellular metabolic process;cellular process;lipid metabolic process;metabolic process;organic acid metabolic process;primary metabolic process;small molecule metabolic process	Fatty acid elongation in mitochondria	ADH_N;ADH_zinc_N			0.33±0.14	11.46±5.63	16.11±5.53	4.28±0.16
Q8VDM4	Psmd2	26S proteasome non-ATPase regulatory subunit 2	VCLYLTSCVNYVPEPENSALLR	Unmodified	230;236	0.0973714	-0.594326		9.83388	0.301789	14.9693	0.0306887	10.1661	9.57667	9.75887	16.9158	13.0228	NaN	18.5386	20.1082	19.0147	16.3392	17.6576	16.7267	15.3951	16.8691	15.8057	14.043	14.918	NaN	0.041871	0.0400765	0.0474753	0.0427277	Acetylation;Completeproteome;Phosphoprotein;Proteasome;Referenceproteome;Repeat	cytosol	biological regulation	Proteasome	PC_rep			NaN	NaN	NaN	NaN	0.313484	19.5548	12.8673	28.0271
Q61233	Lcp1	Plastin-2	KLENCNYAVDLGK	Unmodified	460	0.0993673	1.04423		9.5108	1.61595	4.87037	0.169907	8.91673	11.3397	8.27597	3.94753	7.39532	3.26825	20.7649	21.7589	20.8825	19.5704	20.6019	19.9505	17.4123	18.792	17.4122	14.9656	16.9555	15.0631	0.0256975	0.0260299	0.0445722	0.0716273	Acetylation;Actin-binding;Calcium;Celljunction;Cellmembrane;Cellprojection;Completeproteome;Cytoplasm;Cytoskeleton;Directproteinsequencing;Membrane;Metal-binding;Phosphoprotein;Referenceproteome;Repeat	cytoskeleton, plasma membrane	anatomical structure morphogenesis;biological regulation;cell activation;cell motility;cellular component assembly;cellular component disassembly;cellular component movement;cellular component organization;cellular process;cytoskeleton organization;developmental process;extracellular matrix organization;extracellular structure organization;immune system process;locomotion;organelle organization;r…		CH;EF-hand_7	S-nitrosylation_C(31)		1.51±0.08	4.45±2.57	13.05±7.63	3.47±0.44
Q9QUI0	Rhoa	Transforming protein RhoA	HFCPNVPIILVGNK	Unmodified	107	0.0995155	2.68136		6.35459	2.70177	1.40812	0.425168	7.19194	8.53855	3.33329	1.18823	2.80332	0.232821	20.0029	20.4871	20.6179	18.3525	18.9591	19.0649	16.3131	17.066	15.7599	11.9747	13.8434	10.3217	0.0159053	0.0204564	0.0400247	0.146261	3D-structure;Cellcycle;Celldivision;Cellmembrane;Cellprojection;Completeproteome;Cytoplasm;Cytoskeleton;GTP-binding;Lipoprotein;Membrane;Methylation;Nucleotide-binding;Phosphoprotein;Prenylation;Proto-oncogene;Referenceproteome;Ublconjugation	cytosol, nucleus, plasma membrane	anatomical structure development;anatomical structure morphogenesis;biological adhesion;biological regulation;cell adhesion;cell differentiation;cell junction organization;cell morphogenesis;cell motility;cellular component assembly;cellular component morphogenesis;cellular component movement;cellular component organization;cellular process;cytoskeleton organization;developmental process;locomoti…	Adherens junction;Axon guidance;Bacterial invasion of epithelial cells;Chemokine signaling pathway;Colorectal cancer;Endocytosis;Focal adhesion;ko05152;Leukocyte transendothelial migration;Neurotrophin signaling pathway;Pancreatic secretion;Pathogenic Escherichia coli infection;Pathways in cancer;Regulation of actin cytoskeleton;T cell receptor signaling pathway;TGF-beta signaling pathway;Tight j…	Ras			NA	NA	NaN	NaN	0.957052	4.30238	6.34585	19.2244
Q60668	Hnrnpd	Heterogeneous nuclear ribonucleoprotein D0	FGEVVDCTLK	Unmodified	107	0.0996215	1.01548		12.5421	1.11147	6.56977	0.088619	11.7445	13.8117	12.0702	3.90725	6.56966	9.2324	24.817	24.9573	24.5312	23.5802	23.6358	23.6059	21.9073	22.3157	21.6663	18.96	19.8058	20.3085	0.00876721	0.00117882	0.0149467	0.0346084	Acetylation;Alternativesplicing;Biologicalrhythms;Completeproteome;Cytoplasm;Directproteinsequencing;DNA-binding;Methylation;Nucleus;Phosphoprotein;Referenceproteome;Repeat;Ribonucleoprotein;RNA-binding;Transcription;Transcriptionregulation	nucleus	biological regulation;biosynthetic process;cellular metabolic process;cellular nitrogen compound metabolic process;cellular process;macromolecule metabolic process;metabolic process;mRNA metabolic process;nitrogen compound metabolic process;nucleobase-containing compound metabolic process;primary metabolic process;regulation of translation;RNA metabolic process		CBFNT;RRM_1			NaN	NaN	NaN	NaN	1.27758	5.25297	6.38225	18.8847
P83917	Cbx1	Chromobox protein homolog 1	CPQVVISFYEER	Unmodified	156	0.0998769	3.66423		8.63293	1.612	1.33719	0.186727	9.01687	10.0183	6.86363	0.18147	NaN	2.49292	19.7791	19.9026	20.1931	18.8752	19.3337	19.3915	16.4442	16.7356	16.4308	9.77177	NaN	14.1019	0.0106492	0.0147333	0.0104153	0.256506	3D-structure;Completeproteome;Nucleus;Phosphoprotein;Referenceproteome;Repeat;Ublconjugation	nucleus	biological regulation		Chromo;Chromo_shadow			NA	6.57±6.19	8.77±4.2	25.78±2.38	0.893847	7.08563	6.44377	17.6047
O08749	Dld	Dihydrolipoyl dehydrogenase, mitochondrial	NETLGGTCLNVGCIPSK	Unmodified	80;85	0.100051	0.867561		23.2034	4.21938	12.9817	0.181843	18.3331	25.5243	25.7529	17.8738	10.5111	10.5601	22.6971	21.2845	22.7216	20.519	19.6928	20.871	20.5418	19.7396	21.194	18.319	16.603	17.7887	0.0370025	0.0297037	0.0355503	0.0500058	Acetylation;Completeproteome;Directproteinsequencing;Disulfidebond;FAD;Flavoprotein;Mitochondrion;NAD;Oxidoreductase;Phosphoprotein;Redox-activecenter;Referenceproteome;Transitpeptide	mitochondrion	anatomical structure morphogenesis;biological regulation;cell maturation;cellular homeostasis;cellular ion homeostasis;cellular metabolic process;cellular process;developmental maturation;developmental process;generation of precursor metabolites and energy;homeostatic process;macromolecule metabolic process;metabolic process;primary metabolic process;protein metabolic process;proteolysis	Citrate cycle (TCA cycle);Glycine, serine and threonine metabolism;Glycolysis / Gluconeogenesis;Pyruvate metabolism;Valine, leucine and isoleucine degradation	Pyr_redox;Pyr_redox_2;Pyr_redox_dim		80;85	NaN	NaN	NaN	NaN	1.70109	4.87844	5.2196	23.1281
P43247	Msh2	DNA mismatch repair protein Msh2	HACVEVQDEVAFIPNDVHFEK	Unmodified	641	0.100134	1.40051		9.81682	2.4991	3.88195	0.254573	12.3331	9.78208	7.33527	5.23979	NaN	2.52411	19.4759	19.0613	19.4014	17.3366	16.8129	17.0285	16.6464	15.8561	15.7423	13.1599	NaN	11.7573	0.0114444	0.0154289	0.0306209	0.0796068	Acetylation;ATP-binding;Cellcycle;Completeproteome;DNA-binding;DNAdamage;DNArepair;Nucleotide-binding;Nucleus;Referenceproteome	nucleus	anatomical structure development;biological regulation;cell activation;cell development;cell differentiation;cellular component organization;cellular metabolic process;cellular nitrogen compound metabolic process;cellular process;chromosome organization;developmental process;DNA metabolic process;DNA recombination;DNA repair;embryo development;generation of precursor metabolites and energy;immune…	Colorectal cancer;Mismatch repair;Pathways in cancer	MutS_I;MutS_II;MutS_III;MutS_IV;MutS_V			NA	13.16±4.96	7.34±1.28	NA
Q3TXS7	Psmd1	26S proteasome non-ATPase regulatory subunit 1	TPEQCPSVVSLLSESYNPHVR	Unmodified	633	0.100305	2.38089		8.56555	4.63327	1.67635	0.540919	13.0464	8.85667	3.79359	NaN	2.50288	0.849828	18.6695	19.6428	19.4455	17.1588	17.7806	17.2054	15.9329	16.2795	14.781	NaN	12.4969	10.3391	0.0267249	0.019925	0.0500805	0.13363	Acetylation;Completeproteome;Phosphoprotein;Proteasome;Referenceproteome;Repeat	cytosol	biological regulation	Proteasome	PC_rep			9.33±0.86	0.64±0.27	22.13±12.75	7.44±0.4	0.357544	5.28477	5.27932	20.075
Q921M7	Fam49b	Protein FAM49B	FTNEETVSFCLR	Unmodified	253	0.100343	1.97334		13.0391	0.554635	4.25807	0.0425364	13.6794	12.7289	12.7089	5.31812	1.07738	6.37871	19.6342	19.615	19.0618	18.083	18.1413	17.7204	16.9765	16.8376	16.2818	13.9289	11.6206	13.8449	0.0167244	0.0126824	0.0220143	0.0996936	Completeproteome;Referenceproteome	cytosol			DUF1394			NA	10.39±3.01	NA	NA
P42932	Cct8	T-complex protein 1 subunit theta	AHEILPELVCCSAK	Unmodified	148;149	0.100403	1.11372		11.021	1.86288	5.448	0.16903	11.3418	12.7027	9.01859	4.25745	8.57435	3.5122	22.2022	18.6616	19.6111	19.8301	16.1661	16.9617	19.2356	15.8808	16.2765	15.339	12.7516	12.1818	0.0909119	0.109176	0.107021	0.125343	Acetylation;ATP-binding;Chaperone;Completeproteome;Cytoplasm;Cytoskeleton;Directproteinsequencing;Isopeptidebond;Nucleotide-binding;Phosphoprotein;Referenceproteome;Ublconjugation	cytosol	cell recognition;cellular component assembly;cellular component organization;cellular metabolic process;cellular process;macromolecule metabolic process;metabolic process;primary metabolic process;protein folding;protein metabolic process		Cpn60_TCP1			NaN	NaN	NaN	NaN
Q9WVE8	Pacsin2	Protein kinase C and casein kinase substrate in neurons protein 2	LCGDLMNCLHER	Unmodified	38;44	0.100521	0.654338		10.6233	1.89205	6.74889	0.178103	10.0728	12.7296	9.06761	7.98757	6.61576	5.64335	21.3208	20.9161	20.4665	19.9073	19.7851	18.9562	18.1625	18.1388	17.1405	16.3813	15.9659	14.8927	0.0204461	0.0264693	0.0327458	0.0487813	3D-structure;Acetylation;Cellmembrane;Cellprojection;Coiledcoil;Completeproteome;Cytoplasm;Cytoplasmicvesicle;Cytoskeleton;Endocytosis;Endosome;Lipid-binding;Membrane;Phosphoprotein;Referenceproteome;SH3domain	cytosol, plasma membrane	anatomical structure morphogenesis;biological regulation;cellular component assembly;cellular component morphogenesis;cellular component organization;cellular membrane organization;cellular process;cytoskeleton organization;developmental process;endocytosis;establishment of localization;membrane invagination;membrane organization;organelle organization;regulation of transport;response to stimulus…		FCH;SH3_9			NaN	NaN	NaN	NaN
O89079	Cope	Coatomer subunit epsilon	NAFYIGSYQQCINEAQR	Unmodified	34	0.100597	1.12708		9.18476	2.25087	4.21615	0.245065	10.9458	9.95967	6.64881	NaN	5.14426	3.28803	18.4785	20.1133	19.5074	16.8392	18.2666	17.8711	15.4542	16.9369	15.6959	NaN	14.0619	12.9927	0.0426754	0.0417331	0.0496288	0.05589	Completeproteome;Cytoplasm;Cytoplasmicvesicle;ER-Golgitransport;Golgiapparatus;Membrane;Phosphoprotein;Proteintransport;Referenceproteome;Transport;Ublconjugation	Golgi apparatus, nucleus	cellular process;establishment of localization;Golgi vesicle transport;protein transport;transport;vesicle-mediated transport		Coatomer_E			10.18±0.98	15.95±2.02	17.27±7.04	7.45±0.92	0.755193	1.26841	2.17262	6.30539
Q8JZQ9	Eif3b	Eukaryotic translation initiation factor 3 subunit B	YWLEEAECR	Unmodified	291	0.100774	-1.15063		9.76222	2.15193	22.7479	0.220435	11.6593	10.2035	7.42385	27.0073	12.4165	28.82	22.8328	22.2758	24.0911	20.4118	19.7205	21.8258	19.9112	19.1382	20.4507	18.9774	16.9021	20.5214	0.0403161	0.0519605	0.0332621	0.0966014	Acetylation;Completeproteome;Cytoplasm;Initiationfactor;Phosphoprotein;Proteinbiosynthesis;Referenceproteome;Repeat;RNA-binding;WDrepeat	nucleus	biological regulation;cellular component assembly;cellular component organization;cellular macromolecular complex assembly;cellular process;macromolecular complex assembly;regulation of translation;ribonucleoprotein complex assembly;translational initiation	RNA transport	eIF2A;RRM_1			3.14±0.99	NA	4.43±1.68	20.82±1.65	0.152244	1.31937	5.59959	6.01302
P60335	Pcbp1	Poly(rC)-binding protein 1	AITIAGVPQSVTECVK	Unmodified	158	0.102798	0.935082		13.1853	2.05416	7.17611	0.155791	11.7108	15.5316	12.3136	6.68158	10.0973	4.74944	21.7751	22.3971	21.9165	20.4654	20.0958	20.9359	18.8607	19.9539	19.0844	16.6615	16.9414	16.61	0.0148006	0.0205404	0.0299237	0.0106549	Acetylation;Completeproteome;Directproteinsequencing;DNA-binding;Nucleus;Phosphoprotein;Referenceproteome;Repeat;Ribonucleoprotein;RNA-binding	nucleus	biological regulation;cellular metabolic process;cellular nitrogen compound metabolic process;cellular process;macromolecule metabolic process;metabolic process;mRNA metabolic process;mRNA processing;nitrogen compound metabolic process;nucleobase-containing compound metabolic process;primary metabolic process;regulation of translation;RNA metabolic process;RNA processing	Spliceosome	KH_1	S-nitrosylation_C(109)		1.18±0.12	14.23±9.73	7.18±6.47	1.79±0.38	1.78829	1.80851	2.88783	18.3808
P42209	Sept1	Septin-1	VHCCLYFISPFGR	Unmodified	136;137	0.103045	1.85878		10.3937	1.87628	3.59664	0.18052	10.9797	11.9071	8.2944	3.29663	1.07391	6.41939	20.4769	19.6933	20.6046	19.1366	18.7689	19.6077	17.4576	16.8061	17.1378	14.2621	12.2435	15.742	0.0243567	0.021932	0.0190132	0.124704	Cellcycle;Celldivision;Completeproteome;Cytoplasm;Cytoskeleton;GTP-binding;Nucleotide-binding;Phosphoprotein;Referenceproteome	cytoskeleton	cell division;cellular component assembly;cellular component organization;cellular process;cytoskeleton organization;establishment of localization;organelle assembly;organelle organization	Bacterial invasion of epithelial cells	Septin			NaN	NaN	NaN	NaN
Q9CQB5	Cisd2	CDGSH iron-sulfur domain-containing protein 2	VVNEINIEDLCLTK	Unmodified	92	0.103052	1.00038		16.8915	4.1899	8.65088	0.248047	12.9797	21.3129	16.382	8.16926	12.0181	5.76527	18.0286	19.391	18.68	16.5744	18.4697	17.5492	15.2835	17.5066	16.3283	13.0837	15.5977	13.5184	0.0364396	0.0540628	0.0679308	0.0955219	2Fe-2S;Autophagy;Completeproteome;Endoplasmicreticulum;Iron;Iron-sulfur;Membrane;Metal-binding;Mitochondrion;Mitochondrionoutermembrane;Referenceproteome;Transmembrane;Transmembranehelix	endoplasmatic reticulum, mitochondrion	aging;autophagy;biological regulation;catabolic process;cellular metabolic process;cellular process;developmental process;metabolic process		MitoNEET_N;zf-CDGSH			2.04±0.35	31.87±13.74	13.13±0.53	1.96±0.23
Q8CIH5	Plcg2	1-phosphatidylinositol 4,5-bisphosphate phosphodiesterase gamma-2	CAEFELR	Unmodified	624	0.10316	-0.890633		7.698	1.09566	14.2679	0.142331	8.47275	6.92325	NaN	15.663	12.8728	NaN	18.6764	19.539	NaN	15.9665	16.5667	NaN	15.2431	15.7901	NaN	13.5377	13.8079	NaN	0.0319218	0.0260906	0.0249273	0.0139735	3D-structure;Calcium;Completeproteome;Hydrolase;Lipiddegradation;Lipidmetabolism;Phosphoprotein;Referenceproteome;Repeat;SH2domain;SH3domain;Transducer	cytosol	biological regulation;biosynthetic process;catabolic process;cell activation;cell differentiation;cellular homeostasis;cellular ion homeostasis;cellular lipid metabolic process;cellular metabolic process;cellular process;developmental process;establishment of localization;homeostatic process;immune system process;ion transport;lipid metabolic process;metabolic process;primary metabolic process;re…	Calcium signaling pathway;Epithelial cell signaling in Helicobacter pylori infection;ErbB signaling pathway;Fc epsilon RI signaling pathway;Fc gamma R-mediated phagocytosis;Glioma;Inositol phosphate metabolism;Leukocyte transendothelial migration;Natural killer cell mediated cytotoxicity;Neurotrophin signaling pathway;Non-small cell lung cancer;Pathways in cancer;Phosphatidylinositol signaling sy…	C2;EF-hand_like;PI-PLC-X;PI-PLC-Y;SH2;SH3_1			NaN	NaN	NA	NA
Q8BG30	Nelfa	Negative elongation factor A	VSECEASAMLPLECQYLNK	Unmodified	131;141	0.103182	3.15885		9.36315	1.31006	1.28539	0.139916	NaN	10.2895	8.4368	NaN	0.534449	2.03634	NaN	20.1709	19.3189	NaN	19.0806	17.9012	NaN	17.0468	15.8789	NaN	11.5406	12.313	0.0305121	0.0451013	0.0501635	0.0457936	Completeproteome;Nucleus;Phosphoprotein;Referenceproteome;Repressor;Transcription;Transcriptionregulation	nucleus	biological regulation;biosynthetic process;cellular metabolic process;cellular nitrogen compound metabolic process;cellular process;macromolecule metabolic process;metabolic process;nitrogen compound metabolic process;nucleobase-containing compound metabolic process;primary metabolic process;RNA metabolic process					NaN	NaN	NaN	NaN
Q8BP47	Nars	Asparagine--tRNA ligase, cytoplasmic	NDPSLPEPACVK	Unmodified	125	0.103307	3.63483		9.72334	2.84092	1.91493	0.292175	12.8239	9.10081	7.24531	4.77175	0.106712	0.866339	21.7371	20.9123	20.2789	19.3925	18.518	17.8884	18.972	17.5921	16.6006	15.0737	8.64748	11.0501	0.0348581	0.0406119	0.0672057	0.280145	Acetylation;Aminoacyl-tRNAsynthetase;ATP-binding;Completeproteome;Cytoplasm;Ligase;Nucleotide-binding;Phosphoprotein;Proteinbiosynthesis;Referenceproteome	cytosol	amine metabolic process;cellular amino acid metabolic process;cellular ketone metabolic process;cellular metabolic process;cellular nitrogen compound metabolic process;cellular process;macromolecule metabolic process;metabolic process;nitrogen compound metabolic process;nucleobase-containing compound metabolic process;organic acid metabolic process;primary metabolic process;RNA metabolic process;…	Aminoacyl-tRNA biosynthesis	tRNA_anti-codon;tRNA-synt_2	S-nitrosylation_C(277)		1.34±0.2	9.03±5.16	4.98±2.28	0.16±0.08
P37913	Lig1	DNA ligase 1	DSCEGLMVK	Unmodified	717	0.103404	-1.16941		9.63781	1.48859	21.8845	0.154453	NaN	10.6904	8.58522	NaN	25.7092	18.0597	NaN	21.7036	21.205	NaN	18.9669	18.4267	NaN	18.6411	17.7925	NaN	17.436	16.2449	0.0164331	0.0204302	0.0329395	0.0500128	Acetylation;ATP-binding;Cellcycle;Celldivision;Completeproteome;DNAdamage;DNArecombination;DNArepair;DNAreplication;Isopeptidebond;Ligase;Magnesium;Metal-binding;Nucleotide-binding;Nucleus;Phosphoprotein;Referenceproteome;Ublconjugation	nucleus	biosynthetic process;cell division;cellular metabolic process;cellular nitrogen compound metabolic process;cellular process;DNA ligation;DNA metabolic process;DNA recombination;DNA repair;DNA replication;macromolecule metabolic process;metabolic process;nitrogen compound metabolic process;nucleobase-containing compound metabolic process;primary metabolic process;response to chemical stimulus;resp…	Base excision repair;DNA replication;Mismatch repair;Nucleotide excision repair	DNA_ligase_A_C;DNA_ligase_A_M;DNA_ligase_A_N			NaN	NaN	7.11±1.15	NA
P97351	Rps3a	40S ribosomal protein S3a	LFCVGFTK	Unmodified	139	0.103766	2.16332		10.8597	2.51045	3.04378	0.231171	13.5092	8.51639	10.5535	NaN	1.14837	4.9392	19.2241	21.0738	22.9357	17.2117	18.6783	21.1595	16.5455	17.6486	19.8524	NaN	12.2507	16.893	0.0880451	0.104936	0.0934587	0.22527	Acetylation;Completeproteome;Cytoplasm;Differentiation;Nucleus;Phosphoprotein;Referenceproteome;Ribonucleoprotein;Ribosomalprotein	cytosol, nucleus	biological regulation;biosynthetic process;cell differentiation;cellular metabolic process;cellular process;cytoplasmic translation;developmental process;macromolecule metabolic process;metabolic process;primary metabolic process;protein metabolic process;translation	Ribosome	Ribosomal_S3Ae			3.02±0.09	3.66±1.72	7.89±7.03	4.21±0.48	0.784499	5.93619	4.72367	16.5588
P42208	Sept2	Septin-2	LTVVDTPGYGDAINCR	Unmodified	111	0.10402	2.27703		11.6842	1.29533	3.80831	0.110862	10.9831	13.179	10.8906	1.65991	8.81926	0.945761	20.702	21.3929	19.144	18.6046	19.3107	17.0703	17.6832	18.6731	16.1115	12.716	15.9407	10.3597	0.0564334	0.0624943	0.0738604	0.215427	3D-structure;Acetylation;Cellcycle;Celldivision;Cellmembrane;Cellprojection;Centromere;Chromosome;Completeproteome;Cytoplasm;Cytoskeleton;Directproteinsequencing;GTP-binding;Kinetochore;Membrane;Mitosis;Nucleotide-binding;Phosphoprotein;Referenceproteome	cytoskeleton, plasma membrane	anatomical structure formation involved in morphogenesis;biological regulation;cellular component assembly;cellular component organization;cellular macromolecular complex assembly;cellular process;cytokinesis;developmental process;macromolecular complex assembly;metabolic process;mitosis;nuclear division;organelle fission;organelle organization;protein complex assembly;protein polymerization;regu…		Septin			8.25±0.4	8.5±1.18	8.26±0.25	2.65±0.4	3.49914	2.33017	5.39286	32.6607
P52431	Pold1	DNA polymerase delta catalytic subunit	DCPIFYMR	Unmodified	1074	0.104059	2.20774		9.77564	0.801096	2.33312	0.0819481	9.20918	NaN	10.3421	3.32326	NaN	1.34299	20.6403	NaN	19.4947	18.3604	NaN	16.3492	17.3389	NaN	16.3788	13.4979	NaN	10.1503	0.0403669	0.0819447	0.0402693	0.200193	4Fe-4S;Completeproteome;Directproteinsequencing;DNA-binding;DNA-directedDNApolymerase;DNAreplication;Exonuclease;Hydrolase;Iron;Iron-sulfur;Metal-binding;Nuclease;Nucleotidyltransferase;Nucleus;Referenceproteome;Transferase;Zinc;Zinc-finger	nucleus	biological regulation;biosynthetic process;cellular metabolic process;cellular nitrogen compound metabolic process;cellular process;DNA metabolic process;DNA repair;DNA replication;homeostatic process;macromolecule metabolic process;metabolic process;nitrogen compound metabolic process;nucleobase-containing compound metabolic process;primary metabolic process;response to abiotic stimulus;response…	Base excision repair;DNA replication;Homologous recombination;Mismatch repair;Nucleotide excision repair;Purine metabolism;Pyrimidine metabolism	DNA_pol_B;DNA_pol_B_exo1;zf-C4pol			NaN	NaN	NaN	NaN
P34884	Mif	Macrophage migration inhibitory factor	LLCGLLSDRLHISPDR	Unmodified	81	0.104216	1.39321		15.0168	0.721067	6.47983	0.0480175	15.4066	15.459	14.1847	8.99415	7.78168	2.66365	20.7151	21.0321	19.9977	18.4078	19.3989	18.2505	18.2581	18.5809	17.4008	15.0689	15.832	13.059	0.025749	0.0333199	0.0337328	0.0977564	3D-structure;Acetylation;Completeproteome;Cytokine;Cytoplasm;Directproteinsequencing;Immunity;Inflammatoryresponse;Innateimmunity;Isomerase;Referenceproteome;Secreted	cytosol	aging;biological regulation;biosynthetic process;cell proliferation;cellular component assembly;cellular component organization;cellular ketone metabolic process;cellular lipid metabolic process;cellular metabolic process;cellular process;developmental process;immune system process;lipid metabolic process;locomotion;macromolecular complex assembly;metabolic process;organic acid metabolic process;…	Phenylalanine metabolism;Tyrosine metabolism	MIF			1.34±0.3	4.58±1.61	6.66±0.9	0.37±0.14
O55029	Copb2	Coatomer subunit beta'	TFEVCDLPVR	Unmodified	56	0.104389	1.49857		10.7312	0.0755899	3.95719	0.0070439	10.7847	10.6778	NaN	2.84536	5.06902	NaN	22.1226	22.6056	NaN	19.5667	19.9621	NaN	19.0743	19.5412	NaN	14.4731	15.735	NaN	0.0152715	0.0141462	0.0170993	0.0590769	Acetylation;Coiledcoil;Completeproteome;Cytoplasm;Cytoplasmicvesicle;ER-Golgitransport;Golgiapparatus;Membrane;Phosphoprotein;Proteintransport;Referenceproteome;Repeat;Transport;WDrepeat	Golgi apparatus	cellular process;establishment of localization;Golgi vesicle transport;protein transport;transport;vesicle-mediated transport		Coatomer_WDAD;WD40			1.53±0.17	0.8±0.43	0.95±0.08	3.78±0.4	0.630358	1.93019	2.53016	6.42363
Q9D7G0	Prps1	Ribose-phosphate pyrophosphokinase 1	VTAVIPCFPYAR	Unmodified	91	0.105227	3.35701		11.1628	0.812087	3.03982	0.0727492	10.3646	11.9881	11.1358	0.54622	8.28913	0.284096	22.6608	22.452	21.419	20.8851	20.6608	19.8809	19.5484	19.5759	18.4226	13.3767	17.193	11.4256	0.0299824	0.0257426	0.0343058	0.209562	ATP-binding;Completeproteome;Directproteinsequencing;Kinase;Magnesium;Metal-binding;Nucleotide-binding;Nucleotidebiosynthesis;Referenceproteome;Transferase	cytosol	alcohol metabolic process;anatomical structure development;anatomical structure morphogenesis;biosynthetic process;carbohydrate metabolic process;cellular aromatic compound metabolic process;cellular metabolic process;cellular nitrogen compound metabolic process;cellular process;developmental process;heterocycle metabolic process;metabolic process;nitrogen compound metabolic process;nucleobase-co…	Pentose phosphate pathway;Purine metabolism	Pribosyl_synth;Pribosyltran_N			NA	NA	NA	NA	0.959102	1.62292	2.95725	11.6822
Q8K0C9	Gmds	GDP-mannose 4,6 dehydratase	IYLGQLECFSLGNLDAK	Unmodified	237	0.105437	1.3937		11.7171	3.26532	4.43773	0.278681	9.40814	NaN	14.026	5.19899	NaN	3.67646	18.0324	NaN	16.5898	16.1543	NaN	14.7559	14.765	NaN	13.974	11.9657	NaN	10.0444	0.0589259	0.0639801	0.0389242	0.12345	Acetylation;Completeproteome;Lyase;NADP;Referenceproteome	cytosol	alcohol metabolic process;biological regulation;biosynthetic process;carbohydrate metabolic process;cellular metabolic process;cellular nitrogen compound metabolic process;cellular process;metabolic process;nitrogen compound metabolic process;nucleobase-containing compound metabolic process;nucleotide-sugar metabolic process;primary metabolic process;response to stimulus;signal transduction;small…	Amino sugar and nucleotide sugar metabolism;Fructose and mannose metabolism	Epimerase			NaN	NaN	NaN	NaN
Q61823	Pdcd4	Programmed cell death protein 4	FVEECFQAGIISK	Unmodified	433	0.105465	1.65565		9.91678	2.39607	3.86899	0.241618	12.6835	8.5418	8.52503	7.66166	1.78045	2.16487	19.3204	19.0896	19.3166	18.9209	18.8764	19.4305	16.5371	15.6691	15.893	15.3297	13.0907	13.9325	0.00686871	0.0161391	0.0281064	0.0801072	3D-structure;Acetylation;Apoptosis;Completeproteome;Cytoplasm;Nucleus;Phosphoprotein;Referenceproteome;Repeat;RNA-binding;Tumorsuppressor;Ublconjugation	nucleus	aging;biological regulation;cell death;cellular process;death;developmental process;regulation of protein modification process		MA3			NA	6.71±3.44	5.04±2.44	NA
P17710	Hk1	Hexokinase-1	CTVSFLLSEDGSGK	Unmodified	886	0.105482	-1.04041		18.2831	5.5187	36.3932	0.301846	12.4474	23.4178	18.9842	NaN	37.3582	35.4283	17.2485	20.0735	19.6014	15.7977	18.6259	18.2537	14.4342	18.3641	17.508	NaN	17.8802	17.3877	0.079752	0.0875175	0.123242	0.0197489	Allostericenzyme;Alternativeinitiation;Alternativesplicing;ATP-binding;Completeproteome;Directproteinsequencing;Glycolysis;Kinase;Membrane;Mitochondrion;Mitochondrionoutermembrane;Nucleotide-binding;Phosphoprotein;Referenceproteome;Repeat;Transferase	cytosol	alcohol metabolic process;biological regulation;carbohydrate metabolic process;catabolic process;cellular homeostasis;cellular metabolic process;cellular process;generation of precursor metabolites and energy;homeostatic process;metabolic process;phosphorus metabolic process;primary metabolic process;small molecule metabolic process	Amino sugar and nucleotide sugar metabolism;Butirosin and neomycin biosynthesis;Carbohydrate digestion and absorption;Fructose and mannose metabolism;Galactose metabolism;Glycolysis / Gluconeogenesis;Insulin signaling pathway;Starch and sucrose metabolism;Streptomycin biosynthesis;Type II diabetes mellitus	Hexokinase_1;Hexokinase_2			NaN	NaN	NaN	NaN
Q9D8U8	Snx5	Sorting nexin-5	NNVSLLQSCIDLFK	Unmodified	397	0.105613	2.03304		13.3917	0.356126	4.3084	0.026593	13.3033	13.7837	13.0881	0.983163	5.76037	6.18167	19.0092	19.708	19.816	17.1475	17.5378	17.9724	16.305	17.063	17.0847	10.4934	13.5057	14.0486	0.0224473	0.0235093	0.0264026	0.151011	Acetylation;Cellmembrane;Cellprojection;Completeproteome;Cytoplasm;Cytoplasmicvesicle;Endocytosis;Endosome;Lipid-binding;Membrane;Proteintransport;Referenceproteome;Transport	plasma membrane	cellular component organization;cellular membrane organization;cellular process;endocytosis;endosome transport;establishment of localization;membrane invagination;membrane organization;organelle organization;protein transport;transport;vesicle organization;vesicle-mediated transport		PX;Vps5			9.87±0.43	3.53±1.58	11.3±2.21	10.79±0.59
Q9Z2D8	Mbd3	Methyl-CpG-binding domain protein 3	NPGVWLNTAQPLCK	Unmodified	215	0.105669	1.03132		10.9261	2.6259	5.2763	0.240332	NaN	12.7829	9.06932	NaN	4.97971	5.5729	NaN	20.3169	20.7675	NaN	19.1555	19.1685	NaN	17.5465	17.4418	NaN	14.9014	15.0858	0.0155106	0.000479738	0.00423201	0.00869644	Alternativesplicing;Chromosome;Coiledcoil;Completeproteome;DNA-binding;Nucleus;Phosphoprotein;Referenceproteome;Transcription;Transcriptionregulation	nucleus	anatomical structure development;biological regulation;biosynthetic process;cellular component organization;cellular metabolic process;cellular nitrogen compound metabolic process;cellular process;chromatin modification;chromatin organization;chromosome organization;developmental process;embryo development;gene silencing;histone modification;macromolecule metabolic process;macromolecule modificat…		MBD;MBD_C			7.68±0.45	10.11±5.49	16.24±10.42	NA
Q8BH24	Tm9sf4	Transmembrane 9 superfamily member 4	TQLPYEYYSLPFCQPIK	Unmodified	64	0.105779	-0.423724		72.6849	2.19062	97.5082	0.0301385	NaN	74.2339	71.1359	NaN	95.0163	100	NaN	17.0526	16.5819	NaN	12.3188	NaN	NaN	18.5792	17.8832	NaN	16.5717	14.5977	0.0197913	NaN	0.0269949	0.0895641	Completeproteome;Membrane;Phosphoprotein;Referenceproteome;Signal;Transmembrane;Transmembranehelix	endosome			EMP70			NaN	NaN	NA	NA
Q6GQT9	Nomo1	Nodal modulator 1	DCSIYGEDTVTDEEGK	Unmodified	980	0.105837	-0.733819		51.6251	7.55982	85.4346	0.146437	46.2795	56.9707	NaN	82.7682	88.1009	NaN	15.7131	16.3308	NaN	13.0012	11.9335	NaN	15.498	16.7357	NaN	15.2652	14.8218	NaN	0.0272613	0.0605565	0.0543025	0.0208417	Coiledcoil;Completeproteome;Glycoprotein;Membrane;Phosphoprotein;Referenceproteome;Signal;Transmembrane;Transmembranehelix	endoplasmatic reticulum						NaN	NaN	NA	20.63±2.74
Q9JHU9	Isyna1	Inositol-3-phosphate synthase 1	SCIENIFR	Unmodified	485	0.107276	1.6152		8.25459	0.757525	3.19953	0.0917702	9.07447	8.10863	7.58066	1.06584	4.25236	4.28039	20.8601	21.2768	20.2648	18.2077	18.226	17.4039	17.5353	17.7744	16.657	11.6713	13.7331	12.9209	0.0244523	0.0261589	0.033967	0.0812992	Completeproteome;Cytoplasm;Inositolbiosynthesis;Isomerase;Lipidbiosynthesis;Lipidmetabolism;NAD;Phospholipidbiosynthesis;Phospholipidmetabolism;Referenceproteome	cytosol	alcohol metabolic process;biosynthetic process;carbohydrate metabolic process;cellular lipid metabolic process;cellular metabolic process;cellular process;lipid metabolic process;metabolic process;primary metabolic process;small molecule metabolic process	Inositol phosphate metabolism;Streptomycin biosynthesis	Inos-1-P_synth;NAD_binding_5			NA	11.92±1.49	4.29±0.77	5.93±2.71
P10404		MLV-related proviral Env polyprotein	WGCETTGQAYWK	Unmodified	131	0.108351	-0.654703		41.7435	0.586404	65.9809	0.0140478	41.3289	42.1582	NaN	71.9179	60.0439	NaN	18.3421	18.2021	NaN	16.8507	16.1075	NaN	17.8366	17.7458	NaN	18.2074	16.6951	NaN	0.0054178	0.0318901	0.00360887	0.0612766	3D-structure;Cellmembrane;Cleavageonpairofbasicresidues;Coiledcoil;Completeproteome;Disulfidebond;Glycoprotein;Lipoprotein;Membrane;Metal-binding;Palmitate;Polymorphism;Referenceproteome;Signal;Transmembrane;Transmembranehelix;Viralenvelopeprotein;Virion;Zinc	plasma membrane			TLV_coat			NaN	NaN	NaN	NaN
Q9CY58	Serbp1	Plasminogen activator inhibitor 1 RNA-binding protein	PGHLQEGFGCVVTNR	Unmodified	11	0.108538	1.48917		13.8455	2.14986	5.86524	0.155275	14.7037	15.4337	11.3991	10.9871	3.82993	2.77868	21.7935	21.956	20.7991	20.3705	20.394	19.4533	19.2572	19.502	17.8407	17.3523	15.7438	14.3245	0.0291091	0.0267258	0.0475377	0.0958373	Acetylation;Alternativesplicing;Completeproteome;Cytoplasm;Nucleus;Phosphoprotein;Referenceproteome;RNA-binding	nucleus	biological regulation		HABP4_PAI-RBP1			NaN	NaN	NaN	NaN	1.03624	2.53506	3.40916	13.0387
P63158	Hmgb1	High mobility group protein B1	RPPSAFFLFCSEYRPK	Unmodified	106	0.108561	1.1679		14.9572	4.17127	6.95179	0.27888	11.376	19.5372	13.9584	3.73707	8.29123	8.82706	23.193	22.9014	23.3154	22.2509	22.3586	22.235	20.2313	20.8593	20.6915	17.5639	18.8912	18.8664	0.00919252	0.00301782	0.0157882	0.0411736	Acetylation;Chromosome;Completeproteome;Cytoplasm;Directproteinsequencing;DNA-binding;Heparin-binding;Isopeptidebond;Nucleus;Phosphoprotein;Referenceproteome;Repeat;Ublconjugation	endosome	biological regulation;cellular metabolic process;cellular nitrogen compound metabolic process;cellular process;DNA ligation;DNA metabolic process;DNA recombination;immune system process;macromolecule metabolic process;metabolic process;nitrogen compound metabolic process;nucleobase-containing compound metabolic process;primary metabolic process;regulation of transport;response to stimulus;respons…	Base excision repair	HMG_box;HMG_box_2			NA	NA	16.6±4.38	98.71±1.29	0.476156	7.29562	4.06081	19.5961
Q60931	Vdac3	Voltage-dependent anion-selective channel protein 3	CNTPTYCDLGK	Acetyl (Protein N-term)	2;8	0.108794	2.58112		9.75969	1.41962	2.51728	0.145457	9.21441	11.3711	8.69355	2.78675	4.41997	0.34512	21.8345	22.3769	21.367	19.8912	21.0254	19.3092	18.534	19.4145	17.9743	14.7667	16.5908	11.1355	0.023121	0.0434754	0.0389481	0.196062	Acetylation;Completeproteome;Directproteinsequencing;Iontransport;Isopeptidebond;Membrane;Mitochondrion;Mitochondrionoutermembrane;NAD;Nucleotide-binding;Phosphoprotein;Porin;Referenceproteome;Transmembrane;Transmembranebetastrand;Transport;Ublconjugation	mitochondrion	behavior;cell communication;cell-cell signaling;cellular process;multicellular organismal process;neurological system process;response to stimulus;response to stress;signaling	Calcium signaling pathway;Huntington's disease;Parkinson's disease	Porin_3			NaN	NaN	NaN	NaN	2.59031	3.07266	5.64962	39.6586
P97351	Rps3a	40S ribosomal protein S3a	NCLTNFHGMDLTR	Unmodified	96	0.110047	-0.888341		48.0572	15.9025	85.4768	0.330908	58.3834	56.044	29.7443	85.8178	94.4924	76.1203	19.453	19.6707	19.7419	17.4535	16.5744	17.7656	19.9414	20.0212	18.5019	20.0507	20.6751	19.4381	0.00767072	0.0357777	0.0438761	0.0308412	Acetylation;Completeproteome;Cytoplasm;Differentiation;Nucleus;Phosphoprotein;Referenceproteome;Ribonucleoprotein;Ribosomalprotein	cytosol, nucleus	biological regulation;biosynthetic process;cell differentiation;cellular metabolic process;cellular process;cytoplasmic translation;developmental process;macromolecule metabolic process;metabolic process;primary metabolic process;protein metabolic process;translation	Ribosome	Ribosomal_S3Ae			15.99±0.95	13.54±1.59	14.05±4.9	7.83±0.63	0.114736	21.8201	21.7771	33.8873
Q922B2	Dars	Aspartate--tRNA ligase, cytoplasmic	VFCIGPVFR	Unmodified	267	0.110306	4.70932		12.1331	1.32849	1.38944	0.109493	11.2101	13.6557	11.5335	2.14398	0.0229823	2.00137	20.8443	20.7053	20.9895	19.0265	18.6027	19.283	17.8587	18.0447	18.0502	13.5142	6.51584	13.6693	0.00681691	0.0181101	0.00606133	0.363747	Acetylation;Aminoacyl-tRNAsynthetase;ATP-binding;Completeproteome;Cytoplasm;Ligase;Nucleotide-binding;Phosphoprotein;Proteinbiosynthesis;Referenceproteome	cytosol	amine metabolic process;cellular amino acid metabolic process;cellular ketone metabolic process;cellular metabolic process;cellular nitrogen compound metabolic process;cellular process;macromolecule metabolic process;metabolic process;nitrogen compound metabolic process;nucleobase-containing compound metabolic process;organic acid metabolic process;primary metabolic process;RNA metabolic process;…	Aminoacyl-tRNA biosynthesis	tRNA_anti-codon;tRNA-synt_2			1.19±0.18	1.04±0.45	4.14±2.87	1.35±0.42
P80316	Cct5	T-complex protein 1 subunit epsilon	ESNPALGIDCLHK	Unmodified	493	0.111495	-1.57668		11.7395	4.66889	34.0988	0.397707	13.8803	14.9541	6.3841	24.6477	43.55	NaN	22.0043	21.4142	20.5584	19.7307	18.8899	18.3046	19.371	18.9065	16.6842	18.1185	18.5156	NaN	0.0340907	0.0377787	0.0783841	0.0153296	Acetylation;ATP-binding;Chaperone;Completeproteome;Cytoplasm;Cytoskeleton;Directproteinsequencing;Nucleotide-binding;Phosphoprotein;Referenceproteome	cytosol	cell recognition;cellular metabolic process;cellular process;macromolecule metabolic process;metabolic process;multi-organism process;primary metabolic process;protein folding;protein metabolic process;response to biotic stimulus;response to stimulus		Cpn60_TCP1			4.98±0.3	3.49±0.99	2.03±0.81	4.78±0.3
Q9D0K2	Oxct1	Succinyl-CoA:3-ketoacid coenzyme A transferase 1, mitochondrial	NFNLPMCK	Unmodified	235	0.111569	1.33506		8.65654	0.11161	3.54821	0.0128932	8.73546	NaN	8.57762	4.45229	NaN	2.64413	21.5745	NaN	21.0754	20.3687	NaN	19.9792	18.1894	NaN	17.6615	15.9451	NaN	14.7768	0.0165495	0.013652	0.0208241	0.0537802	Completeproteome;Directproteinsequencing;Mitochondrion;Phosphoprotein;Referenceproteome;Transferase;Transitpeptide	mitochondrion	anatomical structure development;biological regulation;catabolic process;cellular ketone body metabolic process;cellular ketone metabolic process;cellular metabolic process;cellular process;developmental process;metabolic process;regulation of transport;response to chemical stimulus;response to drug;response to endogenous stimulus;response to external stimulus;response to extracellular stimulus;r…	Butanoate metabolism;Synthesis and degradation of ketone bodies;Valine, leucine and isoleucine degradation	CoA_trans			NA	6.81±1.81	4.52±0.42	NA
O35218	Cpsf2	Cleavage and polyadenylation specificity factor subunit 2	DLFIQWCQDPK	Unmodified	346	0.112158	0.74128		12.7134	1.40891	7.60794	0.11082	11.7172	13.7097	NaN	6.97929	8.23659	NaN	19.2733	19.1363	NaN	17.0427	16.8955	NaN	16.3598	16.4823	NaN	13.3063	13.4177	NaN	0.00504421	0.00613353	0.00527495	0.00589468	Completeproteome;mRNAprocessing;Nucleus;Phosphoprotein;Referenceproteome;RNA-binding	nucleus	cellular metabolic process;cellular nitrogen compound metabolic process;cellular process;macromolecule metabolic process;metabolic process;mRNA metabolic process;mRNA processing;nitrogen compound metabolic process;nucleobase-containing compound metabolic process;primary metabolic process;RNA metabolic process;RNA processing	mRNA surveillance pathway	Beta-Casp;CPSF100_C;Lactamase_B;RMMBL			NaN	NaN	NaN	NaN
Q8R081	Hnrnpl	Heterogeneous nuclear ribonucleoprotein L	VFNVFCLYGNVEK	Unmodified	401	0.112336	2.37074		10.4236	0.747586	2.97643	0.0717206	9.63746	11.1255	10.5078	0.487981	5.28194	3.15938	20.8719	21.6062	21.2545	19.2289	20.0989	19.7993	17.6429	18.6083	18.1642	11.557	15.9344	14.8614	0.0172875	0.0224247	0.0266403	0.161608	3D-structure;Acetylation;Completeproteome;Cytoplasm;Directproteinsequencing;Nucleus;Phosphoprotein;Referenceproteome;Repeat;Ribonucleoprotein;RNA-binding	nucleus	cellular metabolic process;cellular nitrogen compound metabolic process;cellular process;macromolecule metabolic process;metabolic process;mRNA metabolic process;mRNA processing;nitrogen compound metabolic process;nucleobase-containing compound metabolic process;primary metabolic process;RNA metabolic process;RNA processing					1.55±0.24	NA	2.75±1.44	3.68±0.29	0.797981	5.53048	4.02039	19.0964
P63242	Eif5a	Eukaryotic translation initiation factor 5A-1	KYEDICPSTHNMDVPNIK	Unmodified	73	0.113049	-0.743388		20.2062	6.22268	32.8092	0.30796	19.2027	26.8696	14.5462	32.6835	31.1013	34.6427	19.061	20.7948	21.1635	17.1872	19.4315	19.0709	16.988	19.3503	18.609	16.1448	18.284	18.1551	0.0551964	0.064925	0.0659619	0.0684387	Acetylation;Completeproteome;Cytoplasm;Directproteinsequencing;Elongationfactor;Endoplasmicreticulum;Hypusine;Membrane;mRNAtransport;Nuclearporecomplex;Nucleus;Proteinbiosynthesis;Proteintransport;Referenceproteome;RNA-binding;Translocation;Transport	nucleus	aging;biological regulation;cell death;cellular process;death;developmental process;establishment of localization;nuclear transport;nucleobase-containing compound transport;nucleocytoplasmic transport;protein targeting;protein transport;regulation of translation;transport		eIF-5a	S-nitrosylation_C(73)		2.85±0.25	8.49±4.39	4.11±1.51	5.26±0.56	2.27758	4.55994	6.07119	21.1608
P05213	Tuba1b	Tubulin alpha-1B chain	AYHEQLSVAEITNACFEPANQMVK	Unmodified	295	0.114279	1.34204		9.07317	2.32634	3.72554	0.256398	10.1939	10.627	6.3986	NaN	5.02649	2.4246	21.0965	20.8849	21.2639	19.2434	19.4027	19.1562	17.9574	17.8128	17.3932	NaN	15.1628	13.8255	0.00900912	0.00648732	0.0165371	0.0652413	Acetylation;Completeproteome;Cytoplasm;Cytoskeleton;Directproteinsequencing;GTP-binding;Isopeptidebond;Methylation;Microtubule;Nitration;Nucleotide-binding;Phosphoprotein;Referenceproteome;Ublconjugation	cytoskeleton	cellular component assembly;cellular component organization;cellular macromolecular complex assembly;cellular metabolic process;cellular process;cytoskeleton organization;macromolecular complex assembly;macromolecule metabolic process;metabolic process;organelle organization;primary metabolic process;protein complex assembly;protein folding;protein metabolic process;protein polymerization;respons…	Gap junction;Pathogenic Escherichia coli infection;Phagosome	Tubulin;Tubulin_C	S-nitrosylation_C(295)		NA	NA	NaN	NaN	0.733024	7.68511	5.75451	19.0918
Q80UM3	Naa15	N-alpha-acetyltransferase 15, NatA auxiliary subunit	GELLLQLCR	Unmodified	238	0.114541	1.82965		12.7863	0.9155	4.95773	0.0715999	13.7196	11.8897	12.7497	1.9889	10.7103	2.17399	21.0249	21.7901	21.3739	19.0668	19.5353	19.5491	18.3721	18.9005	18.5992	13.4439	16.4758	14.0573	0.0179046	0.0141644	0.0142325	0.109353	Acetylation;Angiogenesis;Completeproteome;Cytoplasm;Developmentalprotein;Differentiation;Nucleus;Phosphoprotein;Referenceproteome;Repeat;TPRrepeat;Transcription;Transcriptionregulation	cytosol	anatomical structure formation involved in morphogenesis;biological regulation;biosynthetic process;cell differentiation;cellular metabolic process;cellular nitrogen compound metabolic process;cellular process;developmental process;macromolecule metabolic process;macromolecule modification;metabolic process;nitrogen compound metabolic process;nucleobase-containing compound metabolic process;prima…		NARP1;TPR_2			NA	4.71±2.3	13.37±7.56	2.12±0.32	1.84808	3.44789	2.01637	17.3405
Q61164	Ctcf	Transcriptional repressor CTCF	RYHDPNFVPAAFVCSK	Unmodified	557	0.114584	-0.830373		29.0484	7.45556	51.8087	0.25666	37.6262	24.1262	25.3927	62.3656	37.1994	55.8612	19.4489	19.8547	20.4919	17.5672	18.4631	18.744	18.7197	18.2017	18.937	18.2959	17.7076	19.0838	0.026378	0.0336618	0.0202884	0.0376043	Acetylation;Activator;Centromere;Chromatinregulator;Chromosome;Chromosomepartition;Completeproteome;DNA-binding;Isopeptidebond;Metal-binding;Nucleus;Phosphoprotein;Referenceproteome;Repeat;Repressor;Transcription;Transcriptionregulation;Tumorsuppressor;Ublconjugation;Zinc;Zinc-finger	nucleus	biological regulation;cellular component assembly;cellular component organization;cellular metabolic process;cellular nitrogen compound metabolic process;cellular process;chromatin modification;chromatin organization;chromosome organization;chromosome segregation;DNA metabolic process;DNA modification;macromolecule metabolic process;macromolecule modification;metabolic process;nitrogen compound m…		zf-C2H2			NA	0.61±0.26	NA	NA
Q9D8N0	Eef1g	Elongation factor 1-gamma	AAAPAPEEEMDECEQALAAEPK	Unmodified	266	0.114657	-0.757765		6.58935	0.203159	11.5085	0.0308314	6.38907	6.79527	6.58371	7.83207	12.0408	14.6525	21.2482	21.0183	21.6351	18.4833	18.1139	18.5663	17.3752	17.2405	17.8084	14.9265	15.245	16.0241	0.0146341	0.0130976	0.0169808	0.0366708	Acetylation;Completeproteome;Directproteinsequencing;Elongationfactor;Proteinbiosynthesis;Referenceproteome	nucleus	multi-organism process;response to biotic stimulus;response to stimulus		EF1G;GST_C;GST_N			2.96±0.38	3.82±2.47	8.17±1.3	2.46±0.54	2.32448	0.382497	0.823758	8.65604
Q91WJ8	Fubp1	Far upstream element-binding protein 1	SCMLTGTPESVQSAK	Unmodified	144	0.114848	1.0448		10.4884	4.21601	5.01254	0.401967	7.77075	15.3452	8.3494	6.95817	3.88235	4.19711	21.6125	21.6451	21.5656	19.8759	20.2132	19.6811	18.0434	19.1813	18.1092	16.1348	15.5834	15.1685	0.00184956	0.0135123	0.0346345	0.0310165	3D-structure;Acetylation;Alternativesplicing;Completeproteome;Directproteinsequencing;DNA-binding;Nucleus;Phosphoprotein;Referenceproteome;Repeat;Transcription;Transcriptionregulation;Ublconjugation	nucleus	biological regulation		DUF1897;KH_1			3.4±0.12	16.36±8.07	2.52±1.23	1.96±0.53	0.919474	1.62077	2.59668	8.10838
Q99MD9	Nasp	Nuclear autoantigenic sperm protein	KPTDGASSSNCVTDISHLVR	Unmodified	694	0.114901	2.15877		12.3886	2.27043	3.78834	0.183267	12.932	14.3381	9.89584	6.39612	0.766762	4.20213	20.3294	20.3177	19.8434	18.3855	18.239	17.8187	17.5782	17.7389	16.6567	14.5142	11.2231	13.3079	0.0137514	0.0162122	0.0337075	0.127927	Acetylation;Alternativesplicing;Cellcycle;Coiledcoil;Completeproteome;Cytoplasm;DNAreplication;Nucleus;Phosphoprotein;Proteintransport;Referenceproteome;Repeat;TPRrepeat;Transport	nucleus	anatomical structure development;biosynthetic process;cell cycle;cell proliferation;cellular component assembly;cellular component organization;cellular macromolecular complex assembly;cellular metabolic process;cellular nitrogen compound metabolic process;cellular process;chromatin modification;chromatin organization;chromosome organization;developmental process;DNA metabolic process;DNA replica…		SHNi-TPR;TPR_1			NA	15.35±7.98	4.35±4.02	NA	0.680151	4.19698	3.00823	12.3386
Q9JIX8	Acin1	Apoptotic chromatin condensation inducer in the nucleus	SHCFVTYSTVEEAVATR	Unmodified	1011	0.115014	0.770054		16.8945	1.70071	10.2235	0.100666	16.7296	15.2823	18.6717	8.54722	7.94033	14.183	20.1124	20.6423	19.9011	18.8355	19.1395	18.7929	17.797	18.1715	17.7782	15.416	15.6042	16.1958	0.0188855	0.00998883	0.0123827	0.0258548	Acetylation;Alternativesplicing;Apoptosis;Completeproteome;Isopeptidebond;Methylation;mRNAprocessing;mRNAsplicing;Nucleus;Phosphoprotein;Referenceproteome;Ublconjugation	nucleus	biological regulation;cell death;cell differentiation;cellular component organization;cellular metabolic process;cellular nitrogen compound metabolic process;cellular process;chromosome organization;death;developmental process;DNA metabolic process;DNA packaging;macromolecule metabolic process;metabolic process;mRNA metabolic process;mRNA processing;nitrogen compound metabolic process;nucleobase-…	mRNA surveillance pathway;RNA transport;Spliceosome	SAP			NaN	NaN	NaN	NaN	0.832383	5.3629	11.1089	26.0565
Q9WV70	Noc2l	Nucleolar complex protein 2 homolog	AAVATTQGEQEAAETCR	Unmodified	195	0.115764	-1.51631		8.0154	0.650914	26.1526	0.0812079	7.26724	8.32715	8.4518	NaN	13.4793	38.8259	18.3263	20.0538	19.7722	15.9829	17.058	17.3543	14.6527	16.5932	16.335	NaN	14.3757	16.6984	0.0478145	0.0429574	0.0664395	0.105709	Apoptosis;Completeproteome;Nucleus;Phosphoprotein;Referenceproteome;Repressor;Transcription;Transcriptionregulation	cytosol, nucleus	biological regulation;biosynthetic process;cell death;cellular component assembly;cellular component organization;cellular metabolic process;cellular nitrogen compound metabolic process;cellular process;chromatin organization;chromosome organization;death;establishment of localization;macromolecule metabolic process;metabolic process;nitrogen compound metabolic process;nuclear transport;nucleobas…		Noc2			23.55±2.64	4.67±2.45	3.27±2.66	19.58±1.15
P62307	Snrpf	Small nuclear ribonucleoprotein F	CNNVLYIR	Unmodified	66	0.115781	1.75209		8.32376	1.66685	2.89806	0.200252	10.2461	7.44532	7.27986	NaN	1.33466	4.46145	20.3994	21.3239	20.2859	18.9832	19.5903	19.0408	17.2685	17.688	16.615	NaN	13.3823	14.6203	0.0275457	0.0174499	0.0314555	0.0625227	Acetylation;Completeproteome;Cytoplasm;mRNAprocessing;mRNAsplicing;Nucleus;Referenceproteome;Ribonucleoprotein;RNA-binding;Spliceosome	cytosol	cellular component assembly;cellular component organization;cellular macromolecular complex assembly;cellular metabolic process;cellular nitrogen compound metabolic process;cellular process;macromolecular complex assembly;macromolecule metabolic process;metabolic process;mRNA metabolic process;mRNA processing;nitrogen compound metabolic process;nucleobase-containing compound metabolic process;pri…	Spliceosome	LSM			7.74±0.36	8.99±5.28	NA	15.22±0.87	0.460725	0.586741	1.56463	4.15455
P12970	Rpl7a	60S ribosomal protein L7a	TCTTVAFTQVNSEDK	Unmodified	199	0.116662	1.22059		11.8623	1.15803	5.21107	0.0976222	12.6812	NaN	11.0435	6.38078	NaN	4.04136	18.8629	NaN	18.5257	16.0345	NaN	16.0504	16.0793	NaN	15.5158	12.1595	NaN	11.4809	0.0127545	0.000700813	0.0252225	0.040595	Acetylation;Completeproteome;Referenceproteome;Ribonucleoprotein;Ribosomalprotein	cytosol	cellular process;ribosome biogenesis	Ribosome	Ribosomal_L7Ae			4.18±0.31	11.91±5.18	20.14±12.19	3.46±0.34	1.4515	4.20863	7.07991	22.5262
Q69Z99	Znf512	Zinc finger protein 512	IQCPNQGCEAVYSSVSGLK	Unmodified	410;415	0.117158	3.21475		13.2732	0.580706	2.72181	0.0437503	13.3649	12.6521	13.8026	4.42789	0.185437	3.55211	19.2346	20.023	19.8371	17.4701	18.6583	18.1609	16.5381	17.2356	17.1944	13.0382	9.58612	13.3979	0.0209226	0.0329743	0.0230351	0.175275	Completeproteome;DNA-binding;Metal-binding;Nucleus;Referenceproteome;Repeat;Transcription;Transcriptionregulation;Zinc;Zinc-finger	nucleus	biological regulation;biosynthetic process;cellular metabolic process;cellular nitrogen compound metabolic process;cellular process;macromolecule metabolic process;metabolic process;nitrogen compound metabolic process;nucleobase-containing compound metabolic process;primary metabolic process;RNA metabolic process		zf-C2H2			NaN	NaN	NaN	NaN
P49718	Mcm5	DNA replication licensing factor MCM5	CSVLAAANSVFGR	Unmodified	481	0.117393	2.61051		10.0739	0.365395	3.28744	0.0362713	9.73204	10.0308	10.459	0.608845	0.879111	8.37436	22.2973	22.1468	22.3038	20.1377	19.7265	20.2558	19.0839	18.9818	19.206	12.7868	12.9095	16.8041	0.00399242	0.0138647	0.00587972	0.161278	Acetylation;ATP-binding;Cellcycle;Completeproteome;DNA-binding;DNAreplication;Helicase;Hydrolase;Nucleotide-binding;Nucleus;Referenceproteome	nucleus	cell cycle;cellular metabolic process;cellular nitrogen compound metabolic process;cellular process;DNA metabolic process;macromolecule metabolic process;metabolic process;nitrogen compound metabolic process;nucleobase-containing compound metabolic process;primary metabolic process		MCM;MCM_N			NA	14.87±7.59	28.15±3.84	NA	0.651098	2.94273	1.2807	21.0257
Q8K310	Matr3	Matrin-3	LCSLFYTNEEVAK	Unmodified	805	0.117658	1.28856		13.0058	1.48721	6.10628	0.114349	14.0972	13.6084	11.3119	3.53127	10.931	3.85657	20.3368	20.1398	20.0506	18.4239	18.6711	18.0476	17.7295	17.4734	17.0797	13.6521	15.6446	13.4078	0.00725827	0.0170815	0.0187816	0.0861964	3D-structure;Acetylation;Completeproteome;Directproteinsequencing;Metal-binding;Nucleus;Phosphoprotein;Referenceproteome;Repeat;RNA-binding;Zinc;Zinc-finger	nucleus	biological regulation					1.56±0.09	9.35±6.7	31.21±14.39	7.67±0.47	0.945114	5.07184	8.9691	20.1353
Q9WUR2	Eci2	Enoyl-CoA delta isomerase 2, mitochondrial	LYAVNAEECTTLQAR	Unmodified	332	0.117878	4.45829		12.7142	2.45112	0.91843	0.192786	14.4474	NaN	10.981	0.200649	NaN	1.63621	18.7187	NaN	18.6898	17.4915	NaN	17.9631	16.1527	NaN	15.6707	8.53329	NaN	12.0534	0.00109256	0.0188111	0.0214198	0.241816	Acetylation;Alternativesplicing;Completeproteome;Isomerase;Mitochondrion;Peroxisome;Phosphoprotein;Referenceproteome;Transitpeptide	mitochondrion	catabolic process;cellular ketone metabolic process;cellular lipid metabolic process;cellular metabolic process;cellular process;lipid metabolic process;metabolic process;organic acid metabolic process;primary metabolic process;small molecule metabolic process	Fatty acid metabolism;Peroxisome	ACBP;ECH			NaN	NaN	NaN	NaN
O35218	Cpsf2	Cleavage and polyadenylation specificity factor subunit 2	IGLEGCLCQDFYR	Unmodified	763;765	0.120224	-0.639191		9.62397	0.399338	15.0418	0.0414941	9.3416	9.90635	NaN	13.7072	16.3763	NaN	21.6647	21.1705	NaN	19.4955	19.0149	NaN	18.386	17.9855	NaN	16.8412	16.6626	NaN	0.0163161	0.017649	0.0155724	0.00753866	Completeproteome;mRNAprocessing;Nucleus;Phosphoprotein;Referenceproteome;RNA-binding	nucleus	cellular metabolic process;cellular nitrogen compound metabolic process;cellular process;macromolecule metabolic process;metabolic process;mRNA metabolic process;mRNA processing;nitrogen compound metabolic process;nucleobase-containing compound metabolic process;primary metabolic process;RNA metabolic process;RNA processing	mRNA surveillance pathway	Beta-Casp;CPSF100_C;Lactamase_B;RMMBL			NaN	NaN	NaN	NaN
Q9CQT1	Mri1	Methylthioribose-1-phosphate isomerase	HHGVPFYVAAPSSSCDLHLETGK	Unmodified	285	0.120527	1.40299		8.79325	1.11881	3.94173	0.127235	8.10295	10.0841	8.1927	7.35036	1.95208	2.52274	22.2506	21.1688	21.5029	20.7065	19.7983	20.3934	18.7471	18.0123	18.0167	17.0506	14.1479	15.1214	0.0255961	0.0227268	0.0231655	0.095683	Acetylation;Amino-acidbiosynthesis;Completeproteome;Cytoplasm;Isomerase;Methioninebiosynthesis;Nucleus;Referenceproteome	cytosol	amine metabolic process;biosynthetic process;cellular amino acid metabolic process;cellular ketone metabolic process;cellular metabolic compound salvage;cellular metabolic process;cellular nitrogen compound metabolic process;cellular process;cofactor metabolic process;heterocycle metabolic process;metabolic process;nitrogen compound metabolic process;nucleobase-containing compound metabolic proce…	Cysteine and methionine metabolism	IF-2B			NA	NA	NA	NA
P62918	Rpl8	60S ribosomal protein L8	RTELFIAAEGIHTGQFVYCGK	Unmodified	90	0.120796	1.86193		11.9972	1.00493	4.09213	0.0837635	13.0204	11.0116	11.9596	NaN	6.52175	1.66252	19.0697	19.5913	19.6304	16.7117	16.7533	17.298	16.3298	16.5767	16.7504	NaN	12.912	11.4117	0.0161109	0.0193343	0.0127693	0.0872294	Completeproteome;Cytoplasm;Hydroxylation;Referenceproteome;Ribonucleoprotein;Ribosomalprotein;RNA-binding;rRNA-binding	cytosol	biosynthetic process;cellular metabolic process;cellular process;macromolecule metabolic process;metabolic process;primary metabolic process;protein metabolic process;translation	Ribosome	Ribosomal_L2;Ribosomal_L2_C			2.69±0.12	14.26±7.83	13.21±7.17	2.26±0.29	0.247273	17.3131	15.8465	24.4045
Q9WVJ2	Psmd13	26S proteasome non-ATPase regulatory subunit 13	DRLELWCTDVK	Unmodified	357	0.121915	-0.708255		18.6808	1.91739	30.5525	0.10264	20.0366	17.325	NaN	27.9409	33.1641	NaN	19.511	19.8604	NaN	17.8201	17.7858	NaN	17.5143	17.6058	NaN	16.4533	16.7748	NaN	0.0125504	0.00136211	0.00368457	0.0136832	Acetylation;Completeproteome;Directproteinsequencing;Proteasome;Referenceproteome	cytosol	cellular process;macromolecule metabolic process;metabolic process;primary metabolic process;protein metabolic process;proteolysis	Proteasome	PCI			0.28±0.2	19.12±6.35	14.39±7.3	4.27±0.52		2.75255	1.99009	9.36191
P58252	Eef2	Elongation factor 2	CLYASVLTAQPR	Unmodified	728	0.122829	1.9651		11.0598	0.958997	3.61417	0.0867104	11.9954	10.079	11.1049	NaN	1.36055	5.86779	22.8857	22.9396	22.9155	20.1154	20.0125	19.7224	20.0106	19.7823	19.9146	NaN	13.8326	15.7186	0.00117834	0.0102153	0.00575958	0.0902569	Acetylation;Completeproteome;Cytoplasm;Directproteinsequencing;Elongationfactor;GTP-binding;Isopeptidebond;Methylation;Nucleotide-binding;Nucleus;Phosphoprotein;Proteinbiosynthesis;Referenceproteome;Ublconjugation	cytosol	biological regulation;biosynthetic process;cell differentiation;cellular metabolic process;cellular process;developmental process;macromolecule metabolic process;metabolic process;regulation of translation;translational elongation		EFG_C;EFG_II;EFG_IV;GTP_EFTU;GTP_EFTU_D2	S-nitrosylation_C(41)		1.7±0.18	12.03±6.33	14.04±7.13	2.53±0.34	0.587077	7.36419	9.88876	20.9692
Q99PV0	Prpf8	Pre-mRNA-processing-splicing factor 8	TIIITCSFTPGSCTLTAYK	Unmodified	2216;2223	0.122876	-0.987623		7.28932	0.969493	14.573	0.133002	6.60378	7.97485	NaN	12.271	16.875	NaN	21.3734	21.3722	16.122	19.0712	18.6487	12.1677	17.5514	17.8437	NaN	16.2334	16.3483	NaN	0.154493	0.232696	0.0116788	0.00498728	Acetylation;Completeproteome;mRNAprocessing;mRNAsplicing;Nucleus;Phosphoprotein;Referenceproteome;Ribonucleoprotein;RNA-binding;Spliceosome	nucleus	cellular component assembly;cellular component organization;cellular macromolecular complex assembly;cellular metabolic process;cellular nitrogen compound metabolic process;cellular process;macromolecular complex assembly;macromolecule metabolic process;metabolic process;mRNA metabolic process;mRNA processing;nitrogen compound metabolic process;nucleobase-containing compound metabolic process;pri…	Spliceosome	JAB;PRO8NT;PROCN;PROCT;PRP8_domainIV;RRM_4;U5_2-snRNA_bdg;U6-snRNA_bdg			NaN	NaN	NaN	NaN	1.95916	1.65884	1.7325	8.09282
Q8C166	Cpne1	Copine-1	AHCVTLVQLSVSCEHLIDK	Acetyl (Protein N-term)	4;14	0.122969	1.11614		9.55066	0.611018	4.50185	0.0639766	NaN	9.1186	9.98271	NaN	3.55639	5.44732	NaN	20.3229	20.9987	NaN	18.7498	19.0468	NaN	17.0058	17.826	NaN	13.9886	14.9293	0.023129	0.0111127	0.0333012	0.0460046	Acetylation;Completeproteome;Phosphoprotein;Referenceproteome;Repeat	cytosol, nucleus			C2;Copine			NaN	NaN	NaN	NaN
[truncated: 3,712 more rows]
[truncated: 4 more columns]
