# Supplementary material for: Quantitative analysis of redox proteome reveals oxidation-sensitive protein thiols acting in fundamental processes of developmental hematopoiesis
Source: Redox Biol. 2022 May 23;53:102343. doi: 10.1016/j.redox.2022.102343 (PMC9157258; doi:10.1016/j.redox.2022.102343)
Supplement: Multimedia component 3 [file mmc3.xlsx]

## Sheet: DESEQ2_interaction_Polysome_H2O
Supplementary Table 2: RNA sequencing of polysomal and total fraction of human embryonic stem cells H9 treated with 100 µM H2O2 or vehicle (CTRL)
Entrez id	Gene name	Log2 Translation efficiency (TE)	pvalue_TE	padj_TE	Log2 FoldChange (total H2O2/total CTRL)	Log2 FoldChange (polysome H2O2/polysome CTRL)	seqid
ENSG00000087086.14	FTL	-0.556333	3.3e-05	0.284422	0.107916	-0.448417	chr19
ENSG00000197978.9	GOLGA6L9	1.07889	4.15e-05	0.284423	-0.485032	0.593854	chr15
ENSG00000119185.12	ITGB1BP1	0.697435	6.66e-05	0.304227	-0.164924	0.532511	chr2
ENSG00000197780.9	TAF13	1.01012	0.000189424	0.57418	-0.76833	0.241791	chr1
ENSG00000198804.2	MT-CO1	0.746201	0.000222808	0.57418	-0.29616	0.450041	chrM
ENSG00000250366.2	TUNAR	0.601638	0.000266655	0.57418	-0.107419	0.494219	chr14
ENSG00000160352.15	ZNF714	0.617681	0.000310873	0.57418	-0.218146	0.399535	chr19
ENSG00000134899.19	ERCC5	0.993039	0.000354628	0.57418	-0.615175	0.377863	chr13
ENSG00000188227.12	ZNF793	0.672374	0.000377006	0.57418	-0.118249	0.554125	chr19
ENSG00000198146.4	ZNF770	0.387835	0.000461855	0.633065	-0.0978991	0.289936	chr15
ENSG00000279765.3	RP11-437B10.1	0.859982	0.000736343	0.917551	-0.0291399	0.830842	chr15
ENSG00000149925.18	ALDOA	-0.491034	0.000991251	0.995317	0.0804862	-0.410548	chr16
ENSG00000166845.13	C18orf54	0.526805	0.00123368	0.995317	-0.118225	0.408579	chr18
ENSG00000196584.2	XRCC2	0.571788	0.0012798	0.995317	-0.124107	0.447681	chr7
ENSG00000152484.13	USP12	0.485629	0.00134925	0.995317	-0.0882529	0.397377	chr13
ENSG00000256229.7	ZNF486	0.415778	0.00137039	0.995317	-0.0237369	0.392041	chr19
ENSG00000078140.13	UBE2K	0.444564	0.00146831	0.995317	-0.219436	0.225128	chr4
ENSG00000180773.14	SLC36A4	0.604254	0.00163718	0.995317	-0.0916123	0.512641	chr11
ENSG00000166265.11	CYYR1	0.431074	0.0020398	0.995317	-0.0923505	0.338723	chr21
ENSG00000109107.13	ALDOC	-0.340104	0.00210842	0.995317	0.266665	-0.0734397	chr17
ENSG00000144815.15	NXPE3	0.48033	0.00212464	0.995317	-0.133965	0.346364	chr3
ENSG00000186063.12	AIDA	0.508151	0.00217584	0.995317	-0.139621	0.36853	chr1
ENSG00000144395.17	CCDC150	0.489764	0.00263576	0.995317	-0.0437526	0.446011	chr2
ENSG00000160199.14	PKNOX1	0.406836	0.00266508	0.995317	-0.268184	0.138653	chr21
ENSG00000159111.12	MRPL10	-0.341111	0.00283758	0.995317	0.0620617	-0.279049	chr17
ENSG00000075407.18	ZNF37A	0.770288	0.00287152	0.995317	-0.316494	0.453794	chr10
ENSG00000196705.8	ZNF431	0.435588	0.00293028	0.995317	-0.0486424	0.386946	chr19
ENSG00000153317.14	ASAP1	0.434881	0.00311927	0.995317	-0.289647	0.145235	chr8
ENSG00000155744.9	FAM126B	0.509064	0.00316534	0.995317	-0.164737	0.344327	chr2
ENSG00000104728.15	ARHGEF10	0.825119	0.00336153	0.995317	-0.0655467	0.759573	chr8
ENSG00000119729.11	RHOQ	0.498345	0.00343801	0.995317	0.116649	0.614994	chr2
ENSG00000112651.11	MRPL2	-0.415514	0.00344662	0.995317	0.0457719	-0.369742	chr6
ENSG00000196312.13	MFSD14C	0.548165	0.00345851	0.995317	-0.0251005	0.523065	chr9
ENSG00000150401.14	DCUN1D2	0.45913	0.00350155	0.995317	-0.0659419	0.393188	chr13
ENSG00000197302.10	ZNF720	0.71748	0.00355578	0.995317	-0.429573	0.287907	chr16
ENSG00000173436.13	MINOS1	0.459809	0.00374474	0.995317	-0.314976	0.144833	chr1
ENSG00000157036.12	EXOG	0.498479	0.00380742	0.995317	-0.239448	0.259031	chr3
ENSG00000140941.12	MAP1LC3B	0.546262	0.00387008	0.995317	-0.116149	0.430113	chr16
ENSG00000121905.9	HPCA	2.38232	0.00391181	0.995317	-0.413469	1.96885	chr1
ENSG00000221829.9	FANCG	-0.323847	0.00395309	0.995317	0.0786816	-0.245165	chr9
ENSG00000214265.11	RP11-701H24.9	0.4956	0.00397241	0.995317	-0.231203	0.264397	chr15
ENSG00000183850.13	ZNF730	0.427327	0.00398079	0.995317	-0.191445	0.235882	chr19
ENSG00000116096.5	SPR	-0.620993	0.00415409	0.995317	0.291297	-0.329697	chr2
ENSG00000153936.16	HS2ST1	0.330167	0.00418781	0.995317	-0.11547	0.214697	chr1
ENSG00000157827.19	FMNL2	0.28378	0.00423612	0.995317	-0.0878598	0.19592	chr2
ENSG00000117020.16	AKT3	0.439107	0.00432622	0.995317	-0.067015	0.372092	chr1
ENSG00000149289.10	ZC3H12C	0.528997	0.0043515	0.995317	-0.234156	0.294841	chr11
ENSG00000196227.10	FAM217B	0.445272	0.00449108	0.995317	-0.0295883	0.415683	chr20
ENSG00000159166.13	LAD1	-0.379041	0.00454985	0.995317	-0.00133014	-0.380371	chr1
ENSG00000176208.8	ATAD5	0.344796	0.00457028	0.995317	-0.109115	0.235682	chr17
ENSG00000137267.5	TUBB2A	-0.419597	0.00478288	0.995317	0.0614419	-0.358155	chr6
ENSG00000101966.12	XIAP	0.417044	0.00478754	0.995317	-0.0918581	0.325186	chrX
ENSG00000157593.18	SLC35B2	-0.319708	0.0048122	0.995317	0.132925	-0.186783	chr6
ENSG00000116473.14	RAP1A	0.508359	0.00486009	0.995317	-0.0128324	0.495526	chr1
ENSG00000138336.8	TET1	0.387361	0.00502738	0.995317	-0.175988	0.211373	chr10
ENSG00000157625.15	TAB3	0.439653	0.0050457	0.995317	-0.220223	0.21943	chrX
ENSG00000185619.18	PCGF3	0.339083	0.00507868	0.995317	-0.0148614	0.324221	chr4
ENSG00000187079.16	TEAD1	0.331307	0.00514243	0.995317	-0.266144	0.0651634	chr11
ENSG00000166012.16	TAF1D	0.378616	0.00519825	0.995317	-0.0810888	0.297527	chr11
ENSG00000156504.16	FAM122B	0.442092	0.00526414	0.995317	-0.186065	0.256027	chrX
ENSG00000183908.5	LRRC55	0.637957	0.00563894	0.995317	-0.319761	0.318197	chr11
ENSG00000162971.10	TYW5	0.434907	0.00565713	0.995317	-0.156842	0.278065	chr2
ENSG00000275004.3	ZNF280B	0.408151	0.00568469	0.995317	-0.220682	0.18747	chr22
ENSG00000139668.8	WDFY2	0.402098	0.00570119	0.995317	-0.16886	0.233238	chr13
ENSG00000029153.14	ARNTL2	0.42948	0.00595011	0.995317	-0.188619	0.240861	chr12
ENSG00000171466.9	ZNF562	0.401887	0.00636879	0.995317	-0.0785287	0.323358	chr19
ENSG00000115355.16	CCDC88A	0.413727	0.00647342	0.995317	-0.184447	0.22928	chr2
ENSG00000154642.10	C21orf91	0.367364	0.0064991	0.995317	-0.157852	0.209512	chr21
ENSG00000172888.11	ZNF621	0.472522	0.00653947	0.995317	0.0117787	0.4843	chr3
ENSG00000144591.18	GMPPA	-0.347628	0.00669414	0.995317	0.116349	-0.231279	chr2
ENSG00000104497.13	SNX16	0.509518	0.00685645	0.995317	-0.0716397	0.437879	chr8
ENSG00000233954.6	UQCRHL	0.537474	0.00697807	0.995317	0.0243136	0.561788	chr1
ENSG00000125354.22	06.IX	-0.295521	0.0070097	0.995317	0.132789	-0.162733	chrX
ENSG00000132109.9	TRIM21	-0.551276	0.00730103	0.995317	0.316487	-0.234789	chr11
ENSG00000094916.15	CBX5	0.346557	0.00743328	0.995317	-0.154974	0.191583	chr12
ENSG00000119661.14	DNAL1	0.369821	0.00756363	0.995317	-0.0691163	0.300705	chr14
ENSG00000198646.13	NCOA6	0.415406	0.00779036	0.995317	-0.422005	-0.00659861	chr20
ENSG00000185475.10	TMEM179B	-0.384158	0.00789622	0.995317	0.135917	-0.248241	chr11
ENSG00000171017.10	LRRC8E	-0.559482	0.00794788	0.995317	0.244529	-0.314953	chr19
ENSG00000182199.10	SHMT2	-0.395542	0.00799165	0.995317	0.0894929	-0.306049	chr12
ENSG00000198707.14	CEP290	0.491792	0.00807492	0.995317	-0.196965	0.294826	chr12
ENSG00000111640.14	GAPDH	-0.326528	0.00810315	0.995317	0.0669103	-0.259617	chr12
ENSG00000151233.10	GXYLT1	0.43138	0.00818211	0.995317	-0.141245	0.290135	chr12
ENSG00000043093.13	DCUN1D1	0.3668	0.00823989	0.995317	-0.147295	0.219505	chr3
ENSG00000114933.15	INO80D	0.371163	0.00825879	0.995317	-0.1566	0.214563	chr2
ENSG00000104177.17	MYEF2	0.402623	0.00849934	0.995317	-0.291877	0.110747	chr15
ENSG00000163382.11	NAXE	-0.294344	0.008609	0.995317	0.105215	-0.189128	chr1
ENSG00000196850.5	PPTC7	0.514711	0.00862555	0.995317	-0.109397	0.405315	chr12
ENSG00000057704.12	TMCC3	0.888387	0.00864047	0.995317	-0.407063	0.481324	chr12
ENSG00000095574.11	IKZF5	0.482454	0.00866767	0.995317	-0.144334	0.33812	chr10
ENSG00000011114.14	BTBD7	0.4047	0.00874817	0.995317	-0.0937267	0.310973	chr14
ENSG00000056586.15	RC3H2	0.363277	0.00879932	0.995317	-0.0758634	0.287414	chr9
ENSG00000116030.16	SUMO1	0.341762	0.00884114	0.995317	-0.0617414	0.28002	chr2
ENSG00000106261.16	ZKSCAN1	0.40763	0.00884161	0.995317	0.0831295	0.490759	chr7
ENSG00000143970.16	ASXL2	0.268198	0.00891745	0.995317	-0.112836	0.155363	chr2
ENSG00000147601.13	TERF1	0.460193	0.00893822	0.995317	-0.323678	0.136515	chr8
ENSG00000138629.15	UBL7	-0.296416	0.00898493	0.995317	0.00703803	-0.289378	chr15
ENSG00000204628.11	RACK1	-0.282814	0.00903618	0.995317	0.0449441	-0.23787	chr5
ENSG00000177697.18	CD151	-0.34914	0.00925716	0.995317	0.123882	-0.225258	chr11
ENSG00000135390.17	ATP5G2	-0.351699	0.00925766	0.995317	0.0349341	-0.316765	chr12
ENSG00000118276.11	B4GALT6	0.418132	0.00940897	0.995317	-0.141006	0.277127	chr18
ENSG00000105643.9	ARRDC2	-0.641944	0.0094144	0.995317	0.737487	0.0955432	chr19
ENSG00000198521.11	ZNF43	0.355698	0.00946674	0.995317	-0.16201	0.193688	chr19
ENSG00000179950.13	PUF60	-0.386441	0.00966191	0.995317	-0.0211448	-0.407586	chr8
ENSG00000108848.15	LUC7L3	0.396719	0.00981202	0.995317	-0.143239	0.25348	chr17
ENSG00000119707.13	RBM25	0.34549	0.00991018	0.995317	-0.200049	0.145441	chr14
ENSG00000204116.11	CHIC1	0.541682	0.00994003	0.995317	-0.104667	0.437016	chrX
ENSG00000129003.16	VPS13C	0.333135	0.0100872	0.995317	0.0324011	0.365536	chr15
ENSG00000180488.15	MIGA1	0.510882	0.0106982	0.995317	-0.208422	0.30246	chr1
ENSG00000128915.11	ICE2	0.309638	0.0107519	0.995317	-0.181272	0.128366	chr15
ENSG00000273559.4	CWC25	0.395222	0.010874	0.995317	-0.112401	0.282821	chr17
ENSG00000162601.9	MYSM1	0.361064	0.0108883	0.995317	-0.0282785	0.332785	chr1
ENSG00000173166.17	RAPH1	0.399322	0.0109919	0.995317	-0.300452	0.0988703	chr2
ENSG00000025796.13	SEC63	0.436626	0.0111997	0.995317	-0.276743	0.159884	chr6
ENSG00000099204.18	ABLIM1	0.34239	0.011251	0.995317	-0.262783	0.0796071	chr10
ENSG00000165349.11	SLC7A3	-0.412619	0.0113058	0.995317	0.0445777	-0.368041	chrX
ENSG00000181817.5	LSM10	0.854699	0.0115044	0.995317	0.0141013	0.8688	chr1
ENSG00000264364.2	DYNLL2	0.28895	0.0115056	0.995317	-0.278359	0.0105906	chr17
ENSG00000171044.10	XKR6	0.530551	0.0115796	0.995317	-0.148574	0.381976	chr8
ENSG00000125991.19	ERGIC3	-0.251833	0.011596	0.995317	0.0934466	-0.158386	chr20
ENSG00000163249.11	CCNYL1	0.476024	0.0116409	0.995317	-0.125159	0.350865	chr2
ENSG00000115275.11	MOGS	-0.429671	0.0118587	0.995317	0.0608743	-0.368796	chr2
ENSG00000101745.16	ANKRD12	0.46078	0.0119306	0.995317	-0.000823822	0.459956	chr18
ENSG00000131873.6	CHSY1	0.353887	0.0119502	0.995317	-0.11225	0.241637	chr15
ENSG00000136141.14	LRCH1	0.486615	0.0119541	0.995317	-0.0837152	0.4029	chr13
ENSG00000184678.10	HIST2H2BE	-0.330474	0.0120322	0.995317	-0.189846	-0.52032	chr1
ENSG00000156052.10	GNAQ	0.331655	0.0120647	0.995317	-0.223683	0.107973	chr9
ENSG00000053254.15	FOXN3	0.413745	0.0120736	0.995317	-0.172769	0.240976	chr14
ENSG00000172757.12	CFL1	-0.242652	0.0120934	0.995317	0.0216485	-0.221004	chr11
ENSG00000100983.10	GSS	-0.328848	0.012151	0.995317	0.0331784	-0.29567	chr20
ENSG00000185158.12	LRRC37B	0.395928	0.0124358	0.995317	-0.172831	0.223097	chr17
ENSG00000182324.6	KCNJ14	1.40759	0.0124505	0.995317	-0.453733	0.953858	chr19
ENSG00000105404.10	RABAC1	-0.46166	0.0126248	0.995317	0.236156	-0.225503	chr19
ENSG00000143156.13	NME7	0.430408	0.0127804	0.995317	-0.308509	0.121899	chr1
ENSG00000110958.15	PTGES3	0.307275	0.0129137	0.995317	-0.0948278	0.212447	chr12
ENSG00000165288.10	BRWD3	0.316904	0.0130073	0.995317	-0.0244501	0.292453	chrX
ENSG00000175455.14	CCDC14	0.373001	0.0130173	0.995317	-0.159979	0.213023	chr3
ENSG00000163041.9	H3F3A	0.412036	0.0130675	0.995317	-0.201739	0.210297	chr1
ENSG00000023041.11	ZDHHC6	0.420218	0.0131219	0.995317	-0.115259	0.304959	chr10
ENSG00000087338.4	GMCL1	0.473422	0.0131564	0.995317	-0.0800231	0.393399	chr2
ENSG00000104756.15	KCTD9	0.431995	0.0132036	0.995317	-0.0859725	0.346022	chr8
ENSG00000102100.15	SLC35A2	-0.337351	0.013252	0.995317	0.0469264	-0.290425	chrX
ENSG00000102977.13	ACD	-0.361279	0.0133394	0.995317	0.038412	-0.322867	chr16
ENSG00000172493.20	AFF1	0.242666	0.0134088	0.995317	-0.224693	0.0179735	chr4
ENSG00000114857.17	NKTR	0.406015	0.0135169	0.995317	-0.123164	0.282851	chr3
ENSG00000213020.9	ZNF611	0.425234	0.013609	0.995317	-0.216373	0.208861	chr19
ENSG00000185515.14	BRCC3	0.522479	0.0136448	0.995317	-0.298871	0.223608	chrX
ENSG00000100852.12	ARHGAP5	0.382742	0.0137613	0.995317	-0.175744	0.206998	chr14
ENSG00000127824.13	TUBA4A	-0.348295	0.0138387	0.995317	0.0496444	-0.29865	chr2
ENSG00000118363.11	SPCS2	0.49547	0.0138731	0.995317	-0.470083	0.025387	chr11
ENSG00000130338.12	TULP4	0.343198	0.0139896	0.995317	-0.138831	0.204367	chr6
ENSG00000090060.17	PAPOLA	0.292807	0.0140095	0.995317	-0.0502586	0.242548	chr14
ENSG00000198918.7	RPL39	0.456519	0.0140108	0.995317	-0.0194892	0.43703	chrX
ENSG00000083099.10	LYRM2	0.386225	0.0140233	0.995317	-0.185472	0.200753	chr6
ENSG00000197568.13	HHLA3	0.975212	0.0142158	0.995317	-0.583983	0.391229	chr1
ENSG00000151748.14	SAV1	0.407275	0.0142344	0.995317	0.00639695	0.413672	chr14
ENSG00000185000.11	DGAT1	-0.360351	0.0142606	0.995317	0.174293	-0.186058	chr8
ENSG00000111669.14	TPI1	-0.238851	0.0143947	0.995317	0.147568	-0.0912836	chr12
ENSG00000104369.4	JPH1	0.407828	0.0144258	0.995317	-0.20363	0.204198	chr8
ENSG00000177200.16	CHD9	0.281256	0.0146178	0.995317	-0.0217312	0.259525	chr16
ENSG00000185339.8	TCN2	-0.304438	0.0146211	0.995317	0.0243594	-0.280079	chr22
ENSG00000163412.12	EIF4E3	0.408771	0.0147505	0.995317	-0.06948	0.339291	chr3
ENSG00000144792.9	ZNF660	0.314136	0.0148956	0.995317	-0.1135	0.200637	chr3
ENSG00000114948.12	ADAM23	0.284371	0.0148977	0.995317	-0.154721	0.129651	chr2
ENSG00000109787.12	KLF3	0.298453	0.0148998	0.995317	0.0636214	0.362074	chr4
ENSG00000123416.15	TUBA1B	-0.330195	0.0149057	0.995317	0.0269165	-0.303279	chr12
ENSG00000175073.7	VCPIP1	0.304701	0.0150048	0.995317	-0.0764096	0.228291	chr8
ENSG00000135437.9	RDH5	2.0537	0.0151579	0.995317	-0.348629	1.70507	chr12
ENSG00000189180.15	ZNF33A	0.439269	0.015167	0.995317	-0.219681	0.219588	chr10
ENSG00000174796.12	THAP6	0.431226	0.0151698	0.995317	0.00356781	0.434794	chr4
ENSG00000156650.12	KAT6B	0.363579	0.0152332	0.995317	-0.272596	0.0909837	chr10
ENSG00000149231.12	CCDC82	0.452376	0.0153525	0.995317	-0.136568	0.315807	chr11
ENSG00000137285.9	TUBB2B	-0.29628	0.0153885	0.995317	0.0556022	-0.240677	chr6
ENSG00000068885.14	IFT80	0.457232	0.0154353	0.995317	-0.0362474	0.420985	chr3
ENSG00000167815.11	PRDX2	-0.254767	0.0154687	0.995317	0.016441	-0.238325	chr19
ENSG00000255192.5	NANOGP8	-0.409729	0.0156356	0.995317	0.274035	-0.135694	chr15
ENSG00000134874.17	DZIP1	0.327786	0.0160007	0.995317	-0.0886586	0.239128	chr13
ENSG00000139154.14	AEBP2	0.329216	0.0160795	0.995317	0.0358993	0.365115	chr12
ENSG00000196935.8	SRGAP1	0.521104	0.0162353	0.995317	-0.175179	0.345925	chr12
ENSG00000078043.15	PIAS2	0.366991	0.0163012	0.995317	0.00532539	0.372316	chr18
ENSG00000107959.15	PITRM1	-0.284954	0.0163354	0.995317	-0.0242442	-0.309198	chr10
ENSG00000163602.10	RYBP	0.272016	0.0163597	0.995317	-0.0530049	0.219011	chr3
ENSG00000094914.12	AAAS	-0.386986	0.0165735	0.995317	0.0262641	-0.360721	chr12
ENSG00000215021.8	PHB2	-0.238211	0.0166909	0.995317	0.0261731	-0.212038	chr12
ENSG00000147459.17	DOCK5	0.346772	0.0167096	0.995317	-0.178419	0.168353	chr8
ENSG00000254469.7	RP11-849H4.2	0.743058	0.0168691	0.995317	-0.53391	0.209148	chr11
ENSG00000196268.11	ZNF493	0.486396	0.0169119	0.995317	-0.159769	0.326628	chr19
ENSG00000096060.14	FKBP5	0.348269	0.0169456	0.995317	-0.124383	0.223887	chr6
ENSG00000124532.14	MRS2	0.279308	0.0171039	0.995317	-0.268024	0.0112847	chr6
ENSG00000197769.5	MAP1LC3C	1.49478	0.0171145	0.995317	-0.83692	0.657859	chr1
ENSG00000197903.7	HIST1H2BK	-0.31757	0.0171177	0.995317	-0.102474	-0.420044	chr6
ENSG00000085224.21	ATRX	0.347858	0.0172165	0.995317	-0.204865	0.142993	chrX
ENSG00000126254.11	RBM42	-0.321802	0.0173793	0.995317	0.0313882	-0.290414	chr19
ENSG00000185532.16	PRKG1	0.510961	0.0174134	0.995317	-0.177996	0.332964	chr10
ENSG00000102901.12	CENPT	-0.361866	0.0174867	0.995317	0.0294063	-0.332459	chr16
ENSG00000198625.12	MDM4	0.384144	0.0175163	0.995317	-0.0661842	0.31796	chr1
ENSG00000143469.18	SYT14	0.516471	0.0176587	0.995317	-0.35983	0.156641	chr1
ENSG00000167553.15	TUBA1C	-0.347053	0.0178162	0.995317	-0.0875639	-0.434617	chr12
ENSG00000156103.15	MMP16	0.357161	0.0180067	0.995317	-0.251891	0.10527	chr8
ENSG00000167552.13	TUBA1A	-0.418131	0.0181183	0.995317	0.0718306	-0.346301	chr12
ENSG00000111731.12	C2CD5	0.312791	0.0181302	0.995317	-0.0541561	0.258635	chr12
ENSG00000081189.15	MEF2C	1.42695	0.0182056	0.995317	-0.332956	1.094	chr5
ENSG00000103995.13	CEP152	0.393354	0.0182775	0.995317	-0.168854	0.2245	chr15
ENSG00000171314.8	PGAM1	-0.25929	0.0183002	0.995317	0.156502	-0.102788	chr10
ENSG00000112624.12	GLTSCR1L	0.368434	0.0183063	0.995317	-0.227676	0.140758	chr6
ENSG00000149451.17	ADAM33	0.826749	0.0183999	0.995317	-0.144377	0.682372	chr20
ENSG00000196081.9	ZNF724P	0.364883	0.0184047	0.995317	-0.121502	0.243381	chr19
ENSG00000183684.7	ALYREF	-0.266036	0.0184665	0.995317	-0.0109401	-0.276976	chr17
ENSG00000187605.15	TET3	0.350454	0.018648	0.995317	-0.243188	0.107267	chr2
ENSG00000055208.18	TAB2	0.347453	0.0187103	0.995317	-0.0373199	0.310133	chr6
ENSG00000169967.16	MAP3K2	0.345221	0.0187947	0.995317	-0.0608806	0.28434	chr2
ENSG00000197121.14	PGAP1	0.288214	0.0189041	0.995317	-0.0958148	0.1924	chr2
ENSG00000196715.5	VKORC1L1	0.29516	0.0191043	0.995317	-0.0883823	0.206777	chr7
ENSG00000198586.13	TLK1	0.29445	0.0191947	0.995317	-0.0856739	0.208776	chr2
ENSG00000133101.9	CCNA1	-1.14415	0.0192257	0.995317	0.241867	-0.902282	chr13
ENSG00000177721.4	ANXA2R	2.3781	0.0193711	0.995317	-2.01828	0.359818	chr5
ENSG00000198563.13	DDX39B	0.369708	0.0194192	0.995317	0.0331813	0.402889	chr6
ENSG00000136895.18	GARNL3	0.464908	0.0195729	0.995317	-0.0450435	0.419864	chr9
ENSG00000124209.3	RAB22A	0.392449	0.0195772	0.995317	-0.153435	0.239014	chr20
ENSG00000100354.20	TNRC6B	0.255738	0.0196695	0.995317	-0.17204	0.0836983	chr22
ENSG00000198315.10	ZKSCAN8	0.283823	0.0196856	0.995317	-0.0803153	0.203508	chr6
ENSG00000072778.19	ACADVL	-0.327934	0.019723	0.995317	0.19574	-0.132193	chr17
ENSG00000138669.9	PRKG2	0.906726	0.0197488	0.995317	0.149305	1.05603	chr4
ENSG00000138593.8	SECISBP2L	0.296797	0.0198121	0.995317	-0.0197219	0.277075	chr15
ENSG00000105409.17	ATP1A3	-0.995081	0.019892	0.995317	-0.147823	-1.1429	chr19
ENSG00000206503.12	HLA-A	-0.267912	0.0199815	0.995317	0.108143	-0.159769	chr6
ENSG00000124635.8	HIST1H2BJ	-0.378864	0.0201801	0.995317	-0.170137	-0.549001	chr6
ENSG00000090905.18	TNRC6A	0.282215	0.0202142	0.995317	-0.186199	0.0960152	chr16
ENSG00000108691.9	CCL2	-1.04198	0.0202425	0.995317	0.482845	-0.559133	chr17
ENSG00000125835.18	SNRPB	-0.272388	0.0202739	0.995317	-0.0519644	-0.324353	chr20
ENSG00000182903.15	ZNF721	0.480049	0.0203821	0.995317	-0.171018	0.309031	chr4
ENSG00000104047.14	DTWD1	0.32403	0.0204595	0.995317	-0.0779207	0.246109	chr15
ENSG00000175287.18	PHYHD1	-0.510956	0.0206804	0.995317	0.308178	-0.202778	chr9
ENSG00000196323.12	ZBTB44	0.347981	0.0206833	0.995317	-0.0378764	0.310105	chr11
ENSG00000196943.12	NOP9	-0.358879	0.0207002	0.995317	0.00423256	-0.354646	chr14
ENSG00000100023.18	PPIL2	-0.384408	0.0207382	0.995317	0.0177961	-0.366612	chr22
ENSG00000130811.11	EIF3G	-0.258298	0.0208394	0.995317	0.0291514	-0.229146	chr19
ENSG00000188848.15	BEND4	0.276858	0.0208489	0.995317	-0.154342	0.122517	chr4
ENSG00000155115.6	GTF3C6	0.287159	0.0209193	0.995317	-0.155203	0.131956	chr6
ENSG00000170871.11	KIAA0232	0.312735	0.0210186	0.995317	0.0302578	0.342993	chr4
ENSG00000017483.14	SLC38A5	-0.434265	0.021062	0.995317	-0.0806851	-0.51495	chrX
ENSG00000186660.14	ZFP91	0.314336	0.0211099	0.995317	-0.0925819	0.221754	chr11
ENSG00000165185.14	KIAA1958	0.373874	0.0211738	0.995317	-0.0703231	0.303551	chr9
ENSG00000186812.12	ZNF397	0.248548	0.0212276	0.995317	-0.0970871	0.151461	chr18
ENSG00000214029.4	ZNF891	0.490513	0.02124	0.995317	-0.0106698	0.479843	chr12
ENSG00000112245.10	PTP4A1	0.457885	0.0214609	0.995317	0.243887	0.701771	chr6
ENSG00000125246.15	CLYBL	0.434473	0.0214683	0.995317	0.0652174	0.49969	chr13
ENSG00000159640.15	ACE	-0.846956	0.0215257	0.995317	0.170963	-0.675993	chr17
ENSG00000164040.16	PGRMC2	0.366596	0.0215401	0.995317	-0.0270131	0.339583	chr4
ENSG00000077312.8	SNRPA	-0.301617	0.0215799	0.995317	0.0197367	-0.28188	chr19
ENSG00000172954.13	LCLAT1	0.323876	0.021692	0.995317	-0.23065	0.0932262	chr2
ENSG00000164924.17	YWHAZ	0.260914	0.0217002	0.995317	-0.199253	0.0616618	chr8
ENSG00000161513.11	FDXR	-0.428539	0.0217429	0.995317	0.428831	0.000291683	chr17
ENSG00000175548.8	ALG10B	0.385434	0.021791	0.995317	-0.145586	0.239848	chr12
ENSG00000213339.8	QTRT1	-0.291898	0.0218056	0.995317	-0.0252172	-0.317115	chr19
ENSG00000170892.10	TSEN34	-0.319427	0.02181	0.995317	0.0558262	-0.263601	chr19
ENSG00000104164.10	BLOC1S6	0.456164	0.0219737	0.995317	-0.0723594	0.383805	chr15
ENSG00000167635.11	ZNF146	0.305912	0.0221134	0.995317	-0.114703	0.191209	chr19
ENSG00000180957.17	PITPNB	0.37097	0.0221263	0.995317	-0.148599	0.222371	chr22
ENSG00000122254.6	HS3ST2	1.16397	0.0225278	0.995317	-0.58767	0.576297	chr16
ENSG00000008282.8	SYPL1	0.272559	0.0225308	0.995317	-0.110283	0.162276	chr7
ENSG00000122483.17	CCDC18	0.418158	0.0225511	0.995317	-0.246473	0.171685	chr1
ENSG00000113300.11	CNOT6	0.363471	0.0226393	0.995317	-0.0053132	0.358158	chr5
ENSG00000072736.18	NFATC3	0.273294	0.0228209	0.995317	-0.126339	0.146955	chr16
ENSG00000128272.14	ATF4	0.288609	0.022829	0.995317	0.147348	0.435957	chr22
ENSG00000163960.11	UBXN7	0.348752	0.0228846	0.995317	-0.115728	0.233024	chr3
ENSG00000172009.14	THOP1	-0.304347	0.02289	0.995317	0.0393586	-0.264988	chr19
ENSG00000151914.19	DST	0.436923	0.0230249	0.995317	-0.322491	0.114432	chr6
ENSG00000170522.9	ELOVL6	0.269133	0.0230473	0.995317	-0.0662301	0.202903	chr4
ENSG00000129354.11	AP1M2	-0.279889	0.0231273	0.995317	0.0569829	-0.222906	chr19
ENSG00000132386.10	SERPINF1	-0.355774	0.0231744	0.995317	0.0875173	-0.268257	chr17
ENSG00000168172.8	HOOK3	0.350683	0.023175	0.995317	-0.0269066	0.323776	chr8
ENSG00000169062.14	UPF3A	0.321979	0.0232664	0.995317	-0.168539	0.15344	chr13
ENSG00000114767.6	RRP9	-0.352566	0.0233945	0.995317	-0.0461372	-0.398703	chr3
ENSG00000117620.14	SLC35A3	0.420689	0.0234755	0.995317	-0.113638	0.307051	chr1
ENSG00000117122.13	MFAP2	-0.332233	0.0235827	0.995317	-0.093016	-0.425249	chr1
ENSG00000109083.13	IFT20	0.448509	0.0235965	0.995317	-0.0759353	0.372574	chr17
ENSG00000205765.8	C5orf51	0.318117	0.0236449	0.995317	-0.207205	0.110912	chr5
ENSG00000186212.3	SOWAHB	-1.98933	0.0236655	0.995317	1.64683	-0.342497	chr4
ENSG00000100077.14	ADRBK2	0.276816	0.0236832	0.995317	-0.054011	0.222805	chr22
ENSG00000112144.15	ICK	0.350047	0.0237836	0.995317	-0.0299263	0.320121	chr6
ENSG00000168807.16	SNTB2	0.300516	0.0239711	0.995317	-0.0823882	0.218128	chr16
ENSG00000225697.12	SLC26A6	-0.320586	0.0239917	0.995317	0.123589	-0.196997	chr3
ENSG00000133983.14	COX16	0.442494	0.0240003	0.995317	-0.277185	0.165309	chr14
ENSG00000152332.15	UHMK1	0.360879	0.0241594	0.995317	-0.0336283	0.32725	chr1
ENSG00000285447.1	ZNF883	0.771157	0.0241636	0.995317	-0.333412	0.437745	chr9
ENSG00000254004.6	ZNF260	0.329091	0.0242544	0.995317	-0.123176	0.205915	chr19
ENSG00000108061.11	SHOC2	0.317241	0.0242645	0.995317	-0.117655	0.199586	chr10
ENSG00000136603.13	SKIL	0.301409	0.0243775	0.995317	-0.0339744	0.267435	chr3
ENSG00000133985.2	TTC9	0.309845	0.0243823	0.995317	-0.0534823	0.256363	chr14
ENSG00000170144.20	HNRNPA3	0.509617	0.0244392	0.995317	-0.215788	0.293829	chr2
ENSG00000157741.14	UBN2	0.312528	0.0244805	0.995317	-0.114718	0.197809	chr7
ENSG00000170448.11	NFXL1	0.350744	0.0244988	0.995317	-0.111899	0.238845	chr4
ENSG00000173230.15	GOLGB1	0.32265	0.0245799	0.995317	-0.119474	0.203177	chr3
ENSG00000094975.13	SUCO	0.29322	0.024604	0.995317	-0.153697	0.139523	chr1
ENSG00000168461.12	RAB31	0.382783	0.0247525	0.995317	-0.080507	0.302276	chr18
ENSG00000117533.14	VAMP4	0.473999	0.0248876	0.995317	-0.0285793	0.44542	chr1
ENSG00000273703.1	HIST1H2BM	-0.26335	0.0249441	0.995317	-0.206871	-0.47022	chr6
ENSG00000062038.13	CDH3	-0.321886	0.024965	0.995317	0.140957	-0.180929	chr16
ENSG00000170264.12	FAM161A	0.314836	0.0251389	0.995317	-0.10386	0.210976	chr2
ENSG00000117115.12	PADI2	-0.520556	0.0251545	0.995317	0.311873	-0.208682	chr1
ENSG00000157326.18	DHRS4	-0.397681	0.0252024	0.995317	0.0842357	-0.313445	chr14
ENSG00000144228.8	SPOPL	0.378525	0.0253296	0.995317	-0.119353	0.259172	chr2
ENSG00000115504.14	EHBP1	0.338251	0.0254654	0.995317	-0.146735	0.191517	chr2
ENSG00000181690.7	PLAG1	0.401577	0.0254924	0.995317	-0.0132758	0.388302	chr8
ENSG00000214160.9	ALG3	-0.259226	0.0255377	0.995317	0.019874	-0.239352	chr3
ENSG00000051341.13	POLQ	0.311334	0.0256002	0.995317	-0.140971	0.170363	chr3
ENSG00000128311.13	TST	-0.32207	0.0260034	0.995317	0.0796778	-0.242392	chr22
ENSG00000105135.15	ILVBL	-0.312156	0.0260102	0.995317	0.0343343	-0.277821	chr19
ENSG00000198000.11	NOL8	0.330583	0.0260966	0.995317	-0.153918	0.176666	chr9
ENSG00000145734.18	BDP1	0.468175	0.0261566	0.995317	-0.234793	0.233382	chr5
ENSG00000184949.15	FAM227A	0.533774	0.026249	0.995317	0.0219557	0.555729	chr22
ENSG00000149273.14	RPS3	-0.297358	0.0264506	0.995317	0.0295929	-0.267765	chr11
ENSG00000123684.12	LPGAT1	0.350081	0.026499	0.995317	-0.15998	0.190102	chr1
ENSG00000215252.11	GOLGA8B	0.473981	0.0266491	0.995317	0.105092	0.579073	chr15
ENSG00000181827.14	RFX7	0.259573	0.0267167	0.995317	-0.127619	0.131954	chr15
ENSG00000162929.13	KIAA1841	0.378833	0.0267245	0.995317	-0.0852847	0.293549	chr2
ENSG00000048649.13	RSF1	0.283015	0.0267602	0.995317	-0.0195845	0.263431	chr11
ENSG00000274641.1	HIST1H2BO	-0.284187	0.0267726	0.995317	-0.171807	-0.455994	chr6
ENSG00000110446.10	SLC15A3	-0.430228	0.0268408	0.995317	0.181667	-0.248561	chr11
ENSG00000167711.13	SERPINF2	-0.851151	0.0268453	0.995317	0.46226	-0.388891	chr17
ENSG00000198208.11	RPS6KL1	-0.350075	0.0269308	0.995317	0.206825	-0.14325	chr14
ENSG00000125375.14	ATP5S	0.411497	0.0269652	0.995317	-0.206132	0.205365	chr14
ENSG00000102003.10	SYP	-0.459593	0.0270654	0.995317	-0.0516842	-0.511277	chrX
ENSG00000101444.12	AHCY	-0.304055	0.0270746	0.995317	-0.0148027	-0.318858	chr20
ENSG00000048991.16	R3HDM1	0.30917	0.0271482	0.995317	-0.200732	0.108438	chr2
ENSG00000152926.14	ZNF117	0.408914	0.0272293	0.995317	-0.0627576	0.346156	chr7
ENSG00000102081.14	FMR1	0.289289	0.0272562	0.995317	-0.0815662	0.207723	chrX
ENSG00000182253.14	SYNM	0.590036	0.0273937	0.995317	-0.237271	0.352765	chr15
ENSG00000173258.12	ZNF483	0.246538	0.0274599	0.995317	-0.134733	0.111805	chr9
ENSG00000173889.15	PHC3	0.325423	0.0276048	0.995317	-0.0854428	0.239981	chr3
ENSG00000172893.15	DHCR7	-0.344145	0.0276651	0.995317	-0.0953631	-0.439509	chr11
ENSG00000138767.12	CNOT6L	0.346526	0.0278864	0.995317	-0.0742522	0.272274	chr4
ENSG00000011258.15	MBTD1	0.321657	0.0279807	0.995317	-0.0549507	0.266707	chr17
ENSG00000162636.15	FAM102B	0.328112	0.0280798	0.995317	-0.0285261	0.299586	chr1
ENSG00000182568.16	SATB1	0.359273	0.0282232	0.995317	0.016661	0.375934	chr3
ENSG00000122035.6	RASL11A	-0.673392	0.0282391	0.995317	0.422681	-0.250711	chr13
ENSG00000100503.23	NIN	0.325685	0.028424	0.995317	-0.225726	0.0999592	chr14
ENSG00000204576.11	PRR3	0.384433	0.0284337	0.995317	-0.13177	0.252664	chr6
ENSG00000125629.14	INSIG2	0.523196	0.0285669	0.995317	0.221961	0.745157	chr2
ENSG00000116774.11	OLFML3	-0.298233	0.0286099	0.995317	0.100352	-0.197881	chr1
ENSG00000162664.16	ZNF326	0.297233	0.0286747	0.995317	-0.183647	0.113586	chr1
ENSG00000254858.9	MPV17L2	-0.27178	0.0286954	0.995317	0.00562632	-0.266154	chr19
ENSG00000142166.12	IFNAR1	0.462303	0.0290227	0.995317	-0.166622	0.295681	chr21
ENSG00000174684.6	B4GAT1	-0.311609	0.0290551	0.995317	0.0559511	-0.255658	chr11
ENSG00000047579.19	DTNBP1	0.741736	0.0291693	0.995317	-0.363221	0.378515	chr6
ENSG00000127081.13	ZNF484	0.304894	0.0291698	0.995317	-0.0865719	0.218322	chr9
ENSG00000146247.13	PHIP	0.308479	0.0291925	0.995317	-0.136401	0.172078	chr6
ENSG00000275052.4	PPP4R3B	0.299451	0.0293955	0.995317	-0.113359	0.186092	chr2
ENSG00000054356.13	PTPRN	-1.09476	0.0294401	0.995317	0.535176	-0.559584	chr2
ENSG00000066933.15	MYO9A	0.299722	0.0295069	0.995317	-0.168802	0.13092	chr15
ENSG00000106785.14	TRIM14	0.483602	0.0295691	0.995317	-0.244414	0.239188	chr9
ENSG00000135185.11	TMEM243	0.395487	0.0296356	0.995317	0.127061	0.522547	chr7
ENSG00000198040.10	ZNF84	0.22977	0.0296613	0.995317	-0.0263938	0.203376	chr12
ENSG00000151693.10	ASAP2	0.298976	0.0297057	0.995317	-0.0483739	0.250603	chr2
ENSG00000114784.3	EIF1B	0.446182	0.0297072	0.995317	-0.0204741	0.425708	chr3
ENSG00000254206.5	NPIPB11	1.76344	0.0297683	0.995317	-0.94108	0.82236	chr16
ENSG00000023287.12	RB1CC1	0.326008	0.0298152	0.995317	-0.0974826	0.228526	chr8
ENSG00000130414.11	NDUFA10	-0.260829	0.0299522	0.995317	0.0445965	-0.216233	chr2
ENSG00000177034.15	MTX3	0.331154	0.0300626	0.995317	-0.194514	0.13664	chr5
ENSG00000221823.10	PPP3R1	0.279947	0.0302244	0.995317	-0.0599404	0.220007	chr2
ENSG00000181885.18	CLDN7	-0.241444	0.0302441	0.995317	0.0170075	-0.224436	chr17
ENSG00000172461.10	FUT9	0.393924	0.0302843	0.995317	-0.11467	0.279255	chr6
ENSG00000168003.16	SLC3A2	-0.343779	0.0303416	0.995317	0.138863	-0.204916	chr11
ENSG00000071242.11	RPS6KA2	0.40403	0.0306049	0.995317	-0.0416353	0.362395	chr6
ENSG00000185716.11	C16orf52	0.37295	0.030656	0.995317	-0.00426287	0.368687	chr16
ENSG00000189241.6	TSPYL1	-0.271124	0.0307222	0.995317	0.0169688	-0.254155	chr6
ENSG00000198740.8	ZNF652	0.320295	0.0307594	0.995317	-0.0493889	0.270906	chr17
ENSG00000168785.7	TSPAN5	0.338368	0.0311502	0.995317	-0.0994478	0.238921	chr4
ENSG00000176014.12	TUBB6	-0.242687	0.0313503	0.995317	0.0555072	-0.18718	chr18
ENSG00000157045.8	NTAN1	0.329433	0.0314108	0.995317	0.00886178	0.338295	chr16
ENSG00000269713.7	NBPF9	0.538563	0.0316562	0.995317	-0.0224802	0.516083	chr1
ENSG00000213064.9	SFT2D2	0.293365	0.0317483	0.995317	-0.104345	0.18902	chr1
ENSG00000157388.16	CACNA1D	0.783523	0.0319557	0.995317	-0.351718	0.431805	chr3
ENSG00000005483.20	KMT2E	0.335591	0.0319604	0.995317	0.0285442	0.364135	chr7
ENSG00000015171.19	ZMYND11	0.269366	0.0320064	0.995317	-0.149731	0.119634	chr10
ENSG00000168813.16	ZNF507	0.315661	0.032081	0.995317	-0.109567	0.206094	chr19
ENSG00000204681.10	GABBR1	0.41401	0.0321131	0.995317	0.0250101	0.43902	chr6
ENSG00000111087.9	GLI1	-0.424828	0.0321343	0.995317	0.0864486	-0.338379	chr12
ENSG00000134824.13	FADS2	-0.271629	0.0321613	0.995317	-0.0398006	-0.31143	chr11
ENSG00000105640.12	RPL18A	-0.251257	0.0322021	0.995317	-0.055181	-0.306437	chr19
ENSG00000095951.16	HIVEP1	0.311081	0.0322454	0.995317	-0.121729	0.189352	chr6
ENSG00000120549.17	KIAA1217	0.377132	0.0322688	0.995317	-0.282654	0.0944773	chr10
ENSG00000142534.6	RPS11	-0.217983	0.0323019	0.995317	0.0707964	-0.147187	chr19
ENSG00000165244.6	ZNF367	0.377366	0.0323316	0.995317	0.0408022	0.418169	chr9
ENSG00000176871.8	WSB2	0.345091	0.0324029	0.995317	0.0695593	0.41465	chr12
ENSG00000143258.15	USP21	0.580764	0.0324064	0.995317	-0.131527	0.449237	chr1
ENSG00000148516.21	ZEB1	1.09589	0.0324347	0.995317	-0.912243	0.183646	chr10
ENSG00000139631.18	CSAD	0.638021	0.0325252	0.995317	-0.207718	0.430304	chr12
ENSG00000105518.13	TMEM205	-0.266916	0.0326785	0.995317	0.119936	-0.14698	chr19
ENSG00000087448.9	KLHL42	0.229031	0.0327539	0.995317	-0.0601553	0.168876	chr12
ENSG00000116337.15	AMPD2	-0.347574	0.0327918	0.995317	0.0847115	-0.262862	chr1
ENSG00000100242.15	SUN2	-0.593558	0.0328029	0.995317	0.38758	-0.205977	chr22
ENSG00000175416.12	CLTB	-0.277425	0.0328909	0.995317	0.0241256	-0.2533	chr5
ENSG00000159592.10	GPBP1L1	0.288157	0.0329887	0.995317	0.0331211	0.321278	chr1
ENSG00000189143.9	CLDN4	-0.442445	0.0331629	0.995317	0.384028	-0.0584171	chr7
ENSG00000183828.14	NUDT14	-0.370434	0.0333149	0.995317	0.198172	-0.172262	chr14
ENSG00000074800.14	ENO1	-0.313955	0.0333214	0.995317	0.111213	-0.202742	chr1
ENSG00000167397.14	VKORC1	-0.364321	0.033419	0.995317	0.281971	-0.0823497	chr16
ENSG00000174903.15	RAB1B	-0.233686	0.0336184	0.995317	-0.051827	-0.285513	chr11
ENSG00000138107.12	ACTR1A	-0.23862	0.0336731	0.995317	0.0241967	-0.214423	chr10
ENSG00000161671.16	EMC10	-0.240313	0.0337381	0.995317	-0.00450662	-0.244819	chr19
ENSG00000100979.14	PLTP	-0.388493	0.0337455	0.995317	0.0592109	-0.329282	chr20
ENSG00000177301.14	KCNA2	1.42429	0.0338142	0.995317	-0.820238	0.604052	chr1
ENSG00000148730.6	EIF4EBP2	0.263814	0.0338295	0.995317	-0.101026	0.162787	chr10
ENSG00000138071.13	ACTR2	0.405102	0.0338307	0.995317	-0.266235	0.138867	chr2
ENSG00000067208.14	EVI5	0.373188	0.0338866	0.995317	-0.130809	0.242379	chr1
ENSG00000112242.14	E2F3	0.240369	0.0339548	0.995317	-0.0744839	0.165885	chr6
ENSG00000164100.8	NDST3	-1.06123	0.0339639	0.995317	0.290897	-0.770336	chr4
ENSG00000152942.18	RAD17	0.245043	0.0339916	0.995317	-0.11901	0.126033	chr5
ENSG00000042429.11	MED17	0.328935	0.0342412	0.995317	-0.205576	0.123359	chr11
ENSG00000104980.7	TIMM44	-0.250537	0.0343647	0.995317	-0.000184085	-0.250721	chr19
ENSG00000182963.9	GJC1	0.279765	0.0343826	0.995317	-0.0700841	0.209681	chr17
ENSG00000243927.5	MRPS6	0.279749	0.034512	0.995317	-0.106439	0.17331	chr21
ENSG00000118412.12	CASP8AP2	0.252278	0.0345327	0.995317	-0.027344	0.224934	chr6
ENSG00000241360.1	PDXP	1.06715	0.0345801	0.995317	0.237668	1.30481	chr22
ENSG00000182902.13	SLC25A18	1.06683	0.0346934	0.995317	-0.737516	0.329319	chr22
ENSG00000180667.10	YOD1	0.30295	0.0347376	0.995317	-0.0973444	0.205605	chr1
ENSG00000109572.13	CLCN3	0.280328	0.0348263	0.995317	-0.0336799	0.246648	chr4
ENSG00000128923.10	FAM63B	0.527655	0.0348273	0.995317	-0.264414	0.263241	chr15
ENSG00000113163.16	COL4A3BP	0.215104	0.0348356	0.995317	-0.13119	0.083914	chr5
ENSG00000106415.12	GLCCI1	0.314602	0.0348652	0.995317	-0.00837348	0.306228	chr7
ENSG00000113594.9	LIFR	0.318211	0.0348894	0.995317	-0.101588	0.216623	chr5
ENSG00000178694.9	NSUN3	0.390859	0.0349074	0.995317	-0.18137	0.209489	chr3
ENSG00000130024.14	PHF10	0.303122	0.0350096	0.995317	-0.00422041	0.298902	chr6
ENSG00000198185.11	ZNF334	0.303781	0.0350531	0.995317	-0.00304371	0.300737	chr20
ENSG00000188171.15	ZNF626	0.453295	0.0351337	0.995317	-0.194227	0.259068	chr19
ENSG00000183778.17	B3GALT5	0.378039	0.035139	0.995317	-0.0776865	0.300353	chr21
ENSG00000123560.13	PLP1	0.311496	0.0351565	0.995317	-0.0972833	0.214213	chrX
ENSG00000151746.13	BICD1	0.379498	0.0351718	0.995317	-0.0290909	0.350407	chr12
ENSG00000188994.12	ZNF292	0.296735	0.0353021	0.995317	-0.142731	0.154005	chr6
ENSG00000064547.13	LPAR2	-0.29539	0.0353144	0.995317	0.0519999	-0.24339	chr19
ENSG00000182389.19	CACNB4	0.494321	0.0353605	0.995317	0.195229	0.68955	chr2
ENSG00000180008.8	SOCS4	0.370278	0.0353732	0.995317	0.0328734	0.403152	chr14
ENSG00000174738.12	NR1D2	0.324715	0.0354178	0.995317	-0.102613	0.222103	chr3
ENSG00000205542.10	TMSB4X	0.264482	0.0360361	0.995317	-0.0568048	0.207677	chrX
ENSG00000113441.15	LNPEP	0.323073	0.0361388	0.995317	-0.159836	0.163237	chr5
ENSG00000204435.13	CSNK2B	-0.381922	0.0361511	0.995317	-0.0153642	-0.397286	chr6
ENSG00000183580.9	FBXL7	0.37659	0.0362445	0.995317	-0.256401	0.120189	chr5
ENSG00000180573.9	HIST1H2AC	-0.252933	0.0363709	0.995317	-0.180709	-0.433642	chr6
ENSG00000100395.14	L3MBTL2	-0.245789	0.0363817	0.995317	0.0220046	-0.223784	chr22
ENSG00000157191.19	NECAP2	-0.227525	0.0363832	0.995317	0.0183036	-0.209221	chr1
ENSG00000106723.16	SPIN1	0.250141	0.0363934	0.995317	-0.165469	0.0846726	chr9
ENSG00000078967.12	UBE2D4	0.492595	0.0364699	0.995317	-0.124176	0.368419	chr7
ENSG00000142731.10	PLK4	0.278335	0.0365615	0.995317	-0.156046	0.122289	chr4
ENSG00000155957.17	TMBIM4	0.395641	0.0366438	0.995317	-0.263696	0.131945	chr12
ENSG00000214517.9	PPME1	-0.282286	0.0366681	0.995317	0.0949423	-0.187344	chr11
ENSG00000148296.6	SURF6	-0.298247	0.0366873	0.995317	0.0479453	-0.250302	chr9
ENSG00000203668.2	CHML	0.495549	0.0367102	0.995317	-0.354385	0.141164	chr1
ENSG00000144231.10	POLR2D	0.336579	0.0370121	0.995317	0.0100279	0.346608	chr2
ENSG00000186834.3	HEXIM1	0.404721	0.0370243	0.995317	-0.0879619	0.316759	chr17
ENSG00000109920.12	FNBP4	0.282713	0.0370266	0.995317	-0.0244395	0.258273	chr11
ENSG00000164062.12	APEH	-0.28951	0.0371022	0.995317	0.083254	-0.206256	chr3
ENSG00000101464.10	PIGU	-0.253819	0.0371944	0.995317	0.0370382	-0.216781	chr20
ENSG00000160214.12	RRP1	-0.2632	0.0372756	0.995317	-0.0720828	-0.335282	chr21
ENSG00000091972.18	CD200	0.255898	0.0373244	0.995317	-0.121464	0.134434	chr3
ENSG00000212864.3	RNF208	1.12505	0.0373588	0.995317	-0.29852	0.826534	chr9
ENSG00000273045.5	C2orf15	0.645675	0.0374278	0.995317	-0.0972542	0.548421	chr2
ENSG00000117155.16	SSX2IP	0.291414	0.0374515	0.995317	-0.222931	0.068483	chr1
ENSG00000125841.12	NRSN2	-0.283634	0.0374588	0.995317	0.109541	-0.174093	chr20
ENSG00000112514.15	CUTA	-0.218556	0.0375154	0.995317	0.00619642	-0.21236	chr6
ENSG00000134109.10	EDEM1	0.415363	0.0375338	0.995317	0.119602	0.534965	chr3
ENSG00000204713.10	TRIM27	-0.181932	0.0376213	0.995317	0.0585775	-0.123355	chr6
ENSG00000089248.6	ERP29	-0.381073	0.0377557	0.995317	0.0429146	-0.338158	chr12
ENSG00000119900.7	OGFRL1	0.375687	0.0383802	0.995317	-0.0178657	0.357821	chr6
ENSG00000129484.13	PARP2	0.255226	0.0384173	0.995317	-0.17118	0.0840462	chr14
ENSG00000154222.14	CC2D1B	-0.29787	0.0385132	0.995317	0.077769	-0.220101	chr1
ENSG00000137992.14	DBT	0.253609	0.0385337	0.995317	-0.0223408	0.231268	chr1
ENSG00000042445.13	RETSAT	-0.318591	0.0386043	0.995317	0.203999	-0.114592	chr2
ENSG00000182934.11	SRPRA	-0.242356	0.0388368	0.995317	0.0272408	-0.215115	chr11
ENSG00000162980.16	ARL5A	0.36973	0.0388379	0.995317	-0.101548	0.268183	chr2
ENSG00000161551.14	ZNF577	0.388508	0.0389459	0.995317	0.0112182	0.399726	chr19
ENSG00000146776.14	ATXN7L1	0.362405	0.0389677	0.995317	0.0194402	0.381846	chr7
ENSG00000178035.11	IMPDH2	-0.224382	0.0392088	0.995317	0.00148209	-0.2229	chr3
ENSG00000104522.15	TSTA3	-0.260553	0.0392598	0.995317	0.0142319	-0.246321	chr8
ENSG00000166797.10	FAM96A	0.370584	0.0392797	0.995317	0.0253955	0.39598	chr15
ENSG00000179195.15	ZNF664	0.286475	0.0393047	0.995317	-0.0944062	0.192069	chr12
ENSG00000105364.13	MRPL4	-0.245903	0.0396819	0.995317	-0.0193526	-0.265256	chr19
ENSG00000143578.15	CREB3L4	-0.242112	0.0397638	0.995317	0.0959807	-0.146131	chr1
ENSG00000163807.5	KIAA1143	0.273838	0.0398194	0.995317	-0.0990869	0.174751	chr3
ENSG00000185658.13	BRWD1	0.28052	0.0398701	0.995317	-0.00160276	0.278917	chr21
ENSG00000079950.13	STX7	0.291163	0.0398984	0.995317	-0.084719	0.206444	chr6
ENSG00000122417.15	ODF2L	0.319528	0.0399244	0.995317	-0.0936105	0.225917	chr1
ENSG00000139618.14	BRCA2	0.324684	0.0399625	0.995317	-0.269214	0.0554703	chr13
ENSG00000143416.20	SELENBP1	-0.314876	0.0400609	0.995317	0.138358	-0.176518	chr1
ENSG00000148737.16	TCF7L2	0.399711	0.0403415	0.995317	-0.416305	-0.0165938	chr10
ENSG00000253626.3	EIF5AL1	0.56093	0.0404603	0.995317	-0.515336	0.0455936	chr10
ENSG00000130844.16	ZNF331	0.272328	0.0404624	0.995317	-0.0879989	0.184329	chr19
ENSG00000105612.8	DNASE2	-0.326275	0.0404778	0.995317	0.306099	-0.0201767	chr19
ENSG00000197312.11	DDI2	0.261545	0.0405281	0.995317	-0.161833	0.0997124	chr1
ENSG00000203667.9	COX20	0.311463	0.040566	0.995317	-0.0884127	0.22305	chr1
ENSG00000153989.7	NUS1	0.44524	0.0406477	0.995317	-0.0638332	0.381407	chr6
ENSG00000139697.13	SBNO1	0.23828	0.040671	0.995317	-0.157948	0.0803314	chr12
ENSG00000135870.11	RC3H1	0.256978	0.0406748	0.995317	-0.0768387	0.180139	chr1
ENSG00000176244.6	ACBD7	0.397475	0.0407974	0.995317	-0.0565816	0.340894	chr10
ENSG00000165271.16	NOL6	-0.36196	0.0409622	0.995317	-0.110774	-0.472734	chr9
ENSG00000063177.12	RPL18	-0.208479	0.0409725	0.995317	0.0522101	-0.156269	chr19
ENSG00000174720.15	LARP7	0.250351	0.0409857	0.995317	-0.0303671	0.219984	chr4
ENSG00000206538.8	VGLL3	0.444494	0.0410769	0.995317	-0.439618	0.00487586	chr3
ENSG00000105676.13	ARMC6	-0.31442	0.041234	0.995317	-0.0557137	-0.370133	chr19
ENSG00000122034.14	GTF3A	0.247311	0.0412528	0.995317	-0.0735545	0.173756	chr13
ENSG00000196866.2	HIST1H2AD	-0.614339	0.0413125	0.995317	-0.181497	-0.795836	chr6
ENSG00000178177.15	LCORL	0.334476	0.0413142	0.995317	0.0304296	0.364906	chr4
ENSG00000119699.7	TGFB3	1.47673	0.0415701	0.995317	-0.822299	0.654431	chr14
ENSG00000038219.12	BOD1L1	0.419978	0.0415727	0.995317	-0.251643	0.168336	chr4
ENSG00000166405.14	RIC3	0.368339	0.0415736	0.995317	0.0665858	0.434925	chr11
ENSG00000060749.14	QSER1	0.29167	0.0415882	0.995317	-0.142862	0.148808	chr11
ENSG00000213221.4	DNLZ	-1.27949	0.0416277	0.995317	0.68745	-0.592044	chr9
ENSG00000004478.7	FKBP4	-0.254672	0.0417353	0.995317	0.0151397	-0.239532	chr12
ENSG00000183010.16	PYCR1	-0.258016	0.0418099	0.995317	0.0504047	-0.207611	chr17
ENSG00000107262.20	BAG1	0.256115	0.0418757	0.995317	-0.017339	0.238776	chr9
ENSG00000112308.12	C6orf62	0.221899	0.0420406	0.995317	0.00310393	0.225003	chr6
ENSG00000149150.8	SLC43A1	-0.320327	0.0420591	0.995317	0.206605	-0.113721	chr11
ENSG00000096746.17	HNRNPH3	0.873311	0.0422089	0.995317	-0.57418	0.299131	chr10
ENSG00000204060.7	FOXO6	1.36836	0.0422728	0.995317	0.118971	1.48733	chr1
ENSG00000128872.9	TMOD2	0.423802	0.0424293	0.995317	-0.0958034	0.327999	chr15
ENSG00000260230.3	FRRS1L	0.546872	0.0425698	0.995317	-0.199554	0.347319	chr9
ENSG00000079616.12	KIF22	-0.303277	0.042617	0.995317	0.00310248	-0.300174	chr16
ENSG00000164164.16	OTUD4	0.248998	0.0427576	0.995317	-0.121328	0.12767	chr4
ENSG00000119969.14	HELLS	0.24484	0.0429459	0.995317	-0.129273	0.115567	chr10
ENSG00000156687.10	UNC5D	0.230788	0.0430001	0.995317	-0.101884	0.128905	chr8
ENSG00000077264.14	PAK3	0.408695	0.0430006	0.995317	-0.24497	0.163725	chrX
ENSG00000055917.15	PUM2	0.334325	0.0430053	0.995317	-0.0755167	0.258809	chr2
ENSG00000131462.7	TUBG1	-0.229262	0.0430802	0.995317	0.0122463	-0.217016	chr17
ENSG00000089327.14	FXYD5	-0.301514	0.0432011	0.995317	0.194378	-0.107136	chr19
ENSG00000107854.5	TNKS2	0.230008	0.0433243	0.995317	-0.0724666	0.157541	chr10
ENSG00000206530.10	CFAP44	0.472307	0.0433516	0.995317	-0.197926	0.274382	chr3
ENSG00000086232.12	EIF2AK1	0.199024	0.0433714	0.995317	-0.0870578	0.111967	chr7
ENSG00000149480.6	MTA2	-0.227535	0.0434935	0.995317	0.0128438	-0.214692	chr11
ENSG00000164076.16	CAMKV	-0.266477	0.0435165	0.995317	0.00794686	-0.25853	chr3
ENSG00000111667.13	USP5	-0.361223	0.0435572	0.995317	0.0029423	-0.358281	chr12
ENSG00000185838.13	GNB1L	-0.444436	0.0435679	0.995317	0.28569	-0.158746	chr22
ENSG00000182141.10	ZNF708	0.340214	0.0435802	0.995317	-0.0924198	0.247795	chr19
ENSG00000010404.17	IDS	0.601948	0.0436086	0.995317	-0.298507	0.303441	chrX
ENSG00000063761.15	ADCK1	-0.337705	0.0436752	0.995317	-0.0118555	-0.349561	chr14
ENSG00000118058.20	KMT2A	0.236918	0.0437178	0.995317	-0.0655571	0.171361	chr11
ENSG00000196586.13	MYO6	0.340329	0.0437466	0.995317	-0.0625525	0.277777	chr6
ENSG00000172508.10	CARNS1	-1.35785	0.0437649	0.995317	1.32714	-0.0307112	chr11
ENSG00000167113.10	COQ4	-0.2233	0.0438587	0.995317	-0.0619639	-0.285263	chr9
ENSG00000137693.13	YAP1	0.245958	0.0438769	0.995317	-0.167188	0.0787695	chr11
ENSG00000185621.11	LMLN	0.545726	0.0438934	0.995317	-0.33924	0.206486	chr3
ENSG00000078053.16	AMPH	0.399605	0.0439823	0.995317	-0.225239	0.174367	chr7
ENSG00000152818.18	UTRN	0.248849	0.0440473	0.995317	-0.212148	0.0367011	chr6
ENSG00000120162.9	MOB3B	0.306075	0.044084	0.995317	-0.0792319	0.226844	chr9
ENSG00000100297.15	MCM5	-0.340455	0.0441205	0.995317	-0.0440996	-0.384554	chr22
ENSG00000155008.13	APOOL	0.304845	0.0442777	0.995317	0.0481134	0.352958	chrX
ENSG00000196724.12	ZNF418	0.269498	0.0443909	0.995317	0.108075	0.377573	chr19
ENSG00000111300.9	NAA25	0.291679	0.0444268	0.995317	-0.218725	0.0729535	chr12
ENSG00000074603.18	DPP8	0.278143	0.0445014	0.995317	-0.0736623	0.204481	chr15
ENSG00000238083.7	LRRC37A2	0.622746	0.0445607	0.995317	-0.00386433	0.618882	chr17
ENSG00000089682.16	RBM41	0.427153	0.0446688	0.995317	-0.277671	0.149482	chrX
ENSG00000266086.1	RP11-159D12.5	0.613661	0.0447179	0.995317	0.037836	0.651497	chr17
ENSG00000184208.10	C22orf46	0.830888	0.0447287	0.995317	-0.259233	0.571655	chr22
ENSG00000167977.8	KCTD5	-0.214639	0.0447533	0.995317	0.0622998	-0.152339	chr16
ENSG00000119866.21	BCL11A	0.308717	0.0447765	0.995317	-0.206706	0.102011	chr2
ENSG00000196990.8	FAM163B	-1.43331	0.0448537	0.995317	1.76369	0.330378	chr9
ENSG00000173681.16	CXorf23	0.35319	0.0448575	0.995317	-0.18343	0.169759	chrX
ENSG00000169738.7	DCXR	-0.249015	0.0448621	0.995317	0.0426036	-0.206412	chr17
ENSG00000127837.9	AAMP	-0.199121	0.0451349	0.995317	-0.0658913	-0.265012	chr2
ENSG00000165650.11	PDZD8	0.360819	0.0452207	0.995317	-0.126738	0.234081	chr10
ENSG00000070778.12	PTPN21	0.310504	0.0453624	0.995317	-0.0364822	0.274022	chr14
ENSG00000106086.18	PLEKHA8	0.268779	0.045396	0.995317	-0.0567762	0.212003	chr7
ENSG00000111145.7	ELK3	0.585216	0.0455208	0.995317	0.0849707	0.670187	chr12
ENSG00000170946.14	DNAJC24	0.386841	0.0455867	0.995317	-0.0833282	0.303513	chr11
ENSG00000040199.18	PHLPP2	0.29021	0.045735	0.995317	-0.0563005	0.233909	chr16
ENSG00000101365.20	IDH3B	-0.241707	0.0459812	0.995317	-0.0199617	-0.261669	chr20
ENSG00000160602.13	NEK8	-0.313752	0.0459879	0.995317	0.159711	-0.154041	chr17
ENSG00000220205.8	VAMP2	0.722366	0.046	0.995317	-0.149402	0.572965	chr17
ENSG00000171862.10	PTEN	0.279322	0.0460175	0.995317	-0.00883407	0.270488	chr10
ENSG00000085832.16	EPS15	0.241377	0.0460408	0.995317	-0.0797726	0.161605	chr1
ENSG00000144674.16	GOLGA4	0.487717	0.0461148	0.995317	-0.221607	0.26611	chr3
ENSG00000107443.15	CCNJ	0.277433	0.0461537	0.995317	-0.0819911	0.195442	chr10
ENSG00000164237.8	CMBL	0.446562	0.0461928	0.995317	0.0463135	0.492875	chr5
ENSG00000185869.14	ZNF829	0.607211	0.0463433	0.995317	-0.194857	0.412354	chr19
ENSG00000175322.11	ZNF519	0.368695	0.0463473	0.995317	0.0173896	0.386085	chr18
ENSG00000213988.10	ZNF90	0.312627	0.046349	0.995317	-0.00733723	0.30529	chr19
ENSG00000100629.16	C14orf145	0.380194	0.0463899	0.995317	-0.209679	0.170515	chr14
ENSG00000032389.12	TSSC1	-0.225124	0.0466079	0.995317	0.0431052	-0.182019	chr2
ENSG00000196937.10	FAM3C	0.361731	0.0466099	0.995317	-0.125468	0.236264	chr7
ENSG00000136279.20	DBNL	-0.280446	0.0467321	0.995317	-0.00783329	-0.288279	chr7
ENSG00000011009.10	LYPLA2	-0.226881	0.0467685	0.995317	-0.0107945	-0.237676	chr1
ENSG00000166913.12	YWHAB	0.22365	0.0469161	0.995317	-0.0502028	0.173448	chr20
ENSG00000179218.13	CALR	-0.266391	0.0469403	0.995317	-0.0203925	-0.286783	chr19
ENSG00000126653.17	NSRP1	0.445397	0.0470394	0.995317	-0.347281	0.0981153	chr17
ENSG00000126432.13	PRDX5	-0.245935	0.0473213	0.995317	0.0527118	-0.193223	chr11
ENSG00000278705.1	HIST1H4B	-0.269779	0.0474439	0.995317	-0.145858	-0.415637	chr6
ENSG00000196865.4	NHLRC2	0.272897	0.0474922	0.995317	-0.170387	0.102509	chr10
ENSG00000145012.13	LPP	0.280434	0.0476348	0.995317	-0.119566	0.160869	chr3
ENSG00000081479.12	LRP2	1.05218	0.0476505	0.995317	-0.993034	0.0591425	chr2
ENSG00000116863.10	ADPRHL2	-0.235987	0.0476888	0.995317	0.0798007	-0.156186	chr1
ENSG00000108091.10	CCDC6	0.230577	0.0477176	0.995317	-0.177937	0.0526404	chr10
ENSG00000101346.13	POFUT1	-0.202757	0.0478921	0.995317	0.0416038	-0.161153	chr20
ENSG00000206557.5	TRIM71	0.222805	0.0479613	0.995317	-0.272048	-0.0492431	chr3
ENSG00000109762.15	SNX25	0.326055	0.0481494	0.995317	0.136415	0.46247	chr4
ENSG00000004487.16	KDM1A	-0.236715	0.0482221	0.995317	0.0122262	-0.224489	chr1
ENSG00000109814.11	UGDH	0.211698	0.0482886	0.995317	-0.14024	0.0714581	chr4
ENSG00000174851.15	YIF1A	-0.218288	0.0483499	0.995317	-0.0246119	-0.2429	chr11
ENSG00000198642.6	KLHL9	0.297023	0.0483912	0.995317	-0.17753	0.119493	chr9
ENSG00000203326.11	ZNF525	0.338069	0.0484972	0.995317	-0.0870115	0.251057	chr19
ENSG00000158711.13	ELK4	0.357025	0.0485218	0.995317	-0.0508148	0.30621	chr1
ENSG00000188738.14	FSIP2	0.612894	0.0485305	0.995317	-0.145457	0.467437	chr2
ENSG00000133858.15	ZFC3H1	0.326057	0.0486279	0.995317	0.0510976	0.377155	chr12
ENSG00000172531.14	PPP1CA	-0.214279	0.0487004	0.995317	0.0253157	-0.188963	chr11
ENSG00000166333.13	ILK	-0.226828	0.048751	0.995317	-0.000994707	-0.227822	chr11
ENSG00000105617.3	LENG1	-0.394224	0.0488935	0.995317	0.0837968	-0.310427	chr19
ENSG00000128000.15	ZNF780B	0.29075	0.0489426	0.995317	-0.00745975	0.283291	chr19
ENSG00000149948.13	HMGA2	0.267268	0.0490248	0.995317	-0.048899	0.218369	chr12
ENSG00000099860.8	GADD45B	-0.85653	0.0490684	0.995317	0.946498	0.0899688	chr19
ENSG00000083844.10	ZNF264	0.284885	0.0492403	0.995317	-0.124064	0.160821	chr19
ENSG00000108479.11	GALK1	-0.317937	0.049269	0.995317	0.188406	-0.129531	chr17
ENSG00000074657.13	ZNF532	0.211696	0.0492692	0.995317	-0.0437343	0.167962	chr18
ENSG00000176845.12	METRNL	0.452186	0.0493065	0.995317	0.214154	0.666339	chr17
ENSG00000139910.19	NOVA1	0.346704	0.0494968	0.995317	-0.144368	0.202336	chr14
ENSG00000136271.10	DDX56	-0.260398	0.0495688	0.995317	-0.0648741	-0.325272	chr7
ENSG00000101695.8	RNF125	0.355229	0.0496313	0.995317	-0.026454	0.328775	chr18
ENSG00000166446.14	CDYL2	0.573913	0.0496692	0.995317	-0.112371	0.461541	chr16
ENSG00000168490.13	PHYHIP	-0.414639	0.0496698	0.995317	0.157739	-0.2569	chr8
ENSG00000134575.9	ACP2	-0.319967	0.0496804	0.995317	-0.0326617	-0.352629	chr11
ENSG00000197472.14	ZNF695	0.317847	0.0496893	0.995317	-0.00111174	0.316736	chr1
ENSG00000203814.6	HIST2H2BF	-0.295528	0.0497339	0.995317	-0.162761	-0.458289	chr1
ENSG00000122477.12	LRRC39	1.92416	0.049743	0.995317	-0.678504	1.24566	chr1
ENSG00000196437.10	ZNF569	0.449744	0.0498234	0.995317	-0.243935	0.205809	chr19
ENSG00000156011.16	PSD3	0.329285	0.0498379	0.995317	-0.145178	0.184107	chr8
ENSG00000227057.9	WDR46	-0.289314	0.0498746	0.995317	-0.0395326	-0.328846	chr6
ENSG00000160551.11	TAOK1	0.234083	0.0499958	0.995317	-0.104243	0.129841	chr17
ENSG00000105926.15	MPP6	0.276014	0.0500274	0.995317	-0.142759	0.133255	chr7
ENSG00000111224.13	PARP11	0.393647	0.0502125	0.995317	0.127312	0.520959	chr12
ENSG00000176887.6	SOX11	0.301901	0.0503499	0.995317	-0.226183	0.0757184	chr2
ENSG00000261236.7	BOP1	-0.363146	0.050375	0.995317	-0.01922	-0.382366	chr8
ENSG00000114388.12	NPRL2	-0.262207	0.05056	0.995317	0.0933998	-0.168807	chr3
ENSG00000198157.10	HMGN5	0.860651	0.050585	0.995317	-0.0500273	0.810624	chrX
ENSG00000113083.13	LOX	0.930355	0.0506575	0.995317	0.187199	1.11755	chr5
ENSG00000134186.11	PRPF38B	0.312809	0.0507856	0.995317	-0.150785	0.162023	chr1
ENSG00000136997.17	MYC	-0.255588	0.0509215	0.995317	-0.0648896	-0.320477	chr8
ENSG00000159086.14	PAXBP1	0.249816	0.0509506	0.995317	-0.0674762	0.18234	chr21
ENSG00000135951.14	TSGA10	0.557086	0.0509957	0.995317	-0.234073	0.323013	chr2
ENSG00000143190.21	POU2F1	0.238267	0.0510417	0.995317	-0.115569	0.122699	chr1
ENSG00000104812.14	GYS1	-0.335665	0.0510968	0.995317	0.0956316	-0.240033	chr19
ENSG00000048545.13	GUCA1A	-0.258063	0.0511916	0.995317	-0.115159	-0.373223	chr6
ENSG00000151065.13	DCP1B	-0.34279	0.0512416	0.995317	0.222256	-0.120534	chr12
ENSG00000086504.15	MRPL28	-0.231517	0.0512676	0.995317	0.0314107	-0.200106	chr16
ENSG00000119537.16	KDSR	0.269712	0.0514789	0.995317	0.00601204	0.275724	chr18
ENSG00000133703.11	KRAS	0.281864	0.051657	0.995317	-0.083047	0.198817	chr12
ENSG00000153391.15	INO80C	0.469782	0.0516639	0.995317	-0.139048	0.330734	chr18
ENSG00000188895.11	MSL1	0.20426	0.0517645	0.995317	-0.0236023	0.180658	chr17
ENSG00000168040.4	FADD	-0.231507	0.0518776	0.995317	0.180054	-0.0514535	chr11
ENSG00000144959.9	NCEH1	0.448575	0.0519223	0.995317	-0.279276	0.169299	chr3
ENSG00000070018.8	LRP6	0.239991	0.0520904	0.995317	-0.131806	0.108186	chr12
ENSG00000140548.9	ZNF710	-0.276166	0.0520916	0.995317	0.0880086	-0.188158	chr15
ENSG00000253797.2	UTP14C	0.297502	0.0521887	0.995317	-0.123511	0.173991	chr13
ENSG00000105401.8	CDC37	-0.283252	0.052212	0.995317	-0.0728265	-0.356079	chr19
ENSG00000188976.10	NOC2L	-0.321138	0.0523126	0.995317	-0.079189	-0.400327	chr1
ENSG00000100075.9	SLC25A1	-0.228774	0.0523208	0.995317	0.0428633	-0.185911	chr22
ENSG00000112343.10	TRIM38	0.430493	0.0524214	0.995317	-0.252237	0.178256	chr6
ENSG00000155229.20	MMS19	-0.24169	0.0524799	0.995317	0.0707626	-0.170927	chr10
ENSG00000184731.5	FAM110C	0.582367	0.052504	0.995317	-0.0407974	0.54157	chr2
ENSG00000173137.11	ADCK5	-0.629829	0.0525098	0.995317	0.43723	-0.192599	chr8
ENSG00000065526.10	SPEN	0.31677	0.0525739	0.995317	-0.112027	0.204743	chr1
ENSG00000135241.16	PNPLA8	0.319051	0.0526561	0.995317	-0.0890526	0.229999	chr7
ENSG00000196628.16	TCF4	0.199064	0.0528635	0.995317	-0.00382802	0.195236	chr18
ENSG00000102908.20	NFAT5	0.304349	0.0529513	0.995317	0.0482692	0.352618	chr16
ENSG00000115657.13	ABCB6	-0.463537	0.0530237	0.995317	0.514506	0.0509687	chr2
ENSG00000104093.13	DMXL2	0.232808	0.0531449	0.995317	0.0193858	0.252194	chr15
ENSG00000125863.19	MKKS	0.304264	0.0531494	0.995317	-0.0366909	0.267574	chr20
ENSG00000166783.21	KIAA0430	0.337029	0.0533712	0.995317	-0.173422	0.163607	chr16
ENSG00000116809.11	ZBTB17	-0.260832	0.0534347	0.995317	0.0315113	-0.229321	chr1
ENSG00000104219.12	ZDHHC2	0.292585	0.0534465	0.995317	-0.0152992	0.277286	chr8
ENSG00000123636.17	BAZ2B	0.290164	0.0537623	0.995317	-0.170007	0.120156	chr2
ENSG00000196646.11	ZNF136	0.311907	0.0537667	0.995317	-0.0330261	0.278881	chr19
ENSG00000144040.12	SFXN5	-0.255364	0.0539036	0.995317	-0.0319587	-0.287323	chr2
ENSG00000227051.6	C14orf132	0.28646	0.0539681	0.995317	-0.0352075	0.251253	chr14
ENSG00000104131.12	EIF3J	0.243529	0.0539897	0.995317	-0.0831003	0.160429	chr15
ENSG00000110422.11	HIPK3	0.29119	0.0540533	0.995317	-0.060845	0.230345	chr11
ENSG00000135541.20	AHI1	0.302858	0.0540621	0.995317	-0.0780163	0.224841	chr6
ENSG00000114107.8	CEP70	0.274352	0.0540917	0.995317	-0.064718	0.209634	chr3
ENSG00000188191.14	PRKAR1B	-0.306469	0.0541017	0.995317	-0.11944	-0.425909	chr7
ENSG00000146263.11	MMS22L	0.275	0.0541065	0.995317	-0.144763	0.130237	chr6
ENSG00000135679.23	MDM2	0.264383	0.0541159	0.995317	0.272346	0.536729	chr12
ENSG00000130203.9	APOE	-0.279919	0.0541612	0.995317	0.0943922	-0.185527	chr19
ENSG00000112667.12	DNPH1	-0.242228	0.0542625	0.995317	0.167682	-0.0745462	chr6
ENSG00000204228.3	HSD17B8	-0.617482	0.0543279	0.995317	0.548245	-0.0692365	chr6
ENSG00000188707.5	ZBED6CL	1.13424	0.054332	0.995317	-0.763636	0.370601	chr7
ENSG00000130707.17	ASS1	-0.257382	0.0543892	0.995317	0.0441302	-0.213252	chr9
ENSG00000072133.10	RPS6KA6	0.306669	0.0544395	0.995317	-0.104845	0.201824	chrX
ENSG00000105254.11	TBCB	-0.205077	0.0544451	0.995317	0.0468624	-0.158214	chr19
ENSG00000204843.12	DCTN1	-0.338615	0.0544452	0.995317	-0.0276189	-0.366234	chr2
ENSG00000159208.15	CIART	-0.588017	0.0546483	0.995317	0.359845	-0.228172	chr1
ENSG00000178338.10	ZNF354B	0.352792	0.054717	0.995317	0.129654	0.482447	chr5
ENSG00000158528.11	PPP1R9A	0.316538	0.0547612	0.995317	-0.181185	0.135352	chr7
ENSG00000189431.7	RASSF10	-0.631614	0.0547795	0.995317	0.512855	-0.118759	chr11
ENSG00000163931.15	TKT	-0.312521	0.0549344	0.995317	0.0619287	-0.250592	chr3
ENSG00000196867.7	ZFP28	0.392733	0.0549914	0.995317	-0.0480242	0.344709	chr19
ENSG00000151892.14	GFRA1	-1.15111	0.0552467	0.995317	0.683847	-0.467261	chr10
ENSG00000101187.15	SLCO4A1	-0.386485	0.0553015	0.995317	0.110731	-0.275754	chr20
ENSG00000171448.8	ZBTB26	0.334944	0.0553089	0.995317	-0.135441	0.199503	chr9
ENSG00000147133.15	TAF1	0.236672	0.0553473	0.995317	-0.0958464	0.140826	chrX
ENSG00000125651.13	GTF2F1	-0.260572	0.0553934	0.995317	-0.0597488	-0.320321	chr19
ENSG00000100889.11	PCK2	-0.352309	0.0553989	0.995317	0.256087	-0.0962224	chr14
ENSG00000138074.14	SLC5A6	-0.241119	0.0554141	0.995317	-0.11866	-0.359779	chr2
ENSG00000197969.12	VPS13A	0.282481	0.0555741	0.995317	-0.16789	0.114591	chr9
ENSG00000146828.17	SLC12A9	-0.284254	0.0556955	0.995317	0.0303683	-0.253886	chr7
ENSG00000170471.14	RALGAPB	0.223552	0.0557083	0.995317	-0.200135	0.0234171	chr20
ENSG00000164684.13	ZNF704	0.303336	0.0557363	0.995317	-0.038307	0.265029	chr8
ENSG00000139200.13	PIANP	1.15094	0.0557486	0.995317	-0.455858	0.695082	chr12
ENSG00000197933.12	ZNF823	0.40311	0.0557509	0.995317	-0.0505918	0.352519	chr19
ENSG00000235162.8	C12orf75	0.344874	0.0557713	0.995317	-0.0433617	0.301512	chr12
ENSG00000284946.1	AC068831.18	0.485938	0.0558621	0.995317	-0.301986	0.183952	chr15
ENSG00000175087.9	PDIK1L	0.341105	0.0559801	0.995317	-0.130522	0.210583	chr1
ENSG00000130706.12	ADRM1	-0.282326	0.0561967	0.995317	-0.00140294	-0.283728	chr20
ENSG00000184863.10	RBM33	0.29816	0.0562262	0.995317	-0.0903782	0.207782	chr7
ENSG00000078177.13	N4BP2	0.303021	0.0563229	0.995317	-0.161333	0.141687	chr4
ENSG00000103051.18	COG4	-0.258483	0.0563336	0.995317	0.0823624	-0.17612	chr16
ENSG00000277224.2	HIST1H2BF	-0.232925	0.0563445	0.995317	-0.157053	-0.389978	chr6
ENSG00000006576.16	PHTF2	0.272499	0.0563765	0.995317	-0.103908	0.168592	chr7
ENSG00000167645.16	YIF1B	-0.263594	0.0564326	0.995317	0.0529467	-0.210648	chr19
ENSG00000143570.17	SLC39A1	-0.186439	0.0565306	0.995317	0.00133421	-0.185104	chr1
ENSG00000147010.17	SH3KBP1	0.467893	0.0565635	0.995317	-0.128515	0.339378	chrX
ENSG00000152767.16	FARP1	0.353027	0.0566525	0.995317	-0.0848976	0.268129	chr13
ENSG00000170266.15	GLB1	-0.256655	0.0568221	0.995317	0.0555447	-0.20111	chr3
ENSG00000141519.14	CCDC40	0.422998	0.0568849	0.995317	-0.101187	0.32181	chr17
ENSG00000132004.12	FBXW9	-0.351109	0.0569516	0.995317	0.144164	-0.206945	chr19
ENSG00000269028.3	MTRNR2L12	-2.21881	0.057005	0.995317	0.049347	-2.16946	chr3
ENSG00000221978.11	CCNL2	0.248974	0.0570072	0.995317	-0.0413449	0.207629	chr1
ENSG00000154813.9	DPH3	0.345668	0.0571256	0.995317	-0.120347	0.22532	chr3
ENSG00000120948.16	TARDBP	0.349829	0.0572538	0.995317	-0.355407	-0.00557848	chr1
ENSG00000114739.13	ACVR2B	0.230558	0.0572922	0.995317	-0.121749	0.108809	chr3
ENSG00000275713.2	HIST1H2BH	-0.281116	0.0573316	0.995317	-0.209109	-0.490225	chr6
ENSG00000203952.9	CCDC160	0.517134	0.057373	0.995317	-0.181993	0.33514	chrX
ENSG00000180263.13	FGD6	0.245552	0.0573801	0.995317	-0.0849403	0.160612	chr12
ENSG00000101751.10	POLI	0.243991	0.0574896	0.995317	0.0166642	0.260655	chr18
ENSG00000166508.17	MCM7	-0.311665	0.0575268	0.995317	-0.0582479	-0.369913	chr7
ENSG00000105281.12	SLC1A5	-0.299611	0.0576274	0.995317	0.0630015	-0.236609	chr19
ENSG00000101198.14	NKAIN4	-0.459266	0.0576675	0.995317	0.14552	-0.313746	chr20
ENSG00000179912.20	R3HDM2	0.4069	0.057995	0.995317	0.00673544	0.413635	chr12
ENSG00000164587.12	RPS14	-0.172498	0.0579975	0.995317	0.0572958	-0.115202	chr5
ENSG00000109534.16	GAR1	0.436264	0.0580064	0.995317	-0.587633	-0.151369	chr4
ENSG00000137393.9	RNF144B	0.404101	0.0580106	0.995317	-0.158889	0.245212	chr6
ENSG00000168806.7	LCMT2	-0.259367	0.0580432	0.995317	0.0440786	-0.215288	chr15
ENSG00000112977.15	DAP	0.477804	0.0580983	0.995317	-0.0907628	0.387041	chr5
ENSG00000108344.14	PSMD3	-0.223724	0.0582548	0.995317	-0.00244015	-0.226164	chr17
ENSG00000271383.6	NBPF19	0.510662	0.0583282	0.995317	-0.35391	0.156752	chr1
ENSG00000185664.14	PMEL	-0.307465	0.0584981	0.995317	0.077822	-0.229643	chr12
ENSG00000171443.6	ZNF524	-0.521839	0.0585194	0.995317	0.352446	-0.169393	chr19
ENSG00000275221.1	HIST1H2AK	-0.269188	0.0585847	0.995317	-0.170659	-0.439846	chr6
ENSG00000135469.13	COQ10A	-0.307905	0.0587112	0.995317	0.0606019	-0.247304	chr12
ENSG00000163492.15	CCDC141	0.637111	0.05874	0.995317	-0.404245	0.232866	chr2
ENSG00000172716.16	SLFN11	0.902291	0.0587472	0.995317	-0.0570912	0.845199	chr17
ENSG00000067225.17	PKM	-0.359192	0.0588914	0.995317	0.332631	-0.0265609	chr15
ENSG00000275714.1	HIST1H3A	-0.213804	0.0589102	0.995317	-0.200822	-0.414627	chr6
ENSG00000197928.10	ZNF677	0.315234	0.0590249	0.995317	0.00971586	0.32495	chr19
ENSG00000157601.13	MX1	-0.555874	0.0590508	0.995317	0.0711963	-0.484677	chr21
ENSG00000198715.11	GLMP	-0.225545	0.0590878	0.995317	-0.0191004	-0.244645	chr1
ENSG00000103510.19	KAT8	-0.194717	0.0592195	0.995317	0.131244	-0.0634725	chr16
ENSG00000041982.15	TNC	-0.544797	0.0592554	0.995317	0.0670449	-0.477752	chr9
ENSG00000115904.12	SOS1	0.270247	0.0592574	0.995317	-0.0754226	0.194825	chr2
ENSG00000197043.13	ANXA6	-0.303431	0.0593049	0.995317	0.0226907	-0.28074	chr5
ENSG00000136828.18	RALGPS1	0.297604	0.0593288	0.995317	-0.141615	0.155989	chr9
ENSG00000127328.21	RAB3IP	0.332684	0.0593393	0.995317	-0.000761464	0.331923	chr12
ENSG00000188158.14	NHS	0.312667	0.0593612	0.995317	-0.176206	0.136462	chrX
ENSG00000106305.9	AIMP2	-0.27501	0.0593866	0.995317	-0.129585	-0.404595	chr7
ENSG00000197124.11	ZNF682	0.282478	0.0593912	0.995317	-0.0134929	0.268985	chr19
ENSG00000139637.13	C12orf10	-0.243927	0.0594361	0.995317	-0.044232	-0.288159	chr12
ENSG00000169826.7	CSGALNACT2	0.496589	0.0594907	0.995317	-0.0367171	0.459872	chr10
ENSG00000184697.6	CLDN6	-0.234913	0.0595876	0.995317	-0.124023	-0.358936	chr16
ENSG00000090372.14	STRN4	-0.252649	0.0595954	0.995317	0.0719955	-0.180653	chr19
ENSG00000175309.14	PHYKPL	0.364051	0.0596407	0.995317	0.0633504	0.427401	chr5
ENSG00000012061.15	ERCC1	-0.26631	0.0598047	0.995317	0.141343	-0.124967	chr19
ENSG00000267680.5	ZNF224	0.35576	0.0598354	0.995317	-0.0571056	0.298654	chr19
ENSG00000071127.16	WDR1	-0.257737	0.0599449	0.995317	-0.000140891	-0.257878	chr4
ENSG00000254122.2	PCDHGB7	0.617707	0.06005	0.995317	-0.614949	0.00275759	chr5
ENSG00000181555.20	SETD2	0.248809	0.0600507	0.995317	-0.212807	0.036002	chr3
ENSG00000180917.17	CMTR2	0.272404	0.0602373	0.995317	-0.146033	0.126371	chr16
ENSG00000173960.13	UBXN2A	0.34945	0.0602603	0.995317	-0.0916327	0.257817	chr2
ENSG00000116539.12	ASH1L	0.258391	0.0604685	0.995317	-0.0314168	0.226974	chr1
ENSG00000118260.14	CREB1	0.283183	0.0605594	0.995317	-0.0683073	0.214876	chr2
ENSG00000173486.12	FKBP2	-0.300119	0.0605708	0.995317	0.0316477	-0.268471	chr11
ENSG00000082258.12	CCNT2	0.237544	0.0606587	0.995317	-0.0800897	0.157454	chr2
ENSG00000188760.10	TMEM198	-0.326528	0.0607333	0.995317	0.032013	-0.294515	chr2
ENSG00000185864.16	NPIPB4	0.722712	0.0607389	0.995317	-0.295629	0.427084	chr16
ENSG00000096080.11	MRPS18A	-0.22053	0.0607924	0.995317	0.0412133	-0.179317	chr6
ENSG00000111057.10	KRT18	-0.292933	0.0608837	0.995317	0.101311	-0.191622	chr12
ENSG00000147676.13	MAL2	0.240855	0.061026	0.995317	-0.0583282	0.182527	chr8
ENSG00000144550.12	CPNE9	-0.580843	0.0611542	0.995317	0.462003	-0.118841	chr3
ENSG00000178662.15	CSRNP3	0.406212	0.0611609	0.995317	0.132208	0.53842	chr2
ENSG00000175806.14	MSRA	-0.568359	0.0611977	0.995317	0.37852	-0.189839	chr8
ENSG00000112425.14	EPM2A	0.344096	0.0612252	0.995317	-0.170767	0.173329	chr6
ENSG00000105619.13	TFPT	-0.349079	0.0613735	0.995317	-0.0762126	-0.425291	chr19
ENSG00000140367.11	UBE2Q2	0.293501	0.0614471	0.995317	0.0472619	0.340763	chr15
ENSG00000186951.16	PPARA	0.620564	0.0614772	0.995317	0.090934	0.711498	chr22
ENSG00000232040.3	ZBED9	0.351053	0.0616138	0.995317	-0.111588	0.239465	chr6
ENSG00000221914.9	PPP2R2A	0.220291	0.0616519	0.995317	-0.0393257	0.180966	chr8
ENSG00000175265.17	GOLGA8A	0.437046	0.0616558	0.995317	0.206161	0.643207	chr15
ENSG00000198963.10	RORB	0.515316	0.0618317	0.995317	-0.101279	0.414038	chr9
ENSG00000012048.21	BRCA1	0.247994	0.0618514	0.995317	-0.214538	0.0334567	chr17
ENSG00000100284.20	TOM1	-0.364802	0.0619327	0.995317	0.0348266	-0.329976	chr22
ENSG00000107758.15	PPP3CB	0.25765	0.0619536	0.995317	-0.0985238	0.159126	chr10
ENSG00000196693.14	ZNF33B	0.33135	0.0619738	0.995317	-0.0896698	0.241681	chr10
ENSG00000090013.10	BLVRB	-0.293336	0.0621012	0.995317	0.15129	-0.142046	chr19
ENSG00000171345.13	KRT19	-0.307499	0.0621144	0.995317	0.00442472	-0.303074	chr17
ENSG00000146267.11	FAXC	0.318117	0.0621459	0.995317	-0.100638	0.217479	chr6
ENSG00000169213.6	RAB3B	0.300676	0.0621809	0.995317	-0.107274	0.193402	chr1
ENSG00000054523.17	KIF1B	0.193735	0.0622928	0.995317	-0.119729	0.0740055	chr1
ENSG00000151150.21	ANK3	0.22459	0.0623562	0.995317	-0.0577894	0.166801	chr10
ENSG00000163743.13	RCHY1	0.282371	0.0624746	0.995317	-0.138959	0.143412	chr4
ENSG00000083642.18	PDS5B	0.343478	0.0624919	0.995317	-0.234484	0.108993	chr13
ENSG00000198356.11	ASNA1	-0.220076	0.0625586	0.995317	-0.0430833	-0.263159	chr19
ENSG00000025039.14	RRAGD	0.318675	0.0625662	0.995317	-0.0151941	0.303481	chr6
ENSG00000104529.17	EEF1D	-0.235115	0.0627854	0.995317	-0.0536489	-0.288763	chr8
ENSG00000156113.22	KCNMA1	-0.686283	0.0628746	0.995317	0.650795	-0.0354876	chr10
ENSG00000184905.8	TCEAL2	-0.466369	0.0631001	0.995317	0.162577	-0.303793	chrX
ENSG00000204410.14	MSH5	0.743642	0.0631683	0.995317	0.177511	0.921153	chr6
ENSG00000133980.4	VRTN	-0.248766	0.0632475	0.995317	-0.104205	-0.352971	chr14
ENSG00000134371.11	CDC73	0.261394	0.0632922	0.995317	-0.101235	0.160158	chr1
ENSG00000104142.10	VPS18	-0.316868	0.0633743	0.995317	-0.0661477	-0.383016	chr15
ENSG00000174748.19	RPL15	-0.176694	0.063405	0.995317	0.0686583	-0.108036	chr3
ENSG00000099817.11	POLR2E	-0.198123	0.0634851	0.995317	-0.0387581	-0.236882	chr19
ENSG00000112655.15	PTK7	-0.310301	0.0635422	0.995317	-0.00678017	-0.317082	chr6
ENSG00000084207.16	GSTP1	-0.19725	0.0637219	0.995317	0.0157592	-0.181491	chr11
ENSG00000114395.10	CYB561D2	-0.300157	0.0637254	0.995317	-0.0260831	-0.32624	chr3
ENSG00000167925.15	GHDC	-0.457101	0.0637286	0.995317	0.135781	-0.321319	chr17
ENSG00000147180.16	ZNF711	0.345873	0.0637351	0.995317	-0.0539721	0.291901	chrX
ENSG00000196233.13	LCOR	0.23875	0.0638709	0.995317	-0.109745	0.129004	chr10
ENSG00000006459.10	KDM7A	0.267125	0.0639923	0.995317	0.0857888	0.352914	chr7
ENSG00000137312.14	FLOT1	-0.195598	0.0640469	0.995317	0.129892	-0.0657062	chr6
ENSG00000174529.7	TMEM81	0.636419	0.0640798	0.995317	-0.296766	0.339653	chr1
ENSG00000182263.13	FIGN	0.335275	0.0642186	0.995317	-0.170519	0.164755	chr2
ENSG00000275126.1	HIST1H4L	-0.286923	0.0642279	0.995317	-0.056204	-0.343126	chr6
ENSG00000051825.14	MPHOSPH9	0.285374	0.064253	0.995317	-0.106123	0.17925	chr12
ENSG00000100033.16	PRODH	-0.300757	0.0643141	0.995317	0.0152911	-0.285466	chr22
ENSG00000173545.4	ZNF622	-0.397998	0.064609	0.995317	-0.05304	-0.451037	chr5
ENSG00000147255.18	IGSF1	-0.267285	0.0647959	0.995317	0.0922204	-0.175065	chrX
ENSG00000082701.14	GSK3B	0.207479	0.0648819	0.995317	-0.104752	0.102727	chr3
ENSG00000083845.8	RPS5	-0.194596	0.0648876	0.995317	-0.00559103	-0.200187	chr19
ENSG00000050748.17	MAPK9	0.238184	0.0649365	0.995317	-0.0540926	0.184092	chr5
ENSG00000072506.12	HSD17B10	-0.232685	0.0649938	0.995317	-0.0288006	-0.261486	chrX
ENSG00000146530.12	VWDE	0.310819	0.0650649	0.995317	-0.0476311	0.263188	chr7
ENSG00000171469.10	ZNF561	0.253892	0.065071	0.995317	0.0944603	0.348352	chr19
ENSG00000125388.19	GRK4	0.703361	0.065159	0.995317	-0.120098	0.583262	chr4
ENSG00000204406.13	MBD5	0.375015	0.0652229	0.995317	0.047416	0.422432	chr2
ENSG00000273274.1	ZBTB8B	0.32993	0.065299	0.995317	-0.133188	0.196742	chr1
ENSG00000151917.17	BEND6	1.04282	0.0653081	0.995317	-0.302501	0.740318	chr6
ENSG00000213465.7	ARL2	-0.238217	0.0653724	0.995317	-0.00362058	-0.241838	chr11
ENSG00000091947.9	TMEM101	-0.28298	0.0653838	0.995317	0.164864	-0.118116	chr17
ENSG00000169607.12	CKAP2L	0.338309	0.0654415	0.995317	-0.351972	-0.0136633	chr2
ENSG00000126773.12	PCNX4	0.257265	0.0655137	0.995317	-0.0126255	0.244639	chr14
ENSG00000123124.13	WWP1	0.401936	0.0655192	0.995317	0.0465698	0.448506	chr8
ENSG00000122203.14	KIAA1191	0.322823	0.065542	0.995317	0.0397834	0.362606	chr5
ENSG00000147162.13	OGT	0.228166	0.0655577	0.995317	-0.0142783	0.213888	chrX
ENSG00000031003.10	FAM13B	0.275654	0.0655939	0.995317	-0.0318493	0.243804	chr5
ENSG00000153914.15	SREK1	0.263351	0.0656546	0.995317	-0.131541	0.131809	chr5
ENSG00000082515.17	MRPL22	0.280883	0.065655	0.995317	-0.266863	0.0140194	chr5
ENSG00000176422.13	SPRYD4	-0.250607	0.0656697	0.995317	-0.0966408	-0.347248	chr12
ENSG00000184986.10	TMEM121	-0.853249	0.0657076	0.995317	0.526732	-0.326517	chr14
ENSG00000230453.9	ANKRD18B	0.554733	0.0657584	0.995317	-0.201218	0.353514	chr9
ENSG00000149212.11	SESN3	0.251481	0.0657712	0.995317	-0.0490852	0.202396	chr11
ENSG00000177098.8	SCN4B	-0.45267	0.0658348	0.995317	0.398568	-0.0541022	chr11
ENSG00000150760.12	DOCK1	0.221004	0.0659004	0.995317	-0.147472	0.0735325	chr10
ENSG00000186448.14	ZNF197	0.275092	0.0659662	0.995317	-0.111713	0.163379	chr3
ENSG00000221838.9	AP4M1	-0.273595	0.0659801	0.995317	0.101885	-0.17171	chr7
ENSG00000196890.4	HIST3H2BB	-0.262373	0.0660476	0.995317	-0.219034	-0.481407	chr1
ENSG00000185900.9	POMK	0.237702	0.0660682	0.995317	-0.174162	0.0635392	chr8
ENSG00000147364.16	FBXO25	0.299146	0.0660831	0.995317	-0.0539083	0.245237	chr8
ENSG00000160867.14	FGFR4	-0.272195	0.0662996	0.995317	0.0609252	-0.21127	chr5
ENSG00000179085.7	DPM3	-0.37554	0.0664276	0.995317	0.21416	-0.16138	chr1
ENSG00000183513.8	COA5	0.279506	0.0664332	0.995317	0.00778455	0.287291	chr2
ENSG00000163684.11	RPP14	0.268149	0.0666294	0.995317	-0.0415381	0.22661	chr3
ENSG00000125459.14	MSTO1	-0.266133	0.0666335	0.995317	0.0190602	-0.247073	chr1
ENSG00000128340.14	RAC2	-0.776057	0.0666709	0.995317	0.520576	-0.255481	chr22
ENSG00000164008.15	C1orf50	0.443996	0.0667934	0.995317	0.00232231	0.446319	chr1
ENSG00000138246.15	DNAJC13	0.246372	0.0669535	0.995317	-0.132296	0.114076	chr3
ENSG00000122958.14	VPS26A	0.239694	0.0669704	0.995317	-0.109462	0.130232	chr10
ENSG00000168398.6	BDKRB2	-1.10634	0.0670818	0.995317	1.08721	-0.0191309	chr14
ENSG00000179044.15	EXOC3L1	0.986886	0.0671039	0.995317	-0.429282	0.557604	chr16
ENSG00000244038.9	DDOST	-0.224477	0.0671487	0.995317	-0.0279336	-0.25241	chr1
ENSG00000186777.11	ZNF732	0.425596	0.0672584	0.995317	-0.155222	0.270374	chr4
ENSG00000116731.22	PRDM2	0.354699	0.0673077	0.995317	-0.0882718	0.266427	chr1
ENSG00000167641.10	PPP1R14A	1.08309	0.06736	0.995317	-0.0337216	1.04937	chr19
ENSG00000134419.15	RPS15A	-0.215739	0.0675231	0.995317	0.105333	-0.110406	chr16
ENSG00000108298.10	RPL19	-0.169164	0.0676145	0.995317	0.0623295	-0.106834	chr17
ENSG00000071073.12	MGAT4A	0.423593	0.0676331	0.995317	0.0158481	0.439441	chr2
ENSG00000169249.12	ZRSR2	0.415738	0.0676872	0.995317	-0.422565	-0.00682631	chrX
ENSG00000204386.10	NEU1	-0.230168	0.0677227	0.995317	-0.0677519	-0.29792	chr6
ENSG00000186260.16	MKL2	0.232182	0.0677318	0.995317	0.00787419	0.240056	chr16
ENSG00000064393.15	HIPK2	0.283156	0.0677586	0.995317	-0.227336	0.0558195	chr7
ENSG00000165416.14	SUGT1	0.236563	0.0679246	0.995317	-0.222736	0.0138278	chr13
ENSG00000105355.8	PLIN3	-0.272728	0.0679473	0.995317	0.0634647	-0.209263	chr19
ENSG00000173542.8	MOB1B	0.263018	0.0681048	0.995317	-0.0194701	0.243548	chr4
ENSG00000149591.16	TAGLN	-0.370035	0.0683283	0.995317	-0.249622	-0.619657	chr11
ENSG00000164031.16	DNAJB14	0.301981	0.068578	0.995317	-0.0129787	0.289002	chr4
ENSG00000117399.13	CDC20	-0.272768	0.0686854	0.995317	-0.0713002	-0.344068	chr1
ENSG00000121579.12	NAA50	0.288942	0.0687466	0.995317	-0.245462	0.04348	chr3
ENSG00000174953.13	DHX36	0.223775	0.0687507	0.995317	-0.0823162	0.141459	chr3
ENSG00000213722.8	DDAH2	-0.190693	0.0688194	0.995317	0.0280754	-0.162617	chr6
ENSG00000009413.15	REV3L	0.333558	0.0688604	0.995317	-0.0416482	0.29191	chr6
ENSG00000174136.11	RGMB	0.312979	0.0688642	0.995317	-0.0203518	0.292627	chr5
ENSG00000130021.13	PUDP	0.282829	0.068888	0.995317	-0.298638	-0.0158091	chrX
ENSG00000116191.17	RALGPS2	0.247029	0.068967	0.995317	-0.148773	0.0982557	chr1
ENSG00000254986.7	DPP3	-0.332933	0.0689914	0.995317	-0.00963351	-0.342566	chr11
ENSG00000125970.11	RALY	-0.192485	0.0690487	0.995317	0.0386094	-0.153876	chr20
ENSG00000129255.15	MPDU1	-0.223289	0.0691048	0.995317	-0.0469807	-0.270269	chr17
ENSG00000151612.15	ZNF827	0.260205	0.0691076	0.995317	-0.00842699	0.251778	chr4
ENSG00000012983.11	MAP4K5	0.245103	0.0691265	0.995317	-0.0406517	0.204451	chr14
ENSG00000242372.7	EIF6	-0.237005	0.0692022	0.995317	-0.0786598	-0.315664	chr20
ENSG00000175390.13	EIF3F	-0.176305	0.0692024	0.995317	0.0579496	-0.118355	chr11
ENSG00000217128.11	FNIP1	0.234025	0.0692366	0.995317	0.0130756	0.247101	chr5
ENSG00000175104.14	TRAF6	0.292652	0.0693229	0.995317	-0.196088	0.0965649	chr11
ENSG00000174206.12	C12orf66	0.348667	0.0694345	0.995317	-0.261749	0.0869175	chr12
ENSG00000147862.16	NFIB	0.561832	0.0694634	0.995317	-0.42165	0.140182	chr9
ENSG00000152782.16	PANK1	0.208727	0.069465	0.995317	-0.0721573	0.13657	chr10
ENSG00000100292.16	HMOX1	-0.271612	0.0694663	0.995317	0.173193	-0.098419	chr22
ENSG00000158793.13	NIT1	-0.244068	0.0695253	0.995317	-0.0131494	-0.257217	chr1
ENSG00000115084.13	SLC35F5	0.236527	0.0695341	0.995317	-0.0606829	0.175844	chr2
ENSG00000046889.18	PREX2	0.187563	0.0695369	0.995317	-0.0175546	0.170008	chr8
ENSG00000125877.12	ITPA	-0.208202	0.0695649	0.995317	-0.0375849	-0.245787	chr20
ENSG00000126003.6	PLAGL2	0.380256	0.0695944	0.995317	-0.180788	0.199468	chr20
ENSG00000138944.7	KIAA1644	0.341365	0.0696214	0.995317	-0.316354	0.0250116	chr22
ENSG00000124570.18	SERPINB6	0.292693	0.0696509	0.995317	0.0156201	0.308313	chr6
ENSG00000164411.11	GJB7	0.849711	0.0697631	0.995317	-0.583917	0.265794	chr6
ENSG00000205060.10	SLC35B4	0.222575	0.0697643	0.995317	-0.144684	0.0778902	chr7
ENSG00000111450.13	STX2	0.271474	0.0699732	0.995317	-0.07608	0.195394	chr12
ENSG00000118263.14	KLF7	0.29902	0.0700809	0.995317	-0.236245	0.0627749	chr2
ENSG00000137434.11	C6orf52	-1.09562	0.0700848	0.995317	0.65887	-0.436752	chr6
ENSG00000167085.11	PHB	-0.215854	0.0701634	0.995317	-0.0300643	-0.245918	chr17
ENSG00000157617.16	C2CD2	0.282265	0.0701685	0.995317	-0.146337	0.135928	chr21
ENSG00000100029.17	PES1	-0.314632	0.0702954	0.995317	-0.10668	-0.421312	chr22
ENSG00000126460.10	PRRG2	-0.594236	0.0703858	0.995317	0.2711	-0.323136	chr19
ENSG00000180767.9	CHST13	-0.84641	0.0704676	0.995317	0.915273	0.0688629	chr3
ENSG00000088386.16	SLC15A1	-0.918707	0.07061	0.995317	0.594383	-0.324324	chr13
ENSG00000163961.4	RNF168	0.219189	0.0706103	0.995317	-0.0521767	0.167013	chr3
ENSG00000068650.18	ATP11A	0.420206	0.0706722	0.995317	-0.110809	0.309397	chr13
ENSG00000125703.14	ATG4C	0.331568	0.0707556	0.995317	-0.196356	0.135212	chr1
ENSG00000198034.10	RPS4X	-0.201168	0.070848	0.995317	0.0465211	-0.154647	chrX
ENSG00000149182.14	ARFGAP2	-0.253531	0.0708953	0.995317	-0.0467564	-0.300288	chr11
ENSG00000159423.16	ALDH4A1	-0.318493	0.0709082	0.995317	0.0284927	-0.29	chr1
ENSG00000176406.22	RIMS2	0.25701	0.0709368	0.995317	-0.20863	0.04838	chr8
ENSG00000101152.10	DNAJC5	-0.218446	0.0710577	0.995317	0.0582093	-0.160236	chr20
ENSG00000131469.13	RPL27	-0.206853	0.0711631	0.995317	0.0295407	-0.177312	chr17
ENSG00000179965.11	ZNF771	0.421196	0.0711854	0.995317	-0.0406212	0.380575	chr16
ENSG00000274618.1	HIST1H4F	-0.266063	0.0711921	0.995317	-0.133999	-0.400062	chr6
ENSG00000167766.18	ZNF83	0.273767	0.0711974	0.995317	0.042076	0.315843	chr19
ENSG00000163069.12	SGCB	0.242112	0.0712324	0.995317	-0.0110299	0.231082	chr4
ENSG00000118705.16	RPN2	-0.199939	0.0712565	0.995317	0.00305794	-0.196881	chr20
ENSG00000181544.14	FANCB	0.306567	0.0714052	0.995317	-0.126261	0.180306	chrX
ENSG00000184009.10	ACTG1	-0.2465	0.0716101	0.995317	0.0158533	-0.230646	chr17
ENSG00000093009.9	CDC45	-0.240802	0.071663	0.995317	0.019784	-0.221018	chr22
ENSG00000125967.16	NECAB3	-0.276435	0.071716	0.995317	0.172118	-0.104317	chr20
ENSG00000006451.7	RALA	0.190756	0.0717171	0.995317	-0.0271192	0.163637	chr7
ENSG00000138738.10	PRDM5	0.30685	0.0717578	0.995317	-0.0799916	0.226859	chr4
ENSG00000110171.19	TRIM3	-0.346637	0.0717966	0.995317	0.255644	-0.090993	chr11
ENSG00000089916.17	GPATCH2L	0.242016	0.0718568	0.995317	-0.0706506	0.171365	chr14
ENSG00000143494.15	VASH2	0.26026	0.0718836	0.995317	-0.0443362	0.215924	chr1
ENSG00000117308.14	GALE	-0.243761	0.0720497	0.995317	0.0615593	-0.182202	chr1
ENSG00000188786.9	MTF1	0.266221	0.0720539	0.995317	0.00449294	0.270714	chr1
ENSG00000113108.19	APBB3	0.393962	0.0722169	0.995317	0.220435	0.614398	chr5
ENSG00000164086.9	DUSP7	0.320333	0.0722777	0.995317	-0.197262	0.123071	chr3
ENSG00000125772.12	GPCPD1	0.221832	0.0723898	0.995317	-0.10356	0.118273	chr20
ENSG00000166025.17	AMOTL1	0.201735	0.0724111	0.995317	-0.080555	0.12118	chr11
ENSG00000127366.5	TAS2R5	0.983159	0.0726796	0.995317	-0.20989	0.773269	chr7
ENSG00000278662.4	GOLGA6L10	1.0399	0.0727411	0.995317	-0.793201	0.246698	chr15
ENSG00000164081.12	TEX264	-0.28439	0.07275	0.995317	0.142174	-0.142216	chr3
ENSG00000172795.15	DCP2	0.249282	0.072774	0.995317	-0.120227	0.129055	chr5
ENSG00000165632.7	TAF3	0.368634	0.0728277	0.995317	-0.247391	0.121243	chr10
ENSG00000168778.11	TCTN2	-0.313489	0.0729816	0.995317	0.244267	-0.0692221	chr12
ENSG00000166619.12	BLCAP	0.247658	0.0730657	0.995317	-0.0300662	0.217592	chr20
ENSG00000011638.10	TMEM159	0.311594	0.0732477	0.995317	-0.0220547	0.28954	chr16
ENSG00000213398.7	LCAT	0.805503	0.07344	0.995317	0.212858	1.01836	chr16
ENSG00000258289.8	CHURC1	0.333168	0.0735943	0.995317	-0.155772	0.177396	chr14
ENSG00000144589.21	STK11IP	-0.296907	0.0736574	0.995317	0.0399876	-0.256919	chr2
ENSG00000137261.13	KIAA0319	0.780628	0.0737013	0.995317	-0.455213	0.325415	chr6
ENSG00000166415.14	WDR72	0.447588	0.0737025	0.995317	-0.0839095	0.363678	chr15
ENSG00000182150.15	ERCC6L2	0.235013	0.0737113	0.995317	-0.0777218	0.157291	chr9
ENSG00000072657.8	TRHDE	0.784391	0.0737616	0.995317	-0.535185	0.249206	chr12
ENSG00000178999.12	AURKB	-0.212869	0.0738653	0.995317	-0.109506	-0.322375	chr17
ENSG00000180596.7	HIST1H2BC	-0.225543	0.0739108	0.995317	-0.173108	-0.398651	chr6
ENSG00000115318.11	LOXL3	-0.235985	0.0739604	0.995317	0.0185064	-0.217478	chr2
ENSG00000164902.13	PHAX	0.213857	0.0739742	0.995317	-0.168095	0.0457619	chr5
ENSG00000107223.12	EDF1	-0.203843	0.0739917	0.995317	-0.0107296	-0.214573	chr9
ENSG00000152217.17	SETBP1	0.408701	0.0740821	0.995317	-0.0987843	0.309916	chr18
ENSG00000126457.21	PRMT1	-0.220048	0.0741081	0.995317	-0.0465354	-0.266584	chr19
ENSG00000144468.16	RHBDD1	0.309359	0.0741953	0.995317	-0.156347	0.153012	chr2
ENSG00000141934.9	PLPP2	-0.200977	0.0743096	0.995317	0.0075475	-0.193429	chr19
ENSG00000205758.11	CRYZL1	0.381795	0.0743646	0.995317	-0.124144	0.257652	chr21
ENSG00000067836.12	ROGDI	-0.271675	0.074399	0.995317	0.10857	-0.163105	chr16
ENSG00000158373.8	HIST1H2BD	-0.233024	0.0744894	0.995317	-0.137203	-0.370227	chr6
ENSG00000110066.14	KMT5B	0.212589	0.0745578	0.995317	-0.146104	0.0664858	chr11
ENSG00000136381.12	IREB2	0.224682	0.0745872	0.995317	-0.178456	0.0462255	chr15
ENSG00000160179.18	ABCG1	-0.361233	0.0747406	0.995317	0.145268	-0.215964	chr21
ENSG00000173706.12	HEG1	0.314072	0.0748207	0.995317	-0.262063	0.0520088	chr3
ENSG00000148468.16	FAM171A1	0.246121	0.0749396	0.995317	-0.191807	0.0543131	chr10
ENSG00000134871.17	COL4A2	-0.264577	0.0749641	0.995317	0.00668121	-0.257895	chr13
ENSG00000171130.17	ATP6V0E2	-0.257318	0.0749816	0.995317	0.021783	-0.235535	chr7
ENSG00000142230.11	SAE1	-0.177205	0.0750232	0.995317	0.0248661	-0.152339	chr19
ENSG00000124164.15	VAPB	0.241359	0.0751353	0.995317	-0.0767982	0.164561	chr20
ENSG00000155463.12	OXA1L	-0.216595	0.0753249	0.995317	0.0114921	-0.205102	chr14
ENSG00000196247.11	ZNF107	0.4005	0.0753503	0.995317	-0.262041	0.138459	chr7
ENSG00000066827.15	ZFAT	-0.308614	0.0754707	0.995317	0.0312244	-0.277389	chr8
ENSG00000116095.10	PLEKHA3	0.307391	0.0755528	0.995317	-0.0449643	0.262427	chr2
ENSG00000135916.15	ITM2C	-0.185962	0.0755737	0.995317	0.0377635	-0.148198	chr2
ENSG00000183943.5	PRKX	0.299102	0.0756881	0.995317	-0.0447179	0.254384	chrX
ENSG00000171843.15	MLLT3	0.362643	0.0757283	0.995317	0.013	0.375643	chr9
ENSG00000120885.21	CLU	-0.313559	0.075849	0.995317	-0.185121	-0.498681	chr8
ENSG00000108518.7	PFN1	-0.171889	0.0759205	0.995317	-0.038685	-0.210574	chr17
ENSG00000132485.13	ZRANB2	0.229657	0.0759278	0.995317	-0.0358705	0.193787	chr1
ENSG00000177839.6	PCDHB9	0.810439	0.0760439	0.995317	-0.351491	0.458948	chr5
ENSG00000116199.11	FAM20B	0.289918	0.076077	0.995317	-0.0456675	0.244251	chr1
ENSG00000166004.14	CEP295	0.229009	0.0763409	0.995317	-0.0385161	0.190493	chr11
ENSG00000139410.14	SDSL	-1.08957	0.0764074	0.995317	1.23975	0.150181	chr12
ENSG00000108960.7	MMD	0.358895	0.0764463	0.995317	-0.00924559	0.34965	chr17
ENSG00000140948.11	ZCCHC14	0.319666	0.0765141	0.995317	-0.00579733	0.313869	chr16
ENSG00000140829.11	DHX38	-0.235644	0.0765358	0.995317	-0.039148	-0.274792	chr16
ENSG00000177854.7	TMEM187	-0.503219	0.0765468	0.995317	0.502086	-0.00113205	chrX
ENSG00000143801.16	PSEN2	-0.234458	0.0766002	0.995317	-0.0363406	-0.270798	chr1
ENSG00000073536.17	NLE1	-0.231665	0.0766658	0.995317	0.00962148	-0.222043	chr17
ENSG00000170832.12	USP32	0.206348	0.0766796	0.995317	-0.0773024	0.129046	chr17
ENSG00000119616.11	FCF1	0.238011	0.0767486	0.995317	-0.104944	0.133067	chr14
ENSG00000149346.14	SLX4IP	0.261959	0.0768635	0.995317	-0.0790138	0.182945	chr20
ENSG00000159377.10	PSMB4	-0.214225	0.076884	0.995317	-0.0259813	-0.240206	chr1
ENSG00000075234.16	TTC38	-0.240291	0.0769752	0.995317	0.0515009	-0.18879	chr22
ENSG00000173992.8	CCS	-0.250231	0.0770049	0.995317	-0.0485416	-0.298772	chr11
ENSG00000173588.14	CCDC41	0.310354	0.0772188	0.995317	-0.232404	0.0779501	chr12
ENSG00000196787.3	HIST1H2AG	-0.240603	0.0772686	0.995317	-0.134458	-0.375061	chr6
ENSG00000198369.9	SPRED2	0.347722	0.0775085	0.995317	0.00494991	0.352672	chr2
ENSG00000262246.5	CORO7	-0.458011	0.0775089	0.995317	0.155446	-0.302565	chr16
ENSG00000171435.13	KSR2	0.542695	0.0775374	0.995317	-0.0957973	0.446898	chr12
ENSG00000008311.14	AASS	0.252269	0.0776202	0.995317	-0.204375	0.0478942	chr7
ENSG00000117682.16	DHDDS	-0.210623	0.0776517	0.995317	-0.0797977	-0.290421	chr1
ENSG00000105011.8	ASF1B	-0.220159	0.0776633	0.995317	0.14296	-0.0771986	chr19
ENSG00000146373.16	RNF217	0.3474	0.077674	0.995317	-0.0165935	0.330807	chr6
ENSG00000169914.5	OTUD3	0.248752	0.0776878	0.995317	0.0269895	0.275742	chr1
ENSG00000272325.1	NUDT3	0.31577	0.0778592	0.995317	-0.0754449	0.240325	chr6
ENSG00000172992.11	DCAKD	-0.219537	0.0779127	0.995317	0.0121971	-0.20734	chr17
ENSG00000155850.7	SLC26A2	0.256873	0.0779372	0.995317	-0.0532146	0.203658	chr5
ENSG00000188321.13	ZNF559	0.271707	0.0779635	0.995317	-0.114623	0.157084	chr19
ENSG00000152518.7	ZFP36L2	0.350957	0.0781367	0.995317	-0.0686132	0.282344	chr2
ENSG00000138758.11	11.IX	0.207235	0.0781488	0.995317	-0.205928	0.00130635	chr4
ENSG00000114120.11	SLC25A36	0.320177	0.0781577	0.995317	0.119955	0.440132	chr3
ENSG00000132970.12	WASF3	0.233241	0.0781718	0.995317	0.0857936	0.319035	chr13
ENSG00000180953.11	ST20	0.439297	0.0782374	0.995317	-0.121153	0.318144	chr15
ENSG00000188488.13	SERPINA5	-0.693293	0.0782541	0.995317	0.336845	-0.356448	chr14
ENSG00000141756.18	FKBP10	-0.275607	0.0782803	0.995317	0.110082	-0.165525	chr17
ENSG00000130150.11	MOSPD2	0.307528	0.0783613	0.995317	-0.105508	0.20202	chrX
ENSG00000237649.7	KIFC1	-0.242537	0.0785766	0.995317	-0.0700238	-0.312561	chr6
ENSG00000205002.3	AARD	0.567542	0.0786884	0.995317	-0.481657	0.0858846	chr8
ENSG00000126756.11	UXT	-0.232514	0.0786914	0.995317	0.0845219	-0.147991	chrX
ENSG00000166822.12	TMEM170A	0.295657	0.078734	0.995317	-0.00309873	0.292558	chr16
ENSG00000206527.9	HACD2	0.238823	0.0787481	0.995317	-0.208551	0.0302717	chr3
ENSG00000178982.9	EIF3K	-0.159111	0.0788501	0.995317	0.0197128	-0.139398	chr19
ENSG00000110108.9	TMEM109	-0.236061	0.0789056	0.995317	-0.115023	-0.351085	chr11
ENSG00000137265.14	IRF4	-0.633989	0.078919	0.995317	0.173591	-0.460398	chr6
ENSG00000162227.7	TAF6L	-0.240593	0.0789294	0.995317	0.0623496	-0.178243	chr11
ENSG00000100523.14	DDHD1	0.261035	0.0789352	0.995317	-0.0768676	0.184168	chr14
ENSG00000120137.6	PANK3	0.260463	0.0789354	0.995317	-0.084992	0.175471	chr5
ENSG00000106299.7	WASL	0.222143	0.0790014	0.995317	-0.165245	0.0568979	chr7
ENSG00000158158.11	CNNM4	-0.258396	0.0790056	0.995317	0.11392	-0.144476	chr2
ENSG00000119878.5	CRIPT	0.360626	0.079141	0.995317	-0.201126	0.1595	chr2
ENSG00000101017.13	CD40	-0.291967	0.0791517	0.995317	0.220262	-0.0717045	chr20
ENSG00000068489.12	PRR11	0.395825	0.0793774	0.995317	-0.310831	0.0849944	chr17
ENSG00000111412.5	C12orf49	0.269144	0.0793787	0.995317	-0.104592	0.164552	chr12
ENSG00000169139.11	UBE2V2	0.303523	0.0795011	0.995317	-0.220226	0.0832972	chr8
ENSG00000100401.19	RANGAP1	-0.283907	0.0797637	0.995317	-0.0645884	-0.348495	chr22
ENSG00000141295.13	SCRN2	-0.322486	0.0798805	0.995317	0.251805	-0.0706811	chr17
ENSG00000126953.6	TIMM8A	0.283216	0.0798919	0.995317	-0.138506	0.14471	chrX
ENSG00000102287.18	GABRE	0.655148	0.0800438	0.995317	0.134203	0.789351	chrX
ENSG00000120071.13	KANSL1	0.264201	0.0802072	0.995317	-0.0677289	0.196472	chr17
ENSG00000088387.18	DOCK9	0.249152	0.0803193	0.995317	-0.172387	0.0767658	chr13
ENSG00000065809.13	FAM107B	0.231822	0.0803449	0.995317	0.0778615	0.309683	chr10
ENSG00000025772.7	TOMM34	-0.197309	0.0804439	0.995317	0.0241586	-0.173151	chr20
ENSG00000118454.12	ANKRD13C	0.241605	0.0805384	0.995317	-0.0246774	0.216928	chr1
ENSG00000189337.16	KAZN	0.498245	0.0805648	0.995317	-0.0675163	0.430729	chr1
ENSG00000197779.13	ZNF81	0.279262	0.0806714	0.995317	-0.0138964	0.265365	chrX
ENSG00000103811.15	CTSH	-0.242826	0.0807697	0.995317	0.156991	-0.0858343	chr15
ENSG00000164663.14	USP49	0.325567	0.080837	0.995317	0.0186508	0.344218	chr6
ENSG00000138685.14	FGF2	0.246758	0.0808761	0.995317	-0.0183568	0.228402	chr4
ENSG00000173540.12	GMPPB	-0.222869	0.0809218	0.995317	-0.108333	-0.331202	chr3
ENSG00000204138.12	PHACTR4	0.313305	0.0810175	0.995317	-0.149033	0.164272	chr1
ENSG00000134258.16	VTCN1	1.18549	0.0810366	0.995317	-1.00566	0.179832	chr1
ENSG00000175283.7	DOLK	-0.246006	0.0811879	0.995317	-0.0561907	-0.302196	chr9
ENSG00000083814.13	ZNF671	0.284383	0.0812341	0.995317	-0.0075725	0.276811	chr19
ENSG00000151131.10	C12orf45	0.243831	0.081235	0.995317	-0.112016	0.131815	chr12
ENSG00000178904.18	DPY19L3	0.236992	0.0812564	0.995317	-0.106613	0.130379	chr19
ENSG00000185359.12	HGS	-0.30831	0.0812771	0.995317	0.0396113	-0.268698	chr17
ENSG00000148303.16	RPL7A	-0.1537	0.0812952	0.995317	0.0306179	-0.123082	chr9
ENSG00000054267.21	ARID4B	0.287693	0.0816266	0.995317	-0.0613793	0.226314	chr1
ENSG00000010219.13	DYRK4	-0.419414	0.0818733	0.995317	0.254959	-0.164454	chr12
ENSG00000196914.8	ARHGEF12	0.211689	0.081878	0.995317	-0.0306974	0.180992	chr11
ENSG00000128989.10	ARPP19	0.28886	0.0820666	0.995317	-0.0650225	0.223838	chr15
ENSG00000104290.10	FZD3	0.267824	0.0822546	0.995317	-0.0564789	0.211345	chr8
ENSG00000165813.18	CCDC186	0.392698	0.0822732	0.995317	-0.205936	0.186762	chr10
ENSG00000101846.6	STS	0.52431	0.082283	0.995317	-0.494151	0.0301592	chrX
ENSG00000006062.14	MAP3K14	0.47334	0.0823217	0.995317	0.162657	0.635998	chr17
ENSG00000164168.7	TMEM184C	0.299851	0.0824754	0.995317	-0.140424	0.159427	chr4
ENSG00000166507.17	NDST2	0.786601	0.0824778	0.995317	-0.0845209	0.70208	chr10
ENSG00000120784.16	ZFP30	0.262766	0.0825765	0.995317	-0.00225056	0.260515	chr19
ENSG00000123159.15	GIPC1	-0.24211	0.0827096	0.995317	0.0792429	-0.162867	chr19
ENSG00000282988.1	RP1-34B20.21	-0.265925	0.0827252	0.995317	-0.223569	-0.489493	chr6
ENSG00000146802.12	TMEM168	0.285855	0.0828604	0.995317	-0.0989818	0.186873	chr7
ENSG00000176542.9	USF3	0.295249	0.0828902	0.995317	-0.0748887	0.220361	chr3
ENSG00000170632.13	ARMC10	0.257234	0.0829563	0.995317	-0.088374	0.16886	chr7
ENSG00000125285.5	SOX21	0.477586	0.0831009	0.995317	-0.833109	-0.355523	chr13
ENSG00000135999.11	EPC2	0.211513	0.0831572	0.995317	-0.0120951	0.199418	chr2
ENSG00000115207.13	GTF3C2	-0.189569	0.0831738	0.995317	0.0127294	-0.17684	chr2
ENSG00000157077.14	ZFYVE9	0.185595	0.0831878	0.995317	-0.0974741	0.0881211	chr1
ENSG00000101199.12	ARFGAP1	-0.288911	0.083188	0.995317	0.0729564	-0.215954	chr20
ENSG00000102349.17	KLF8	0.298354	0.0832203	0.995317	-0.0784648	0.219889	chrX
ENSG00000171861.10	RNMTL1	-0.245907	0.0832349	0.995317	-0.00474364	-0.25065	chr17
ENSG00000127990.16	SGCE	0.296276	0.0832521	0.995317	-0.281998	0.0142782	chr7
ENSG00000168918.13	INPP5D	-0.325048	0.0832538	0.995317	0.413474	0.0884265	chr2
ENSG00000165389.6	SPTSSA	0.339142	0.0834071	0.995317	0.0316321	0.370774	chr14
ENSG00000100078.3	PLA2G3	-0.262249	0.0834955	0.995317	-0.0177863	-0.280035	chr22
ENSG00000132688.10	NES	-0.34139	0.0835052	0.995317	0.0798654	-0.261525	chr1
ENSG00000017260.19	ATP2C1	0.183085	0.083609	0.995317	-0.0456441	0.137441	chr3
ENSG00000196275.13	GTF2IRD2	1.13187	0.0836178	0.995317	0.00487085	1.13674	chr7
ENSG00000100802.14	C14orf93	-0.302437	0.0836569	0.995317	0.0724779	-0.229959	chr14
ENSG00000163050.16	ADCK3	-0.278542	0.0837253	0.995317	0.0654568	-0.213085	chr1
ENSG00000178078.11	STAP2	-0.256657	0.0837875	0.995317	0.148506	-0.108151	chr19
ENSG00000168300.13	PCMTD1	0.338004	0.0838581	0.995317	0.0134765	0.35148	chr8
ENSG00000134248.13	LAMTOR5	0.273012	0.0841876	0.995317	-0.0883661	0.184646	chr1
ENSG00000126088.13	UROD	-0.235837	0.0844643	0.995317	-0.0407105	-0.276547	chr1
ENSG00000092621.12	PHGDH	-0.29143	0.0845377	0.995317	0.0847602	-0.20667	chr1
ENSG00000136881.11	BAAT	-1.44189	0.0847518	0.995317	0.437161	-1.00473	chr9
ENSG00000159199.13	ATP5G1	-0.240151	0.0848797	0.995317	-0.0108612	-0.251013	chr17
ENSG00000010256.10	UQCRC1	-0.229338	0.0848849	0.995317	-0.0142649	-0.243603	chr3
ENSG00000089157.15	RPLP0	-0.172952	0.084913	0.995317	0.0260368	-0.146916	chr12
ENSG00000177125.5	ZBTB34	0.220871	0.084961	0.995317	0.0528708	0.273742	chr9
ENSG00000081154.11	PCNP	0.270073	0.0849799	0.995317	0.0417035	0.311777	chr3
ENSG00000178537.9	SLC25A20	-0.375358	0.0851423	0.995317	0.128112	-0.247246	chr3
ENSG00000214194.8	AC073346.2	0.244047	0.0851717	0.995317	0.0211454	0.265192	chr7
ENSG00000188428.19	BLOC1S5	0.338124	0.085233	0.995317	0.0197773	0.357901	chr6
ENSG00000111962.7	UST	0.263058	0.0853699	0.995317	-0.0278086	0.23525	chr6
ENSG00000141959.16	PFKL	-0.317561	0.0854459	0.995317	0.193772	-0.123789	chr21
ENSG00000105085.10	MED26	-0.269124	0.0854648	0.995317	0.103713	-0.165411	chr19
ENSG00000250312.7	ZNF718	0.328719	0.085508	0.995317	-0.0463987	0.282321	chr4
ENSG00000173660.11	UQCRH	0.279542	0.0857282	0.995317	-0.041915	0.237627	chr1
ENSG00000139714.12	MORN3	-0.989142	0.0859115	0.995317	0.402665	-0.586476	chr12
ENSG00000069998.12	CECR5	-0.231853	0.0863939	0.995317	0.179719	-0.0521343	chr22
ENSG00000196466.10	ZNF799	0.406932	0.0864367	0.995317	0.0490651	0.455997	chr19
ENSG00000204961.6	PCDHA9	1.09758	0.086445	0.995317	-0.501554	0.596024	chr5
ENSG00000277075.2	HIST1H2AE	-0.275342	0.086523	0.995317	-0.198535	-0.473877	chr6
ENSG00000168612.4	ZSWIM1	-0.248365	0.0865524	0.995317	0.0118815	-0.236484	chr20
ENSG00000175467.14	SART1	-0.273194	0.0865723	0.995317	0.0079703	-0.265223	chr11
ENSG00000163902.11	RPN1	-0.188729	0.0865786	0.995317	0.0161414	-0.172587	chr3
ENSG00000154920.14	EME1	-0.241487	0.0867074	0.995317	0.137065	-0.104422	chr17
ENSG00000064655.18	EYA2	-0.779901	0.0870499	0.995317	0.250889	-0.529012	chr20
ENSG00000169246.16	NPIPB3	0.647035	0.08724	0.995317	-0.419182	0.227853	chr16
ENSG00000132570.14	PCBD2	0.273531	0.0872448	0.995317	-0.0245909	0.24894	chr5
ENSG00000172667.10	ZMAT3	0.372914	0.087287	0.995317	0.287526	0.66044	chr3
ENSG00000106799.12	TGFBR1	0.207461	0.0873246	0.995317	-0.096922	0.110539	chr9
ENSG00000108509.20	CAMTA2	0.532649	0.0873573	0.995317	-0.338007	0.194642	chr17
ENSG00000100601.9	ALKBH1	-0.268409	0.0873948	0.995317	0.110966	-0.157443	chr14
ENSG00000094631.19	HDAC6	-0.237034	0.0875625	0.995317	0.0964024	-0.140631	chrX
ENSG00000180448.10	HMHA1	-0.28608	0.0876417	0.995317	-0.0103564	-0.296436	chr19
ENSG00000110315.6	RNF141	0.285159	0.0876823	0.995317	-0.0900922	0.195067	chr11
ENSG00000155886.11	SLC24A2	0.365992	0.087743	0.995317	-0.2493	0.116693	chr9
ENSG00000173575.20	CHD2	0.218802	0.0877506	0.995317	0.099978	0.31878	chr15
ENSG00000205356.9	TECPR1	-0.32485	0.0878802	0.995317	0.129121	-0.19573	chr7
ENSG00000139826.5	ABHD13	0.298774	0.0879021	0.995317	0.0209619	0.319736	chr13
ENSG00000113758.13	DBN1	-0.279138	0.0880438	0.995317	-0.175205	-0.454344	chr5
ENSG00000145241.10	CENPC	0.246031	0.0880604	0.995317	-0.11636	0.129671	chr4
ENSG00000185885.15	IFITM1	-0.291879	0.0880653	0.995317	0.270619	-0.0212599	chr11
ENSG00000118495.18	PLAGL1	0.578848	0.0884199	0.995317	-0.126979	0.45187	chr6
ENSG00000081377.16	CDC14B	0.254296	0.0884487	0.995317	-0.0447492	0.209547	chr9
ENSG00000104808.7	DHDH	-0.760157	0.088475	0.995317	0.310214	-0.449943	chr19
ENSG00000031698.12	SARS	-0.254239	0.0885753	0.995317	0.0646869	-0.189552	chr1
ENSG00000173674.10	EIF1AX	0.237748	0.0886041	0.995317	-0.129104	0.108645	chrX
ENSG00000105519.15	CAPS	0.91588	0.0886222	0.995317	0.38158	1.29746	chr19
ENSG00000132661.3	NXT1	-0.228088	0.0887825	0.995317	0.278419	0.0503312	chr20
ENSG00000154447.14	SH3RF1	0.257963	0.0888178	0.995317	-0.247866	0.0100965	chr4
ENSG00000186130.4	ZBTB6	0.263216	0.0888842	0.995317	-0.0656827	0.197533	chr9
ENSG00000136938.8	ANP32B	0.499895	0.0889838	0.995317	-0.172126	0.327769	chr9
ENSG00000122376.11	FAM35A	0.25106	0.0892095	0.995317	-0.119724	0.131336	chr10
ENSG00000204305.13	AGER	1.09963	0.089371	0.995317	-0.19707	0.902564	chr6
ENSG00000001629.9	ANKIB1	0.209474	0.0893972	0.995317	-0.019001	0.190473	chr7
ENSG00000100592.15	DAAM1	0.402107	0.089446	0.995317	-0.210585	0.191522	chr14
ENSG00000132128.16	LRRC41	-0.218199	0.0896529	0.995317	-0.0519001	-0.270099	chr1
ENSG00000109670.14	FBXW7	0.226452	0.090041	0.995317	-0.0894963	0.136956	chr4
ENSG00000235194.8	PPP1R3E	0.529726	0.0900736	0.995317	-0.338072	0.191654	chr14
ENSG00000165688.11	PMPCA	-0.244064	0.0901153	0.995317	-0.0316352	-0.275699	chr9
ENSG00000124155.17	PIGT	-0.178633	0.0901379	0.995317	-0.0270096	-0.205643	chr20
ENSG00000103404.14	USP31	0.24977	0.0901649	0.995317	-0.0922599	0.15751	chr16
ENSG00000115307.16	AUP1	-0.191384	0.090287	0.995317	0.0169171	-0.174467	chr2
ENSG00000167280.16	ENGASE	-0.337497	0.090391	0.995317	0.317713	-0.019783	chr17
ENSG00000146587.17	RBAK	0.291374	0.0904649	0.995317	-0.190741	0.100633	chr7
ENSG00000166342.18	NETO1	0.394441	0.0904816	0.995317	-0.0373195	0.357121	chr18
ENSG00000167619.11	TMEM145	-0.728078	0.0905925	0.995317	0.795013	0.0669352	chr19
ENSG00000188647.12	PTAR1	0.288487	0.090644	0.995317	-0.1591	0.129388	chr9
ENSG00000108828.15	VAT1	-0.230729	0.0906699	0.995317	0.0989578	-0.131771	chr17
ENSG00000167232.13	ZNF91	0.286844	0.0907318	0.995317	-0.100502	0.186341	chr19
ENSG00000178952.10	TUFM	-0.218608	0.0907576	0.995317	-0.0517457	-0.270354	chr16
ENSG00000156042.17	CFAP70	1.24096	0.0908105	0.995317	-0.422787	0.818172	chr10
ENSG00000131475.6	VPS25	-0.191288	0.0908149	0.995317	0.00831253	-0.182976	chr17
ENSG00000243477.5	NAT6	-0.394178	0.0908299	0.995317	0.297694	-0.096484	chr3
ENSG00000170681.6	MURC	0.350672	0.0908552	0.995317	-0.162788	0.187884	chr9
ENSG00000127870.16	RNF6	0.318772	0.0909033	0.995317	-0.182018	0.136754	chr13
ENSG00000135926.14	TMBIM1	-0.26674	0.0909246	0.995317	0.1895	-0.0772398	chr2
ENSG00000155090.14	KLF10	-0.304006	0.0910219	0.995317	0.106159	-0.197847	chr8
ENSG00000256453.1	DND1	0.949019	0.0910531	0.995317	-0.462063	0.486957	chr5
ENSG00000076650.6	GPATCH1	0.279464	0.091084	0.995317	-0.0898277	0.189636	chr19
ENSG00000151718.15	WWC2	0.207076	0.0911244	0.995317	-0.0590103	0.148066	chr4
ENSG00000108604.15	SMARCD2	-0.182145	0.0912274	0.995317	0.0349679	-0.147177	chr17
ENSG00000073605.18	GSDMB	0.524702	0.0913007	0.995317	0.329709	0.854411	chr17
ENSG00000120832.9	MTERFD3	0.368539	0.0913487	0.995317	-0.269478	0.0990607	chr12
ENSG00000182308.6	DCAF4L1	1.24509	0.0913756	0.995317	0.0707221	1.31582	chr4
ENSG00000213676.11	ATF6B	-0.333337	0.0913765	0.995317	0.0759277	-0.257409	chr6
ENSG00000164051.13	CCDC51	-0.224185	0.0913848	0.995317	-0.0161738	-0.240359	chr3
ENSG00000177853.14	ZNF518A	0.206053	0.0913959	0.995317	-0.0885359	0.117517	chr10
ENSG00000127603.25	MACF1	0.242287	0.0914759	0.995317	-0.193753	0.048534	chr1
ENSG00000185909.14	KLHDC8B	-0.251935	0.0914933	0.995317	0.0133693	-0.238566	chr3
ENSG00000166448.14	TMEM130	-0.887744	0.0915202	0.995317	0.532724	-0.35502	chr7
ENSG00000110881.11	ASIC1	0.60608	0.0915299	0.995317	-0.167002	0.439078	chr12
ENSG00000170275.14	CRTAP	-0.160011	0.0915308	0.995317	0.0719536	-0.0880574	chr3
ENSG00000223865.10	HLA-DPB1	-0.252024	0.0915731	0.995317	0.0526728	-0.199352	chr6
ENSG00000133597.10	ADCK2	-0.284968	0.0916883	0.995317	0.142605	-0.142363	chr7
ENSG00000131165.14	CHMP1A	-0.2295	0.0917971	0.995317	0.0263625	-0.203138	chr16
ENSG00000101210.11	EEF1A2	-0.41683	0.0918363	0.995317	0.36845	-0.0483801	chr20
ENSG00000144057.15	ST6GAL2	0.213073	0.0918456	0.995317	-0.161439	0.0516345	chr2
ENSG00000137817.16	PARP6	0.285702	0.0918551	0.995317	0.00971362	0.295415	chr15
ENSG00000198142.4	SOWAHC	0.273765	0.0919893	0.995317	0.0473629	0.321128	chr2
ENSG00000185278.15	ZBTB37	0.284785	0.0920173	0.995317	-0.105563	0.179222	chr1
ENSG00000137601.16	NEK1	0.334199	0.0920208	0.995317	-0.214127	0.120072	chr4
ENSG00000172765.16	TMCC1	0.287621	0.0920226	0.995317	-0.175329	0.112292	chr3
ENSG00000185825.16	BCAP31	-0.181371	0.092031	0.995317	-0.016736	-0.198107	chrX
ENSG00000127554.12	GFER	-0.204551	0.0920343	0.995317	-0.00191031	-0.206461	chr16
ENSG00000163156.11	SCNM1	-0.220578	0.0920528	0.995317	0.0745489	-0.14603	chr1
ENSG00000145692.14	BHMT	-0.772204	0.0920909	0.995317	0.360577	-0.411627	chr5
ENSG00000132141.13	CCT6B	0.654162	0.0923492	0.995317	-0.12821	0.525952	chr17
ENSG00000187189.10	TSPYL4	-0.216011	0.0924475	0.995317	0.0477204	-0.16829	chr6
ENSG00000164708.5	PGAM2	-0.746665	0.0924858	0.995317	0.149313	-0.597352	chr7
ENSG00000172725.13	CORO1B	-0.313017	0.0926351	0.995317	0.0804293	-0.232588	chr11
ENSG00000176619.12	LMNB2	-0.223061	0.0927339	0.995317	-0.0540793	-0.27714	chr19
ENSG00000143322.19	ABL2	0.202779	0.0927556	0.995317	-0.093508	0.109271	chr1
ENSG00000076924.11	XAB2	-0.28307	0.0927817	0.995317	0.0298374	-0.253233	chr19
ENSG00000243725.6	TTC4	-0.424937	0.0928343	0.995317	0.0353853	-0.389551	chr1
ENSG00000228716.6	DHFR	0.297215	0.0928852	0.995317	-0.221964	0.0752516	chr5
ENSG00000153012.11	LGI2	0.308401	0.0929021	0.995317	-0.13243	0.175971	chr4
ENSG00000178252.17	WDR6	-0.273541	0.0931456	0.995317	-0.0240631	-0.297604	chr3
ENSG00000163644.14	PPM1K	0.25108	0.0931888	0.995317	-0.00664235	0.244437	chr4
ENSG00000187123.14	LYPD6	0.320007	0.093217	0.995317	-0.107289	0.212719	chr2
ENSG00000138764.14	CCNG2	0.326125	0.09329	0.995317	0.0322664	0.358392	chr4
ENSG00000234745.10	HLA-B	-0.255622	0.0933187	0.995317	0.158104	-0.0975176	chr6
ENSG00000160229.11	ZNF66	0.455335	0.0933677	0.995317	-0.43227	0.023065	chr19
ENSG00000136811.16	ODF2	-0.217499	0.0934433	0.995317	0.194063	-0.0234351	chr9
ENSG00000135404.11	CD63	-0.285806	0.09348	0.995317	-0.023525	-0.309331	chr12
ENSG00000152520.13	PAN3	0.207056	0.0936249	0.995317	-0.0142753	0.19278	chr13
ENSG00000147041.11	SYTL5	0.87478	0.0936873	0.995317	-0.579394	0.295386	chrX
ENSG00000023516.8	AKAP11	0.24321	0.0937201	0.995317	-0.152419	0.0907906	chr13
ENSG00000134982.16	APC	0.238044	0.0937326	0.995317	-0.144328	0.0937159	chr5
ENSG00000185305.10	ARL15	0.358694	0.09383	0.995317	-0.129124	0.22957	chr5
ENSG00000122861.15	PLAU	-0.29569	0.0938783	0.995317	0.287212	-0.00847866	chr10
ENSG00000133401.15	PDZD2	0.424932	0.0938832	0.995317	-0.204633	0.220299	chr5
ENSG00000203879.11	GDI1	-0.236226	0.0939037	0.995317	0.0489807	-0.187245	chrX
ENSG00000132549.18	VPS13B	0.253395	0.0939388	0.995317	-0.167523	0.0858713	chr8
ENSG00000164398.12	ACSL6	-1.01733	0.0939562	0.995317	0.982241	-0.0350874	chr5
ENSG00000244687.11	UBE2V1	0.361893	0.0942286	0.995317	-0.107121	0.254772	chr20
ENSG00000115993.12	TRAK2	0.294688	0.0942779	0.995317	-0.140731	0.153957	chr2
ENSG00000170852.10	KBTBD2	0.202087	0.0944887	0.995317	-0.0751738	0.126913	chr7
ENSG00000058600.15	POLR3E	-0.168473	0.0944943	0.995317	-0.042881	-0.211354	chr16
ENSG00000154832.14	CXXC1	-0.223541	0.0946226	0.995317	-0.0493523	-0.272893	chr18
ENSG00000112419.14	PHACTR2	0.30579	0.0946555	0.995317	-0.251878	0.0539118	chr6
ENSG00000278828.1	HIST1H3H	-0.246005	0.0947532	0.995317	-0.148734	-0.394739	chr6
ENSG00000165626.16	BEND7	0.314877	0.0948017	0.995317	0.072532	0.387409	chr10
ENSG00000160161.9	CILP2	-0.461219	0.0948704	0.995317	0.243446	-0.217773	chr19
ENSG00000213462.4	ERV3-1	0.328892	0.0948895	0.995317	-0.00726645	0.321626	chr7
ENSG00000205269.5	TMEM170B	0.295967	0.0949066	0.995317	0.0196024	0.315569	chr6
ENSG00000139364.10	TMEM132B	0.225372	0.0949334	0.995317	0.0406941	0.266066	chr12
ENSG00000131773.13	KHDRBS3	-0.22913	0.0950609	0.995317	0.103459	-0.125671	chr8
ENSG00000076554.15	TPD52	0.29375	0.0950805	0.995317	0.0842938	0.378043	chr8
ENSG00000166762.17	CATSPER2	1.06174	0.0953044	0.995317	-0.482056	0.579686	chr15
ENSG00000102053.12	ZC3H12B	0.558128	0.0953493	0.995317	0.0542107	0.612339	chrX
ENSG00000084112.14	SSH1	0.392088	0.0955417	0.995317	0.0153904	0.407478	chr12
ENSG00000001167.14	NFYA	0.273543	0.095585	0.995317	-0.0350305	0.238512	chr6
ENSG00000080200.9	CRYBG3	0.306891	0.0956554	0.995317	-0.140386	0.166505	chr3
ENSG00000130733.10	YIPF2	-0.203982	0.096032	0.995317	0.0215569	-0.182425	chr19
ENSG00000100604.12	CHGA	-0.332956	0.0960434	0.995317	0.134727	-0.198229	chr14
ENSG00000119547.5	ONECUT2	0.956555	0.0961221	0.995317	-0.159225	0.79733	chr18
ENSG00000196132.12	MYT1	0.858317	0.0961271	0.995317	-0.269173	0.589144	chr20
ENSG00000177311.11	ZBTB38	0.255243	0.0961554	0.995317	-0.0722137	0.183029	chr3
ENSG00000144893.12	MED12L	0.214211	0.0961958	0.995317	-0.0661981	0.148013	chr3
ENSG00000119632.3	IFI27L2	-0.360898	0.0963653	0.995317	0.408821	0.047923	chr14
ENSG00000165156.14	ZHX1	0.324087	0.0963816	0.995317	-0.188602	0.135486	chr8
ENSG00000150594.6	ADRA2A	-0.945811	0.096427	0.995317	0.773752	-0.172059	chr10
ENSG00000122705.16	CLTA	-0.166676	0.0967003	0.995317	0.0928614	-0.0738145	chr9
ENSG00000175449.13	RFESD	0.457369	0.0967604	0.995317	-0.126138	0.331231	chr5
ENSG00000138867.16	GUCD1	-0.15154	0.0968151	0.995317	-0.0181281	-0.169668	chr22
ENSG00000124659.6	TBCC	-0.218232	0.0968239	0.995317	0.0255614	-0.192671	chr6
ENSG00000187607.15	ZNF286A	0.281395	0.0969112	0.995317	-0.0772441	0.204151	chr17
ENSG00000003147.17	ICA1	0.271215	0.0969717	0.995317	-0.0994634	0.171752	chr7
ENSG00000165476.13	REEP3	0.249794	0.097072	0.995317	-0.0571929	0.192601	chr10
ENSG00000187257.15	RSBN1L	0.201184	0.0972645	0.995317	-0.0664032	0.13478	chr7
ENSG00000198482.11	ZNF808	0.265161	0.0973323	0.995317	0.0216852	0.286846	chr19
ENSG00000133112.16	TPT1	-0.185583	0.0973585	0.995317	-0.0159025	-0.201486	chr13
ENSG00000181649.6	PHLDA2	-1.29801	0.0974385	0.995317	1.22286	-0.0751541	chr11
ENSG00000122591.11	FAM126A	0.239695	0.0974448	0.995317	-0.135559	0.104137	chr7
ENSG00000148248.13	SURF4	-0.145828	0.0975273	0.995317	-0.0286675	-0.174495	chr9
ENSG00000177283.7	FZD8	-0.357949	0.097755	0.995317	-0.0383385	-0.396287	chr10
ENSG00000111834.12	RSPH4A	-0.727406	0.0979549	0.995317	0.20755	-0.519855	chr6
ENSG00000102290.22	PCDH11X	0.332463	0.0980286	0.995317	0.0648028	0.397266	chrX
ENSG00000128973.12	CLN6	-0.186967	0.0980449	0.995317	-0.0544128	-0.24138	chr15
ENSG00000100162.14	CENPM	-0.231842	0.0980713	0.995317	-0.0357838	-0.267625	chr22
ENSG00000130818.11	ZNF426	0.219454	0.0981763	0.995317	-0.0474675	0.171987	chr19
ENSG00000036549.12	ZZZ3	0.241538	0.0983751	0.995317	-0.0656183	0.17592	chr1
ENSG00000165782.10	TMEM55B	-0.207491	0.0984704	0.995317	0.185401	-0.0220903	chr14
ENSG00000228486.10	AC017099.3	0.685434	0.0985277	0.995317	-0.0802561	0.605178	chr2
ENSG00000113742.12	CPEB4	0.228699	0.0986692	0.995317	-0.0961078	0.132592	chr5
ENSG00000143374.16	TARS2	-0.216611	0.0986851	0.995317	-0.0982103	-0.314821	chr1
ENSG00000132510.10	KDM6B	1.05611	0.098829	0.995317	-0.0420628	1.01404	chr17
ENSG00000144730.17	IL17RD	0.264957	0.0989041	0.995317	0.103935	0.368892	chr3
ENSG00000124688.13	MAD2L1BP	-0.190095	0.0989539	0.995317	0.00133844	-0.188756	chr6
ENSG00000196267.12	ZNF836	0.267961	0.098962	0.995317	-0.107098	0.160863	chr19
ENSG00000005302.17	MSL3	0.297694	0.098976	0.995317	-0.269759	0.0279345	chrX
ENSG00000142102.15	ATHL1	-0.281573	0.0990575	0.995317	0.166507	-0.115067	chr11
ENSG00000150712.10	MTMR12	0.18452	0.0990733	0.995317	-0.0153469	0.169173	chr5
ENSG00000155858.5	LSM11	0.286063	0.0990781	0.995317	0.0851308	0.371194	chr5
ENSG00000130653.15	PNPLA7	1.42	0.0991438	0.995317	0.100606	1.52061	chr9
ENSG00000025293.16	PHF20	0.179122	0.0992517	0.995317	-0.00592007	0.173202	chr20
ENSG00000145375.7	SPATA5	0.274974	0.0992545	0.995317	-0.220292	0.0546821	chr4
ENSG00000121274.12	PAPD5	0.238657	0.0992935	0.995317	-0.213557	0.0251	chr16
ENSG00000176890.15	TYMS	0.352047	0.0993352	0.995317	0.133905	0.485951	chr18
ENSG00000109625.18	CPZ	0.975035	0.0993631	0.995317	-0.578452	0.396584	chr4
ENSG00000169174.10	PCSK9	-0.305799	0.0994499	0.995317	-0.07099	-0.376789	chr1
ENSG00000115977.18	AAK1	0.198114	0.0994547	0.995317	-0.161098	0.0370154	chr2
ENSG00000164190.17	NIPBL	0.237312	0.099458	0.995317	-0.0637798	0.173533	chr5
ENSG00000140835.9	CHST4	-0.260392	0.0995037	0.995317	0.230096	-0.0302964	chr16
ENSG00000137815.14	RTF1	0.17473	0.0995621	0.995317	-0.162979	0.0117507	chr15
ENSG00000147257.13	GPC3	-0.275475	0.0996246	0.995317	0.0256185	-0.249857	chrX
ENSG00000136877.14	FPGS	-0.264143	0.0998574	0.995317	0.035105	-0.229038	chr9
ENSG00000058262.9	SEC61A1	-0.214173	0.0998598	0.995317	-0.0742446	-0.288417	chr3
ENSG00000127241.16	MASP1	0.932384	0.0999745	0.995317	0.118539	1.05092	chr3
ENSG00000086475.14	SEPHS1	0.176838	0.100019	0.995317	-0.0311782	0.14566	chr10
ENSG00000158828.7	PINK1	-0.263482	0.100105	0.995317	0.139246	-0.124236	chr1
ENSG00000278845.4	MRPL45	0.234044	0.100229	0.995317	-0.232474	0.00157074	chr17
ENSG00000000457.13	SCYL3	0.290558	0.100334	0.995317	-0.227939	0.0626192	chr1
ENSG00000100941.8	PNN	0.379412	0.100368	0.995317	-0.220079	0.159334	chr14
ENSG00000146215.13	CRIP3	-0.231347	0.10041	0.995317	0.0522771	-0.179069	chr6
ENSG00000284770.1	TBCE	0.410629	0.10045	0.995317	-0.270619	0.140011	chr1
ENSG00000169223.14	LMAN2	-0.202638	0.100527	0.995317	-0.0552875	-0.257925	chr5
ENSG00000173599.13	PC	-0.317888	0.100557	0.995317	-0.0149944	-0.332882	chr11
ENSG00000131914.10	LIN28A	0.201223	0.100558	0.995317	-0.196622	0.00460156	chr1
ENSG00000110925.6	CSRNP2	0.192684	0.100649	0.995317	-0.0500734	0.14261	chr12
ENSG00000092098.16	RNF31	-0.25469	0.100858	0.995317	-0.000340384	-0.25503	chr14
ENSG00000110931.18	CAMKK2	0.239021	0.100917	0.995317	-0.0431112	0.19591	chr12
ENSG00000163867.16	ZMYM6	0.28344	0.100961	0.995317	-0.103435	0.180005	chr1
ENSG00000157020.17	SEC13	-0.169686	0.10104	0.995317	-0.0748999	-0.244585	chr3
ENSG00000100151.15	PICK1	-0.24718	0.101218	0.995317	-0.00566688	-0.252847	chr22
ENSG00000197563.10	PIGN	0.231078	0.101266	0.995317	-0.133512	0.0975658	chr18
ENSG00000131435.12	PDLIM4	-0.331729	0.101292	0.995317	0.235769	-0.0959591	chr5
ENSG00000164002.11	EXO5	0.293854	0.101376	0.995317	0.0184054	0.312259	chr1
ENSG00000169018.5	FEM1B	0.213009	0.101435	0.995317	-0.0891271	0.123882	chr15
ENSG00000184979.9	USP18	-0.326229	0.101605	0.995317	0.118676	-0.207553	chr22
ENSG00000124615.18	MOCS1	-0.237544	0.1018	0.995317	0.0622886	-0.175255	chr6
ENSG00000157502.13	MUM1L1	0.505342	0.101894	0.995317	-0.147812	0.35753	chrX
ENSG00000187398.11	LUZP2	0.402509	0.101974	0.995317	-0.176203	0.226307	chr11
ENSG00000188283.11	ZNF383	0.329755	0.102208	0.995317	0.116024	0.445778	chr19
ENSG00000112234.8	FBXL4	0.22966	0.102256	0.995317	-0.0165068	0.213154	chr6
ENSG00000198939.7	ZFP2	0.672987	0.102321	0.995317	-0.0960535	0.576933	chr5
ENSG00000160211.16	G6PD	-0.302658	0.102532	0.995317	0.0941661	-0.208492	chrX
ENSG00000180340.6	FZD2	-0.272898	0.102583	0.995317	-0.0177286	-0.290626	chr17
ENSG00000134852.14	CLOCK	0.266152	0.102719	0.995317	-0.00311988	0.263032	chr4
ENSG00000151292.17	CSNK1G3	0.245624	0.102802	0.995317	-0.134645	0.110979	chr5
ENSG00000177683.13	THAP5	0.305831	0.102916	0.995317	-0.132296	0.173536	chr7
ENSG00000282246.1	RP11-295P9.13	0.800835	0.102931	0.995317	-0.129961	0.670874	chr10
ENSG00000197555.9	SIPA1L1	0.181274	0.102947	0.995317	-0.119095	0.0621791	chr14
ENSG00000183036.10	PCP4	0.993083	0.10297	0.995317	0.0255172	1.0186	chr21
ENSG00000178726.6	THBD	-1.05289	0.102974	0.995317	0.987299	-0.06559	chr20
ENSG00000144120.12	TMEM177	-0.20537	0.102977	0.995317	-0.121205	-0.326575	chr2
ENSG00000172183.14	ISG20	0.565978	0.102999	0.995317	0.151647	0.717625	chr15
ENSG00000138439.11	FAM117B	0.204207	0.103064	0.995317	-0.0669033	0.137304	chr2
ENSG00000115204.14	MPV17	-0.20594	0.103081	0.995317	0.0588716	-0.147069	chr2
ENSG00000119402.16	FBXW2	0.288376	0.103116	0.995317	-0.0782404	0.210135	chr9
ENSG00000172766.18	NAA16	0.229768	0.103257	0.995317	-0.0723356	0.157433	chr13
ENSG00000145147.19	SLIT2	0.376779	0.103268	0.995317	0.0335164	0.410296	chr4
ENSG00000160469.16	BRSK1	0.336881	0.103277	0.995317	-0.0432099	0.293671	chr19
ENSG00000030419.16	IKZF2	0.421273	0.103414	0.995317	-0.0338959	0.387377	chr2
ENSG00000146676.8	PURB	0.247751	0.103528	0.995317	0.0516935	0.299444	chr7
ENSG00000163520.13	FBLN2	-0.328347	0.103638	0.995317	0.175531	-0.152815	chr3
ENSG00000130255.12	RPL36	-0.152042	0.103692	0.995317	-0.010903	-0.162944	chr19
ENSG00000117408.10	IPO13	-0.246693	0.103837	0.995317	0.0416328	-0.205061	chr1
ENSG00000108107.14	RPL28	-0.235792	0.103839	0.995317	-0.120776	-0.356568	chr19
ENSG00000102900.12	NUP93	-0.250072	0.103861	0.995317	-0.0247379	-0.27481	chr16
ENSG00000100906.10	NFKBIA	-0.21268	0.103867	0.995317	0.107755	-0.104926	chr14
ENSG00000180376.16	CCDC66	0.273429	0.103919	0.995317	-0.00574963	0.26768	chr3
ENSG00000156587.15	UBE2L6	-0.184511	0.104074	0.995317	0.137891	-0.0466202	chr11
ENSG00000156802.12	ATAD2	0.246089	0.104174	0.995317	-0.13883	0.107259	chr8
ENSG00000177954.12	RPS27	-0.26476	0.104332	0.995317	0.0988602	-0.165899	chr1
ENSG00000179151.11	EDC3	0.387173	0.104346	0.995317	-0.105125	0.282048	chr15
ENSG00000176108.9	CHMP6	-0.264477	0.104437	0.995317	0.0210584	-0.243419	chr17
ENSG00000141540.10	TTYH2	-0.377739	0.104492	0.995317	0.0141455	-0.363593	chr17
ENSG00000284753.1	EEF1AKMT4	-0.263988	0.104668	0.995317	0.0512722	-0.212716	chr3
ENSG00000144445.16	KANSL1L	0.28179	0.104792	0.995317	-0.0485995	0.233191	chr2
ENSG00000080573.6	COL5A3	-0.749333	0.104797	0.995317	0.745894	-0.00343904	chr19
ENSG00000105552.14	BCAT2	-0.268121	0.104859	0.995317	0.0344257	-0.233695	chr19
ENSG00000175893.11	ZDHHC21	0.279875	0.104978	0.995317	-0.0353917	0.244483	chr9
ENSG00000105655.18	ISYNA1	-0.316701	0.105038	0.995317	0.187019	-0.129682	chr19
ENSG00000135205.14	CCDC146	1.23757	0.105104	0.995317	-0.13117	1.1064	chr7
ENSG00000047346.12	KIAA1370	0.417659	0.10511	0.995317	-0.0214072	0.396252	chr15
ENSG00000103111.14	MON1B	0.262197	0.105137	0.995317	-0.174585	0.0876123	chr16
ENSG00000160703.15	NLRX1	-0.269179	0.105191	0.995317	0.169661	-0.0995177	chr11
ENSG00000174804.3	FZD4	0.245531	0.105193	0.995317	-0.117511	0.12802	chr11
ENSG00000100483.13	VCPKMT	0.328518	0.10525	0.995317	-0.0832598	0.245258	chr14
ENSG00000158552.12	ZFAND2B	-0.243414	0.1053	0.995317	0.217022	-0.026392	chr2
ENSG00000214078.12	CPNE1	-0.207659	0.105328	0.995317	0.110996	-0.0966627	chr20
ENSG00000055332.16	EIF2AK2	0.200674	0.105693	0.995317	-0.0664132	0.134261	chr2
ENSG00000181904.8	C5orf24	0.253436	0.105976	0.995317	0.0151872	0.268623	chr5
ENSG00000156515.22	HK1	-0.228142	0.106051	0.995317	0.117896	-0.110246	chr10
ENSG00000198890.7	PRMT6	0.175742	0.106174	0.995317	-0.148762	0.0269803	chr1
ENSG00000123908.11	AGO2	0.238967	0.1062	0.995317	-0.187243	0.0517242	chr8
ENSG00000067829.18	IDH3G	-0.238958	0.106391	0.995317	0.0306129	-0.208345	chrX
ENSG00000198624.12	CCDC69	0.328703	0.106454	0.995317	-0.0541143	0.274589	chr5
ENSG00000239306.4	RBM14	-0.277471	0.10669	0.995317	-0.117273	-0.394743	chr11
ENSG00000154274.14	C4orf19	0.708396	0.106698	0.995317	-0.135412	0.572985	chr4
ENSG00000133250.13	ZNF414	0.594541	0.106706	0.995317	-0.237955	0.356586	chr19
ENSG00000197217.12	ENTPD4	0.230245	0.106798	0.995317	-0.0198421	0.210403	chr8
ENSG00000173320.11	STOX2	0.207877	0.107059	0.995317	-0.173025	0.0348521	chr4
ENSG00000141446.10	ESCO1	0.333726	0.107102	0.995317	-0.118642	0.215085	chr18
ENSG00000197961.11	ZNF121	0.195567	0.107126	0.995317	0.0156382	0.211206	chr19
ENSG00000107560.10	RAB11FIP2	0.26566	0.107212	0.995317	-0.100266	0.165394	chr10
ENSG00000177239.14	MAN1B1	-0.22883	0.107231	0.995317	0.0625462	-0.166284	chr9
ENSG00000163959.9	SLC51A	-0.416562	0.107633	0.995317	0.353032	-0.0635296	chr3
ENSG00000021574.12	SPAST	0.247593	0.107677	0.995317	-0.145615	0.101979	chr2
ENSG00000155465.18	SLC7A7	-0.384104	0.107823	0.995317	-0.0517911	-0.435895	chr14
ENSG00000088882.7	CPXM1	-0.268213	0.107857	0.995317	0.0270424	-0.24117	chr20
ENSG00000134049.5	IER3IP1	0.306881	0.108002	0.995317	-0.0253192	0.281562	chr18
ENSG00000119383.19	PPP2R4	-0.210574	0.108043	0.995317	0.0336009	-0.176973	chr9
ENSG00000204304.11	PBX2	0.34709	0.108081	0.995317	-0.202618	0.144472	chr6
ENSG00000197061.4	HIST1H4C	-0.211705	0.108119	0.995317	-0.0813906	-0.293096	chr6
ENSG00000129245.11	FXR2	-0.242047	0.108152	0.995317	0.0175077	-0.224539	chr17
ENSG00000114670.13	NEK11	0.494993	0.108172	0.995317	-0.163728	0.331265	chr3
ENSG00000157227.12	MMP14	-0.258103	0.108233	0.995317	0.107643	-0.15046	chr14
ENSG00000125868.15	DSTN	0.17375	0.108283	0.995317	-0.0365027	0.137247	chr20
ENSG00000153560.11	UBP1	0.226619	0.108303	0.995317	-0.0124806	0.214138	chr3
ENSG00000105146.12	AURKC	0.69984	0.108314	0.995317	-0.556122	0.143718	chr19
ENSG00000112159.11	MDN1	0.204943	0.108356	0.995317	-0.167307	0.0376353	chr6
ENSG00000110074.10	FOXRED1	-0.196457	0.108792	0.995317	-0.0274984	-0.223955	chr11
ENSG00000110888.17	CAPRIN2	0.256485	0.108838	0.995317	0.0584406	0.314926	chr12
ENSG00000124098.9	FAM210B	0.245765	0.108843	0.995317	-0.045463	0.200302	chr20
ENSG00000104447.12	TRPS1	0.293278	0.108848	0.995317	-0.0302813	0.262996	chr8
ENSG00000196428.12	TSC22D2	0.258117	0.108877	0.995317	-0.0544594	0.203657	chr3
ENSG00000104722.13	NEFM	0.690996	0.108893	0.995317	-0.338598	0.352399	chr8
ENSG00000204389.9	HSPA1A	-0.29577	0.108976	0.995317	0.0488879	-0.246882	chr6
ENSG00000161298.17	ZNF382	0.29139	0.108981	0.995317	0.0855521	0.376942	chr19
ENSG00000198824.6	CHAMP1	0.326503	0.109007	0.995317	-0.377072	-0.0505684	chr13
ENSG00000141499.16	WRAP53	-0.265812	0.10904	0.995317	-0.0135232	-0.279335	chr17
ENSG00000102781.13	KATNAL1	0.254685	0.109053	0.995317	-0.0530231	0.201662	chr13
ENSG00000257365.7	FNTB	-0.294169	0.109104	0.995317	0.0762941	-0.217874	chr14
ENSG00000176248.8	ANAPC2	-0.324553	0.109327	0.995317	0.11608	-0.208473	chr9
ENSG00000181007.8	ZFP82	0.22838	0.109347	0.995317	-0.091085	0.137295	chr19
ENSG00000108984.14	MAP2K6	0.171641	0.10938	0.995317	-0.110593	0.0610478	chr17
ENSG00000136842.13	TMOD1	-0.963313	0.109514	0.995317	0.324961	-0.638352	chr9
ENSG00000144369.12	FAM171B	0.265609	0.109541	0.995317	-0.0262474	0.239362	chr2
ENSG00000115652.14	UXS1	0.249597	0.109573	0.995317	-0.121016	0.128581	chr2
ENSG00000114416.17	FXR1	0.211554	0.109575	0.995317	-0.0941422	0.117412	chr3
ENSG00000163535.17	SGO2	0.272626	0.109609	0.995317	-0.183815	0.0888112	chr2
ENSG00000169026.12	MFSD7	-0.436935	0.109649	0.995317	0.294635	-0.142301	chr4
ENSG00000101294.16	HM13	-0.180739	0.109685	0.995317	-0.000538395	-0.181277	chr20
ENSG00000143632.14	ACTA1	-0.931035	0.109725	0.995317	-0.0474468	-0.978482	chr1
ENSG00000160058.18	BSDC1	-0.156322	0.109737	0.995317	0.120253	-0.0360692	chr1
ENSG00000241484.9	ARHGAP8	0.438395	0.109803	0.995317	0.095665	0.53406	chr22
ENSG00000197548.12	ATG7	-0.24745	0.109861	0.995317	0.0215209	-0.225929	chr3
ENSG00000087053.18	MTMR2	0.189242	0.109906	0.995317	-0.0780478	0.111194	chr11
ENSG00000162385.10	MAGOH	0.377107	0.109931	0.995317	-0.488115	-0.111008	chr1
ENSG00000106341.10	PPP1R17	0.720656	0.109959	0.995317	-0.756818	-0.0361616	chr7
ENSG00000204271.12	SPIN3	0.275232	0.110073	0.995317	-0.0198685	0.255364	chrX
ENSG00000186994.11	KANK3	-0.638382	0.110099	0.995317	1.04369	0.405309	chr19
ENSG00000050165.17	DKK3	-0.212117	0.110185	0.995317	0.0538436	-0.158274	chr11
ENSG00000169604.19	ANTXR1	0.198356	0.110261	0.995317	-0.0890397	0.109317	chr2
ENSG00000140968.10	IRF8	1.09257	0.110302	0.995317	-0.319761	0.772804	chr16
ENSG00000051382.8	PIK3CB	0.313387	0.110484	0.995317	0.0023108	0.315698	chr3
ENSG00000137822.12	TUBGCP4	0.271022	0.110492	0.995317	0.00216278	0.273185	chr15
ENSG00000168890.13	TMEM150A	-0.248852	0.110529	0.995317	0.120315	-0.128537	chr2
ENSG00000203685.9	C1orf95	1.03165	0.11079	0.995317	-0.151962	0.879689	chr1
ENSG00000141441.15	GAREM1	0.26291	0.11081	0.995317	-0.198236	0.0646739	chr18
ENSG00000103479.15	RBL2	0.247842	0.110828	0.995317	0.036727	0.284569	chr16
ENSG00000153944.10	MSI2	0.230115	0.110867	0.995317	-0.157335	0.0727803	chr17
ENSG00000127054.20	INTS11	-0.23587	0.110874	0.995317	-0.00168776	-0.237557	chr1
ENSG00000064545.14	TMEM161A	-0.277168	0.110983	0.995317	0.0607196	-0.216449	chr19
ENSG00000156313.13	RPGR	0.289552	0.111026	0.995317	-0.238041	0.0515112	chrX
ENSG00000169683.7	LRRC45	-0.23485	0.111048	0.995317	0.103307	-0.131543	chr17
ENSG00000198429.9	ZNF69	0.419863	0.111158	0.995317	-0.300265	0.119597	chr19
ENSG00000144668.11	ITGA9	-0.34862	0.111164	0.995317	0.191853	-0.156767	chr3
ENSG00000103269.13	RHBDL1	-0.785457	0.111248	0.995317	0.709511	-0.0759455	chr16
ENSG00000108465.14	CDK5RAP3	-0.199358	0.11129	0.995317	0.0579157	-0.141443	chr17
ENSG00000177963.14	RIC8A	-0.193353	0.111306	0.995317	-0.0249797	-0.218333	chr11
ENSG00000100243.20	CYB5R3	-0.249463	0.111408	0.995317	0.113146	-0.136317	chr22
ENSG00000184178.15	SCFD2	-0.354328	0.111414	0.995317	-0.0820342	-0.436362	chr4
ENSG00000196199.13	MPHOSPH8	0.31175	0.11142	0.995317	-0.216521	0.0952296	chr13
ENSG00000023191.16	RNH1	-0.240178	0.111432	0.995317	0.0186185	-0.22156	chr11
ENSG00000143614.9	GATAD2B	0.328742	0.111559	0.995317	-0.102397	0.226344	chr1
ENSG00000148308.17	GTF3C5	-0.203069	0.111586	0.995317	-0.010758	-0.213826	chr9
ENSG00000166133.17	RPUSD2	-0.19065	0.111603	0.995317	-0.0039264	-0.194576	chr15
ENSG00000168556.6	ING2	0.310648	0.111786	0.995317	-0.050515	0.260133	chr4
ENSG00000136379.11	FAM108C1	0.297599	0.111822	0.995317	-0.035242	0.262357	chr15
ENSG00000182670.13	TTC3	0.345809	0.111915	0.995317	-0.197353	0.148457	chr21
ENSG00000157181.15	C1orf27	0.244195	0.112018	0.995317	-0.0801272	0.164067	chr1
ENSG00000166313.18	APBB1	-0.246246	0.112114	0.995317	0.0907778	-0.155468	chr11
ENSG00000138778.11	CENPE	0.251968	0.112229	0.995317	-0.279343	-0.0273754	chr4
ENSG00000183508.4	FAM46C	0.812662	0.11255	0.995317	-0.329087	0.483575	chr1
ENSG00000224470.7	ATXN1L	0.21945	0.112578	0.995317	-0.109251	0.110199	chr16
ENSG00000168397.16	ATG4B	-0.19047	0.112606	0.995317	0.0417883	-0.148682	chr2
ENSG00000162994.15	CLHC1	0.336023	0.112629	0.995317	-0.0648043	0.271218	chr2
ENSG00000064490.13	RFXANK	-0.225888	0.112805	0.995317	0.0399757	-0.185912	chr19
ENSG00000198825.12	INPP5F	0.249383	0.112822	0.995317	-0.0627493	0.186634	chr10
ENSG00000231500.6	RPS18	-0.166411	0.113037	0.995317	0.0946941	-0.0717166	chr6
ENSG00000178966.16	RMI1	0.27539	0.113043	0.995317	0.0519243	0.327314	chr9
ENSG00000169155.9	ZBTB43	0.220459	0.11318	0.995317	-0.205296	0.0151632	chr9
ENSG00000099977.13	DDT	-0.189955	0.11318	0.995317	0.0963577	-0.0935973	chr22
ENSG00000057019.15	DCBLD2	0.183742	0.113264	0.995317	-0.21307	-0.0293286	chr3
ENSG00000167515.10	TRAPPC2L	-0.189717	0.11343	0.995317	0.0276371	-0.16208	chr16
ENSG00000148719.14	DNAJB12	-0.207404	0.113473	0.995317	-0.0236509	-0.231054	chr10
ENSG00000158321.16	AUTS2	0.348567	0.113686	0.995317	-0.23192	0.116647	chr7
ENSG00000148339.12	SLC25A25	-0.211201	0.113753	0.995317	0.0455172	-0.165684	chr9
ENSG00000113360.16	DROSHA	0.157517	0.113782	0.995317	-0.0440472	0.11347	chr5
ENSG00000185630.18	PBX1	0.158089	0.113854	0.995317	-0.15306	0.00502914	chr1
ENSG00000100266.18	PACSIN2	-0.209756	0.11395	0.995317	-0.0165127	-0.226268	chr22
ENSG00000145780.7	FEM1C	0.21951	0.114052	0.995317	-0.00943542	0.210074	chr5
ENSG00000124299.13	PEPD	-0.22854	0.114057	0.995317	-0.0430587	-0.271598	chr19
ENSG00000130726.11	TRIM28	-0.318646	0.114097	0.995317	-0.0270021	-0.345648	chr19
ENSG00000142192.20	APP	-0.228808	0.114202	0.995317	0.109444	-0.119364	chr21
ENSG00000170653.18	ATF7	0.377389	0.114322	0.995317	-0.124419	0.25297	chr12
ENSG00000151923.17	TIAL1	0.184652	0.114337	0.995317	-0.0412138	0.143438	chr10
ENSG00000143401.14	ANP32E	0.347668	0.11435	0.995317	-0.423368	-0.0756993	chr1
ENSG00000183048.11	SLC25A10	-0.289539	0.114355	0.995317	0.048195	-0.241344	chr17
ENSG00000107771.16	CCSER2	0.280921	0.114411	0.995317	-0.0785011	0.20242	chr10
ENSG00000159348.12	CYB5R1	-0.23821	0.11442	0.995317	0.233175	-0.00503501	chr1
ENSG00000106123.11	EPHB6	-0.287976	0.11442	0.995317	0.0878633	-0.200113	chr7
ENSG00000139641.12	ESYT1	-0.243542	0.114426	0.995317	0.0310971	-0.212445	chr12
ENSG00000132600.16	PRMT7	-0.247298	0.11447	0.995317	-0.0443795	-0.291678	chr16
ENSG00000180879.13	SSR4	-0.181904	0.114477	0.995317	0.0432865	-0.138618	chrX
ENSG00000214189.8	ZNF788	0.222175	0.114561	0.995317	-0.0695662	0.152609	chr19
ENSG00000151806.13	GUF1	0.201758	0.114611	0.995317	-0.174001	0.0277573	chr4
ENSG00000138376.10	BARD1	0.211221	0.114644	0.995317	-0.0988185	0.112402	chr2
ENSG00000114473.13	IQCG	0.312719	0.114664	0.995317	-0.153013	0.159706	chr3
ENSG00000101333.16	PLCB4	0.291775	0.114977	0.995317	-0.313274	-0.0214994	chr20
ENSG00000063244.12	U2AF2	-0.214692	0.115235	0.995317	-0.0655144	-0.280207	chr19
ENSG00000205581.10	HMGN1	0.199024	0.115366	0.995317	0.0196213	0.218645	chr21
ENSG00000137100.15	DCTN3	-0.263899	0.115403	0.995317	-0.0238012	-0.2877	chr9
ENSG00000167384.10	ZNF180	0.186811	0.115437	0.995317	-0.000544994	0.186266	chr19
ENSG00000103540.16	CCP110	0.250434	0.115705	0.995317	0.168907	0.419341	chr16
ENSG00000142751.14	GPN2	-0.202961	0.115914	0.995317	0.048525	-0.154436	chr1
ENSG00000185803.9	SLC52A2	-0.245528	0.115917	0.995317	0.0312852	-0.214242	chr8
ENSG00000114302.15	PRKAR2A	0.2005	0.11592	0.995317	-0.133462	0.0670379	chr3
ENSG00000149257.13	SERPINH1	-0.230722	0.115933	0.995317	0.0587385	-0.171983	chr11
ENSG00000128626.11	MRPS12	-0.242134	0.115965	0.995317	-0.029564	-0.271698	chr19
ENSG00000077684.15	JADE1	0.143206	0.116041	0.995317	-0.0670492	0.0761573	chr4
ENSG00000085662.13	AKR1B1	-0.176461	0.116058	0.995317	0.0648621	-0.111599	chr7
ENSG00000104964.14	AES	-0.187563	0.116101	0.995317	0.104217	-0.0833458	chr19
ENSG00000134285.10	FKBP11	0.402949	0.116145	0.995317	0.0588375	0.461786	chr12
ENSG00000138380.17	CARF	0.425045	0.116198	0.995317	0.154674	0.579719	chr2
ENSG00000111670.15	GNPTAB	0.257074	0.116226	0.995317	-0.38009	-0.123017	chr12
ENSG00000166484.19	MAPK7	0.326216	0.116346	0.995317	-0.159802	0.166415	chr17
ENSG00000186469.8	GNG2	0.271134	0.116412	0.995317	-0.103942	0.167191	chr14
ENSG00000101935.9	AMMECR1	0.245165	0.116469	0.995317	-0.241886	0.00327923	chrX
ENSG00000117676.13	RPS6KA1	-0.198151	0.116499	0.995317	0.117758	-0.0803936	chr1
ENSG00000113971.19	NPHP3	0.365937	0.116671	0.995317	0.0262582	0.392195	chr3
ENSG00000149243.15	KLHL35	1.03619	0.116688	0.995317	-0.150699	0.885495	chr11
ENSG00000180479.13	ZNF571	0.296291	0.116803	0.995317	0.0179778	0.314269	chr19
ENSG00000116704.7	SLC35D1	0.260539	0.116828	0.995317	-0.217513	0.0430256	chr1
ENSG00000115274.14	INO80B	-0.620935	0.116971	0.995317	0.189606	-0.431329	chr2
ENSG00000100116.16	GCAT	-0.183621	0.117049	0.995317	-0.0103529	-0.193974	chr22
ENSG00000169925.16	BRD3	0.344664	0.117159	0.995317	-0.0709306	0.273733	chr9
ENSG00000146904.8	EPHA1	-0.256261	0.117276	0.995317	0.138437	-0.117824	chr7
ENSG00000141738.13	GRB7	-0.286411	0.117321	0.995317	0.0788112	-0.207599	chr17
ENSG00000151117.8	TMEM86A	-0.50599	0.117538	0.995317	0.269572	-0.236418	chr11
ENSG00000197170.9	PSMD12	0.259594	0.117588	0.995317	-0.262812	-0.00321769	chr17
ENSG00000088179.8	PTPN4	0.244897	0.117593	0.995317	-0.0652969	0.1796	chr2
ENSG00000047457.13	CP	0.614306	0.117674	0.995317	-0.416057	0.198249	chr3
ENSG00000139531.12	SUOX	-0.201709	0.117684	0.995317	0.119743	-0.0819656	chr12
ENSG00000161914.9	ZNF653	0.427251	0.117702	0.995317	-0.211477	0.215774	chr19
ENSG00000162409.10	PRKAA2	0.248039	0.117727	0.995317	0.0656488	0.313688	chr1
ENSG00000176222.8	ZNF404	0.496467	0.117732	0.995317	0.0760746	0.572542	chr19
ENSG00000132424.14	PNISR	0.24597	0.117767	0.995317	-0.125093	0.120877	chr6
ENSG00000178980.14	SEPW1	0.228827	0.117832	0.995317	0.0285167	0.257344	chr19
ENSG00000116750.13	UCHL5	0.225852	0.117861	0.995317	-0.157272	0.0685803	chr1
ENSG00000065243.19	PKN2	0.228515	0.117873	0.995317	-0.15548	0.0730351	chr1
ENSG00000084652.15	TXLNA	-0.198351	0.11794	0.995317	0.0861967	-0.112154	chr1
ENSG00000162585.16	FAAP20	0.338823	0.117959	0.995317	0.063686	0.402509	chr1
ENSG00000225950.8	NTF4	1.20403	0.118014	0.995317	-0.0602367	1.14379	chr19
ENSG00000164118.12	CEP44	0.219153	0.118072	0.995317	-0.0590514	0.160102	chr4
ENSG00000100600.14	LGMN	-0.187489	0.118086	0.995317	0.114839	-0.0726501	chr14
ENSG00000164742.15	ADCY1	0.241024	0.118174	0.995317	-0.110697	0.130327	chr7
ENSG00000007376.7	RPUSD1	-0.222663	0.118193	0.995317	0.0254516	-0.197212	chr16
ENSG00000143368.9	SF3B4	-0.229091	0.118193	0.995317	-0.100447	-0.329538	chr1
ENSG00000197019.4	SERTAD1	-0.29913	0.11823	0.995317	1.01754	0.718411	chr19
ENSG00000184185.9	KCNJ12	-0.501401	0.118231	0.995317	0.0575345	-0.443866	chr17
ENSG00000137101.12	CD72	-0.550727	0.118297	0.995317	0.570387	0.0196599	chr9
ENSG00000160932.10	LY6E	-0.205077	0.11834	0.995317	-0.0115916	-0.216668	chr8
ENSG00000111912.19	NCOA7	0.297807	0.118395	0.995317	0.0291771	0.326985	chr6
ENSG00000066923.17	STAG3	-0.532912	0.118429	0.995317	0.248638	-0.284274	chr7
ENSG00000162129.13	CLPB	-0.241215	0.118482	0.995317	-0.036733	-0.277948	chr11
ENSG00000080298.15	RFX3	0.265703	0.118554	0.995317	0.000984002	0.266687	chr9
ENSG00000106144.19	CASP2	0.234793	0.118608	0.995317	-0.0868286	0.147965	chr7
ENSG00000112280.16	COL9A1	-0.27317	0.118665	0.995317	0.0847296	-0.188441	chr6
ENSG00000154134.14	ROBO3	-0.425089	0.118928	0.995317	0.266418	-0.158671	chr11
ENSG00000137496.17	IL18BP	0.348346	0.118937	0.995317	-0.00838733	0.339959	chr11
ENSG00000185787.14	MORF4L1	0.162282	0.119066	0.995317	-0.0730487	0.0892333	chr15
ENSG00000114054.13	PCCB	-0.1818	0.119079	0.995317	0.0400822	-0.141718	chr3
ENSG00000123395.14	ATG101	-0.177275	0.119184	0.995317	0.016972	-0.160302	chr12
ENSG00000179222.17	MAGED1	-0.257397	0.119213	0.995317	-0.0287019	-0.286099	chrX
ENSG00000103549.21	RNF40	-0.243534	0.119326	0.995317	-0.0436489	-0.287182	chr16
ENSG00000185985.9	SLITRK2	1.07131	0.119386	0.995317	-0.475804	0.59551	chrX
ENSG00000204560.9	DHX16	-0.24347	0.119532	0.995317	-0.0233678	-0.266838	chr6
ENSG00000103528.16	SYT17	-0.466726	0.119559	0.995317	0.439632	-0.0270937	chr16
ENSG00000053770.11	AP5M1	0.240726	0.119646	0.995317	-0.114571	0.126156	chr14
ENSG00000167130.17	DOLPP1	-0.168934	0.119749	0.995317	-0.0459915	-0.214926	chr9
ENSG00000005801.16	ZNF195	0.221646	0.119761	0.995317	0.0386374	0.260284	chr11
ENSG00000100522.8	GNPNAT1	0.187763	0.119767	0.995317	-0.00131	0.186453	chr14
ENSG00000164284.14	GRPEL2	0.223823	0.119822	0.995317	0.0271273	0.25095	chr5
ENSG00000147117.7	ZNF157	0.54629	0.119916	0.995317	-0.258142	0.288148	chrX
ENSG00000105792.19	CFAP69	0.435336	0.120096	0.995317	-0.136049	0.299288	chr7
ENSG00000131264.3	CDX4	-0.502532	0.120112	0.995317	0.554238	0.0517066	chrX
ENSG00000151224.12	MAT1A	-0.682662	0.120183	0.995317	0.131519	-0.551143	chr10
ENSG00000053371.12	AKR7A2	-0.189068	0.120236	0.995317	0.0739595	-0.115108	chr1
ENSG00000165392.9	WRN	0.19531	0.120243	0.995317	-0.0820739	0.113237	chr8
ENSG00000105248.15	CCDC94	-0.240318	0.120274	0.995317	-0.143512	-0.383829	chr19
ENSG00000213463.4	SYNJ2BP	0.306614	0.120318	0.995317	-0.118118	0.188496	chr14
ENSG00000175264.7	CHST1	-1.01966	0.120323	0.995317	0.555599	-0.46406	chr11
ENSG00000163660.11	CCNL1	0.235901	0.120362	0.995317	0.00981874	0.24572	chr3
ENSG00000168137.15	SETD5	0.217261	0.120456	0.995317	0.0725382	0.289799	chr3
ENSG00000150990.7	DHX37	-0.280075	0.120551	0.995317	-0.103695	-0.383769	chr12
ENSG00000175066.15	GK5	0.244482	0.120685	0.995317	-0.0627966	0.181686	chr3
ENSG00000173406.15	DAB1	0.270429	0.120687	0.995317	-0.0301781	0.240251	chr1
ENSG00000182240.15	BACE2	0.265418	0.120699	0.995317	-0.0751341	0.190284	chr21
ENSG00000138688.15	KIAA1109	0.1985	0.121113	0.995317	-0.105113	0.0933877	chr4
ENSG00000118518.15	RNF146	0.224944	0.121144	0.995317	-0.0681363	0.156808	chr6
ENSG00000139370.11	SLC15A4	-0.172623	0.121193	0.995317	-0.019134	-0.191757	chr12
ENSG00000156873.15	PHKG2	-0.233505	0.121217	0.995317	0.0583174	-0.175187	chr16
ENSG00000165527.6	ARF6	0.182878	0.121649	0.995317	-0.117522	0.0653561	chr14
ENSG00000140443.13	IGF1R	0.342568	0.12165	0.995317	-0.111169	0.231399	chr15
ENSG00000142599.17	RERE	0.35355	0.121772	0.995317	-0.113345	0.240206	chr1
ENSG00000100902.10	PSMA6	-0.335127	0.121806	0.995317	0.0139805	-0.321147	chr14
ENSG00000169964.7	TMEM42	0.311522	0.121903	0.995317	0.132966	0.444488	chr3
ENSG00000151320.10	AKAP6	-0.688047	0.121903	0.995317	0.737777	0.0497309	chr14
ENSG00000103121.8	CMC2	0.229985	0.121992	0.995317	-0.00955103	0.220434	chr16
ENSG00000121039.9	RDH10	0.26933	0.122212	0.995317	-0.185826	0.0835041	chr8
ENSG00000163479.13	SSR2	-0.169832	0.122248	0.995317	-0.0200291	-0.189861	chr1
ENSG00000184209.14	SNRNP35	-0.305855	0.122255	0.995317	0.0775804	-0.228275	chr12
ENSG00000136238.17	RAC1	0.206924	0.122276	0.995317	-0.150794	0.0561294	chr7
ENSG00000159905.14	ZNF221	0.455822	0.122319	0.995317	-0.0676405	0.388182	chr19
ENSG00000066279.17	ASPM	0.208135	0.122329	0.995317	-0.198295	0.0098408	chr1
ENSG00000138468.15	SENP7	0.34894	0.12249	0.995317	0.113615	0.462554	chr3
ENSG00000140943.16	MBTPS1	0.216706	0.122665	0.995317	-0.0313569	0.18535	chr16
ENSG00000091732.15	ZC3HC1	-0.189761	0.122916	0.995317	-0.0634813	-0.253242	chr7
ENSG00000171928.13	TVP23B	0.291551	0.122916	0.995317	-0.0161386	0.275413	chr17
ENSG00000071553.16	ATP6AP1	-0.23932	0.12292	0.995317	-0.0236654	-0.262986	chrX
ENSG00000119812.18	FAM98A	0.351906	0.122944	0.995317	-0.480799	-0.128892	chr2
ENSG00000232593.7	RP11-258C19.5	0.429474	0.122979	0.995317	-0.0680069	0.361468	chrX
ENSG00000110367.11	DDX6	0.183833	0.123053	0.995317	-0.0985812	0.0852515	chr11
ENSG00000178531.5	CTXN1	0.478871	0.123171	0.995317	-0.215724	0.263147	chr19
ENSG00000114279.13	FGF12	0.315214	0.123188	0.995317	0.0293038	0.344518	chr3
ENSG00000149136.8	SSRP1	-0.189119	0.123275	0.995317	-0.023858	-0.212977	chr11
ENSG00000100225.17	FBXO7	-0.15974	0.123351	0.995317	0.116399	-0.0433409	chr22
ENSG00000176340.3	COX8A	-0.161128	0.123522	0.995317	0.109103	-0.0520246	chr11
ENSG00000125482.12	TTF1	0.190093	0.123579	0.995317	-0.146725	0.0433682	chr9
ENSG00000157184.6	CPT2	-0.234723	0.123701	0.995317	0.00126887	-0.233454	chr1
ENSG00000198176.12	TFDP1	0.162821	0.124066	0.995317	-0.119676	0.0431447	chr13
ENSG00000164483.16	SAMD3	0.567732	0.124209	0.995317	0.139245	0.706977	chr6
ENSG00000171208.9	NETO2	0.247307	0.124221	0.995317	-0.15323	0.0940772	chr16
ENSG00000170345.9	FOS	-0.365815	0.124261	0.995317	0.539874	0.174058	chr14
ENSG00000158747.14	NBL1	-0.534443	0.124263	0.995317	0.572814	0.0383706	chr1
ENSG00000080824.18	HSP90AA1	0.305027	0.124362	0.995317	-0.193295	0.111731	chr14
ENSG00000107815.8	TWNK	0.256261	0.124367	0.995317	-0.0946823	0.161579	chr10
ENSG00000167526.13	RPL13	-0.17292	0.124374	0.995317	0.092163	-0.0807569	chr16
ENSG00000111802.13	TDP2	0.203316	0.124517	0.995317	-0.0846244	0.118691	chr6
ENSG00000144713.12	RPL32	-0.194196	0.124555	0.995317	0.0274081	-0.166788	chr3
ENSG00000083838.15	ZNF446	-0.358052	0.124568	0.995317	0.237299	-0.120753	chr19
ENSG00000149084.12	HSD17B12	0.220836	0.124621	0.995317	-0.147526	0.0733101	chr11
ENSG00000010319.6	SEMA3G	-0.432359	0.124639	0.995317	0.229562	-0.202797	chr3
ENSG00000168237.17	GLYCTK	-0.284288	0.124875	0.995317	-0.00292131	-0.287209	chr3
ENSG00000060982.14	BCAT1	0.264758	0.124895	0.995317	-0.203879	0.0608787	chr12
ENSG00000182473.21	EXOC7	-0.211976	0.124907	0.995317	-0.0574964	-0.269472	chr17
ENSG00000137814.10	HAUS2	0.236794	0.124927	0.995317	-0.00186148	0.234932	chr15
ENSG00000184939.15	ZFP90	0.237944	0.124953	0.995317	-0.00936837	0.228576	chr16
ENSG00000151474.21	FRMD4A	0.212985	0.124958	0.995317	-0.0201857	0.1928	chr10
ENSG00000099899.14	TRMT2A	-0.231082	0.124997	0.995317	-0.00355405	-0.234635	chr22
ENSG00000127947.15	PTPN12	0.295352	0.125156	0.995317	0.0252836	0.320635	chr7
ENSG00000104635.13	SLC39A14	-0.157333	0.125379	0.995317	0.0393135	-0.11802	chr8
ENSG00000166166.12	TRMT61A	-0.229699	0.125415	0.995317	-0.0332296	-0.262929	chr14
ENSG00000100442.10	FKBP3	0.185316	0.125418	0.995317	-0.0919878	0.0933281	chr14
ENSG00000164292.12	RHOBTB3	0.213656	0.125495	0.995317	-0.212673	0.000983328	chr5
ENSG00000138792.9	ENPEP	-0.609317	0.125698	0.995317	0.582504	-0.0268132	chr4
ENSG00000005194.14	CIAPIN1	-0.175167	0.125707	0.995317	-0.0121849	-0.187352	chr16
ENSG00000152104.11	PTPN14	0.211923	0.125709	0.995317	-0.128497	0.0834256	chr1
ENSG00000106617.13	PRKAG2	0.282328	0.125719	0.995317	-0.0214488	0.26088	chr7
ENSG00000186166.8	CCDC84	0.262503	0.125935	0.995317	0.0166937	0.279197	chr11
ENSG00000147155.10	EBP	-0.174973	0.126036	0.995317	-0.0506567	-0.225629	chrX
ENSG00000176476.8	SGF29	-0.237765	0.126142	0.995317	-0.131057	-0.368822	chr16
ENSG00000166897.14	ELFN2	0.559051	0.126191	0.995317	-0.118735	0.440316	chr22
ENSG00000116254.17	CHD5	-0.712911	0.12636	0.995317	0.739638	0.0267278	chr1
ENSG00000106400.11	ZNHIT1	-0.167743	0.126433	0.995317	-0.0487812	-0.216525	chr7
ENSG00000106052.13	TAX1BP1	0.235113	0.126461	0.995317	-0.232078	0.00303531	chr7
ENSG00000099341.11	PSMD8	-0.220574	0.126658	0.995317	-0.018482	-0.239056	chr19
ENSG00000111911.6	HINT3	0.270444	0.126668	0.995317	-0.0396428	0.230801	chr6
ENSG00000120963.11	ZNF706	0.265807	0.126795	0.995317	0.126558	0.392365	chr8
ENSG00000149476.15	TKFC	-0.292365	0.126838	0.995317	0.0424474	-0.249917	chr11
ENSG00000117724.12	CENPF	0.247165	0.126868	0.995317	-0.275408	-0.0282435	chr1
ENSG00000073756.11	PTGS2	-0.983757	0.126927	0.995317	0.564856	-0.418901	chr1
ENSG00000241878.11	PISD	-0.172255	0.126949	0.995317	0.0478629	-0.124392	chr22
ENSG00000149428.18	HYOU1	-0.257706	0.127007	0.995317	-0.0669564	-0.324662	chr11
ENSG00000140382.14	HMG20A	0.149207	0.127076	0.995317	-0.0467436	0.102463	chr15
ENSG00000274290.2	HIST1H2BE	-0.223737	0.127081	0.995317	-0.245313	-0.46905	chr6
ENSG00000117362.12	APH1A	-0.148218	0.127175	0.995317	0.00389508	-0.144322	chr1
ENSG00000115286.19	NDUFS7	-0.224391	0.127189	0.995317	0.0719971	-0.152394	chr19
ENSG00000130725.7	UBE2M	-0.164914	0.127297	0.995317	0.0270399	-0.137874	chr19
ENSG00000166503.8	RP11-382A20.3	0.255962	0.127371	0.995317	-0.148341	0.107622	chr15
ENSG00000108588.13	CCDC47	0.187564	0.1274	0.995317	-0.160355	0.0272091	chr17
ENSG00000177511.5	ST8SIA3	0.455294	0.127432	0.995317	-0.62056	-0.165266	chr18
ENSG00000265763.3	ZNF488	0.302538	0.127504	0.995317	-0.364868	-0.06233	chr10
ENSG00000076351.12	SLC46A1	-0.2429	0.127561	0.995317	0.24444	0.00154036	chr17
ENSG00000157764.13	BRAF	0.207763	0.127573	0.995317	-0.000820656	0.206942	chr7
ENSG00000137824.15	RMDN3	-0.192766	0.127742	0.995317	0.0685406	-0.124226	chr15
ENSG00000118496.4	FBXO30	0.219561	0.127752	0.995317	-0.0297958	0.189765	chr6
ENSG00000176853.15	FAM91A1	0.210687	0.127779	0.995317	0.0490818	0.259769	chr8
ENSG00000177732.8	SOX12	0.363134	0.127815	0.995317	-0.0612449	0.30189	chr20
ENSG00000158941.16	KIAA1967	-0.238331	0.127862	0.995317	-0.0509303	-0.289261	chr8
ENSG00000196757.7	ZNF700	0.209113	0.127891	0.995317	-0.0155248	0.193588	chr19
ENSG00000101350.7	KIF3B	0.218487	0.127898	0.995317	-0.0994604	0.119027	chr20
ENSG00000092295.11	TGM1	1.01954	0.127967	0.995317	-0.0403766	0.979161	chr14
ENSG00000198466.11	ZNF587	0.267761	0.12802	0.995317	-0.0133772	0.254384	chr19
ENSG00000058056.8	USP13	0.179752	0.128328	0.995317	-0.0849522	0.0947996	chr3
ENSG00000123064.12	DDX54	-0.245335	0.128494	0.995317	-0.0477715	-0.293107	chr12
ENSG00000149311.18	ATM	0.214769	0.128554	0.995317	-0.0909946	0.123774	chr11
ENSG00000272674.3	PCDHB16	-0.390418	0.12857	0.995317	0.110203	-0.280216	chr5
ENSG00000013275.7	PSMC4	-0.184768	0.128572	0.995317	-0.0702131	-0.254981	chr19
ENSG00000205085.11	FAM71F2	1.18288	0.128636	0.995317	0.335435	1.51831	chr7
ENSG00000174177.12	CTU2	-0.219893	0.12869	0.995317	-0.0658234	-0.285716	chr16
ENSG00000198791.11	CNOT7	0.245631	0.128845	0.995317	-0.0550524	0.190579	chr8
ENSG00000110497.14	AMBRA1	-0.226782	0.12917	0.995317	-0.0280008	-0.254783	chr11
ENSG00000095380.10	NANS	-0.227246	0.129225	0.995317	0.0418213	-0.185425	chr9
ENSG00000011143.16	MKS1	-0.225253	0.129277	0.995317	0.0775105	-0.147743	chr17
ENSG00000147065.16	MSN	-0.240119	0.129292	0.995317	0.0311142	-0.209005	chrX
ENSG00000145908.12	ZNF300	0.210331	0.129329	0.995317	-0.0186952	0.191636	chr5
ENSG00000125734.15	GPR108	-0.203218	0.129438	0.995317	0.0725706	-0.130647	chr19
ENSG00000157106.16	SMG1	0.186606	0.129596	0.995317	-0.0618954	0.124711	chr16
ENSG00000180198.15	RCC1	-0.177036	0.129618	0.995317	-0.0439167	-0.220952	chr1
ENSG00000179091.4	CYC1	-0.179156	0.12963	0.995317	0.0140903	-0.165065	chr8
ENSG00000114439.18	BBX	0.194476	0.129703	0.995317	0.0790615	0.273538	chr3
ENSG00000106211.8	HSPB1	-0.228846	0.129715	0.995317	0.123576	-0.105269	chr7
ENSG00000145860.11	RNF145	0.186205	0.130002	0.995317	-0.113349	0.0728566	chr5
ENSG00000106263.17	EIF3B	-0.201714	0.130031	0.995317	-0.0248378	-0.226552	chr7
ENSG00000205544.3	TMEM256	-0.196933	0.130109	0.995317	0.153161	-0.0437724	chr17
ENSG00000189042.13	ZNF567	0.207322	0.130205	0.995317	0.0104565	0.217779	chr19
ENSG00000142552.7	RCN3	-0.345246	0.130296	0.995317	0.280576	-0.0646701	chr19
ENSG00000106714.17	CNTNAP3	0.606354	0.1303	0.995317	-0.431301	0.175053	chr9
ENSG00000188229.5	TUBB4B	-0.237359	0.13032	0.995317	-0.0692985	-0.306657	chr9
ENSG00000161048.11	NAPEPLD	0.369475	0.130324	0.995317	0.159278	0.528753	chr7
ENSG00000132781.17	MUTYH	-0.231032	0.130344	0.995317	0.134498	-0.0965339	chr1
ENSG00000133874.1	RNF122	-0.199768	0.130451	0.995317	0.202367	0.00259916	chr8
ENSG00000181751.9	C5orf30	0.238258	0.130638	0.995317	-0.0465344	0.191723	chr5
ENSG00000142875.19	PRKACB	0.205973	0.130693	0.995317	-0.119216	0.0867567	chr1
ENSG00000121417.13	ZNF211	0.206524	0.130804	0.995317	0.0524643	0.258988	chr19
ENSG00000125450.10	NUP85	-0.173905	0.131088	0.995317	0.0186654	-0.15524	chr17
ENSG00000197329.11	PELI1	0.18449	0.131189	0.995317	-0.0376558	0.146834	chr2
ENSG00000131951.11	LRRC9	0.556645	0.13123	0.995317	-0.179434	0.377211	chr14
ENSG00000100461.17	RBM23	-0.17747	0.131345	0.995317	0.0574537	-0.120017	chr14
ENSG00000124222.22	STX16	0.759642	0.131496	0.995317	0.00140236	0.761045	chr20
ENSG00000170037.13	CNTROB	-0.194774	0.131526	0.995317	0.130381	-0.0643926	chr17
ENSG00000014919.12	COX15	-0.164757	0.131591	0.995317	0.00702343	-0.157734	chr10
ENSG00000184194.5	GPR173	0.437549	0.131647	0.995317	0.0210096	0.458559	chrX
ENSG00000131969.14	ABHD12B	0.798193	0.131717	0.995317	0.0272469	0.82544	chr14
ENSG00000197008.9	ZNF138	0.346162	0.131806	0.995317	-0.180211	0.165951	chr7
ENSG00000188051.6	TMEM221	0.633342	0.131832	0.995317	-0.399352	0.23399	chr19
ENSG00000179909.15	ZNF154	0.290996	0.132104	0.995317	0.0141378	0.305134	chr19
ENSG00000135823.13	STX6	0.160987	0.132165	0.995317	-0.0470677	0.11392	chr1
ENSG00000185130.5	HIST1H2BL	-0.194314	0.132167	0.995317	-0.162957	-0.357271	chr6
ENSG00000256087.6	ZNF432	0.320892	0.13235	0.995317	-0.0938257	0.227067	chr19
ENSG00000145388.14	METTL14	0.25518	0.132405	0.995317	-0.214926	0.0402547	chr4
ENSG00000091317.7	CMTM6	0.203269	0.13243	0.995317	-0.0664016	0.136867	chr3
ENSG00000086062.12	B4GALT1	0.306081	0.13243	0.995317	-0.0240283	0.282053	chr9
ENSG00000173801.16	JUP	-0.301923	0.132478	0.995317	-0.0592148	-0.361138	chr17
ENSG00000163832.15	ELP6	-0.180299	0.132495	0.995317	0.0561155	-0.124183	chr3
ENSG00000112200.16	ZNF451	0.212279	0.132537	0.995317	-0.0271382	0.185141	chr6
ENSG00000132329.10	RAMP1	-1.14857	0.132544	0.995317	0.388228	-0.760339	chr2
ENSG00000167658.15	EEF2	-0.2361	0.132555	0.995317	0.0396281	-0.196472	chr19
ENSG00000148690.11	FRA10AC1	0.347835	0.132562	0.995317	-0.197932	0.149903	chr10
ENSG00000087299.11	L2HGDH	0.175694	0.132641	0.995317	-0.0326755	0.143018	chr14
ENSG00000130997.16	POLN	-0.488503	0.132702	0.995317	0.268398	-0.220104	chr4
ENSG00000107290.13	SETX	0.211734	0.132761	0.995317	-0.155732	0.0560021	chr9
ENSG00000178295.14	GEN1	0.179766	0.132789	0.995317	0.00484792	0.184614	chr2
ENSG00000157796.17	WDR19	0.226946	0.132791	0.995317	0.0269418	0.253888	chr4
ENSG00000070770.8	CSNK2A2	0.182113	0.132813	0.995317	-0.0595159	0.122597	chr16
ENSG00000102780.16	DGKH	0.266431	0.132876	0.995317	-0.00314301	0.263288	chr13
ENSG00000198160.14	MIER1	0.265659	0.132913	0.995317	-0.125649	0.140011	chr1
ENSG00000134698.10	AGO4	0.235946	0.13294	0.995317	0.0845628	0.320509	chr1
ENSG00000170315.13	UBB	-0.17819	0.133074	0.995317	0.0337628	-0.144427	chr17
ENSG00000101236.16	RNF24	0.232584	0.133119	0.995317	-0.031896	0.200688	chr20
ENSG00000144320.13	KIAA1715	0.25701	0.13312	0.995317	0.0582643	0.315274	chr2
ENSG00000105447.12	GRWD1	-0.212355	0.133145	0.995317	-0.131234	-0.343589	chr19
ENSG00000161526.14	SAP30BP	-0.182351	0.13317	0.995317	0.0429088	-0.139443	chr17
ENSG00000051523.10	CYBA	-0.253232	0.133201	0.995317	0.282392	0.0291598	chr16
ENSG00000038358.14	EDC4	-0.295933	0.133289	0.995317	-0.0397017	-0.335635	chr16
ENSG00000169851.15	PCDH7	-0.4899	0.133296	0.995317	-0.454403	-0.944303	chr4
ENSG00000263956.6	NBPF11	0.363435	0.133376	0.995317	0.018507	0.381942	chr1
ENSG00000139163.15	ETNK1	0.213525	0.133378	0.995317	-0.0741746	0.13935	chr12
ENSG00000163349.21	HIPK1	0.139608	0.133541	0.995317	-0.0761213	0.0634871	chr1
ENSG00000104331.8	IMPAD1	0.233469	0.133547	0.995317	0.0230796	0.256549	chr8
ENSG00000086589.11	RBM22	-0.197695	0.133588	0.995317	-0.0122415	-0.209936	chr5
ENSG00000101940.17	WDR13	-0.259215	0.133727	0.995317	0.0761861	-0.183029	chrX
ENSG00000082497.11	SERTAD4	0.7784	0.133777	0.995317	-0.301252	0.477149	chr1
ENSG00000219481.10	NBPF1	0.210045	0.133902	0.995317	-0.0566539	0.153391	chr1
ENSG00000178951.8	ZBTB7A	0.296669	0.133985	0.995317	-0.140963	0.155706	chr19
ENSG00000135624.15	CCT7	-0.223411	0.134003	0.995317	-0.0455138	-0.268925	chr2
ENSG00000171033.12	PKIA	0.272152	0.134013	0.995317	0.0749806	0.347133	chr8
ENSG00000182810.6	DDX28	-0.227898	0.134309	0.995317	-0.00580409	-0.233702	chr16
ENSG00000164989.16	CCDC171	0.317796	0.134416	0.995317	-0.176	0.141797	chr9
ENSG00000134152.10	KATNBL1	0.231749	0.134579	0.995317	-0.048945	0.182805	chr15
ENSG00000182952.4	HMGN4	0.204954	0.134615	0.995317	0.0649835	0.269938	chr6
ENSG00000196172.9	ZNF681	0.292732	0.134971	0.995317	-0.174909	0.117823	chr19
ENSG00000110921.13	MVK	-0.225858	0.134988	0.995317	-0.140305	-0.366163	chr12
ENSG00000197147.13	LRRC8B	0.2519	0.135059	0.995317	-0.0671121	0.184788	chr1
ENSG00000108510.9	MED13	0.201808	0.135236	0.995317	-0.0745092	0.127299	chr17
ENSG00000116157.5	GPX7	-0.2098	0.135276	0.995317	0.0715929	-0.138207	chr1
ENSG00000184344.3	GDF3	-0.32587	0.135318	0.995317	0.0473172	-0.278552	chr12
ENSG00000171823.6	FBXL14	-0.305191	0.135365	0.995317	0.108993	-0.196198	chr12
ENSG00000072364.12	AFF4	0.171945	0.135437	0.995317	0.0134437	0.185389	chr5
ENSG00000179083.6	FAM133A	0.866864	0.135572	0.995317	-0.592454	0.27441	chrX
ENSG00000158290.16	CUL4B	0.234873	0.13558	0.995317	-0.185051	0.0498216	chrX
ENSG00000196712.17	NF1	0.190392	0.135596	0.995317	-0.0902215	0.10017	chr17
ENSG00000184182.18	UBE2F	0.198648	0.135598	0.995317	-0.0627683	0.135879	chr2
ENSG00000162972.10	C2orf47	-0.232395	0.135658	0.995317	0.0154969	-0.216898	chr2
ENSG00000006744.18	ELAC2	-0.23998	0.135673	0.995317	-0.0388129	-0.278793	chr17
ENSG00000177875.4	CCDC184	0.935024	0.135779	0.995317	-0.852061	0.0829641	chr12
ENSG00000030582.17	GRN	-0.282614	0.135796	0.995317	0.0813238	-0.20129	chr17
ENSG00000123144.10	C19orf43	-0.198825	0.135828	0.995317	0.127836	-0.0709896	chr19
ENSG00000136010.13	ALDH1L2	0.393982	0.135829	0.995317	-0.10953	0.284452	chr12
ENSG00000273802.2	HIST1H2BG	-0.191197	0.135871	0.995317	-0.232211	-0.423408	chr6
ENSG00000242265.5	PEG10	0.206535	0.135981	0.995317	-0.209673	-0.00313765	chr7
ENSG00000163293.11	NIPAL1	0.25873	0.136208	0.995317	-0.013133	0.245597	chr4
ENSG00000163235.15	TGFA	0.348381	0.136249	0.995317	-0.00518083	0.3432	chr2
ENSG00000100129.17	EIF3L	-0.175977	0.136264	0.995317	-0.0040469	-0.180024	chr22
ENSG00000172977.12	KAT5	-0.193681	0.136298	0.995317	-0.0215835	-0.215264	chr11
ENSG00000112984.11	KIF20A	-0.261351	0.13637	0.995317	-0.0911338	-0.352484	chr5
ENSG00000188517.15	COL25A1	0.313143	0.136387	0.995317	-0.0393521	0.273791	chr4
ENSG00000250305.8	KIAA1456	0.649432	0.136578	0.995317	0.165483	0.814915	chr8
ENSG00000112701.17	SENP6	0.206195	0.136625	0.995317	-0.114963	0.091232	chr6
ENSG00000163428.3	LRRC58	0.242955	0.136672	0.995317	0.0598865	0.302841	chr3
ENSG00000151893.14	CACUL1	0.229777	0.136772	0.995317	-0.0458739	0.183904	chr10
ENSG00000133863.8	TEX15	0.31188	0.136979	0.995317	-0.155704	0.156176	chr8
ENSG00000169813.16	HNRNPF	-0.223888	0.137062	0.995317	-0.0878652	-0.311753	chr10
ENSG00000165097.14	KDM1B	0.257794	0.137159	0.995317	0.0135967	0.271391	chr6
ENSG00000149792.8	MRPL49	-0.177189	0.137205	0.995317	0.0210222	-0.156167	chr11
ENSG00000142089.15	IFITM3	-0.200823	0.13724	0.995317	0.0177929	-0.18303	chr11
ENSG00000137409.19	MTCH1	-0.145604	0.137409	0.995317	0.0250967	-0.120507	chr6
ENSG00000074842.7	C19orf10	-0.178121	0.137426	0.995317	0.0408479	-0.137273	chr19
ENSG00000143622.10	RIT1	0.221908	0.137461	0.995317	-0.126293	0.0956158	chr1
ENSG00000160323.18	ADAMTS13	0.579304	0.137474	0.995317	-0.0270539	0.55225	chr9
ENSG00000169727.12	GPS1	-0.220992	0.137556	0.995317	-0.0496838	-0.270675	chr17
ENSG00000101901.11	ALG13	0.209229	0.137564	0.995317	-0.159041	0.0501871	chrX
ENSG00000166135.13	HIF1AN	0.185764	0.137595	0.995317	-0.0931401	0.092624	chr10
ENSG00000150627.15	WDR17	0.296307	0.137673	0.995317	-0.0235401	0.272767	chr4
ENSG00000229117.8	RPL41	0.217323	0.137716	0.995317	-0.0764384	0.140884	chr12
ENSG00000002919.14	SNX11	0.209844	0.137749	0.995317	0.00991082	0.219754	chr17
ENSG00000141569.10	TRIM65	-0.198269	0.137789	0.995317	-0.0457483	-0.244017	chr17
ENSG00000088876.11	ZNF343	-0.300181	0.137795	0.995317	0.179038	-0.121144	chr20
ENSG00000114770.16	ABCC5	0.181404	0.138077	0.995317	-0.078615	0.102789	chr3
ENSG00000154429.10	CCSAP	0.231365	0.13809	0.995317	-0.183937	0.0474284	chr1
ENSG00000257093.6	KIAA1147	0.167889	0.138113	0.995317	-0.152638	0.0152516	chr7
ENSG00000135740.16	SLC9A5	-0.300866	0.138118	0.995317	0.406496	0.10563	chr16
ENSG00000178033.5	FAM26E	0.798424	0.138278	0.995317	-0.391995	0.40643	chr6
ENSG00000179344.16	HLA-DQB1	-0.286598	0.13864	0.995317	0.284863	-0.0017341	chr6
ENSG00000111790.13	FGFR1OP2	0.231657	0.138728	0.995317	0.0278674	0.259525	chr12
ENSG00000196236.12	XPNPEP3	0.261936	0.138891	0.995317	-0.0732787	0.188657	chr22
ENSG00000100814.17	CCNB1IP1	0.203507	0.138903	0.995317	0.132802	0.336309	chr14
ENSG00000004866.20	ST7	0.24807	0.138909	0.995317	-0.21218	0.0358898	chr7
ENSG00000111832.12	RWDD1	0.240802	0.138952	0.995317	-0.00694244	0.233859	chr6
ENSG00000153982.10	GDPD1	0.35791	0.138977	0.995317	-0.0775584	0.280351	chr17
ENSG00000186684.12	CYP27C1	0.343103	0.13901	0.995317	-0.265178	0.0779247	chr2
ENSG00000012174.11	MBTPS2	0.23232	0.139065	0.995317	-0.0957901	0.13653	chrX
ENSG00000070367.15	EXOC5	0.209983	0.139083	0.995317	-0.113648	0.0963357	chr14
ENSG00000125885.13	MCM8	0.218587	0.139096	0.995317	-0.14008	0.0785068	chr20
ENSG00000179918.18	SEPHS2	0.354261	0.13911	0.995317	0.0365322	0.390793	chr16
ENSG00000186020.12	ZNF529	0.237601	0.139185	0.995317	-0.00539576	0.232205	chr19
ENSG00000135968.20	GCC2	0.217335	0.139224	0.995317	-0.0825328	0.134802	chr2
ENSG00000089775.11	ZBTB25	0.209465	0.139412	0.995317	-0.0906926	0.118773	chr14
ENSG00000105677.11	TMEM147	-0.180246	0.139425	0.995317	-0.00437858	-0.184625	chr19
ENSG00000108639.7	SYNGR2	-0.208524	0.139578	0.995317	0.0863953	-0.122128	chr17
ENSG00000167986.13	DDB1	-0.247828	0.13958	0.995317	0.0171888	-0.230639	chr11
ENSG00000277726.4	RP4-635E18.9	0.815768	0.139592	0.995317	0.125074	0.940842	chr1
ENSG00000256683.6	ZNF350	0.272341	0.139623	0.995317	-0.0548322	0.217509	chr19
ENSG00000013297.11	CLDN11	-0.250535	0.139668	0.995317	0.15177	-0.0987656	chr3
ENSG00000110148.9	CCKBR	-0.236864	0.139668	0.995317	-0.151111	-0.387974	chr11
ENSG00000133961.20	NUMB	0.201284	0.139756	0.995317	-0.0317783	0.169505	chr14
ENSG00000160285.14	LSS	-0.229125	0.139949	0.995317	-0.1055	-0.334625	chr21
ENSG00000259305.6	ZHX1-C8orf76	-0.864837	0.139955	0.995317	0.224417	-0.64042	chr8
ENSG00000177731.15	FLII	-0.235077	0.139982	0.995317	0.0132701	-0.221807	chr17
ENSG00000183207.13	RUVBL2	-0.221203	0.140008	0.995317	-0.00135813	-0.222561	chr19
ENSG00000105193.8	RPS16	0.584275	0.140067	0.995317	-0.283769	0.300506	chr19
ENSG00000168246.5	UBTD2	0.242289	0.140072	0.995317	0.0614029	0.303692	chr5
ENSG00000188243.12	COMMD6	0.228454	0.140101	0.995317	0.0634901	0.291944	chr13
ENSG00000121680.15	PEX16	-0.232833	0.140246	0.995317	-0.000930571	-0.233764	chr11
ENSG00000019995.6	ZRANB1	0.209951	0.140378	0.995317	-0.0123042	0.197647	chr10
ENSG00000181704.11	YIPF6	0.226357	0.140424	0.995317	-0.0793029	0.147054	chrX
ENSG00000134897.13	BIVM	0.400649	0.140466	0.995317	-0.0168092	0.38384	chr13
ENSG00000162687.16	KCNT2	0.262495	0.14068	0.995317	0.0866489	0.349144	chr1
ENSG00000166037.10	CEP57	0.216122	0.140702	0.995317	-0.118841	0.0972817	chr11
ENSG00000182010.10	RTKN2	0.198631	0.140777	0.995317	-0.180309	0.0183219	chr10
ENSG00000101447.14	FAM83D	-0.163268	0.140841	0.995317	-0.116503	-0.27977	chr20
ENSG00000005020.12	SKAP2	0.366596	0.140861	0.995317	-0.281123	0.0854726	chr7
ENSG00000133639.4	BTG1	0.198058	0.141243	0.995317	-0.0700814	0.127976	chr12
ENSG00000066379.14	ZNRD1	-0.188973	0.14128	0.995317	0.136107	-0.0528667	chr6
ENSG00000177628.15	GBA	-0.266774	0.141305	0.995317	-0.189944	-0.456718	chr1
ENSG00000010361.13	FUZ	-0.213304	0.141352	0.995317	0.0916036	-0.1217	chr19
ENSG00000132199.18	ENOSF1	0.171085	0.141414	0.995317	-0.0356096	0.135476	chr18
ENSG00000122566.20	HNRNPA2B1	0.516048	0.141504	0.995317	-0.279402	0.236647	chr7
ENSG00000152684.10	PELO	-0.167966	0.141657	0.995317	0.130695	-0.0372714	chr5
ENSG00000169609.13	C15orf40	0.275561	0.141835	0.995317	-0.115797	0.159765	chr15
ENSG00000077147.14	TM9SF3	0.221195	0.141998	0.995317	-0.203567	0.0176275	chr10
ENSG00000172671.19	ZFAND4	0.24829	0.142005	0.995317	-0.0774124	0.170877	chr10
ENSG00000068438.14	FTSJ1	-0.1714	0.142021	0.995317	0.0171209	-0.154279	chrX
ENSG00000177868.11	SVBP	0.278636	0.142022	0.995317	-0.0330527	0.245583	chr1
ENSG00000154080.13	CHST9	0.260615	0.142066	0.995317	-0.069988	0.190627	chr18
ENSG00000246922.8	UBAP1L	0.394956	0.142273	0.995317	0.061509	0.456465	chr15
ENSG00000163512.13	AZI2	0.21411	0.142328	0.995317	0.0151331	0.229244	chr3
ENSG00000166233.14	ARIH1	0.153708	0.142408	0.995317	-0.00858797	0.14512	chr15
ENSG00000143398.19	PIP5K1A	0.145269	0.142547	0.995317	-0.0496656	0.0956032	chr1
ENSG00000107295.9	SH3GL2	-0.292138	0.142748	0.995317	0.0333604	-0.258777	chr9
ENSG00000138363.14	ATIC	0.34768	0.142796	0.995317	-0.114185	0.233496	chr2
ENSG00000182195.7	LDOC1	0.357305	0.142883	0.995317	-0.366257	-0.00895268	chrX
ENSG00000073803.13	MAP3K13	0.33286	0.142888	0.995317	0.0805161	0.413376	chr3
ENSG00000100815.12	TRIP11	0.240255	0.142911	0.995317	-0.0872232	0.153032	chr14
ENSG00000204991.10	SPIRE2	0.300397	0.142916	0.995317	0.107812	0.408209	chr16
ENSG00000172053.17	QARS	-0.177975	0.143073	0.995317	0.0580931	-0.119882	chr3
ENSG00000135272.10	MDFIC	0.298291	0.14309	0.995317	0.0163847	0.314676	chr7
ENSG00000186687.15	LYRM7	0.363833	0.143108	0.995317	-0.14687	0.216963	chr5
ENSG00000214491.8	SEC14L6	0.491728	0.143142	0.995317	0.0338854	0.525614	chr22
ENSG00000187210.12	GCNT1	0.284664	0.143301	0.995317	-0.358004	-0.0733409	chr9
ENSG00000205307.11	SAP25	0.85776	0.143311	0.995317	-0.523349	0.334411	chr7
ENSG00000256188.3	TAS2R30	0.733077	0.143336	0.995317	0.190544	0.923621	chr12
ENSG00000198393.7	ZNF26	0.20532	0.143444	0.995317	0.00628853	0.211609	chr12
ENSG00000154889.16	MPPE1	0.331728	0.143454	0.995317	0.0335281	0.365256	chr18
ENSG00000135506.15	OS9	-0.242739	0.143477	0.995317	0.00669082	-0.236048	chr12
ENSG00000136478.7	TEX2	0.204162	0.143498	0.995317	-0.124504	0.0796585	chr17
ENSG00000128524.4	ATP6V1F	-0.195311	0.143732	0.995317	0.0459539	-0.149358	chr7
ENSG00000165923.15	AGBL2	-0.695432	0.143795	0.995317	0.332089	-0.363342	chr11
ENSG00000015479.18	MATR3	0.224954	0.143818	0.995317	-0.148069	0.0768852	chr5
ENSG00000113522.13	RAD50	-0.342778	0.143824	0.995317	-0.102329	-0.445107	chr5
ENSG00000125741.4	OPA3	-0.187844	0.143887	0.995317	0.0304733	-0.157371	chr19
ENSG00000205659.10	LIN52	0.284309	0.143946	0.995317	-0.0494372	0.234872	chr14
ENSG00000172270.19	BSG	-0.200381	0.143948	0.995317	0.0018018	-0.198579	chr19
ENSG00000148943.11	LIN7C	0.25394	0.144039	0.995317	-0.0440321	0.209908	chr11
ENSG00000256591.5	RP11-286N22.8	0.6899	0.144134	0.995317	0.0954894	0.78539	chr11
ENSG00000136859.9	ANGPTL2	-0.220666	0.144233	0.995317	0.0240147	-0.196651	chr9
ENSG00000185347.17	C14orf80	-0.274481	0.144237	0.995317	0.131807	-0.142674	chr14
ENSG00000188636.3	LDOC1L	-0.145968	0.144281	0.995317	0.00312145	-0.142847	chr22
ENSG00000142546.13	NOSIP	-0.183251	0.144362	0.995317	-0.0107507	-0.194001	chr19
ENSG00000161813.21	LARP4	0.201757	0.144595	0.995317	-0.154562	0.0471954	chr12
ENSG00000141378.14	PTRH2	0.235624	0.144635	0.995317	-0.103409	0.132215	chr17
ENSG00000105483.17	CARD8	0.22528	0.144701	0.995317	0.081887	0.307167	chr19
ENSG00000184110.14	EIF3C	-0.579361	0.144731	0.995317	0.271116	-0.308244	chr16
ENSG00000102967.11	DHODH	-0.202854	0.14475	0.995317	-0.0447673	-0.247621	chr16
ENSG00000197150.12	ABCB8	-0.242744	0.144773	0.995317	0.063992	-0.178752	chr7
ENSG00000135549.14	PKIB	0.316543	0.144882	0.995317	0.0142125	0.330756	chr6
ENSG00000277639.2	RP11-467J12.4	0.56168	0.144909	0.995317	-0.345112	0.216568	chr16
ENSG00000169592.14	INO80E	-0.157545	0.14494	0.995317	0.0105211	-0.147024	chr16
ENSG00000159648.11	TEPP	1.32574	0.144951	0.995317	-0.154711	1.17102	chr16
ENSG00000163431.12	LMOD1	-1.08686	0.144954	0.995317	0.833345	-0.253517	chr1
ENSG00000129116.17	PALLD	0.21672	0.145008	0.995317	-0.102981	0.11374	chr4
ENSG00000168872.16	DDX19A	-0.193381	0.145034	0.995317	-0.0449046	-0.238285	chr16
ENSG00000124120.10	TTPAL	0.215361	0.14506	0.995317	-0.123632	0.091729	chr20
ENSG00000106682.14	EIF4H	-0.151253	0.145146	0.995317	0.0257847	-0.125469	chr7
ENSG00000204149.10	AGAP6	0.369103	0.145539	0.995317	-0.103319	0.265784	chr10
ENSG00000204262.11	COL5A2	-0.255508	0.145569	0.995317	0.229418	-0.0260893	chr2
ENSG00000101639.18	CEP192	0.211348	0.145597	0.995317	-0.12798	0.0833678	chr18
ENSG00000100462.15	PRMT5	-0.221602	0.145734	0.995317	-0.00570292	-0.227305	chr14
ENSG00000185219.16	ZNF445	0.165026	0.145796	0.995317	-0.0378393	0.127187	chr3
ENSG00000257108.1	NHLRC4	0.892868	0.14597	0.995317	-0.629582	0.263287	chr16
ENSG00000177674.15	AGTRAP	-0.183261	0.146005	0.995317	0.0807589	-0.102503	chr1
ENSG00000198835.3	GJC2	0.727993	0.146066	0.995317	0.0722692	0.800262	chr1
ENSG00000081386.12	ZNF510	0.189598	0.146321	0.995317	-0.0125458	0.177053	chr9
ENSG00000150995.18	ITPR1	0.249997	0.146395	0.995317	-0.0158177	0.234179	chr3
ENSG00000163785.12	RYK	0.226291	0.146464	0.995317	-0.0319982	0.194293	chr3
ENSG00000197565.15	COL4A6	-0.189926	0.14656	0.995317	-0.0397271	-0.229653	chrX
ENSG00000174227.15	PIGG	0.195407	0.146561	0.995317	-0.0895303	0.105877	chr4
ENSG00000103740.9	ACSBG1	-0.305447	0.14662	0.995317	-0.00884498	-0.314292	chr15
ENSG00000166263.13	STXBP4	0.266405	0.146628	0.995317	-0.255467	0.0109382	chr17
ENSG00000158773.14	USF1	-0.157044	0.146645	0.995317	0.00910761	-0.147936	chr1
ENSG00000123739.10	PLA2G12A	0.32824	0.146842	0.995317	-0.0342548	0.293985	chr4
ENSG00000123178.14	SPRYD7	0.366691	0.14686	0.995317	-0.214335	0.152356	chr13
ENSG00000182013.17	PNMAL1	-0.196206	0.146885	0.995317	0.0133099	-0.182896	chr19
ENSG00000204969.6	PCDHA2	0.643625	0.146983	0.995317	-0.382026	0.261599	chr5
ENSG00000137857.17	DUOX1	-1.07712	0.147001	0.995317	0.615854	-0.461261	chr15
ENSG00000157014.10	TATDN2	0.322061	0.147052	0.995317	-0.108779	0.213282	chr3
ENSG00000172081.13	MOB3A	0.336767	0.147135	0.995317	-0.130453	0.206314	chr19
ENSG00000135720.12	DYNC1LI2	0.180162	0.147191	0.995317	-0.151284	0.0288781	chr16
ENSG00000061987.15	MON2	0.164415	0.147321	0.995317	-0.0231709	0.141244	chr12
ENSG00000154511.11	FAM69A	0.431088	0.147529	0.995317	-0.123729	0.307359	chr1
ENSG00000162066.14	AMDHD2	-0.271267	0.147529	0.995317	0.121174	-0.150093	chr16
ENSG00000170634.12	ACYP2	0.511236	0.147559	0.995317	-0.0480277	0.463209	chr2
ENSG00000262874.1	C19orf84	0.9934	0.14756	0.995317	-0.425099	0.568302	chr19
ENSG00000144182.16	LIPT1	0.292028	0.147583	0.995317	-0.266333	0.0256953	chr2
ENSG00000211643.2	IGLV5-52	0.624688	0.147763	0.995317	-0.0706173	0.554071	chr22
ENSG00000071189.21	SNX13	0.203297	0.147801	0.995317	0.012767	0.216064	chr7
ENSG00000196230.12	TUBB	-0.18141	0.147881	0.995317	-0.0622802	-0.24369	chr6
ENSG00000110318.13	CEP126	0.738552	0.147896	0.995317	-0.491256	0.247295	chr11
ENSG00000198131.13	ZNF544	0.204969	0.148015	0.995317	0.00171624	0.206685	chr19
ENSG00000184465.15	WDR27	0.261323	0.148108	0.995317	-0.0212162	0.240107	chr6
ENSG00000058063.15	ATP11B	0.211946	0.148267	0.995317	-0.0424301	0.169516	chr3
ENSG00000017797.12	RALBP1	0.149085	0.148276	0.995317	-0.0432991	0.105786	chr18
ENSG00000147324.10	MFHAS1	0.202271	0.148381	0.995317	-0.0892689	0.113002	chr8
ENSG00000174586.10	ZNF497	-0.341144	0.148429	0.995317	0.304061	-0.0370832	chr19
ENSG00000151876.12	FBXO4	0.830906	0.148498	0.995317	-0.50283	0.328077	chr5
[truncated: 11,709 more rows]
