# Supplementary material for: Quantitative analysis of redox proteome reveals oxidation-sensitive protein thiols acting in fundamental processes of developmental hematopoiesis
Source: Redox Biol. 2022 May 23;53:102343. doi: 10.1016/j.redox.2022.102343 (PMC9157258; doi:10.1016/j.redox.2022.102343)
Supplement: Multimedia component 4 [file mmc4.xlsx]

## Sheet: FL_ABM HSPCs redoxome
Supplementary Table 3: Peptides with redox sensitive cysteines identified in fetal liver (FL) and adult bone marrow (ABM) mouse hematopoietic stem and progenitor cells (HSPCs).
[1] Shannon P, et al. Cytoscape: a software environment for integrated models of biomolecular interaction networks. Genome Res 13, 2498-2504 (2003).
[2] Sun MA, Wang Y, Cheng H, Zhang Q, Ge W, Guo D. RedoxDB--a curated database for experimentally verified protein oxidative modification. Bioinformatics 28, 2551-2552 (2012).
[3] https://www.uniprot.org/
[4] Xiao H, et al. A Quantitative Tissue-Specific Landscape of Protein Redox Regulation during Aging. Cell 180, 968-983 e924 (2020).
[5] Jassinskaja M, et al. Comprehensive Proteomic Characterization of Ontogenic Changes in Hematopoietic Stem and Progenitor Cells. Cell Rep 21, 3285-3297 (2017).
% OX = % of oxidation ((Sox/(SH + Sox))*100) in three biological replicates; SH and Sox quantitative values are iodoTMT reporter ion intensities representing either free (SH) or oxidized (Sox) cysteine thiols.
First Protein ID	Gene Name	Protein Name	Peptide sequence	Modifications	Cys position within protein	Ttest q-value FL_ABM	Ttest Difference FL_ABM	FL OX only	Mean % OX FL	SD % OX FL	Mean % OX ABM	SD % OX ABM	% OX_FL_01	% OX_FL_02	% OX_FL_03	% OX_ABM_01	% OX_ABM_02	% OX_ABM_03	Log2 SH FL 01	Log2 SH FL 02	Log2 SH FL 03	Log2 SH ABM 01	Log2 SH ABM 02	Log2 SH ABM 03	Log2 Sox FL 01	Log2 Sox FL 02	Log2 Sox FL 03	Log2 Sox ABM 01	Log2 Sox ABM 02	Log2 Sox ABM 03	CV of Log2 SH FL	CV of Log2 SH ABM	CV of Log2 Sox FL	CV of Log2 Sox ABM	Attributed keywords	Subcellular localization [1]	GOBP slim	KEGG	Pfam	RedoxDB (modification and Cys position) [2]	Identified cysteine know to form disulfide (Uniprot) [3]	OXIMOUSE - Old mouse oxidation (liver) [4]	OXIMOUSE - Old mouse oxidation (spleen) [4]	OXIMOUSE - Young mouse oxidation (liver) [4]	OXIMOUSE - Young mouse oxidation (spleen) [4]	hESC ANOVA -log (p-value)	hECS Mean % OX Ctrl	hECS Mean % OX 100uM H2O2	hECS Mean % OX 500uM H2O2
Q91V12	Acot7	Cytosolic acyl coenzyme A thioester hydrolase	SGPTTDTPAAIQICR	Acetyl (Protein N-term)	15	0	2.85685		11.1593	0.623052	1.55383	0.0558324	11.69	11.3147	10.4733	1.33832	1.76933	NaN	18.6147	18.442	18.1849	17.3275	16.9796	16.7163	15.6974	15.4715	15.0893	11.1235	11.1847	NaN	0.0117453	0.0180256	0.0199345	0.0038798	3D-structure;Acetylation;Alternativesplicing;Completeproteome;Cytoplasm;Directproteinsequencing;Hydrolase;Referenceproteome;Repeat;Serineesterase	cytosol	biosynthetic process;catabolic process;cellular ketone metabolic process;cellular lipid metabolic process;cellular metabolic process;cellular nitrogen compound metabolic process;cellular process;cofactor metabolic process;heterocycle metabolic process;lipid metabolic process;metabolic process;nitrogen compound metabolic process;nucleobase-containing compound metabolic process;nucleobase-containin…	Biosynthesis of unsaturated fatty acids	4HBT			NaN	NaN	NaN	NaN
P60710	Actb	Actin, cytoplasmic 1	LCYVALDFEQEMATAASSSSLEK	Unmodified	217	0	5.43934		8.93049	1.54101	0.215012	0.172556	9.86251	9.77719	7.15177	0.150401	0.318322	0.176313	21.3074	22.3514	22.0384	19.7183	20.9763	20.495	18.1153	19.1454	18.3399	10.3435	12.6856	11.3499	0.0244653	0.0311207	0.0292261	0.102525	Acetylation;ATP-binding;Completeproteome;Cytoplasm;Cytoskeleton;Directproteinsequencing;Methylation;Nucleotide-binding;Oxidation;Referenceproteome;Ublconjugation	cytoskeleton, cytosol	anatomical structure development;anatomical structure morphogenesis;biological adhesion;biological regulation;cell adhesion;cellular component morphogenesis;cellular component organization;cellular process;chromatin modification;chromatin organization;chromosome organization;developmental process;homeostatic process;organelle organization	Adherens junction;Arrhythmogenic right ventricular cardiomyopathy (ARVC);Bacterial invasion of epithelial cells;Dilated cardiomyopathy;Focal adhesion;Hypertrophic cardiomyopathy (HCM);Leukocyte transendothelial migration;Pathogenic Escherichia coli infection;Phagosome;Phototransduction - fly;Regulation of actin cytoskeleton;Shigellosis;Tight junction;Vibrio cholerae infection;Viral myocarditis	Actin	S-nitrosylation_C(217)		3.53±0.21	11.7±4.92	13.76±6.98	2.11±0.32	0.414288	9.15054	6.06175	15.8315
P40124	Cap1	Adenylyl cyclase-associated protein 1	NSLDCEIVSAK	Unmodified	426	0	2.874		10.4586	1.24058	1.42182	0.118618	11.0967	11.2502	9.02882	NaN	1.34262	1.50101	21.2652	21.8736	21.5806	20.0497	20.0589	20.3751	18.2631	18.8938	18.2478	NaN	13.8596	14.339	0.0141041	0.00918949	0.0199602	0.0240427	Acetylation;Actin-binding;Cellmembrane;Completeproteome;Directproteinsequencing;Membrane;Phosphoprotein;Referenceproteome	cytoskeleton	anatomical structure morphogenesis;cell morphogenesis;cell motility;cellular component morphogenesis;cellular component movement;cellular component organization;cellular membrane organization;cellular process;cytoskeleton organization;developmental process;endocytosis;establishment of localization;locomotion;membrane invagination;membrane organization;organelle organization;transport;vesicle-medi…		CAP_C;CAP_N			4±0.51	6.7±3.95	4.5±1.32	0.7±0.55	0.353424	5.36648	3.81518	8.87805
O89053	Coro1a	Coronin-1A	CEPIAMTVPR	Unmodified	345	0	2.4338		10.6494	1.44399	1.97669	0.135594	10.7196	12.057	9.17158	2.07711	2.23208	1.62088	23.7598	23.9411	23.8026	21.575	22.1585	21.7439	20.7017	21.0744	20.4947	16.016	16.7056	15.8204	0.0039758	0.0137565	0.0141529	0.0287385	3D-structure;Acetylation;Actin-binding;Coiledcoil;Completeproteome;Cytoplasm;Cytoplasmicvesicle;Cytoskeleton;Directproteinsequencing;Membrane;Phosphoprotein;Referenceproteome;Repeat;Ublconjugation;WDrepeat	endosome, plasma membrane	biological adhesion;biological regulation;cell adhesion;cell motility;cellular component assembly;cellular component movement;cellular component organization;cellular membrane organization;cellular process;cytoskeleton organization;endocytosis;establishment of localization;homeostatic process;immune system process;ion transport;locomotion;membrane fusion;membrane invagination;membrane organizatio…	ko05152;Phagosome	DUF1899;DUF1900;WD40	sulfenic acid_C(78)		7.1±0.52	12.19±5.46	12.38±6.1	NA
Q9WUM3	Coro1b	Coronin-1B	CEPIVMTVPR	Unmodified	345	0	3.17238		11.2218	0.98024	1.25047	0.0873514	11.4594	12.0614	10.1446	NaN	1.39989	1.10105	21.2013	21.3681	21.2266	19.6721	20.1165	19.5966	18.2515	18.502	18.0797	NaN	13.9783	13.1076	0.00422713	0.0141912	0.011619	0.0454611	Actin-binding;Coiledcoil;Completeproteome;Cytoplasm;Cytoskeleton;Directproteinsequencing;Phosphoprotein;Referenceproteome;Repeat;WDrepeat	cytosol	biological regulation;cell motility;cellular component assembly;cellular component movement;cellular component organization;cellular process;cytoskeleton organization;locomotion;organelle organization;regulation of organelle organization;response to chemical stimulus;response to external stimulus;response to stimulus;response to stress		DUF1899;DUF1900;WD40			19.39±0.85	24.8±12.43	19.54±5.58	18.98±0.46	0.497466	0.741048	3.34002	3.19315
Q99LD8	Ddah2	N(G),N(G)-dimethylarginine dimethylaminohydrolase 2	LSDVTLVPVSCSELEK	Unmodified	262	0	1.84395		11.16	1.23514	3.0974	0.110676	10.6139	12.5741	10.2921	3.01223	3.19563	3.08433	20.113	19.0417	18.8721	19.0392	18.3615	18.0364	17.0389	16.2441	15.7484	14.0303	13.4406	13.0627	0.0347861	0.0276869	0.0398317	0.036092	Completeproteome;Cytoplasm;Directproteinsequencing;Hydrolase;Mitochondrion;Referenceproteome	cytosol	amine metabolic process;catabolic process;cellular amino acid metabolic process;cellular ketone metabolic process;cellular metabolic process;cellular nitrogen compound metabolic process;cellular process;metabolic process;nitrogen compound metabolic process;organic acid metabolic process;primary metabolic process;small molecule metabolic process		Amidinotransf			NA	5.44±2.76	3.53±1.05	NA	0.378153	2.28267	1.36096	2.16992
P26443	Glud1	Glutamate dehydrogenase 1, mitochondrial	CVGVGESDGSIWNPDGIDPK	Unmodified	327	0	2.99453		9.97027	1.34873	1.26257	0.135275	10.7947	10.7023	8.41381	0.985663	1.27958	1.52248	19.9286	19.973	19.1517	18.5213	18.8313	18.0718	16.8818	16.9123	15.7074	11.8709	12.5617	12.0565	0.0234648	0.0206702	0.041636	0.0293932	Acetylation;ADP-ribosylation;ATP-binding;Completeproteome;Directproteinsequencing;GTP-binding;Mitochondrion;NADP;Nucleotide-binding;Oxidoreductase;Phosphoprotein;Referenceproteome;Transitpeptide	mitochondrion	amine metabolic process;behavior;biological regulation;biosynthetic process;catabolic process;cellular amino acid metabolic process;cellular ketone metabolic process;cellular metabolic process;cellular nitrogen compound metabolic process;cellular process;metabolic process;multicellular organismal process;neurological system process;nitrogen compound metabolic process;organic acid metabolic proces…	Alanine, aspartate and glutamate metabolism;Arginine and proline metabolism;D-Glutamine and D-glutamate metabolism;Nitrogen metabolism;Proximal tubule bicarbonate reclamation	ELFV_dehydrog;ELFV_dehydrog_N			2.18±0.24	3.74±0.24	3.24±0.36	3.66±0.34
P68040	Gnb2l1	Guanine nucleotide-binding protein subunit beta-2-like 1	HLYTLDGGDIINALCFSPNR	Unmodified	240	0	4.22137		14.9107	1.57799	0.799988	0.105829	16.6881	14.3696	13.6745	0.875074	NaN	0.724903	20.1279	19.3648	20.5924	18.2502	17.0602	18.8101	17.8082	16.7897	17.9341	11.4265	NaN	11.7126	0.0309472	0.0495371	0.0358377	0.0174858	Acetylation;Apoptosis;Biologicalrhythms;Cellcycle;Cellmembrane;Cellprojection;Completeproteome;Cytoplasm;Cytoskeleton;Developmentalprotein;Directproteinsequencing;Gastrulation;Growthregulation;Membrane;Nucleus;Phosphoprotein;Referenceproteome;Repeat;Translationregulation;WDrepeat	cytosol	anatomical structure morphogenesis;biological regulation;cell cycle;cell differentiation;cellular homeostasis;cellular process;developmental process;homeostatic process;localization;regulation of cell cycle;regulation of protein modification process;regulation of translation;regulation of transport;response to chemical stimulus;response to stimulus;rhythmic process;signal transduction	Measles	WD40			5.87±0.27	13.55±13.16	10.61±8.12	2.97±0.36	1.27437	4.0306	4.26216	25.8814
Q9QZQ8	H2afy	Core histone macro-H2A.1	FVIHCNSPVWGADKCEELLEK	Unmodified	273;283	0	1.16724		11.7097	0.206692	5.21998	0.0176514	11.8766	11.774	11.4785	5.58203	5.11424	4.96367	23.2217	20.3286	20.5476	21.6158	19.2342	19.4326	20.3303	17.423	17.6005	17.5356	15.0206	15.1736	0.0753927	0.0657639	0.0883251	0.0886205	Acetylation;Alternativesplicing;Chromatinregulator;Chromosome;Completeproteome;DNA-binding;Isopeptidebond;Methylation;Nucleosomecore;Nucleus;Phosphoprotein;Referenceproteome;Ublconjugation	cytoskeleton, nucleus	biological regulation;cellular component assembly;cellular component organization;cellular macromolecular complex assembly;cellular process;chromatin modification;chromatin organization;chromosome organization;establishment of localization;macromolecular complex assembly;organelle organization;regulation of gene expression, epigenetic;regulation of organelle organization;regulation of protein mod…	Systemic lupus erythematosus	Histone;Macro			NaN	NaN	NaN	NaN
Q00PI9	Hnrnpul2	Heterogeneous nuclear ribonucleoprotein U-like protein 2	LQEALDAEMLEDEAGVGGAGPGGACK	Unmodified	57	0	3.44751		6.74564	2.48116	0.606611	0.367817	5.504	9.6025	5.13041	0.437614	0.711607	0.670611	20.3284	19.1235	19.6229	18.4102	18.1728	17.5958	16.2267	15.8887	15.4141	10.5804	11.0484	10.3852	0.030743	0.0231916	0.0257656	0.0319379	Completeproteome;Nucleus;Phosphoprotein;Referenceproteome	nucleus			SAP;SPRY			3.45±0.2	5.47±0.64	5.58±1.08	4.02±0.22
P07901	Hsp90aa1	Heat shock protein HSP 90-alpha	CLELFTELAEDK	Unmodified	421	0	2.66045		7.43097	0.607538	1.17585	0.0817575	7.67541	7.87822	6.73929	NaN	1.08934	1.26236	21.4068	21.1506	21.6117	19.9679	19.0392	20.0097	17.8184	17.603	17.8211	NaN	12.5346	13.7203	0.0108008	0.0278895	0.00705156	0.0638674	Acetylation;ATP-binding;Cellmembrane;Chaperone;Completeproteome;Cytoplasm;Directproteinsequencing;Membrane;Nucleotide-binding;Phosphoprotein;Referenceproteome;S-nitrosylation;Stressresponse;Ublconjugation	cytosol	biological regulation;biosynthetic process;cell death;cell motility;cellular component assembly;cellular component movement;cellular component organization;cellular macromolecular complex assembly;cellular membrane organization;cellular metabolic process;cellular nitrogen compound metabolic process;cellular process;death;establishment of localization;locomotion;macromolecular complex assembly;mac…	Antigen processing and presentation;NOD-like receptor signaling pathway;Pathways in cancer;Plant-pathogen interaction;Progesterone-mediated oocyte maturation;Prostate cancer;Protein processing in endoplasmic reticulum	HATPase_c;HSP90			0.26±0.2	3.33±2.63	4.41±3.39	3.95±0.54	0.592082	4.13869	2.80392	11.9223
Q9CPN8	Igf2bp3	Insulin-like growth factor 2 mRNA-binding protein 3	SITILSTPEGTSAACK	Unmodified	257	0	-3.08207		11.8452	1.1166	100	0.0942656	12.3841	10.5614	12.5902	100	100	100	20.2891	22.006	22.2423	NaN	NaN	NaN	17.4664	18.9239	19.4468	13.9828	17.3749	16.672	0.0495543	NaN	0.0551405	0.111828	Completeproteome;Cytoplasm;mRNAtransport;Nucleus;Phosphoprotein;Referenceproteome;Repeat;RNA-binding;Translationregulation;Transport	cytosol	biological regulation;establishment of localization;nucleobase-containing compound transport;regulation of translation;transport		KH_1;RRM_1			NaN	NaN	NaN	NaN	0.525697	2.03288	1.96454	6.54263
Q9CPN8	Igf2bp3	Insulin-like growth factor 2 mRNA-binding protein 3	TGYAFVDCPDEGWALK	Unmodified	44	0	-3.32151		10.0253	0.817152	100	0.0815093	9.18198	10.8135	10.0803	100	100	100	21.5456	20.3317	19.7518	NaN	NaN	NaN	18.2395	17.2877	16.5947	16.8493	14.4889	13.3566	0.0445592	NaN	0.0475301	0.119609	Completeproteome;Cytoplasm;mRNAtransport;Nucleus;Phosphoprotein;Referenceproteome;Repeat;RNA-binding;Translationregulation;Transport	cytosol	biological regulation;establishment of localization;nucleobase-containing compound transport;regulation of translation;transport		KH_1;RRM_1			NaN	NaN	NaN	NaN
P97310	Mcm2	DNA replication licensing factor MCM2	TSGVVTSCTGVLPQLSMVK	Unmodified	315	0	2.1623		9.54828	1.81461	2.13274	0.190046	9.18025	11.5187	7.9459	1.82114	1.98297	2.59411	21.3727	20.9025	21.0908	19.2386	19.2894	18.7186	18.0663	17.9611	17.5566	13.4861	13.6621	13.4879	0.0112038	0.0165552	0.0150658	0.00746351	Acetylation;ATP-binding;Cellcycle;Completeproteome;Directproteinsequencing;DNA-binding;DNAreplication;Helicase;Hydrolase;Metal-binding;Nucleotide-binding;Nucleus;Phosphoprotein;Referenceproteome;Zinc;Zinc-finger	nucleus	cell cycle;cellular component assembly;cellular component organization;cellular macromolecular complex assembly;cellular metabolic process;cellular nitrogen compound metabolic process;cellular process;chromatin organization;chromosome organization;DNA geometric change;DNA metabolic process;macromolecular complex assembly;macromolecule metabolic process;metabolic process;nitrogen compound metaboli…	Cell cycle;Cell cycle - yeast;DNA replication;Meiosis - yeast	MCM;MCM_N;MCM2_N			NA	9.11±4.98	7.67±3.51	NA	0.690463	3.42118	7.24738	16.387
P49718	Mcm5	DNA replication licensing factor MCM5	CSPIGVYTSGK	Unmodified	396	0	2.37411		12.9354	1.17984	2.49155	0.09121	14.151	12.8604	11.7949	2.36418	NaN	2.61892	21.5411	21.3902	21.8592	19.4761	19.218	19.9542	18.9402	18.6298	18.9565	14.1081	NaN	14.7376	0.0110857	0.0191073	0.00977034	0.0308625	Acetylation;ATP-binding;Cellcycle;Completeproteome;DNA-binding;DNAreplication;Helicase;Hydrolase;Nucleotide-binding;Nucleus;Referenceproteome	nucleus	cell cycle;cellular metabolic process;cellular nitrogen compound metabolic process;cellular process;DNA metabolic process;macromolecule metabolic process;metabolic process;nitrogen compound metabolic process;nucleobase-containing compound metabolic process;primary metabolic process		MCM;MCM_N			NA	11.94±3.77	12.99±6.43	NA	0.965227	1.46524	2.36227	8.61102
Q9JM14	Nt5c	5'(3')-deoxyribonucleotidase, cytosolic type	DTEVFICTTPLLK	Unmodified	100	0	2.41771		10.0811	0.966779	1.92364	0.0958999	10.1124	9.0991	11.0319	2.00205	2.3613	1.40757	20.1316	20.0397	19.6406	18.9643	19.0458	18.7401	16.9796	16.7192	16.629	13.3511	13.676	12.6099	0.0130922	0.00836842	0.0108523	0.0413575	3D-structure;Completeproteome;Cytoplasm;Hydrolase;Magnesium;Metal-binding;Nucleotide-binding;Nucleotidemetabolism;Phosphoprotein;Referenceproteome	cytosol	catabolic process;cellular metabolic process;cellular nitrogen compound metabolic process;cellular process;heterocycle metabolic process;metabolic process;nitrogen compound metabolic process;nucleobase-containing compound catabolic process;nucleobase-containing compound metabolic process;nucleobase-containing small molecule metabolic process;nucleotide metabolic process;phosphorus metabolic proce…	Nicotinate and nicotinamide metabolism;Purine metabolism;Pyrimidine metabolism	NT5C			4.17±0.67	0.37±0.16	0.5±0.27	3.27±0.48
P17918	Pcna	Proliferating cell nuclear antigen	LMDLDVEQLGIPEQEYSCVIK	Unmodified	135	0	2.04429		11.5912	1.09943	2.83897	0.0948503	11.6728	12.6475	10.4532	2.76169	2.31398	3.44125	21.4806	21.7343	21.3738	20.059	20.3672	19.4505	18.5609	18.9463	18.2751	14.9211	14.9675	14.6401	0.00860073	0.0233718	0.0181148	0.0119355	Acetylation;Completeproteome;DNA-binding;DNAdamage;DNArepair;DNAreplication;Isopeptidebond;Methylation;Nucleus;Phosphoprotein;Referenceproteome;Ublconjugation	nucleus	biological regulation;biosynthetic process;cellular metabolic process;cellular nitrogen compound metabolic process;cellular process;DNA metabolic process;DNA repair;macromolecule metabolic process;metabolic process;nitrogen compound metabolic process;nucleobase-containing compound metabolic process;primary metabolic process;regulation of DNA metabolic process;response to abiotic stimulus;response…	Base excision repair;Cell cycle;DNA replication;Mismatch repair;Nucleotide excision repair	PCNA_C;PCNA_N	S-nitrosylation_C(162)		1.2±0.43	21.91±5.26	25.27±16.68	1.27±0.37
P12382	Pfkl	ATP-dependent 6-phosphofructokinase, liver type	CHEHYTTEFLYNLYSSEGR	Unmodified	630	0	2.52512		9.70573	1.12011	1.67872	0.115407	10.8731	8.63978	9.60432	1.68936	NaN	1.66808	20.0803	16.9592	20.446	17.6665	15.0125	18.0777	17.0452	13.5567	17.2115	11.8037	NaN	12.1963	0.100005	0.0983364	0.129489	0.0231342	Acetylation;Allostericenzyme;ATP-binding;Completeproteome;Cytoplasm;Directproteinsequencing;Glycolysis;Glycoprotein;Kinase;Magnesium;Metal-binding;Nucleotide-binding;Phosphoprotein;Referenceproteome;Transferase	cytosol	alcohol metabolic process;biological regulation;carbohydrate metabolic process;catabolic process;cellular component assembly;cellular component organization;cellular metabolic process;cellular process;generation of precursor metabolites and energy;macromolecular complex assembly;metabolic process;phosphorus metabolic process;primary metabolic process;protein complex assembly;regulation of transpo…	Fructose and mannose metabolism;Galactose metabolism;Glycolysis / Gluconeogenesis;Methane metabolism;Pentose phosphate pathway	PFK			NA	NA	NA	NA
P54775	Psmc4	26S protease regulatory subunit 6B	GVLMYGPPGCGK	Unmodified	210	0	1.36374		8.8483	0.703115	3.4325	0.0794632	9.15256	9.34805	8.0443	3.46738	3.28582	3.54429	21.6556	21.4675	21.2764	19.7396	19.7492	19.2089	18.3444	18.1899	17.7615	14.9405	14.8698	14.4426	0.0088325	0.0158034	0.0166856	0.0182621	3D-structure;Acetylation;ATP-binding;Completeproteome;Cytoplasm;Directproteinsequencing;Nucleotide-binding;Nucleus;Phosphoprotein;Proteasome;Referenceproteome	cytosol	anatomical structure development;biological regulation;catabolic process;cellular metabolic process;cellular process;developmental process;macromolecule metabolic process;metabolic process;primary metabolic process;protein metabolic process;proteolysis;proteolysis involved in cellular protein catabolic process	Proteasome	AAA			16.13±2.32	9.34±3.84	3.8±0.82	10.4±0.3	0.353103	1.41145	2.62843	7.05545
P53994	Rab2a	Ras-related protein Rab-2A	SCLLLQFTDK	Unmodified	21	0	4.09168		9.96679	1.65606	0.597344	0.166157	11.8245	9.43061	8.64525	0.406964	0.733079	0.651989	20.1214	20.6704	19.3987	18.5554	19.0354	18.0492	17.2228	17.4068	15.9972	10.6204	11.9542	10.7977	0.0317902	0.0265901	0.0454064	0.0651137	Acetylation;Completeproteome;Directproteinsequencing;Endoplasmicreticulum;ER-Golgitransport;Golgiapparatus;GTP-binding;Lipoprotein;Membrane;Nucleotide-binding;Prenylation;Proteintransport;Referenceproteome;Transport	Golgi apparatus	biological regulation;cellular component organization;cellular process;establishment of localization;Golgi organization;metabolic process;organelle organization;protein transport;response to stimulus;signal transduction;transport;vesicle-mediated transport		Ras			1.83±0.11	NA	NA	4.19±0.44	0.399118	2.88924	7.08053	10.1521
Q91VI7	Rnh1	Ribonuclease inhibitor	DSACQLESLK	Unmodified	194	0	3.12982		10.8327	1.86846	1.23396	0.172483	10.6369	12.7914	9.0699	1.08882	1.3791	NaN	20.0969	20.4056	20.5606	18.9908	19.1687	19.2401	17.0263	17.6363	17.235	12.4855	13.0086	NaN	0.0115976	0.00671006	0.0179214	0.0290176	3D-structure;Acetylation;Completeproteome;Cytoplasm;Leucine-richrepeat;Phosphoprotein;Referenceproteome;Repeat	cytosol	biological regulation			S-nitrosylation_C(404)		9.89±0.68	1.38±0.16	1.72±0.18	8.92±0.76
P14115	Rpl27a	60S ribosomal protein L27a	GVGGACVLVA	Unmodified	144	0	3.15606		11.5656	0.400188	1.34599	0.0346017	11.3119	12.0269	11.3579	1.79371	1.32928	0.91497	23.7741	24.4482	23.3499	21.343	22.027	21.213	20.8032	21.5774	20.3856	15.5682	15.8131	14.4542	0.023216	0.0203131	0.0289038	0.0474058	Acetylation;Completeproteome;Hydroxylation;Phosphoprotein;Referenceproteome;Ribonucleoprotein;Ribosomalprotein	cytosol	biosynthetic process;cellular metabolic process;cellular process;macromolecule metabolic process;metabolic process;primary metabolic process;protein metabolic process;translation	Ribosome	Ribosomal_L18e			1.95±0.23	2.04±1.85	2.05±1.59	NA
P97461	Rps5	40S ribosomal protein S5	VNQAIWLLCTGAR	Unmodified	155	0	1.97399		11.2753	0.764055	2.86733	0.0677636	10.9858	10.6983	12.1418	NaN	2.77344	2.96122	21.7716	22.1527	21.8204	19.8843	20.2323	19.9994	18.7532	19.0914	18.9652	NaN	15.1007	14.9651	0.00946302	0.00884753	0.00902507	0.00637826	Acetylation;Completeproteome;Phosphoprotein;Referenceproteome;Ribonucleoprotein;Ribosomalprotein	cytosol	biological regulation;biosynthetic process;cellular metabolic process;cellular process;macromolecule metabolic process;metabolic process;primary metabolic process;protein metabolic process;regulation of translation;translation	Ribosome	Ribosomal_S7			NA	5.2±2.77	NA	NA	0.765276	3.21561	4.20573	12.7495
Q9D554	Sf3a3	Splicing factor 3A subunit 3	YLDLHDCYLK	Unmodified	145	0	2.3738		9.92243	0.723684	1.91765	0.0729341	9.10369	10.187	10.4766	2.07823	NaN	1.75708	21.3674	20.3302	20.4132	19.8368	18.8022	19.1924	18.0477	17.19	17.3181	14.2786	NaN	13.3873	0.0278387	0.0271035	0.0264101	0.0455609	Acetylation;Completeproteome;Metal-binding;mRNAprocessing;mRNAsplicing;Nucleus;Phosphoprotein;Referenceproteome;Spliceosome;Zinc;Zinc-finger	nucleus	cellular metabolic process;cellular nitrogen compound metabolic process;cellular process;macromolecule metabolic process;metabolic process;mRNA metabolic process;mRNA processing;nitrogen compound metabolic process;nucleobase-containing compound metabolic process;primary metabolic process;RNA metabolic process;RNA processing;RNA splicing	Spliceosome	DUF3449;SF3a60_bindingd			4.26±0.28	1.88±0.82	0.49±0.19	7.22±0.42	1.71592	1.90144	3.28851	10.9179
Q78PY7	Snd1	Staphylococcal nuclease domain-containing protein 1	EVCFTIENK	Unmodified	96	0	2.41692		13.7774	0.478944	2.59804	0.0347631	14.2396	13.2833	13.8092	NaN	2.91339	2.2827	16.4216	20.402	20.0188	14.1958	18.2528	18.0831	13.8312	17.6953	17.3769	NaN	13.1943	12.6633	0.115891	0.136245	0.131582	0.0290416	Acetylation;Completeproteome;Cytoplasm;Nucleus;Phosphoprotein;Referenceproteome;Repeat;Transcription;Transcriptionregulation	nucleus	biological regulation;biosynthetic process;cell differentiation;cellular metabolic process;cellular nitrogen compound metabolic process;cellular process;developmental process;gene silencing;macromolecule metabolic process;metabolic process;nitrogen compound metabolic process;nucleobase-containing compound metabolic process;primary metabolic process;regulation of gene expression, epigenetic;RNA me…		SNase;TUDOR			6.87±0.14	9.4±2.34	11.84±7.13	10.12±0.67	0.358008	1.62815	2.79234	4.09453
P17751	Tpi1	Triosephosphate isomerase	VSHALAEGLGVIACIGEK	Unmodified	177	0	1.78211		9.47997	0.842547	2.7684	0.0888765	9.34805	10.3807	8.71117	3.18985	2.39137	2.72397	22.3721	21.9848	21.9156	21.3834	21.0342	21.1543	19.0945	18.8749	18.5261	16.4598	15.6831	15.996	0.0111372	0.00837221	0.0152208	0.0243537	Acetylation;Completeproteome;Directproteinsequencing;Gluconeogenesis;Glycolysis;Isomerase;Nitration;Pentoseshunt;Phosphoprotein;Referenceproteome	cytosol	alcohol metabolic process;biosynthetic process;carbohydrate metabolic process;catabolic process;cellular aldehyde metabolic process;cellular metabolic process;cellular nitrogen compound metabolic process;cellular process;cofactor metabolic process;developmental process;generation of precursor metabolites and energy;heterocycle metabolic process;metabolic process;multicellular organismal developme…	Carbon fixation in photosynthetic organisms;Fructose and mannose metabolism;Glycolysis / Gluconeogenesis;Inositol phosphate metabolism	TIM	NA_C(117)		1.19±0.19	3.53±1.3	10.71±4.78	2.28±0.18
Q91V76		Ester hydrolase C11orf54 homolog	APLVCLPVFVSK	Unmodified	249	0	2.50068		13.0896	1.67972	2.3035	0.128325	11.1763	14.3219	13.7705	2.43891	2.1681	NaN	20.3278	20.2979	19.9022	18.3663	18.7608	18.1789	17.3373	17.7172	17.2556	13.0443	13.265	NaN	0.0117744	0.0161119	0.0141272	0.0118633	Completeproteome;Hydrolase;Metal-binding;Nucleus;Phosphoprotein;Referenceproteome;Zinc	nucleus	metabolic process		DUF1907			1.96±0.16	6.93±6.83	0.44±0.24	1.98±0.11
O54916	Reps1	RalBP1-associated Eps domain-containing protein 1	YYSDLFSYCDIESTK	Unmodified	21	0.003875	3.57169		7.51968	0.956875	0.648003	0.127249	7.71676	8.36267	6.47961	NaN	0.804134	0.491872	18.5132	18.1704	17.5118	17.4053	16.8411	16.7732	14.9332	14.7165	13.6605	NaN	9.8944	9.11281	0.028172	0.0204043	0.0471655	0.0581535	3D-structure;Alternativesplicing;Calcium;Coatedpit;Coiledcoil;Completeproteome;Membrane;Metal-binding;Phosphoprotein;Referenceproteome;Repeat	plasma membrane	cellular component organization;cellular membrane organization;cellular process;endocytosis;establishment of localization;membrane invagination;membrane organization;transport;vesicle-mediated transport					NA	20.4±8.79	44.39±22.7	NA
Q9JLI8	Sart3	Squamous cell carcinoma antigen recognized by T-cells 3	CLTIDVGPPSK	Unmodified	670	0.004	2.17097		11.0427	1.42358	2.439	0.128916	9.61695	11.0469	12.4641	2.38846	2.48955	NaN	19.108	19.3823	18.746	17.0755	17.4201	17.0078	15.8756	16.3729	15.9339	11.7226	12.1285	NaN	0.0167283	0.0128791	0.0169265	0.0240673	Acetylation;Alternativesplicing;Coiledcoil;Completeproteome;Cytoplasm;mRNAprocessing;mRNAsplicing;Nucleus;Phosphoprotein;Referenceproteome;Repeat;RNA-binding	nucleus	anatomical structure morphogenesis;biological regulation;cell morphogenesis;cell proliferation;cellular component assembly;cellular component morphogenesis;cellular component organization;cellular macromolecular complex assembly;cellular metabolic process;cellular nitrogen compound metabolic process;cellular process;chromatin organization;chromosome organization;developmental process;homeostatic …		Lsm_interact;RRM_1			NA	NA	1.34±0.59	NA
Q91VR5	Ddx1	ATP-dependent RNA helicase DDX1	FLICTDVAAR	Unmodified	571	0.00413333	2.49176		12.8157	0.564198	2.36782	0.0440239	12.8417	13.3665	12.239	2.08416	3.30571	1.71359	20.899	21.2511	21.0689	19.0701	19.4539	19.4691	18.1362	18.5548	18.2268	13.5161	14.5835	13.6272	0.00835595	0.0116963	0.0120307	0.0421907	Acetylation;Activator;ATP-binding;Completeproteome;Cytoplasm;DNA-binding;Exonuclease;Helicase;Hydrolase;mRNAprocessing;Nuclease;Nucleotide-binding;Nucleus;Phosphoprotein;Referenceproteome;RNA-binding;Transcription;Transcriptionregulation;tRNAprocessing	cytosol, mitochondrion	biological regulation;biosynthetic process;cellular metabolic process;cellular nitrogen compound metabolic process;cellular process;developmental process;DNA geometric change;DNA metabolic process;DNA repair;macromolecule metabolic process;metabolic process;mRNA metabolic process;mRNA processing;multicellular organismal development;multicellular organismal process;multi-organism process;nitrogen …		DEAD;Helicase_C;SPRY			5.13±0.16	14.52±3.72	0.95±0.3	3.28±0.35	1.09347	2.70065	3.24738	24.3531
Q9DB27	Mcts1	Malignant T-cell-amplified sequence 1	ENVSNCIQLK	Unmodified	14	0.00427586	1.8207		9.49358	0.590967	2.7219	0.0622491	10.1692	9.07275	9.23878	3.33441	2.22559	2.60569	20.269	21.4183	20.9221	18.4753	19.5402	19.3298	17.126	18.0932	17.6258	13.6178	14.083	14.1057	0.0276205	0.0295046	0.027459	0.0197602	Alternativesplicing;Cellcycle;Completeproteome;Cytoplasm;DNAdamage;Growthregulation;Initiationfactor;Phosphoprotein;Proteinbiosynthesis;Referenceproteome;Transcription;Transcriptionregulation;Tumorsuppressor	cytosol	biological regulation;biosynthetic process;cell cycle;cellular component assembly;cellular component disassembly;cellular component organization;cellular macromolecular complex assembly;cellular metabolic process;cellular nitrogen compound metabolic process;cellular process;macromolecular complex assembly;macromolecule metabolic process;metabolic process;nitrogen compound metabolic process;nucleo…		PUA			1.98±0.39	3±1.76	0.42±0.15	3.35±0.42
Q9CQJ8	Ndufb9	NADH dehydrogenase [ubiquinone] 1 beta subcomplex subunit 9	AFCAPPAYLTHQQK	Acetyl (Protein N-term)	4	0.00442857	1.84777		10.8075	2.00647	2.97319	0.185656	12.1484	11.7733	8.50075	3.28604	2.81581	2.81771	19.8198	19.7511	20.0155	18.4256	18.5326	18.5622	16.9655	16.8454	16.5874	13.5463	13.4235	13.4541	0.006907	0.00388293	0.0115002	0.00474428	Acetylation;Completeproteome;Directproteinsequencing;Electrontransport;Membrane;Mitochondrion;Mitochondrioninnermembrane;Phosphoprotein;Referenceproteome;Respiratorychain;Transport	mitochondrion	cellular metabolic process;cellular process;generation of precursor metabolites and energy;metabolic process	Alzheimer's disease;Huntington's disease;Oxidative phosphorylation;Parkinson's disease	Complex1_LYR			NaN	NaN	NaN	NaN
P54823	Ddx6	Probable ATP-dependent RNA helicase DDX6	GNEFEDYCLK	Unmodified	102	0.00521212	2.96047		9.26572	0.565021	1.18938	0.0609797	9.66525	NaN	8.86619	1.20437	NaN	1.17439	20.9962	NaN	20.1112	18.6967	NaN	17.9245	17.7718	NaN	16.7496	12.3386	NaN	11.5296	0.0304468	0.0298203	0.041876	0.047934	ATP-binding;Completeproteome;Cytoplasm;Helicase;Hydrolase;Nucleotide-binding;Phosphoprotein;Referenceproteome;RNA-binding	nucleus	biological regulation;cellular component assembly;cellular component organization;cellular macromolecular complex assembly;cellular metabolic process;cellular nitrogen compound metabolic process;cellular process;developmental process;macromolecular complex assembly;macromolecule metabolic process;metabolic process;nitrogen compound metabolic process;nucleobase-containing compound metabolic proces…	RNA degradation	DEAD;Helicase_C			3.74±0.28	12.43±4.34	9.91±5.33	7.52±0.98	0.310762	1.28255	1.37012	3.75443
Q80X90	Flnb	Filamin-B	IEYDDQNDGSCDVK	Unmodified	604	0.00681081	-1.93027		9.05243	0.782073	35.1282	0.0863936	8.42877	9.92988	8.79865	31.5831	45.316	28.4856	20.5229	21.0272	20.5678	17.3014	17.3925	17.0103	17.0814	17.846	17.1941	16.1862	17.1214	15.6823	0.0134793	0.0115832	0.0237582	0.044718	Acetylation;Actin-binding;Completeproteome;Cytoplasm;Cytoskeleton;Isopeptidebond;Phosphoprotein;Referenceproteome;Repeat;Ublconjugation	cytoskeleton	anatomical structure development;anatomical structure morphogenesis;cell development;cell morphogenesis;cellular component morphogenesis;cellular component organization;cellular process;cytoskeleton organization;developmental process;organelle organization	Focal adhesion;MAPK signaling pathway	CH;Filamin			2.61±0.47	0.53±0.53	0.37±0.23	0.49±0.35
Q8K2B3	Sdha	Succinate dehydrogenase [ubiquinone] flavoprotein subunit, mitochondrial	GVIALCIEDGSIHR	Unmodified	238	0.007	2.12297		11.7374	1.32743	2.6944	0.113094	11.0653	10.8805	13.2665	2.45297	NaN	2.93583	20.1269	18.1279	18.5512	18.1526	15.5494	17.2911	17.1202	15.0939	15.8424	12.8391	NaN	12.244	0.055632	0.0780206	0.0639625	0.0335523	Acetylation;Completeproteome;Directproteinsequencing;Electrontransport;FAD;Flavoprotein;Membrane;Mitochondrion;Mitochondrioninnermembrane;Oxidoreductase;Phosphoprotein;Referenceproteome;Transitpeptide;Transport;Tricarboxylicacidcycle;Tumorsuppressor	mitochondrion	anatomical structure development;catabolic process;cellular ketone metabolic process;cellular metabolic process;cellular process;cofactor metabolic process;developmental process;generation of precursor metabolites and energy;metabolic process;organic acid metabolic process;small molecule metabolic process	Alzheimer's disease;Citrate cycle (TCA cycle);Huntington's disease;Oxidative phosphorylation;Parkinson's disease	FAD_binding_2;Succ_DH_flav_C	NA_C(89)		1.68±0.29	NA	6.26±1.06	2.39±0.41
P47955	Rplp1	60S acidic ribosomal protein P1	ALANVNIGSLICNVGAGGPAPAAGAAPAGGAAPSTAAAPAEEK	Unmodified	61	0.0072	3.27801		6.83607	2.06175	0.717945	0.301598	6.99911	8.81146	4.69765	0.681925	1.01191	0.459999	19.9001	19.7995	19.7799	18.5376	18.0052	18.0424	16.1681	16.4281	15.4374	11.3513	11.3931	10.2849	0.00325267	0.0163355	0.0320806	0.0570491	Acetylation;Completeproteome;Phosphoprotein;Referenceproteome;Ribonucleoprotein;Ribosomalprotein	cytosol	biosynthetic process;cellular metabolic process;cellular process;macromolecule metabolic process;metabolic process;translational elongation	Ribosome		S-nitrosylation_C(61)		1.03±0.26	18.99±10.86	6.39±4.98	0.96±0.39
Q9WV55	Vapa	Vesicle-associated membrane protein-associated protein A	CVFEMPNENDK	Unmodified	128	0.00741176	1.33417		9.97963	0.908496	3.95978	0.091035	9.76254	10.977	9.19934	3.6996	3.77088	4.40886	20.956	21.854	21.9479	19.2575	20.4167	20.2619	17.7476	18.8343	18.6448	14.5554	15.7432	15.8235	0.0253675	0.0315012	0.0315329	0.0461879	3D-structure;Acetylation;Coiledcoil;Completeproteome;Directproteinsequencing;Endoplasmicreticulum;Membrane;Phosphoprotein;Referenceproteome;Transmembrane;Transmembranehelix	cytoskeleton, endoplasmatic reticulum	biological regulation;cell death;cellular component organization;cellular localization;cellular membrane organization;cellular process;death;establishment of localization;Golgi vesicle transport;localization;membrane organization;organelle organization;response to stimulus;signal transduction;transport;vesicle organization;vesicle-mediated transport	Tight junction	Motile_Sperm			4.45±0.31	0.63±0.26	2.68±1.36	3.18±0.33	0.443594	2.12765	1.18406	2.13764
Q3U0V1	Khsrp	Far upstream element-binding protein 2	VQQACEMVMDILR	Unmodified	297	0.00780328	1.83101		14.7692	2.39218	4.21211	0.161971	13.0409	17.4994	13.7672	4.10582	5.36157	3.16893	19.574	19.8697	20.2371	18.4883	19.1132	18.77	16.8367	17.6326	17.5901	13.9426	14.9715	13.8366	0.0166985	0.016655	0.025802	0.0439908	Acetylation;Completeproteome;Cytoplasm;DNA-binding;mRNAprocessing;mRNAsplicing;mRNAtransport;Nucleus;Phosphoprotein;Referenceproteome;Repeat;RNA-binding;Transcription;Transcriptionregulation;Transport	nucleus	biological regulation;biosynthetic process;catabolic process;cellular metabolic process;cellular nitrogen compound metabolic process;cellular process;establishment of localization;macromolecule metabolic process;metabolic process;mRNA metabolic process;mRNA processing;nitrogen compound metabolic process;nucleobase-containing compound metabolic process;nucleobase-containing compound transport;prim…		DUF1897;KH_1			3.63±0.46	5.39±1.21	10.77±2.78	4.34±0.58	0.824352	3.84527	6.10533	12.7709
Q8JZQ9	Eif3b	Eukaryotic translation initiation factor 3 subunit B	FSHQGVQLIDFSPCER	Unmodified	373	0.00793333	3.91408		11.3255	1.33338	0.817269	0.117732	12.2442	11.9362	9.79617	1.14735	0.487188	NaN	18.9325	18.4538	17.9609	16.8364	15.8812	15.3289	16.0911	15.5706	14.758	10.4075	8.20694	NaN	0.0263329	0.0476206	0.043421	0.167185	Acetylation;Completeproteome;Cytoplasm;Initiationfactor;Phosphoprotein;Proteinbiosynthesis;Referenceproteome;Repeat;RNA-binding;WDrepeat	nucleus	biological regulation;cellular component assembly;cellular component organization;cellular macromolecular complex assembly;cellular process;macromolecular complex assembly;regulation of translation;ribonucleoprotein complex assembly;translational initiation	RNA transport	eIF2A;RRM_1			1.87±0.22	12.64±5.73	5.31±5.31	4.4±0.1	0.858779	1.9795	4.86825	15.1084
Q9R0N0	Galk1	Galactokinase	GYALLIDCR	Unmodified	203	0.0080678	2.5129		13.3651	0.752769	2.51413	0.0563235	13.6304	12.5156	13.9493	1.67686	1.94837	3.91716	20.2251	20.9271	20.0589	18.5288	18.6404	18.7587	17.5614	18.1218	17.4339	12.6551	12.9872	14.1423	0.0225856	0.00616686	0.0206684	0.0588643	ATP-binding;Carbohydratemetabolism;Completeproteome;Galactosemetabolism;Kinase;Nucleotide-binding;Phosphoprotein;Referenceproteome;Transferase	cytosol	alcohol metabolic process;carbohydrate metabolic process;cellular metabolic process;cellular process;metabolic process;primary metabolic process;small molecule metabolic process	Amino sugar and nucleotide sugar metabolism;Galactose metabolism	GalKase_gal_bdg;GHMP_kinases_C;GHMP_kinases_N			0.88±0.26	NA	0.11±0.11	4.53±0.66
P84228	Hist1h3b	Histone H3.2	FQSSAVMALQEASEAYLVGLFEDTNLCAIHAK	Unmodified	111	0.0082069	2.83427		10.944	0.716437	1.67336	0.0654639	10.3956	10.6818	11.7546	0.896555	2.54895	1.57457	22.4456	22.2615	22.2308	20.9207	21.0435	21.0485	19.338	19.1977	19.3225	14.1323	15.7868	15.0825	0.00520653	0.0034462	0.00398831	0.0553508	3D-structure;Acetylation;Chromosome;Citrullination;Completeproteome;DNA-binding;Methylation;Nucleosomecore;Nucleus;Phosphoprotein;Referenceproteome;Ublconjugation	nucleus	biological regulation;cellular process;gene silencing;regulation of gene expression, epigenetic	Systemic lupus erythematosus	Histone			2.92±0.23	NA	NA	3±0.5	0.333043	18.6355	1.78185	27.017
P80313	Cct7	T-complex protein 1 subunit eta	EGTDSSQGIPQLVSNISACQVIAEAVR	Unmodified	29	0.00835088	2.18066		9.18146	0.55498	2.11564	0.0604457	9.3863	8.55318	9.60491	1.97678	2.95207	1.41807	18.1874	20.0255	17.463	15.8953	17.1024	15.1992	14.9163	16.6071	14.2286	10.2634	12.0635	9.07988	0.0711781	0.0599393	0.0802585	0.14351	Acetylation;ATP-binding;Chaperone;Completeproteome;Cytoplasm;Directproteinsequencing;Nucleotide-binding;Referenceproteome	cytosol	cell recognition;cellular metabolic process;cellular process;macromolecule metabolic process;metabolic process;primary metabolic process;protein folding;protein metabolic process		Cpn60_TCP1			7.29±0.22	0.22±0.08	10.32±5.94	4.3±0.22	0.083077	7.79315	6.35515	20.9695
Q93092	Taldo1	Transaldolase	ALAGCDFLTISPK	Unmodified	250	0.0085	3.96069		9.36699	1.16781	0.7015	0.124673	8.42182	9.00665	10.6725	0.249386	0.946345	0.908769	21.2702	21.2242	21.1195	20.4335	20.4271	20.7512	17.8274	17.8875	18.0543	11.7897	13.7174	13.9825	0.00364215	0.00902246	0.00655908	0.0909239	3D-structure;Acetylation;Completeproteome;Cytoplasm;Directproteinsequencing;Pentoseshunt;Phosphoprotein;Referenceproteome;Schiffbase;Transferase	cytosol	alcohol metabolic process;carbohydrate metabolic process;catabolic process;cellular metabolic process;cellular nitrogen compound metabolic process;cellular process;cofactor metabolic process;heterocycle metabolic process;metabolic process;nitrogen compound metabolic process;nucleobase-containing compound metabolic process;nucleobase-containing small molecule metabolic process;nucleotide metabolic…	Pentose phosphate pathway	Transaldolase			4.61±0.27	4.18±4.03	1.67±0.34	1.86±0.2	0.808142	2.05197	2.73725	8.61165
P61161	Actr2	Actin-related protein 2	LCYVGYNIEQEQK	Unmodified	221	0.00863636	3.54335		10.0793	1.77773	0.888399	0.176374	12.1218	8.88077	9.23529	NaN	1.12593	0.650867	20.6851	19.8923	20.9726	19.0916	17.8012	19.8271	17.8272	16.5333	17.6757	NaN	11.3448	12.5731	0.0272705	0.0542421	0.0407813	0.0726267	Acetylation;Actin-binding;ATP-binding;Cellprojection;Completeproteome;Cytoplasm;Cytoskeleton;Directproteinsequencing;Nucleotide-binding;Referenceproteome	cytoskeleton	anatomical structure formation involved in morphogenesis;biological regulation;cell cycle;cell division;cellular component assembly;cellular component movement;cellular component organization;cellular localization;cellular process;cytokinesis;cytoskeleton organization;developmental process;establishment of localization;establishment or maintenance of cell polarity;localization;meiotic cell cycle;…		Actin			6.26±0.47	10.38±5.75	9.64±5.28	6.17±0.63	1.27521	5.83254	10.8943	22.6666
P97452	Bop1	Ribosome biogenesis protein BOP1	CLDLYLCPR	Unmodified	353;359	0.00865455	-1.27346		7.83586	0.851651	18.9635	0.108686	7.86063	8.67485	6.97209	21.6132	17.0301	18.2471	22.0435	22.4603	21.9698	19.3741	19.6729	18.9431	18.4924	19.0642	18.2318	17.5154	17.3884	16.7795	0.0119368	0.0189804	0.0228964	0.0228334	Completeproteome;Nucleus;Phosphoprotein;Referenceproteome;Repeat;Ribosomebiogenesis;rRNAprocessing;WDrepeat	nucleus	biological regulation;cell proliferation;cellular metabolic process;cellular nitrogen compound metabolic process;cellular process;macromolecule metabolic process;metabolic process;nitrogen compound metabolic process;nucleobase-containing compound metabolic process;primary metabolic process;regulation of cell cycle;ribosomal large subunit biogenesis;RNA metabolic process;RNA processing;rRNA proces…		BOP1NT;WD40			NaN	NaN	NaN	NaN	2.08912	1.49956	3.31422	17.6363
P26369	U2af2	Splicing factor U2AF 65 kDa subunit	IFVEFTSVFDCQK	Unmodified	442	0.00881481	1.85136		11.842	1.50563	3.27431	0.127143	11.5618	10.4961	13.468	3.01993	NaN	3.52868	19.0466	19.1097	20.3334	17.4801	17.4153	18.851	16.1113	16.0176	17.6497	12.475	NaN	14.0781	0.0372067	0.0452592	0.0552311	0.0853808	3D-structure;Acetylation;Completeproteome;Hydroxylation;mRNAprocessing;mRNAsplicing;Nucleus;Phosphoprotein;Referenceproteome;Repeat;Repressor;RNA-binding	nucleus	biological regulation;cellular metabolic process;cellular nitrogen compound metabolic process;cellular process;macromolecule metabolic process;metabolic process;mRNA metabolic process;mRNA processing;nitrogen compound metabolic process;nucleobase-containing compound metabolic process;primary metabolic process;RNA metabolic process;RNA processing;RNA splicing	Spliceosome	RRM_1			1.29±0.48	NA	NaN	NaN	0.60203	14.621	2.35363	27.5581
Q9Z2U0	Psma7	Proteasome subunit alpha type-7	ICALDDNVCMAFAGLTADAR	Unmodified	63;70	0.00883721	3.1925		9.30042	0.560334	1.10296	0.0602482	8.65347	9.61576	9.63203	1.29305	0.555562	1.46027	19.1288	20.6285	20.9583	17.3466	19.1236	19.3579	15.7288	17.3959	17.7284	11.0923	11.6398	13.2815	0.0481804	0.0591017	0.0632092	0.0949027	3D-structure;Acetylation;Completeproteome;Cytoplasm;Directproteinsequencing;Glycoprotein;Hydrolase;Nucleus;Phosphoprotein;Protease;Proteasome;Referenceproteome;Threonineprotease	cytosol	catabolic process;cellular metabolic process;cellular process;macromolecule metabolic process;metabolic process;primary metabolic process;protein metabolic process;proteolysis;proteolysis involved in cellular protein catabolic process	Proteasome	Proteasome;Proteasome_A_N			NaN	NaN	NaN	NaN	0.742162
Q9CR21	Ndufab1	Acyl carrier protein, mitochondrial	LMCPQEIVDYIADKK	Unmodified	140	0.00898113	2.21577		6.3974	1.82756	1.36486	0.285672	6.15639	8.33351	4.70231	1.2412	1.11618	1.73721	19.658	19.1139	20.421	18.3107	18.3252	18.6583	15.7279	15.6545	16.08	11.9966	11.8561	12.8365	0.0332775	0.0106685	0.0143769	0.0433493	Acetylation;Completeproteome;Directproteinsequencing;Electrontransport;Fattyacidbiosynthesis;Fattyacidmetabolism;Lipidbiosynthesis;Lipidmetabolism;Mitochondrion;Phosphopantetheine;Phosphoprotein;Referenceproteome;Respiratorychain;Transitpeptide;Transport	mitochondrion	biosynthetic process;cellular ketone metabolic process;cellular lipid metabolic process;cellular metabolic process;cellular process;lipid metabolic process;macromolecule metabolic process;macromolecule modification;metabolic process;organic acid metabolic process;primary metabolic process;protein metabolic process;protein modification process;small molecule metabolic process	Alzheimer's disease;Huntington's disease;Oxidative phosphorylation;Parkinson's disease	PP-binding			NaN	NaN	NA	NA	1.21294	9.04904	1.99686	35.9202
P08249	Mdh2	Malate dehydrogenase, mitochondrial	GCDVVVIPAGVPR	Unmodified	93	0.00904762	4.35039		13.2698	0.23482	0.76456	0.0176958	13.0621	13.5246	13.2227	0.875253	1.14343	0.274996	23.829	23.9658	22.6387	22.2653	22.5624	21.3188	21.0944	21.2891	19.9244	15.4419	16.1285	12.8164	0.0310899	0.0294549	0.0355405	0.118149	Acetylation;Completeproteome;Directproteinsequencing;Glycoprotein;Mitochondrion;NAD;Oxidoreductase;Referenceproteome;Transitpeptide;Tricarboxylicacidcycle	mitochondrion	carbohydrate metabolic process;catabolic process;cellular ketone metabolic process;cellular metabolic process;cellular nitrogen compound metabolic process;cellular process;cofactor metabolic process;heterocycle metabolic process;macromolecule metabolic process;macromolecule modification;metabolic process;nitrogen compound metabolic process;nucleobase-containing compound metabolic process;nucleoba…	Carbon fixation in photosynthetic organisms;Citrate cycle (TCA cycle);Glyoxylate and dicarboxylate metabolism;Pyruvate metabolism	Ldh_1_C;Ldh_1_N	S-nitrosylation_C(89)		2.22±0.43	2.6±0.61	1.18±0.35	1.97±0.29	0.174398	6.30021	6.01952	10.2374
Q60931	Vdac3	Voltage-dependent anion-selective channel protein 3	VCNYGLTFTQK	Unmodified	65	0.009125	2.77081		12.2685	0.602847	1.96905	0.0491378	11.7352	12.1477	12.9226	0.968561	2.13093	2.80766	22.0008	20.35	21.002	20.1459	18.5674	19.4136	19.0898	17.4956	18.2496	13.47	13.0461	14.3002	0.0393724	0.0407696	0.0436303	0.0468877	Acetylation;Completeproteome;Directproteinsequencing;Iontransport;Isopeptidebond;Membrane;Mitochondrion;Mitochondrionoutermembrane;NAD;Nucleotide-binding;Phosphoprotein;Porin;Referenceproteome;Transmembrane;Transmembranebetastrand;Transport;Ublconjugation	mitochondrion	behavior;cell communication;cell-cell signaling;cellular process;multicellular organismal process;neurological system process;response to stimulus;response to stress;signaling	Calcium signaling pathway;Huntington's disease;Parkinson's disease	Porin_3			11.26±0.59	7.75±4.12	19±12.09	13.93±0.61	2.27563	2.60162	5.06136	21.6651
P97440	Slbp	Histone RNA hairpin-binding protein	HVDCQVEDEFDLEACLTEPLK	Unmodified	252;263	0.00915385	1.60903		12.908	2.34707	4.22074	0.18183	11.0817	15.5553	12.0871	3.87253	3.79485	4.99483	19.0057	18.6568	17.9409	17.6231	17.2471	16.6864	16.0014	16.2162	15.0783	12.9895	12.5831	12.4369	0.0292881	0.0274285	0.0383484	0.0225992	Completeproteome;Cytoplasm;mRNAprocessing;Nucleus;Phosphoprotein;Referenceproteome;Ribonucleoprotein;RNA-binding	nucleus	biosynthetic process;cellular metabolic process;cellular nitrogen compound metabolic process;cellular process;DNA metabolic process;DNA replication;establishment of localization;macromolecule metabolic process;metabolic process;mRNA metabolic process;mRNA processing;nitrogen compound metabolic process;nucleobase-containing compound metabolic process;nucleobase-containing compound transport;primar…		SLBP_RNA_bind			NaN	NaN	NaN	NaN
Q8VBW6	Nae1	NEDD8-activating enzyme E1 regulatory subunit	LLCSNSAFLR	Unmodified	384	0.00924444	1.83949		12.6829	0.175292	3.54388	0.0138212	12.8068	12.5589	NaN	3.5812	3.50657	NaN	19.7761	19.1908	NaN	18.2093	17.2475	NaN	17.0088	16.3912	NaN	13.4585	12.4652	NaN	0.0212421	0.0383619	0.0261503	0.0541871	Acetylation;Apoptosis;Cellcycle;Cellmembrane;Completeproteome;Membrane;Referenceproteome;Ublconjugation;Ublconjugationpathway	endosome	biological regulation;cell death;cellular metabolic process;cellular process;death;macromolecule metabolic process;macromolecule modification;metabolic process;primary metabolic process;protein metabolic process;protein modification by small protein conjugation or removal;protein modification process;regulation of cell cycle;regulation of mitotic cell cycle	Alzheimer's disease	ThiF			NA	10.72±3.6	20.84±7.81	NA	1.93386	3.43373	4.5848	16.5197
P40142	Tkt	Transketolase	QAFTDVATGSLGQGLGAACGMAYTGK	Unmodified	133	0.00926829	1.80406		9.42064	1.5678	2.69878	0.166422	9.47986	10.958	7.82407	2.18819	3.01507	2.89307	20.8915	21.3751	21.3562	19.0163	19.7626	19.5274	17.6362	18.3526	17.7978	13.5341	14.7551	14.4585	0.0129158	0.0196319	0.0209581	0.0446926	Acetylation;Calcium;Completeproteome;Directproteinsequencing;Magnesium;Metal-binding;Phosphoprotein;Referenceproteome;Thiaminepyrophosphate;Transferase	nucleus	alcohol metabolic process;biological regulation;biosynthetic process;carbohydrate metabolic process;cellular aldehyde metabolic process;cellular metabolic process;cellular process;metabolic process;primary metabolic process;small molecule metabolic process	Biosynthesis of ansamycins;Carbon fixation in photosynthetic organisms;Pentose phosphate pathway	Transket_pyr;Transketolase_C;Transketolase_N	NA_C(206)		5.59±0.45	11.36±6.1	16±9.36	8.62±0.27	0.892121	1.213	1.75011	5.00377
P70349	Hint1	Histidine triad nucleotide-binding protein 1	CLAFHDISPQAPTHFLVIPK	Unmodified	38	0.00926984	1.87068		12.0047	1.66564	3.35822	0.138749	11.3572	13.8969	10.7601	4.01403	2.30055	3.76008	20.9675	20.5752	21.2176	20.069	19.6476	20.3946	18.0031	17.9439	18.1656	15.4893	14.2393	15.7168	0.0154784	0.0186916	0.00636401	0.0525159	Acetylation;Apoptosis;Completeproteome;Cytoplasm;Directproteinsequencing;Hydrolase;Nucleotide-binding;Nucleus;Referenceproteome;Transcription;Transcriptionregulation	nucleus	biological regulation;biosynthetic process;catabolic process;cellular metabolic process;cellular nitrogen compound metabolic process;cellular process;heterocycle metabolic process;macromolecule metabolic process;metabolic process;nitrogen compound metabolic process;nucleobase-containing compound catabolic process;nucleobase-containing compound metabolic process;nucleobase-containing small molecul…		HIT			2.11±0.14	6.56±2.89	8.93±4.03	3.64±0.31	0.244102	7.62105	4.90103	15.8177
Q9EQ28	Pold3	DNA polymerase delta subunit 3	FSAIQCAAAVPR	Unmodified	137	0.00933333	1.86189		12.0422	0.570476	3.39422	0.0473731	11.4925	12.6314	12.0027	2.39769	3.75407	4.03089	20.6098	21.0444	20.9667	18.535	18.8554	18.965	17.6647	18.2543	18.0926	13.1878	14.1752	14.3916	0.0111033	0.0118949	0.0169215	0.0461074	Acetylation;Completeproteome;Directproteinsequencing;DNA-directedDNApolymerase;DNAreplication;Nucleotidyltransferase;Nucleus;Phosphoprotein;Referenceproteome;Transferase	nucleus	biosynthetic process;cellular metabolic process;cellular nitrogen compound metabolic process;cellular process;DNA metabolic process;DNA replication;macromolecule metabolic process;metabolic process;nitrogen compound metabolic process;nucleobase-containing compound metabolic process;primary metabolic process		CDC27			NA	18.64±3.71	NA	NA	1.09435	6.26287	8.1743	24.5454
Q8BT60	Cpne3	Copine-3	VELNVSCNNLLDADVTSK	Unmodified	15	0.00941935	4.81282		9.99391	1.0885	0.491838	0.108916	10.9892	8.83153	10.161	1.00838	0.131057	0.336078	19.6581	19.4044	18.7854	17.6284	17.4863	16.6073	16.6402	16.0366	15.6411	11.0112	7.9126	8.39517	0.0232806	0.0320809	0.03124	0.183084	Completeproteome;Phosphoprotein;Referenceproteome;Repeat	cytosol	cellular metabolic process;cellular process;macromolecule metabolic process;macromolecule modification;metabolic process;phosphorus metabolic process;primary metabolic process;protein metabolic process;protein modification process;protein phosphorylation		C2;Copine			12.4±0.46	25.92±6.39	12.94±1.47	6.73±0.58
P97310	Mcm2	DNA replication licensing factor MCM2	FDVLCVVR	Unmodified	661	0.0095	1.49929		11.9699	1.25152	4.24832	0.104556	10.5673	12.9726	12.3698	3.70875	4.93856	4.09764	22.3661	22.478	22.0515	20.7279	20.5164	20.4347	19.2849	19.732	19.2269	16.0295	16.2497	15.886	0.00991695	0.00735968	0.0142368	0.0114103	Acetylation;ATP-binding;Cellcycle;Completeproteome;Directproteinsequencing;DNA-binding;DNAreplication;Helicase;Hydrolase;Metal-binding;Nucleotide-binding;Nucleus;Phosphoprotein;Referenceproteome;Zinc;Zinc-finger	nucleus	cell cycle;cellular component assembly;cellular component organization;cellular macromolecular complex assembly;cellular metabolic process;cellular nitrogen compound metabolic process;cellular process;chromatin organization;chromosome organization;DNA geometric change;DNA metabolic process;macromolecular complex assembly;macromolecule metabolic process;metabolic process;nitrogen compound metaboli…	Cell cycle;Cell cycle - yeast;DNA replication;Meiosis - yeast	MCM;MCM_N;MCM2_N			NA	1.24±0.56	22.51±4.25	NA
Q8BG05	Hnrnpa3	Heterogeneous nuclear ribonucleoprotein A3	WGTLTDCVVMR	Unmodified	64	0.00952	1.08199		13.9688	1.45809	6.57748	0.104381	12.4052	14.21	15.2913	6.56158	6.84328	6.32757	21.6686	22.7938	20.5626	20.4247	21.7305	19.294	18.8487	20.1999	18.0928	16.5928	17.9636	15.4061	0.0514701	0.0595271	0.0560437	0.076849	Acetylation;Alternativesplicing;Completeproteome;Directproteinsequencing;Methylation;mRNAprocessing;mRNAsplicing;Nucleus;Phosphoprotein;Referenceproteome;Repeat;Ribonucleoprotein;RNA-binding;Spliceosome	nucleus	cellular metabolic process;cellular nitrogen compound metabolic process;cellular process;macromolecule metabolic process;metabolic process;mRNA metabolic process;mRNA processing;nitrogen compound metabolic process;nucleobase-containing compound metabolic process;primary metabolic process;RNA metabolic process;RNA processing;RNA splicing	Spliceosome	RRM_1			10.24±0.15	8.38±2.95	7.45±0.9	5.61±0.47	0.977466	1.51226	2.17206	7.552
Q922H2	Pdk3	[Pyruvate dehydrogenase (acetyl-transferring)] kinase isozyme 3, mitochondrial	HIGSIDPTCNVADVVK	Unmodified	191	0.00971429	1.78357		10.5148	2.42312	3.01476	0.230449	13.1877	9.8946	8.462	2.80049	3.41144	2.83236	18.4482	18.4029	19.6774	16.7417	17.2447	18.5458	15.7295	15.216	16.2421	11.6245	12.4213	13.4454	0.0383759	0.0531677	0.0326177	0.0730422	ATP-binding;Carbohydratemetabolism;Completeproteome;Glucosemetabolism;Kinase;Mitochondrion;Nucleotide-binding;Referenceproteome;Transferase;Transitpeptide	nucleus	alcohol metabolic process;biological regulation;carbohydrate metabolic process;cellular homeostasis;cellular metabolic process;cellular process;homeostatic process;macromolecule metabolic process;macromolecule modification;metabolic process;peptidyl-amino acid modification;phosphorus metabolic process;primary metabolic process;protein metabolic process;protein modification process;protein phospho…		BCDHK_Adom3;HATPase_c			NA	8.02±3.78	1.88±0.83	NA
Q8VEK3	Hnrnpu	Heterogeneous nuclear ribonucleoprotein U	EKPYFPIPEDCTFIQNVPLEDR	Unmodified	449	0.00974359	1.56073		7.04815	1.31669	2.36583	0.186813	8.53152	6.59523	6.01771	2.2164	2.36498	2.5161	20.3305	21.5158	21.0456	18.0793	19.0933	18.9233	16.9081	17.6918	17.0805	12.616	13.7258	13.6474	0.0284704	0.0290424	0.023906	0.0464641	Acetylation;ATP-binding;Biologicalrhythms;Citrullination;Coiledcoil;Completeproteome;Cytoplasm;DNA-binding;Methylation;mRNAprocessing;mRNAsplicing;Nucleotide-binding;Nucleus;Phosphoprotein;Referenceproteome;Ribonucleoprotein;RNA-binding;Spliceosome	nucleus	biological regulation;cell differentiation;cellular metabolic process;cellular nitrogen compound metabolic process;cellular process;developmental process;macromolecule metabolic process;metabolic process;mRNA metabolic process;mRNA processing;nitrogen compound metabolic process;nucleobase-containing compound metabolic process;primary metabolic process;rhythmic process;RNA metabolic process;RNA pr…	Spliceosome	SAP;SPRY			0.78±0.14	8.99±4.9	16.5±9.89	1.64±0.19
P05202	Got2	Aspartate aminotransferase, mitochondrial	EYLPIGGLAEFCK	Unmodified	106	0.00991667	2.29239		10.2779	0.438658	2.12967	0.0426799	9.7827	10.6178	10.4331	1.75696	2.50237	NaN	20.705	22.6553	21.543	18.8177	20.7887	19.9488	17.4999	19.5818	18.4412	13.0125	15.5047	NaN	0.0452223	0.0498233	0.0563302	0.123592	3D-structure;Acetylation;Aminotransferase;Cellmembrane;Completeproteome;Directproteinsequencing;Lipidtransport;Membrane;Mitochondrion;Nitration;Phosphoprotein;Pyridoxalphosphate;Referenceproteome;Transferase;Transitpeptide;Transport	mitochondrion, plasma membrane	amine metabolic process;biosynthetic process;catabolic process;cellular amino acid metabolic process;cellular ketone metabolic process;cellular metabolic process;cellular nitrogen compound metabolic process;cellular process;establishment of localization;lipid transport;metabolic process;nitrogen compound metabolic process;organic acid metabolic process;organic acid transport;primary metabolic pro…	Alanine, aspartate and glutamate metabolism;Arginine and proline metabolism;Cysteine and methionine metabolism;Fat digestion and absorption;Phenylalanine metabolism;Phenylalanine, tyrosine and tryptophan biosynthesis;Tyrosine metabolism	Aminotran_1_2	NA_C(13)		2.57±0.17	7.81±2.19	10.09±2.06	2.32±0.17	1.18676	0.758994	1.74434	6.40435
Q9DC48	Cdc40	Pre-mRNA-processing factor 17	VITCGWDGLIK	Unmodified	569	0.01	2.33497		12.3891	1.9908	2.50968	0.160689	12.4542	14.3466	10.3666	3.33039	1.82213	2.37653	19.8411	19.7005	18.9586	18.0699	17.9681	17.1212	17.0277	17.1227	15.8465	13.2106	12.2164	11.7609	0.0243161	0.0293931	0.0426613	0.0598053	Completeproteome;mRNAprocessing;mRNAsplicing;Nucleus;Referenceproteome;Repeat;Spliceosome;WDrepeat	nucleus	cellular metabolic process;cellular nitrogen compound metabolic process;cellular process;macromolecule metabolic process;metabolic process;mRNA metabolic process;mRNA processing;nitrogen compound metabolic process;nucleobase-containing compound metabolic process;primary metabolic process;RNA metabolic process;RNA processing;RNA splicing	Spliceosome	WD40			NA	0.81±0.12	3.34±0.22	NA
Q3TIU4	Pde12	2',5'-phosphodiesterase 12	TVLYPYCAPYALELDYR	Unmodified	320	0.0101277	4.46475		10.5937	3.61673	0.472032	0.341405	11.1591	13.8944	6.72754	0.580968	0.363095	NaN	17.5182	18.5417	18.5781	15.4109	16.6402	16.5891	14.5252	15.9101	14.7848	7.99198	8.54001	NaN	0.0330375	0.0428938	0.0488388	0.0468807	Completeproteome;Exonuclease;Hydrolase;Magnesium;Metal-binding;Mitochondrion;mRNAprocessing;Nuclease;Phosphoprotein;Referenceproteome;Transitpeptide	mitochondrion	cellular metabolic process;cellular nitrogen compound metabolic process;cellular process;macromolecule metabolic process;metabolic process;mRNA metabolic process;mRNA processing;nitrogen compound metabolic process;nucleobase-containing compound metabolic process;primary metabolic process;RNA metabolic process;RNA processing		Exo_endo_phos			NA	12.34±2.7	25.54±14.24	NA
P17918	Pcna	Proliferating cell nuclear antigen	DLSHIGDAVVISCAK	Unmodified	162	0.0103478	2.2005		11.258	0.769936	2.52891	0.0683901	11.3425	11.9822	10.4493	1.67754	2.84612	3.06306	23.3015	23.9997	23.5379	21.9832	22.3407	22.0612	20.335	21.1228	20.4386	16.1101	17.2475	17.0772	0.0150388	0.00849475	0.0207481	0.03649	Acetylation;Completeproteome;DNA-binding;DNAdamage;DNArepair;DNAreplication;Isopeptidebond;Methylation;Nucleus;Phosphoprotein;Referenceproteome;Ublconjugation	nucleus	biological regulation;biosynthetic process;cellular metabolic process;cellular nitrogen compound metabolic process;cellular process;DNA metabolic process;DNA repair;macromolecule metabolic process;metabolic process;nitrogen compound metabolic process;nucleobase-containing compound metabolic process;primary metabolic process;regulation of DNA metabolic process;response to abiotic stimulus;response…	Base excision repair;Cell cycle;DNA replication;Mismatch repair;Nucleotide excision repair	PCNA_C;PCNA_N	S-nitrosylation_C(162)		8.92±0.54	NA	15.94±8.18	10.89±0.36	1.11163	1.44565	2.88188	7.41293
Q9QUI0	Rhoa	Transforming protein RhoA	TCLLIVFSK	Unmodified	20	0.0122424	2.0138		10.6768	1.84814	2.72414	0.173099	9.68284	12.8092	9.53831	2.08855	2.23374	3.85014	21.4208	21.2778	20.9494	20.4598	20.454	20.009	18.1993	18.5108	17.7039	14.9089	15.0022	15.3667	0.0113923	0.0127346	0.0224351	0.016029	3D-structure;Cellcycle;Celldivision;Cellmembrane;Cellprojection;Completeproteome;Cytoplasm;Cytoskeleton;GTP-binding;Lipoprotein;Membrane;Methylation;Nucleotide-binding;Phosphoprotein;Prenylation;Proto-oncogene;Referenceproteome;Ublconjugation	cytosol, nucleus, plasma membrane	anatomical structure development;anatomical structure morphogenesis;biological adhesion;biological regulation;cell adhesion;cell differentiation;cell junction organization;cell morphogenesis;cell motility;cellular component assembly;cellular component morphogenesis;cellular component movement;cellular component organization;cellular process;cytoskeleton organization;developmental process;locomoti…	Adherens junction;Axon guidance;Bacterial invasion of epithelial cells;Chemokine signaling pathway;Colorectal cancer;Endocytosis;Focal adhesion;ko05152;Leukocyte transendothelial migration;Neurotrophin signaling pathway;Pancreatic secretion;Pathogenic Escherichia coli infection;Pathways in cancer;Regulation of actin cytoskeleton;T cell receptor signaling pathway;TGF-beta signaling pathway;Tight j…	Ras			NaN	NaN	NaN	NaN	0.61155	5.62219	3.37547	16.4359
P53996	Cnbp	Cellular nucleic acid-binding protein	ECTIEATA	Unmodified	172	0.0123692	1.76729		15.9515	0.109671	4.68967	0.00687533	16.029	NaN	15.8739	4.50001	NaN	4.87934	17.7112	NaN	23.181	16.1187	NaN	21.7669	15.322	NaN	20.7751	11.7112	NaN	17.4819	0.189167	0.210839	0.213642	0.279553	Acetylation;Alternativesplicing;Completeproteome;Cytoplasm;DNA-binding;Endoplasmicreticulum;Metal-binding;Methylation;Referenceproteome;Repeat;Repressor;Transcription;Transcriptionregulation;Zinc;Zinc-finger	cytosol, endoplasmatic reticulum, nucleus	biological regulation;biosynthetic process;cellular metabolic process;cellular nitrogen compound metabolic process;cellular process;macromolecule metabolic process;metabolic process;nitrogen compound metabolic process;nucleobase-containing compound metabolic process;primary metabolic process;RNA metabolic process		zf-CCHC			NA	NA	NA	9.16±0.75	1.5435	2.38096	5.60609	21.5753
Q60872	Eif1a	Eukaryotic translation initiation factor 1A	LEAMCFDGVR	Unmodified	51	0.0123836	1.65094		10.6121	0.196464	3.48411	0.0185133	10.4525	10.5522	10.8315	4.68154	2.59271	3.17809	20.6947	20.7185	21.0854	19.2355	19.4621	19.454	17.5959	17.635	18.0441	14.8878	14.2306	14.5249	0.0105134	0.00663195	0.0139795	0.0226287	Completeproteome;Initiationfactor;Proteinbiosynthesis;Referenceproteome	cytosol		RNA transport	eIF-1a			3.29±0.11	7.87±3.82	6.19±3.04	2.79±0.5
P68369	Tuba1a	Tubulin alpha-1A chain	TIQFVDWCPTGFK	Unmodified	347	0.0125556	1.69374		10.0948	1.11477	3.13424	0.11043	9.40518	9.49833	11.3809	NaN	3.53624	2.73225	20.4797	21.98	20.3325	18.1828	19.8864	18.1702	17.2118	18.7278	17.3715	NaN	15.1167	13.0164	0.0435564	0.0526623	0.0468757	0.105579	Acetylation;Completeproteome;Cytoplasm;Cytoskeleton;Directproteinsequencing;GTP-binding;Microtubule;Nucleotide-binding;Referenceproteome	cytoskeleton	cellular component assembly;cellular component organization;cellular macromolecular complex assembly;cellular process;macromolecular complex assembly;protein complex assembly;protein polymerization	Gap junction;Pathogenic Escherichia coli infection;Phagosome	Tubulin;Tubulin_C	S-nitrosylation_C(295)		NaN	NaN	NA	NA	1.55233	1.44509	2.40217	7.84263
P26443	Glud1	Glutamate dehydrogenase 1, mitochondrial	CAVVDVPFGGAK	Unmodified	172	0.0127324	1.88912		11.9534	0.27412	3.35461	0.0229324	11.6714	11.9698	12.2189	2.14485	3.82788	4.09111	21.9078	22.7064	21.9642	20.6947	21.6103	21.1323	18.9879	19.8278	19.1194	15.183	16.9593	16.5812	0.0200824	0.0216567	0.0233934	0.0576127	Acetylation;ADP-ribosylation;ATP-binding;Completeproteome;Directproteinsequencing;GTP-binding;Mitochondrion;NADP;Nucleotide-binding;Oxidoreductase;Phosphoprotein;Referenceproteome;Transitpeptide	mitochondrion	amine metabolic process;behavior;biological regulation;biosynthetic process;catabolic process;cellular amino acid metabolic process;cellular ketone metabolic process;cellular metabolic process;cellular nitrogen compound metabolic process;cellular process;metabolic process;multicellular organismal process;neurological system process;nitrogen compound metabolic process;organic acid metabolic proces…	Alanine, aspartate and glutamate metabolism;Arginine and proline metabolism;D-Glutamine and D-glutamate metabolism;Nitrogen metabolism;Proximal tubule bicarbonate reclamation	ELFV_dehydrog;ELFV_dehydrog_N			4.71±0.32	4.51±2.5	0.84±0.35	2.98±0.25	1.01694	9.5187	9.92956	25.1178
Q8VEK3	Hnrnpu	Heterogeneous nuclear ribonucleoprotein U	DCEVVMMIGLPGAGK	Unmodified	473	0.0129143	3.2577		12.8159	0.222702	1.53169	0.0173769	13.0251	12.5818	12.8409	2.16296	0.610356	1.82176	20.1582	20.7761	21.042	18.1881	19.2961	18.9351	17.4189	17.9795	18.2791	12.6888	11.9488	13.1831	0.0219486	0.030048	0.0244042	0.0492755	Acetylation;ATP-binding;Biologicalrhythms;Citrullination;Coiledcoil;Completeproteome;Cytoplasm;DNA-binding;Methylation;mRNAprocessing;mRNAsplicing;Nucleotide-binding;Nucleus;Phosphoprotein;Referenceproteome;Ribonucleoprotein;RNA-binding;Spliceosome	nucleus	biological regulation;cell differentiation;cellular metabolic process;cellular nitrogen compound metabolic process;cellular process;developmental process;macromolecule metabolic process;metabolic process;mRNA metabolic process;mRNA processing;nitrogen compound metabolic process;nucleobase-containing compound metabolic process;primary metabolic process;rhythmic process;RNA metabolic process;RNA pr…	Spliceosome	SAP;SPRY			2.67±0.16	9.52±3.96	6.84±2.97	1.43±0.21	1.18302	2.54129	3.83284	20.6045
Q9WV32	Arpc1b	Actin-related protein 2/3 complex subunit 1B	CSQFCTTGMDGGMSIWDVK	Unmodified	342;346	0.0131014	1.28998		9.32915	0.374703	3.82851	0.0401647	9.59047	8.89985	9.49713	NaN	3.48575	4.17127	19.9029	21.228	20.4988	17.4994	19.3496	17.8079	16.6661	17.8724	17.2464	NaN	14.5584	13.286	0.0323059	0.0544066	0.03495	0.0646252	Acetylation;Actin-binding;Completeproteome;Cytoplasm;Cytoskeleton;Referenceproteome;Repeat;WDrepeat	cytoskeleton	biological regulation;cellular component organization;cellular process;cytoskeleton organization;organelle organization;regulation of organelle organization	Bacterial invasion of epithelial cells;Fc gamma R-mediated phagocytosis;Pathogenic Escherichia coli infection;Regulation of actin cytoskeleton;Shigellosis	WD40			NaN	NaN	NaN	NaN	0.206498	7.35195	8.01475	11.7434
P17751	Tpi1	Triosephosphate isomerase	IIYGGSVTGATCK	Unmodified	268	0.0132941	2.84368		7.78651	0.884649	1.19148	0.113613	8.36905	8.22193	6.76854	0.578818	1.759	1.23662	24.3743	24.9437	24.4211	23.376	24.0014	23.6545	20.9216	21.4631	20.6372	15.9517	18.1979	17.335	0.0128602	0.0132331	0.0199724	0.0660258	Acetylation;Completeproteome;Directproteinsequencing;Gluconeogenesis;Glycolysis;Isomerase;Nitration;Pentoseshunt;Phosphoprotein;Referenceproteome	cytosol	alcohol metabolic process;biosynthetic process;carbohydrate metabolic process;catabolic process;cellular aldehyde metabolic process;cellular metabolic process;cellular nitrogen compound metabolic process;cellular process;cofactor metabolic process;developmental process;generation of precursor metabolites and energy;heterocycle metabolic process;metabolic process;multicellular organismal developme…	Carbon fixation in photosynthetic organisms;Fructose and mannose metabolism;Glycolysis / Gluconeogenesis;Inositol phosphate metabolism	TIM	NA_C(117)		7.99±0.31	4.65±1.57	3.17±1.38	4.92±0.24	0.872916	1.56916	2.29005	7.33239
Q9EPK7	Xpo7	Exportin-7	GSSSYSQLLAATCLTK	Unmodified	66	0.0134925	-0.935711		39.8096	3.33719	76.0872	0.0838286	40.8876	36.0667	42.4746	75.7505	70.9962	81.5149	18.1486	18.2887	18.3915	15.8113	16.2724	16.3944	17.6168	17.4628	17.9539	17.4546	17.5639	18.5351	0.00667126	0.019032	0.0142085	0.0333195	Acetylation;Alternativesplicing;Completeproteome;Cytoplasm;mRNAtransport;Nuclearporecomplex;Nucleus;Proteintransport;Referenceproteome;Translocation;Transport	nucleus	establishment of localization;nuclear transport;nucleobase-containing compound transport;nucleocytoplasmic transport;protein targeting;protein transport;transport		IBN_N			1.2±0.4	16.02±9.56	14.01±6.46	NA	0.437525	2.84305	6.99001	12.5428
Q01320	Top2a	DNA topoisomerase 2-alpha	LQSSLTCNSMVLFDHVGCLK	Unmodified	996;1007	0.0138765	-1.16732		8.86963	0.833695	20.0705	0.0939944	8.47973	9.82683	8.30232	24.0844	17.1312	18.996	20.245	21.1284	21.6133	17.4487	18.0262	17.5715	16.813	17.9305	18.148	15.7924	15.752	15.4792	0.0330429	0.0172056	0.0406271	0.010869	Acetylation;ATP-binding;Biologicalrhythms;Completeproteome;DNA-binding;Isomerase;Magnesium;Metal-binding;Nucleotide-binding;Nucleus;Phosphoprotein;Referenceproteome;Topoisomerase	nucleus	biological regulation;cell differentiation;cell division;cellular component organization;cellular metabolic process;cellular nitrogen compound metabolic process;cellular process;chromosome organization;chromosome segregation;developmental process;DNA geometric change;DNA ligation;DNA metabolic process;DNA packaging;DNA recombination;macromolecule metabolic process;metabolic process;nitrogen compo…		DNA_gyraseB;DNA_topoisoIV;DTHCT;HATPase_c;Toprim			NaN	NaN	NaN	NaN
P47962	Rpl5	60S ribosomal protein L5	DIICQIAYAR	Unmodified	62	0.0138919	3.23197		11.9264	0.394006	1.37992	0.0330363	11.9159	11.5378	12.3256	NaN	0.837651	1.92219	22.4786	22.7671	21.538	20.377	20.1265	19.4808	19.5926	19.8284	18.7075	NaN	13.2392	13.8077	0.0288723	0.0231258	0.0304994	0.0297252	Acetylation;Completeproteome;Cytoplasm;Nucleus;Phosphoprotein;Referenceproteome;Ribonucleoprotein;Ribosomalprotein;RNA-binding;rRNA-binding	cytosol	biosynthetic process;cellular metabolic process;cellular nitrogen compound metabolic process;cellular process;macromolecule metabolic process;metabolic process;nitrogen compound metabolic process;nucleobase-containing compound metabolic process;primary metabolic process;protein metabolic process;ribosomal large subunit biogenesis;RNA metabolic process;RNA processing;rRNA processing;translation	Ribosome	Ribosomal_L18_c;Ribosomal_L18p			3.98±0.23	15.03±7.16	27.19±3.7	1.01±0.19	0.788743	0.888466	2.21973	4.08369
Q8CGF7	Tcerg1	Transcription elongation regulator 1	AKPVATTPIPGTPWCVVWTGDER	Unmodified	516	0.01405	3.64081		12.8942	0.642437	1.1716	0.0498239	12.4959	12.5513	13.6353	NaN	0.618594	1.7246	18.9226	17.8443	18.6043	17.5802	16.1917	17.1802	16.1147	15.0437	15.9412	NaN	8.86386	11.3477	0.0300168	0.0420827	0.0366143	0.173795	3D-structure;Alternativesplicing;Coiledcoil;Completeproteome;Nucleus;Polymorphism;Referenceproteome;Repeat;Repressor;Transcription;Transcriptionregulation	nucleus	biological regulation;biosynthetic process;cellular metabolic process;cellular nitrogen compound metabolic process;cellular process;macromolecule metabolic process;metabolic process;nitrogen compound metabolic process;nucleobase-containing compound metabolic process;primary metabolic process;RNA metabolic process	Spliceosome	FF;WW			NaN	NaN	NaN	NaN
Q6ZQL4	Wdr43	WD repeat-containing protein 43	DISNCWAPTVETAITK	Unmodified	379	0.0142278	2.06438		8.7789	1.48148	2.11595	0.168755	10.3531	7.41196	8.57163	NaN	2.50813	1.72377	19.0689	19.6202	19.3076	16.4337	17.2002	15.6627	15.9547	15.9773	15.8926	NaN	11.9196	9.8295	0.0143012	0.0467832	0.00275119	0.135907	Completeproteome;Nucleus;Phosphoprotein;Referenceproteome;Repeat;WDrepeat	nucleus		Ribosome biogenesis in eukaryotes	Utp12;WD40			NA	7.94±4.13	10.15±2.96	8.36±0.58
P12265	Gusb	Beta-glucuronidase	TSHYPYSEEVLQLCDR	Unmodified	392	0.0144103	1.64399		12.6656	0.723517	4.10741	0.0571247	13.2434	12.8992	11.8541	4.80271	NaN	3.41212	20.9844	17.4595	20.8185	18.963	14.9552	18.7551	18.2727	14.7041	17.924	14.654	NaN	13.932	0.100685	0.128506	0.115956	0.0357188	Completeproteome;Endoplasmicreticulum;Glycoprotein;Glycosidase;Hydrolase;Lysosome;Polymorphism;Referenceproteome;Signal	extracellular, lysosom	carbohydrate metabolic process;metabolic process;primary metabolic process	Drug metabolism - other enzymes;Flavone and flavonol biosynthesis;Glycosaminoglycan degradation;Lysosome;Pentose and glucuronate interconversions;Porphyrin and chlorophyll metabolism;Starch and sucrose metabolism	Glyco_hydro_2;Glyco_hydro_2_C;Glyco_hydro_2_N			13.36±1.24	NA	NA	12.06±1.31
Q6Q899	Ddx58	Probable ATP-dependent RNA helicase DDX58	CFLLTSSADVIEK	Unmodified	739	0.0144533	2.37232		10.7909	1.11836	2.08242	0.103639	11.5817	10.0001	NaN	2.2101	1.95474	NaN	17.7549	18.683	NaN	16.3087	18.1797	NaN	14.8224	15.5131	NaN	10.8412	12.5313	NaN	0.0360211	0.0767213	0.0321997	0.102264	3D-structure;Acetylation;Alternativesplicing;Antiviraldefense;ATP-binding;Celljunction;Cellmembrane;Cellprojection;Completeproteome;Cytoplasm;Cytoskeleton;Helicase;Hydrolase;Immunity;Innateimmunity;Isopeptidebond;Membrane;Metal-binding;Nucleotide-binding;Phosphoprotein;Referenceproteome;Repeat;RNA-binding;Tightjunction;Ublconjugation;Zinc	cytosol	biological regulation;detection of stimulus;immune system process;multi-organism process;regulation of transport;response to biotic stimulus;response to chemical stimulus;response to external stimulus;response to stimulus;response to stress	Cytosolic DNA-sensing pathway;Hepatitis C;Measles;RIG-I-like receptor signaling pathway	DEAD;Helicase_C;RIG-I_C-RD			100±0	NA	NA	8.54±0.77
O70251	Eef1b	Elongation factor 1-beta	LQIQCVVEDDK	Unmodified	247	0.0145974	2.07913		11.7867	0.964818	2.95928	0.0818562	11.0116	12.8673	11.4813	1.89907	4.39602	2.58275	22.5784	22.9782	22.4596	21.2486	21.0217	21.0224	19.5638	20.2187	19.5129	15.5577	16.5789	15.7852	0.0119836	0.00619973	0.019915	0.0335623	Acetylation;Completeproteome;Directproteinsequencing;Elongationfactor;Phosphoprotein;Proteinbiosynthesis;Referenceproteome	cytosol			EF-1_beta_acid;EF1_GNE			NaN	NaN	NaN	NaN	1.01822	1.51462	2.96091	8.54678
Q60930	Vdac2	Voltage-dependent anion-selective channel protein 2	WNTDNTLGTEIAIEDQICQGLK	Unmodified	104	0.0146824	2.12439		8.16488	1.22509	1.90469	0.150044	9.3922	6.94203	8.16042	NaN	2.32183	1.48755	18.4746	18.07	18.188	16.1212	16.1479	16.1295	15.2045	14.3253	14.6956	NaN	10.7532	10.0802	0.0114049	0.000847036	0.0299432	0.0456842	Acetylation;Completeproteome;Directproteinsequencing;Iontransport;Isopeptidebond;Membrane;Mitochondrion;Mitochondrionoutermembrane;NAD;Nucleotide-binding;Porin;Referenceproteome;Transmembrane;Transmembranebetastrand;Transport;Ublconjugation	mitochondrion	biological regulation	Calcium signaling pathway;Huntington's disease;Parkinson's disease	Porin_3			4.64±0.19	12.49±5.73	3.76±1.96	6.96±0.25	1.30971	7.49768	4.72049	21.7911
Q9Z1Q9	Vars	Valine--tRNA ligase	DNPMVVPLCNR	Unmodified	662	0.0147895	-0.895933		8.50751	0.461518	15.8668	0.0542482	8.00185	8.90604	8.61465	17.4804	14.3449	15.7751	22.0675	22.2482	21.6353	19.2671	19.7473	18.6363	18.5443	18.8937	18.2282	17.0281	17.1693	16.2197	0.0143258	0.0289952	0.0179402	0.0304883	Acetylation;Aminoacyl-tRNAsynthetase;ATP-binding;Completeproteome;Ligase;Nucleotide-binding;Proteinbiosynthesis;Referenceproteome	cytosol	amine metabolic process;cellular amino acid metabolic process;cellular ketone metabolic process;cellular metabolic process;cellular nitrogen compound metabolic process;cellular process;macromolecule metabolic process;metabolic process;nitrogen compound metabolic process;nucleobase-containing compound metabolic process;organic acid metabolic process;primary metabolic process;RNA metabolic process;…	Aminoacyl-tRNA biosynthesis;Valine, leucine and isoleucine biosynthesis	Anticodon_1;GST_C;GST_N;tRNA-synt_1			4.88±0.22	20.94±8.69	12.89±6.75	5.17±0.36
Q8CHP8	Pgp	Phosphoglycolate phosphatase	YLQQPDCLLVGTNMDNR	Unmodified	193	0.0148571	2.86212		11.2975	2.3237	1.61167	0.205683	12.4376	8.62393	12.8309	1.10468	NaN	2.11866	18.7877	16.7466	16.7697	17.1907	15.4337	15.0537	15.9721	13.3412	14.0055	10.7065	NaN	9.52389	0.0672122	0.0717339	0.0947475	0.0826706	3D-structure;Carbohydratemetabolism;Completeproteome;Hydrolase;Magnesium;Metal-binding;Proteinphosphatase;Referenceproteome	cytosol	carbohydrate metabolic process;cellular metabolic process;cellular process;macromolecule metabolic process;macromolecule modification;metabolic process;phosphorus metabolic process;primary metabolic process;protein dephosphorylation;protein metabolic process;protein modification process	Glyoxylate and dicarboxylate metabolism	Hydrolase_6			15.31±0.78	7.15±3.7	8.9±3.63	1.01±0.4
Q9CQJ6	Denr	Density-regulated protein	ATDISESSGADCK	Acetyl (Protein N-term)	13	0.0150361	3.03051		9.32553	3.70403	1.18943	0.397193	9.38395	13	5.59263	1.73769	1.25891	0.571682	19.2342	19.1408	18.7534	17.9031	17.9565	17.2513	15.9627	16.3983	14.6761	12.0817	11.6631	9.809	0.0133878	0.0221787	0.0571117	0.108144	Acetylation;Completeproteome;Initiationfactor;Phosphoprotein;Proteinbiosynthesis;Referenceproteome	cytosol	cellular component assembly;cellular component disassembly;cellular component organization;cellular macromolecular complex assembly;cellular process;macromolecular complex assembly;ribonucleoprotein complex assembly;translational initiation		SUI1			NaN	NaN	NaN	NaN
Q9R0Q7	Ptges3	Prostaglandin E synthase 3	LTFSCLGGSDNFK	Unmodified	40	0.0152195	4.45633		10.3862	0.943422	0.666112	0.0908344	10.7129	11.1228	9.32282	0.5472	1.30398	0.147157	23.6515	23.9867	23.5201	22.3833	22.3723	21.9742	20.5924	20.9884	20.2382	14.8775	16.1303	12.5679	0.0101439	0.0104789	0.0182125	0.124414	Acetylation;Completeproteome;Cytoplasm;Directproteinsequencing;Fattyacidbiosynthesis;Fattyacidmetabolism;Isomerase;Lipidbiosynthesis;Lipidmetabolism;Phosphoprotein;Prostaglandinbiosynthesis;Prostaglandinmetabolism;Referenceproteome	cytosol	anatomical structure development;biological regulation;biosynthetic process;carbohydrate metabolic process;cell proliferation;cellular ketone metabolic process;cellular lipid metabolic process;cellular metabolic process;cellular nitrogen compound metabolic process;cellular process;developmental process;DNA metabolic process;DNA replication;energy reserve metabolic process;generation of precursor …		CS			7.72±0.26	11.58±3.75	2.4±2.4	5.01±0.3	2.82501	4.44594	5.73231	21.027
Q02053	Uba1	Ubiquitin-like modifier-activating enzyme 1	YFLVGAGAIGCELLK	Unmodified	481	0.019907	2.80333		9.00269	0.283826	1.30372	0.0315267	NaN	9.20339	8.802	NaN	1.49661	1.11083	NaN	20.7596	18.5465	NaN	18.8577	16.4692	NaN	17.4572	15.1734	NaN	12.8173	9.99309	0.0796262	0.095617	0.09898	0.175097	3D-structure;Acetylation;ATP-binding;Completeproteome;Cytoplasm;Directproteinsequencing;Ligase;Mitochondrion;Nucleotide-binding;Nucleus;Phosphoprotein;Referenceproteome;Repeat;Ublconjugation;Ublconjugationpathway	nucleus	catabolic process;cellular metabolic process;cellular process;macromolecule metabolic process;metabolic process;primary metabolic process;protein metabolic process;proteolysis;proteolysis involved in cellular protein catabolic process;response to DNA damage stimulus;response to stimulus;response to stress	Parkinson's disease;Ubiquitin mediated proteolysis	ThiF;UBA_e1_C;UBA_e1_thiolCys;UBACT	NA_C(431)		1.78±0.36	5.65±3.64	1.47±0.33	3.38±0.2	0.365105	7.01248	3.88202	17.321
Q9JMH6	Txnrd1	Thioredoxin reductase 1, cytoplasmic	EYCISSDDLFSLPYCPGK	Unmodified	177;189	0.02	2.15026		11.1709	0.996856	2.7056	0.0892369	10.3049	12.2606	10.9472	1.57071	4.07699	2.4691	20.4968	20.2959	20.0096	17.9716	18.308	17.5503	17.3751	17.4567	16.9855	12.002	13.7517	12.2465	0.0120805	0.0211578	0.0145793	0.0748045	Alternativesplicing;Completeproteome;Cytoplasm;Disulfidebond;FAD;Flavoprotein;NADP;Oxidoreductase;Phosphoprotein;Redox-activecenter;Referenceproteome;Selenocysteine	cytosol, nucleus	anatomical structure formation involved in morphogenesis;anatomical structure morphogenesis;biological regulation;cell proliferation;cellular homeostasis;cellular process;developmental process;homeostatic process	Pyrimidine metabolism;Selenocompound metabolism	Pyr_redox;Pyr_redox_2;Pyr_redox_dim			NaN	NaN	NaN	NaN	0.586147	5.83589	9.53129	20.2565
Q99LX0	Park7	Protein deglycase DJ-1	DVMICPDTSLEDAK	Unmodified	53	0.0202198	3.53903		8.40649	2.79053	0.890007	0.331949	6.96581	11.6229	6.63076	0.41302	0.46073	1.79627	22.6619	22.3968	22.4094	21.6612	21.7409	21.1785	18.9225	19.4701	18.5937	13.7476	13.9857	15.4058	0.00664984	0.0141365	0.0233071	0.0623497	Acetylation;Autophagy;Cellmembrane;Chaperone;Completeproteome;Copper;Cytoplasm;Directproteinsequencing;Fertilization;Hydrolase;Inflammatoryresponse;Isopeptidebond;Lipoprotein;Membrane;Mitochondrion;Nucleus;Oxidation;Palmitate;Phosphoprotein;Protease;Referenceproteome;RNA-binding;Stressresponse;Tumorsuppressor;Ublconjugation;Zymogen	endoplasmatic reticulum, nucleus	alcohol metabolic process;amine transport;autophagy;behavior;biological regulation;biosynthetic process;catabolic process;cell communication;cell proliferation;cell-cell signaling;cellular aldehyde metabolic process;cellular component organization;cellular homeostasis;cellular ion homeostasis;cellular ketone metabolic process;cellular metabolic process;cellular process;establishment of localizati…	Parkinson's disease	DJ-1_PfpI	S-nitrosylation_C(46)		6.32±0.64	1.32±0.14	3.05±0.44	4±0.2
P60335	Pcbp1	Poly(rC)-binding protein 1	VMTIPYQPMPASSPVICAGGQDR	Oxidation (M)	194	0.0204138	2.1556		12.1943	1.34782	2.73387	0.110529	11.2412	NaN	13.1473	2.90498	NaN	2.56276	18.615	NaN	17.2326	17.0614	NaN	16.1128	15.6339	NaN	14.5088	11.9986	NaN	10.8641	0.0545368	0.0404389	0.0527868	0.0701765	Acetylation;Completeproteome;Directproteinsequencing;DNA-binding;Nucleus;Phosphoprotein;Referenceproteome;Repeat;Ribonucleoprotein;RNA-binding	nucleus	biological regulation;cellular metabolic process;cellular nitrogen compound metabolic process;cellular process;macromolecule metabolic process;metabolic process;mRNA metabolic process;mRNA processing;nitrogen compound metabolic process;nucleobase-containing compound metabolic process;primary metabolic process;regulation of translation;RNA metabolic process;RNA processing	Spliceosome	KH_1	S-nitrosylation_C(109)		4.85±0.29	12.41±6.52	19.73±15.77	16.33±0.26	0.465489	1.60735	5.20627	14.9064
Q9ES52	Inpp5d	Phosphatidylinositol 3,4,5-trisphosphate 5-phosphatase 1	SSDSDESYGEGCIALR	Unmodified	822	0.0204444	-0.939871		19.9216	1.40133	38.1544	0.0703424	20.0633	21.2467	18.4548	NaN	38.4594	37.8494	18.4089	18.1496	19.4501	16.3697	15.557	16.9419	16.4146	16.2595	17.3065	NaN	14.8788	16.2264	0.0368682	0.0427219	0.0339166	0.0612694	Alternativesplicing;Apoptosis;Cellmembrane;Completeproteome;Cytoplasm;Directproteinsequencing;Hydrolase;Immunity;Membrane;Phosphoprotein;Referenceproteome;Repeat;SH2domain;SH3-binding	cytosol	biological regulation;cell death;cellular lipid metabolic process;cellular metabolic process;cellular process;death;immune system process;lipid metabolic process;metabolic process;multicellular organismal process;phosphorus metabolic process;primary metabolic process;response to stimulus;signal transduction	B cell receptor signaling pathway;Fc epsilon RI signaling pathway;Fc gamma R-mediated phagocytosis;Insulin signaling pathway;Phosphatidylinositol signaling system	Exo_endo_phos;SH2			NA	8.97±5.04	4.56±1.68	NA
O70194	Eif3d	Eukaryotic translation initiation factor 3 subunit D	WTCCALLAGSEYLK	Unmodified	437;438	0.0206742	-1.12207		6.84897	0.427378	14.9388	0.0624002	6.59225	7.34233	6.61234	13.7146	16.1629	NaN	20.6584	20.8305	18.8769	18.4489	18.4272	16.344	16.8337	17.1729	15.0569	15.7955	16.0523	NaN	0.0537551	0.0681537	0.0694904	0.0114034	Acetylation;Completeproteome;Cytoplasm;Initiationfactor;Phosphoprotein;Proteinbiosynthesis;Referenceproteome	cytosol	biological regulation;cellular component assembly;cellular component organization;cellular macromolecular complex assembly;cellular process;macromolecular complex assembly;regulation of translation;ribonucleoprotein complex assembly;translational initiation	RNA transport	eIF-3_zeta			NaN	NaN	NaN	NaN	0.405478	1.553	5.55276	15.604
Q91WU5	As3mt	Arsenite methyltransferase	YYGCGLTVPER	Unmodified	62	0.0209091	2.75575		14.5266	4.10443	2.3248	0.282547	19.2317	11.6814	12.6666	2.67608	3.22968	1.06863	20.7766	20.8156	20.8335	19.4462	19.9343	19.6514	18.7063	17.8971	18.048	14.2616	15.0292	13.1188	0.00139836	0.0124547	0.0236205	0.0680026	Completeproteome;Cytoplasm;Methyltransferase;Phosphoprotein;Referenceproteome;S-adenosyl-L-methionine;Transferase	cytosol	cellular ketone metabolic process;cellular metabolic process;cellular process;metabolic process;one-carbon metabolic process;organic acid metabolic process;response to chemical stimulus;response to stimulus;secondary metabolic process;small molecule metabolic process;toxin metabolic process;xenobiotic metabolic process		Methyltransf_31			7.88±0.34	10.04±4.51	3.37±1.49	7.73±0.97
Q6ZQ08	Cnot1	CCR4-NOT transcription complex subunit 1	CPSILGGLAPEK	Unmodified	624	0.0215	2.89993		10.1932	0.204142	1.38546	0.0200272	10.3376	10.0489	NaN	1.61956	1.15137	NaN	19.6971	19.8315	NaN	16.8869	17.0501	NaN	16.5805	16.6694	NaN	10.9622	10.6263	NaN	0.0048084	0.006801	0.00378107	0.022004	Alternativesplicing;Completeproteome;Cytoplasm;Developmentalprotein;Nucleus;Referenceproteome;Repressor;RNA-mediatedgenesilencing;Transcription;Transcriptionregulation;Translationregulation	cytosol	biological regulation;biosynthetic process;cell differentiation;cellular metabolic process;cellular nitrogen compound metabolic process;cellular process;developmental process;gene silencing;macromolecule metabolic process;metabolic process;nitrogen compound metabolic process;nucleobase-containing compound metabolic process;primary metabolic process;regulation of gene expression, epigenetic;regula…	RNA degradation	DUF3819;Not1			NA	19.39±2.96	1.57±0.24	NA	0.614227	3.56165	4.61912	14.4109
P25206	Mcm3	DNA replication licensing factor MCM3	CSVLAAANPVYGR	Unmodified	446	0.0217263	1.31153		10.02	0.539009	4.12073	0.0537932	9.77352	10.6382	9.64833	3.33642	5.35102	3.67474	22.1094	23.4058	22.6646	20.2415	21.5046	20.9293	18.9028	20.3354	19.4374	15.3849	17.3599	16.2171	0.0286192	0.0302695	0.0370142	0.0607551	Acetylation;ATP-binding;Cellcycle;Completeproteome;DNA-binding;DNAreplication;Glycoprotein;Helicase;Hydrolase;Nucleotide-binding;Nucleus;Phosphoprotein;Referenceproteome	nucleus	cell cycle;cellular metabolic process;cellular nitrogen compound metabolic process;cellular process;DNA metabolic process;macromolecule metabolic process;metabolic process;nitrogen compound metabolic process;nucleobase-containing compound metabolic process;primary metabolic process	Cell cycle;Cell cycle - yeast;DNA replication;Meiosis - yeast	MCM;MCM_N			NaN	NaN	16.32±10.46	NA	0.536884	2.72722	3.37016	16.6848
O88508	Dnmt3a	DNA (cytosine-5)-methyltransferase 3A	HIQEWGPFDLVIGGSPCNDLSIVNPAR	Unmodified	706	0.0219574	-2.60002		5.90246	1.88102	34.7171	0.318685	7.55206	3.85399	6.30133	NaN	39.0369	30.3973	18.1836	17.4015	19.2817	13.9075	12.1155	14.2609	14.5699	12.7607	15.3874	NaN	11.4724	13.0657	0.0516439	0.0856632	0.0943996	0.0918271	3D-structure;Alternativepromoterusage;Chromatinregulator;Completeproteome;Cytoplasm;DNA-binding;Metal-binding;Methyltransferase;Nucleus;Phosphoprotein;Referenceproteome;Repressor;S-adenosyl-L-methionine;Transcription;Transcriptionregulation;Transferase;Ublconjugation;Zinc;Zinc-finger	nucleus	amine metabolic process;biological regulation;biosynthetic process;cellular amino acid metabolic process;cellular aromatic compound metabolic process;cellular component organization;cellular ketone metabolic process;cellular metabolic process;cellular nitrogen compound metabolic process;cellular process;chromatin modification;chromatin organization;chromosome organization;DNA metabolic process;DN…	Cysteine and methionine metabolism	PWWP			NaN	NaN	NaN	NaN
Q9CPR4	Rpl17	60S ribosomal protein L17	INPYMSSPCHIEMILTEK	Unmodified	144	0.0221935	2.14047		12.1143	1.63063	2.81603	0.134604	10.3151	12.533	13.4947	NaN	2.12668	3.50539	20.3602	16.9277	18.823	18.0215	15.0397	16.2379	17.2401	14.1247	16.1426	NaN	9.51546	11.4551	0.0919268	0.0913068	0.0997864	0.130806	Completeproteome;Phosphoprotein;Referenceproteome;Ribonucleoprotein;Ribosomalprotein	cytosol, nucleus	biosynthetic process;cellular metabolic process;cellular process;macromolecule metabolic process;metabolic process;primary metabolic process;protein metabolic process;translation		Ribosomal_L22			5.77±0.34	12.99±3.38	13.35±5.18	2.86±0.51	0.489662	12.7979	9.28469	32.6166
P08752	Gnai2	Guanine nucleotide-binding protein G(i) subunit alpha-2	RLWADHGVQACFGR	Unmodified	140	0.022268	1.51077		11.6008	1.04806	4.17745	0.0903441	11.3258	12.7589	10.7176	4.94506	4.71942	2.86786	20.6377	20.5529	21.2739	19.0976	19.2616	20.1896	17.6688	17.7794	18.2155	14.8329	14.9261	15.1077	0.0189266	0.030173	0.0161589	0.00934429	Cellcycle;Celldivision;Cellmembrane;Completeproteome;Cytoplasm;Cytoskeleton;Directproteinsequencing;GTP-binding;Lipoprotein;Magnesium;Membrane;Metal-binding;Myristate;Nucleotide-binding;Palmitate;Referenceproteome;Transducer	cytosol	biological regulation;cell cycle;cell division;cell proliferation;cellular metabolic process;cellular process;macromolecule metabolic process;macromolecule modification;metabolic process;phosphorus metabolic process;primary metabolic process;protein metabolic process;protein modification process;protein phosphorylation;regulation of protein modification process;regulation of transport;response to…	Axon guidance;Chagas disease (American trypanosomiasis);Chemokine signaling pathway;Gap junction;Gastric acid secretion;Leukocyte transendothelial migration;Long-term depression;Melanogenesis;Progesterone-mediated oocyte maturation;Tight junction;Toxoplasmosis	G-alpha			26.26±1.94	16.88±5.43	8.88±4.94	10.47±0.7	0.756118	5.79009	8.39549	14.8267
Q61686	Cbx5	Chromobox protein homolog 5	IIGATDSCGDLMFLMK	Unmodified	133	0.022898	5.89109		9.79337	0.750565	0.179244	0.0766401	9.26264	NaN	10.3241	0.108698	NaN	0.24979	19.2842	NaN	19.3705	17.5527	NaN	16.7326	15.992	NaN	16.2518	7.70881	NaN	8.09114	0.00315735	0.0338276	0.0113949	0.0342215	Acetylation;Centromere;Chromosome;Completeproteome;Nucleus;Phosphoprotein;Referenceproteome;Repeat;Ublconjugation	nucleus	biological regulation		Chromo;Chromo_shadow			NA	9.9±0.77	10.45±2.54	NA	0.925346	6.66743	2.01943	22.7378
Q99KK7	Dpp3	Dipeptidyl peptidase 3	EGVTTYFSGDCTMEDAK	Unmodified	176	0.0231515	3.57457		12.468	3.95341	1.01987	0.317084	15.2635	9.67253	NaN	1.02282	1.01692	NaN	18.763	19.4809	NaN	15.8688	17.0177	NaN	16.2901	16.2577	NaN	9.27233	10.4128	NaN	0.026547	0.0494059	0.0014078	0.0819334	Acetylation;Aminopeptidase;Completeproteome;Cytoplasm;Hydrolase;Metal-binding;Metalloprotease;Protease;Referenceproteome;Zinc	cytosol	macromolecule metabolic process;metabolic process;primary metabolic process;protein metabolic process;proteolysis					2.49±0.25	8.93±3.51	11.82±5.36	7.97±0.54
Q3UD01	Atxn7l3b	Putative ataxin-7-like protein 3B	LPLCSLPGDPGDGPQTELQR	Unmodified	75	0.0248317	5.56814		8.79626	4.35986	0.202112	0.495649	11.2425	11.3837	3.76259	NaN	0.0856864	0.318537	17.4755	17.9563	17.681	15.5291	16.2442	15.4021	14.4946	14.9957	13.0042	NaN	6.05679	7.11238	0.0136262	0.0288702	0.0731315	0.113358	Completeproteome;Referenceproteome	cytoskeleton, cytosol, endoplasmatic reticulum, endosome, extracellular, Golgi apparatus, lysosom, mitochondrion, nucleus, peroxisome, plasma membrane						NaN	NaN	57.52±8.7	NA
P62281	Rps11	40S ribosomal protein S11	KCPFTGNVSIR	Unmodified	60	0.02508	-1.51452		6.07221	1.33447	17.4144	0.219767	5.01129	7.57047	5.63486	22.4103	14.7142	15.1188	22.6622	23.1084	22.7443	19.7787	20.624	19.9528	18.4177	19.4985	18.6785	17.987	18.0889	17.4637	0.0103987	0.0221859	0.0298966	0.0187956	Acetylation;Citrullination;Completeproteome;Lipoprotein;Palmitate;Referenceproteome;Ribonucleoprotein;Ribosomalprotein;RNA-binding;rRNA-binding	cytosol	biosynthetic process;cellular metabolic process;cellular process;macromolecule metabolic process;metabolic process;primary metabolic process;protein metabolic process;translation	Ribosome	Ribosomal_S17			16.46±0.26	9.09±3	4.61±1.47	14.42±0.37	0.31509	1.76002	3.0106	5.60957
P20152	Vim	Vimentin	QVQSLTCEVDALK	Unmodified	328	0.0251852	2.65701		11.0901	2.66008	1.73284	0.23986	9.20918	12.9711	NaN	1.73425	1.73142	NaN	20.6228	19.1911	11.7221	19.6604	18.0694	NaN	17.3214	16.4449	NaN	13.8361	12.2427	NaN	0.278219	0.0596348	0.0367099	0.0864076	Acetylation;Coiledcoil;Completeproteome;Cytoplasm;Directproteinsequencing;Glycoprotein;Intermediatefilament;Phosphoprotein;Referenceproteome;S-nitrosylation	cytoskeleton, plasma membrane	anatomical structure development;biological regulation;cell development;cell differentiation;cellular component organization;cellular process;cytoskeleton organization;developmental process;organelle organization;response to stimulus;signal transduction		Filament;Filament_head			4.19±0.6	6.91±3.65	2.53±0.44	3.64±0.61	0.656338	2.18797	2.49598	9.43362
A2ARP1	Ppip5k1	Inositol hexakisphosphate and diphosphoinositol-pentakisphosphate kinase 1	CMYPGGQGDYAGFPGCGLLR	Unmodified	544;559	0.0252336	4.15937		13.299	1.11795	0.929797	0.0840626	14.3219	12.1056	13.4696	0.370115	1.48948	NaN	19.0208	19.3416	18.5338	16.3078	16.8633	15.3388	16.4401	16.4815	15.8503	8.23534	10.8159	NaN	0.0214464	0.0477144	0.0217183	0.191561	Alternativesplicing;ATP-binding;Cellmembrane;Completeproteome;Cytoplasm;Kinase;Membrane;Nucleotide-binding;Phosphoprotein;Referenceproteome;Transferase	nucleus	alcohol metabolic process;carbohydrate metabolic process;cellular metabolic process;cellular process;metabolic process;primary metabolic process;small molecule metabolic process		His_Phos_2			NaN	NaN	NaN	NaN
Q8BMZ5	Tsen34	tRNA-splicing endonuclease subunit Sen34	TLLLCSPQPDGK	Unmodified	268	0.0253333	2.70495		11.66	0.135835	1.81672	0.0116497	11.5639	NaN	11.756	2.13744	NaN	1.496	19.7126	NaN	19.8395	17.8875	NaN	18.1767	16.7776	NaN	16.9314	12.3707	NaN	12.1357	0.00453739	0.0113405	0.00645218	0.0135615	Alternativesplicing;Completeproteome;Lyase;mRNAprocessing;Nucleus;Referenceproteome;tRNAprocessing	nucleus	cellular metabolic process;cellular nitrogen compound metabolic process;cellular process;macromolecule metabolic process;metabolic process;mRNA metabolic process;mRNA processing;nitrogen compound metabolic process;nucleobase-containing compound metabolic process;primary metabolic process;RNA metabolic process;RNA processing		tRNA_int_endo			NaN	NaN	NaN	NaN
Q8K363	Ddx18	ATP-dependent RNA helicase DDX18	TEESAEACEEPEDDVK	Unmodified	138	0.0254182	-1.27447		9.05165	2.09323	21.5335	0.231254	9.96465	10.5333	6.65699	21.328	23.7213	19.5513	20.1536	20.8555	20.8187	17.1972	17.6533	17.8518	16.978	17.7691	17.0091	15.3141	15.9682	15.811	0.0191683	0.0191059	0.0259701	0.0217505	ATP-binding;Completeproteome;Helicase;Hydrolase;Nucleotide-binding;Nucleus;Referenceproteome;RNA-binding	nucleus	cellular metabolic process;cellular nitrogen compound metabolic process;cellular process;macromolecule metabolic process;metabolic process;nitrogen compound metabolic process;nucleobase-containing compound metabolic process;primary metabolic process;RNA metabolic process		DEAD;DUF4217;Helicase_C			1.04±0.19	4.79±2.18	6.91±2.68	3.56±0.14
Q9QUI0	Rhoa	Transforming protein RhoA	LVIVGDGACGK	Unmodified	16	0.0254261	1.42462		8.18558	1.20203	3.11127	0.146848	8.52179	9.18371	6.85124	4.142	2.81221	2.37959	22.8883	23.0165	22.6896	21.6747	22.0969	21.5546	19.4641	19.7107	18.9245	17.1422	16.9859	16.1962	0.00720375	0.0130803	0.0207625	0.0302305	3D-structure;Cellcycle;Celldivision;Cellmembrane;Cellprojection;Completeproteome;Cytoplasm;Cytoskeleton;GTP-binding;Lipoprotein;Membrane;Methylation;Nucleotide-binding;Phosphoprotein;Prenylation;Proto-oncogene;Referenceproteome;Ublconjugation	cytosol, nucleus, plasma membrane	anatomical structure development;anatomical structure morphogenesis;biological adhesion;biological regulation;cell adhesion;cell differentiation;cell junction organization;cell morphogenesis;cell motility;cellular component assembly;cellular component morphogenesis;cellular component movement;cellular component organization;cellular process;cytoskeleton organization;developmental process;locomoti…	Adherens junction;Axon guidance;Bacterial invasion of epithelial cells;Chemokine signaling pathway;Colorectal cancer;Endocytosis;Focal adhesion;ko05152;Leukocyte transendothelial migration;Neurotrophin signaling pathway;Pancreatic secretion;Pathogenic Escherichia coli infection;Pathways in cancer;Regulation of actin cytoskeleton;T cell receptor signaling pathway;TGF-beta signaling pathway;Tight j…	Ras			NA	NA	NaN	NaN	0.427697	1.84179	2.93316	6.52842
Q8CEC0	Nup88	Nuclear pore complex protein Nup88	YHCSHEAGVHSVGLTWIHK	Unmodified	408	0.0254483	-1.18467		26.2066	1.13052	59.5725	0.0431389	25.4072	NaN	27.006	57.6947	NaN	61.4503	18.3421	NaN	16.9926	16.1168	NaN	14.3118	16.7883	NaN	15.5581	16.5644	NaN	14.9845	0.0540117	0.0838901	0.0537853	0.0708208	Acetylation;Alternativesplicing;Coiledcoil;Completeproteome;mRNAtransport;Nuclearporecomplex;Nucleus;Phosphoprotein;Proteintransport;Referenceproteome;Translocation;Transport	nucleus	establishment of localization;nucleobase-containing compound transport;protein transport;transport	RNA transport	Nup88			NaN	NaN	NaN	NaN
Q64261	Cdk6	Cyclin-dependent kinase 6	LFDVCTVSR	Unmodified	83	0.0254717	1.65969		11.188	0.278279	3.70578	0.0248731	11.1152	11.4954	10.9533	3.72761	5.01691	2.37283	20.5438	21.0329	20.3577	20.2191	20.3688	20.2745	17.5444	18.0882	17.3345	15.5283	16.126	14.9119	0.0168927	0.00373067	0.0220315	0.0391104	Acetylation;ATP-binding;Cellcycle;Celldivision;Cellprojection;Completeproteome;Cytoplasm;Cytoskeleton;Differentiation;Kinase;Nucleotide-binding;Nucleus;Phosphoprotein;Referenceproteome;Serine/threonine-proteinkinase;Transferase	nucleus	anatomical structure development;biological regulation;cell activation;cell cycle;cell development;cell differentiation;cell division;cellular metabolic process;cellular process;developmental process;immune system process;macromolecule metabolic process;macromolecule modification;metabolic process;multi-organism process;phosphorus metabolic process;primary metabolic process;protein metabolic proc…	Cell cycle;Chronic myeloid leukemia;Glioma;Measles;Melanoma;Non-small cell lung cancer;p53 signaling pathway;Pancreatic cancer;Pathways in cancer;Small cell lung cancer	Pkinase			NaN	NaN	24.01±0.92	NA
P14152	Mdh1	Malate dehydrogenase, cytoplasmic	VIVVGNPANTNCLTASK	Unmodified	137	0.0255294	1.44843		9.44548	1.65051	3.49953	0.17474	8.56566	11.3495	8.42129	2.57561	3.72587	4.19711	22.5255	22.6045	22.5956	21.835	22.4317	22.376	19.1094	19.639	19.1527	16.5937	17.7402	17.8634	0.00191681	0.0148375	0.0152361	0.0402441	Acetylation;Completeproteome;Cytoplasm;Directproteinsequencing;NAD;Oxidoreductase;Phosphoprotein;Referenceproteome;Tricarboxylicacidcycle;Ublconjugation	cytosol	carbohydrate metabolic process;catabolic process;cellular ketone metabolic process;cellular metabolic process;cellular nitrogen compound metabolic process;cellular process;cofactor metabolic process;heterocycle metabolic process;metabolic process;nitrogen compound metabolic process;nucleobase-containing compound metabolic process;nucleobase-containing small molecule metabolic process;nucleotide m…	Carbon fixation in photosynthetic organisms;Citrate cycle (TCA cycle);Glyoxylate and dicarboxylate metabolism;Proximal tubule bicarbonate reclamation;Pyruvate metabolism	Ldh_1_C;Ldh_1_N	S-nitrosylation_C(137)		6.8±0.61	8.44±4.28	2.57±0.74	6.67±0.4	1.00219	1.35282	2.62062	6.40048
O35857	Timm44	Mitochondrial import inner membrane translocase subunit TIM44	MLYVWALCR	Unmodified	426	0.0256311	2.07865		11.478	0.180736	2.73346	0.0157463	11.6058	11.3502	NaN	3.03214	2.43479	NaN	19.4569	19.1813	NaN	17.7589	17.6702	NaN	16.5278	16.2159	NaN	12.7598	12.3457	NaN	0.0100873	0.00354059	0.0134711	0.0233267	ATP-binding;Completeproteome;Membrane;Mitochondrion;Mitochondrioninnermembrane;Nucleotide-binding;Phosphoprotein;Proteintransport;Referenceproteome;Transitpeptide;Translocation;Transport	mitochondrion	cellular process;establishment of localization;protein targeting;protein transport;transmembrane transport;transport		Tim44			NaN	NaN	NA	NA	2.20393	1.8408	1.13565	13.8035
Q9CR00	Psmd9	26S proteasome non-ATPase regulatory subunit 9	GLLGCNIIPLQR	Unmodified	215	0.0256491	1.87166		9.37279	1.58107	2.59947	0.168687	8.11638	11.1481	8.85388	3.16192	NaN	2.03703	20.3435	19.5898	19.7138	19.1051	18.2062	18.4471	16.8426	16.5952	16.35	14.1684	NaN	12.8594	0.0203265	0.0250348	0.0148409	0.0684926	Chaperone;Completeproteome;Phosphoprotein;Referenceproteome	nucleus	biological regulation;cellular component assembly;cellular component organization;cellular macromolecular complex assembly;cellular process;macromolecular complex assembly;protein complex assembly;regulation of transport		PDZ_2			2.17±0.37	0.72±0.31	0.6±0.15	4.92±0.53	0.594675	25.626	2.31261	35.4453
P97822	Anp32e	Acidic leucine-rich nuclear phosphoprotein 32 family member E	CPNLTYLNLSGNK	Unmodified	87	0.0256514	2.10087		10.7392	2.44447	2.64035	0.227621	9.47154	13.5571	9.18893	1.46927	2.74351	3.70826	21.1361	20.8251	21.0826	19.7198	20.1265	19.7979	17.8794	18.1524	17.7777	13.6524	14.9788	15.0993	0.00791254	0.0108556	0.0108029	0.055077	Acetylation;Alternativesplicing;Chaperone;Chromatinregulator;Completeproteome;Cytoplasm;Leucine-richrepeat;Nucleus;Phosphoprotein;Referenceproteome;Repeat	nucleus	biological regulation;cellular component organization;cellular process;chromatin modification;chromatin organization;chromosome organization;organelle organization		LRR_4			4.16±0.69	4.16±2.51	25.48±19.25	6.17±1.77	1.29979	3.10315	3.93067	21.0347
Q8BG05	Hnrnpa3	Heterogeneous nuclear ribonucleoprotein A3	GFGFVTYSCVEEVDAAMCAR	Unmodified	85;94	0.0257143	1.72423		9.5905	0.998033	3.03148	0.104065	9.06475	10.7415	8.96526	3.09492	1.91411	4.0854	20.7964	20.5162	22.6903	19.2862	19.6561	21.4252	17.4699	17.4614	19.3463	14.3176	13.9768	16.872	0.0554346	0.0568136	0.0600139	0.105102	Acetylation;Alternativesplicing;Completeproteome;Directproteinsequencing;Methylation;mRNAprocessing;mRNAsplicing;Nucleus;Phosphoprotein;Referenceproteome;Repeat;Ribonucleoprotein;RNA-binding;Spliceosome	nucleus	cellular metabolic process;cellular nitrogen compound metabolic process;cellular process;macromolecule metabolic process;metabolic process;mRNA metabolic process;mRNA processing;nitrogen compound metabolic process;nucleobase-containing compound metabolic process;primary metabolic process;RNA metabolic process;RNA processing;RNA splicing	Spliceosome	RRM_1			NaN	NaN	NaN	NaN	0.834116	6.6109	7.79713	16.7539
P63001	Rac1	Ras-related C3 botulinum toxin substrate 1	YLECSALTQR	Unmodified	157	0.0258761	2.94209		9.55851	1.00136	1.49964	0.104761	10.7089	9.0842	8.88244	2.64771	0.554452	1.29677	22.2816	23.3139	22.0589	20.4327	21.6782	20.6818	19.2219	19.9908	18.7002	15.2323	14.1915	14.4317	0.0296926	0.0314873	0.0336315	0.0372792	Cellmembrane;Completeproteome;Cytoplasm;GTP-binding;Isopeptidebond;Lipoprotein;Membrane;Methylation;Nucleotide-binding;Prenylation;Referenceproteome;Ublconjugation	cytoskeleton, endosome, nucleus, plasma membrane	anatomical structure development;anatomical structure morphogenesis;biological adhesion;biological regulation;cell adhesion;cell communication;cell development;cell differentiation;cell junction organization;cell morphogenesis;cell motility;cell proliferation;cell-cell signaling;cellular component assembly;cellular component morphogenesis;cellular component movement;cellular component organizatio…	Adherens junction;Amyotrophic lateral sclerosis (ALS);Axon guidance;B cell receptor signaling pathway;Bacterial invasion of epithelial cells;Chemokine signaling pathway;Colorectal cancer;Epithelial cell signaling in Helicobacter pylori infection;Fc epsilon RI signaling pathway;Fc gamma R-mediated phagocytosis;Focal adhesion;Leukocyte transendothelial migration;MAPK signaling pathway;Natural kille…	Ras			8.09±0.73	6.85±3.17	4.29±1.67	3.76±0.45	0.341423	7.91392	11.06	18.1393
P30999	Ctnnd1	Catenin delta-1	HIEWESVLTNTAGCLR	Unmodified	533	0.0259615	2.90493		11.3301	0.952741	1.75843	0.0840896	10.7674	12.4301	10.7927	2.20801	0.642013	2.42526	19.2171	19.0074	19.3258	17.3368	16.9323	17.0831	16.1662	16.1908	16.2787	11.8679	9.65841	11.7528	0.00843684	0.0119425	0.00364815	0.11212	Acetylation;Alternativesplicing;Celladhesion;Cellmembrane;Coiledcoil;Completeproteome;Cytoplasm;Membrane;Nucleus;Phosphoprotein;Referenceproteome;Repeat;Transcription;Transcriptionregulation;Wntsignalingpathway	nucleus, plasma membrane	anatomical structure morphogenesis;biological adhesion;biological regulation;biosynthetic process;cell adhesion;cell differentiation;cellular metabolic process;cellular nitrogen compound metabolic process;cellular process;developmental process;macromolecule metabolic process;metabolic process;nitrogen compound metabolic process;nucleobase-containing compound metabolic process;primary metabolic pr…	Adherens junction;Leukocyte transendothelial migration	Arm			1.99±0.86	NA	NA	NA	1.17679	3.05858	4.33089	16.22
P63242	Eif5a	Eukaryotic translation initiation factor 5A-1	ADDLDFETGDAGASATFPMQCSALR	Acetyl (Protein N-term)	22	0.0260855	3.63962		9.99888	2.8451	0.905214	0.284542	9.96901	12.8588	7.16883	NaN	1.36446	0.445967	21.3881	22.2075	21.5201	19.7924	20.7176	19.3318	18.2132	19.4469	17.8253	NaN	14.5419	11.5294	0.0202694	0.0353812	0.0457831	0.16341	Acetylation;Completeproteome;Cytoplasm;Directproteinsequencing;Elongationfactor;Endoplasmicreticulum;Hypusine;Membrane;mRNAtransport;Nuclearporecomplex;Nucleus;Proteinbiosynthesis;Proteintransport;Referenceproteome;RNA-binding;Translocation;Transport	nucleus	aging;biological regulation;cell death;cellular process;death;developmental process;establishment of localization;nuclear transport;nucleobase-containing compound transport;nucleocytoplasmic transport;protein targeting;protein transport;regulation of translation;transport		eIF-5a	S-nitrosylation_C(73)		NaN	NaN	NaN	NaN	1.18808	0	2.96442	4.84897
P60710	Actb	Actin, cytoplasmic 1	DDDIAALVVDNGSGMCK	Acetyl (Protein N-term)	17	0.0261071	1.25797		6.82751	1.45397	2.82482	0.212957	7.96061	7.33384	5.18807	2.9828	3.08682	2.40483	21.3273	21.6968	21.3515	19.4404	20.5105	19.3355	17.796	18.0374	17.1597	14.4169	15.538	13.9927	0.00963253	0.0329024	0.0256681	0.0545021	Acetylation;ATP-binding;Completeproteome;Cytoplasm;Cytoskeleton;Directproteinsequencing;Methylation;Nucleotide-binding;Oxidation;Referenceproteome;Ublconjugation	cytoskeleton, cytosol	anatomical structure development;anatomical structure morphogenesis;biological adhesion;biological regulation;cell adhesion;cellular component morphogenesis;cellular component organization;cellular process;chromatin modification;chromatin organization;chromosome organization;developmental process;homeostatic process;organelle organization	Adherens junction;Arrhythmogenic right ventricular cardiomyopathy (ARVC);Bacterial invasion of epithelial cells;Dilated cardiomyopathy;Focal adhesion;Hypertrophic cardiomyopathy (HCM);Leukocyte transendothelial migration;Pathogenic Escherichia coli infection;Phagosome;Phototransduction - fly;Regulation of actin cytoskeleton;Shigellosis;Tight junction;Vibrio cholerae infection;Viral myocarditis	Actin	S-nitrosylation_C(217)		NaN	NaN	NaN	NaN
P62317	Snrpd2	Small nuclear ribonucleoprotein Sm D2	NNTQVLINCR	Unmodified	46	0.0277288	1.1931		9.7678	0.906798	4.33999	0.0928354	10.3389	10.2423	8.72221	5.36543	4.32348	3.33106	22.7724	23.5755	23.828	20.9722	21.9571	22.5717	19.656	20.444	20.4405	16.8316	17.4892	17.7127	0.0235642	0.0369549	0.0224946	0.0264074	Acetylation;Completeproteome;Cytoplasm;mRNAprocessing;mRNAsplicing;Nucleus;Phosphoprotein;Referenceproteome;Ribonucleoprotein;Spliceosome	nucleus	cellular component assembly;cellular component organization;cellular macromolecular complex assembly;cellular process;macromolecular complex assembly;ribonucleoprotein complex assembly	Spliceosome	LSM			8.52±0.23	13.24±5.63	10.63±6.42	3.43±0.17	0.324766	6.22477	4.29153	11.3258
Q3UYV9	Ncbp1	Nuclear cap-binding protein subunit 1	TSDANETEDHLESLICK	Unmodified	36	0.0287395	1.15679		12.907	0.148209	5.79412	0.0114829	13.0118	12.8022	NaN	6.04482	5.54343	NaN	20.1909	18.8784	NaN	17.5233	15.2875	NaN	17.4499	16.1105	NaN	13.5651	11.1967	NaN	0.0475091	0.0963677	0.0564413	0.135266	3D-structure;Acetylation;Coiledcoil;Completeproteome;Cytoplasm;mRNAcapping;mRNAprocessing;mRNAsplicing;mRNAtransport;Nonsense-mediatedmRNAdecay;Nucleus;Phosphoprotein;Referenceproteome;RNA-mediatedgenesilencing;Translationregulation;Transport	nucleus	biological regulation;catabolic process;cellular metabolic process;cellular nitrogen compound metabolic process;cellular process;establishment of localization;gene silencing;macromolecule metabolic process;metabolic process;mRNA metabolic process;mRNA processing;nitrogen compound metabolic process;nuclear transport;nucleobase-containing compound metabolic process;nucleobase-containing compound tr…	mRNA surveillance pathway;RNA transport;Spliceosome	MIF4G;MIF4G_like;MIF4G_like_2			NA	3.75±1.31	6.03±3.76	NA	0.0881524	1.97525	2.71169	3.26011
Q8K4R4	Pitpnc1	Cytoplasmic phosphatidylinositol transfer protein 1	EVCFIDIACDEIPER	Unmodified	136;142	0.0288595	4.39007		12.2022	3.82474	0.892592	0.313447	12.2949	15.9797	8.33191	0.161598	1.95368	0.562497	18.9625	18.4938	18.544	18.0152	17.8856	18.1793	16.1279	16.0993	15.0843	8.74416	12.2364	10.7135	0.013786	0.008165	0.037693	0.165728	Alternativesplicing;Completeproteome;Cytoplasm;Lipid-binding;Lipidtransport;Nucleus;Referenceproteome;Transport	nucleus	biological regulation;cellular lipid metabolic process;cellular metabolic process;cellular process;lipid metabolic process;metabolic process;primary metabolic process;response to stimulus;signal transduction		IP_trans			NaN	NaN	NaN	NaN
Q8BH04	Pck2	Phosphoenolpyruvate carboxykinase [GTP], mitochondrial	VLDWICR	Unmodified	559	0.0290312	1.31711		13.7443	0.806101	5.5184	0.0586499	NaN	14.3143	13.1743	NaN	5.79736	5.23945	NaN	21.5313	21.2509	NaN	21.2013	21.0327	NaN	18.9497	18.5305	NaN	17.179	16.8559	0.00926898	0.00564561	0.0158173	0.0134255	Acetylation;Completeproteome;Decarboxylase;Gluconeogenesis;GTP-binding;Lyase;Manganese;Metal-binding;Mitochondrion;Nucleotide-binding;Phosphoprotein;Referenceproteome;Transitpeptide	cytosol	alcohol metabolic process;biological regulation;biosynthetic process;carbohydrate metabolic process;cellular homeostasis;cellular ketone metabolic process;cellular metabolic process;cellular nitrogen compound metabolic process;cellular process;cofactor metabolic process;heterocycle metabolic process;homeostatic process;metabolic process;nitrogen compound metabolic process;nucleobase-containing co…	Adipocytokine signaling pathway;Citrate cycle (TCA cycle);Glycolysis / Gluconeogenesis;Insulin signaling pathway;PPAR signaling pathway;Proximal tubule bicarbonate reclamation;Pyruvate metabolism	PEPCK			NA	10.18±1.3	7.28±0.62	NA	1.77766	1.4302	1.81801	41.0943
P25444	Rps2	40S ribosomal protein S2	GCTATLGNFAK	Unmodified	229	0.0291	0.988919		9.32193	0.120575	4.7569	0.0129346	9.36923	9.18488	9.41169	5.79736	3.95542	4.51792	21.21	21.976	22.4191	18.3364	18.8804	19.9615	17.936	18.6704	19.1523	14.3141	14.2786	15.56	0.0279716	0.0434015	0.0329547	0.0495859	Acetylation;Citrullination;Completeproteome;Phosphoprotein;Referenceproteome;Repeat;Ribonucleoprotein;Ribosomalprotein	cytosol	biological regulation;biosynthetic process;cellular metabolic process;cellular process;macromolecule metabolic process;metabolic process;primary metabolic process;protein metabolic process;response to chemical stimulus;response to stimulus;translation	Ribosome	Ribosomal_S5;Ribosomal_S5_C			1.95±0.17	11.91±7.21	3.59±3.3	11.38±0.71	0.198198	12.8929	7.52395	17.521
P97864	Casp7	Caspase-7	LFFIQACR	Unmodified	186	0.0291613	2.15658		12.1866	1.00133	2.75453	0.0821671	11.4785	12.8946	NaN	3.13108	2.37798	NaN	20.7434	21.1705	NaN	19.4552	19.8011	NaN	17.7963	18.4145	NaN	14.5039	14.4417	NaN	0.0144108	0.0124611	0.0241438	0.00303902	Acetylation;Apoptosis;Completeproteome;Cytoplasm;Hydrolase;Protease;Referenceproteome;Thiolprotease;Zymogen	cytosol	aging;anatomical structure development;cell death;cellular process;death;developmental process;macromolecule metabolic process;metabolic process;primary metabolic process;protein maturation;protein metabolic process;proteolysis;response to abiotic stimulus;response to stimulus	Alzheimer's disease;Apoptosis	Peptidase_C14			3.51±0.41	NA	1.66±1.66	3.07±0.46
P10107	Anxa1	Annexin A1	CQDLSVNQDLADTDAR	Unmodified	189	0.0292283	1.82404		9.23209	2.56421	2.66558	0.27775	9.41346	11.7008	6.58201	2.02929	2.05942	3.90804	18.8868	19.2952	18.3678	19.1354	19.6482	19.1498	15.6203	16.3794	14.5407	13.5421	14.0766	14.5299	0.0246579	0.0151206	0.0595609	0.0351937	Acetylation;Annexin;Calcium;Calcium/phospholipid-binding;Cellmembrane;Cellprojection;Cilium;Completeproteome;Cytoplasm;Isopeptidebond;Membrane;Nucleus;PhospholipaseA2inhibitor;Phosphoprotein;Referenceproteome;Repeat	plasma membrane	anatomical structure development;biological regulation;cell activation;cell differentiation;cell motility;cellular component movement;cellular metabolic process;cellular nitrogen compound metabolic process;cellular process;developmental process;DNA geometric change;DNA metabolic process;establishment of localization;homeostatic process;hormone transport;immune system process;lipid transport;locom…		Annexin			4.12±0.74	16.32±1.49	2.22±0.26	0.7±0.3
Q9R0Q7	Ptges3	Prostaglandin E synthase 3	HLNEIDLFHCIDPNDSK	Unmodified	58	0.0292615	1.82597		14.1015	3.17888	4.14027	0.225429	11.5399	17.6591	13.1054	2.44303	4.38845	5.58934	21.7148	21.1086	20.0654	20.1579	19.6688	18.6466	18.7764	18.8874	17.3363	14.8384	15.2234	14.5684	0.0397985	0.0395649	0.0471964	0.0221269	Acetylation;Completeproteome;Cytoplasm;Directproteinsequencing;Fattyacidbiosynthesis;Fattyacidmetabolism;Isomerase;Lipidbiosynthesis;Lipidmetabolism;Phosphoprotein;Prostaglandinbiosynthesis;Prostaglandinmetabolism;Referenceproteome	cytosol	anatomical structure development;biological regulation;biosynthetic process;carbohydrate metabolic process;cell proliferation;cellular ketone metabolic process;cellular lipid metabolic process;cellular metabolic process;cellular nitrogen compound metabolic process;cellular process;developmental process;DNA metabolic process;DNA replication;energy reserve metabolic process;generation of precursor …		CS			5.97±0.54	5.1±2.66	3.59±1.79	2.02±0.25	1.40303	3.8187	6.93413	29.7488
Q91WQ3	Yars	Tyrosine--tRNA ligase, cytoplasmic	GVDSQGMLLCASVEGVSR	Unmodified	442	0.0293984	2.31527		12.7575	3.04341	2.78868	0.238559	15.4228	13.4083	9.44128	4.34561	1.38041	2.64003	17.5172	18.4421	19.2051	16.2975	16.4943	16.9664	15.062	15.751	15.9433	11.8373	10.3356	11.7617	0.0459667	0.0207261	0.0297324	0.0747933	Acetylation;Aminoacyl-tRNAsynthetase;ATP-binding;Completeproteome;Cytoplasm;Ligase;Nucleotide-binding;Proteinbiosynthesis;Referenceproteome;RNA-binding;tRNA-binding	nucleus	amine metabolic process;cellular amino acid metabolic process;cellular ketone metabolic process;cellular metabolic process;cellular nitrogen compound metabolic process;cellular process;macromolecule metabolic process;metabolic process;nitrogen compound metabolic process;nucleobase-containing compound metabolic process;organic acid metabolic process;primary metabolic process;RNA metabolic process;…	Aminoacyl-tRNA biosynthesis	tRNA_bind;tRNA-synt_1b			NA	5.05±3.17	5.96±2.48	NA
P68254	Ywhaq	14-3-3 protein theta	YDDMATCMK	Unmodified	25	0.0294603	1.39668		8.8879	1.27819	3.44971	0.143812	9.01915	10.0954	7.54915	2.41233	3.59751	4.33928	23.532	23.3235	23.7658	22.4608	22.8602	22.2757	20.1975	20.1688	20.1515	17.1226	18.1162	17.8133	0.00939965	0.0132578	0.00115166	0.0287974	Acetylation;Alternativesplicing;Completeproteome;Cytoplasm;Directproteinsequencing;Nitration;Phosphoprotein;Referenceproteome	cytosol	anatomical structure development;biological regulation;developmental process	Cell cycle;Neurotrophin signaling pathway;Oocyte meiosis	37694	S-nitrosylation_C(134)		3.3±0.17	10.06±4.63	6.45±3.85	1.92±0.19	0.475816	1.2747	2.84142	9.32219
Q7TMF3	Ndufa12	NADH dehydrogenase [ubiquinone] 1 alpha subcomplex subunit 12	WLHCMTDDPPTTNPPTAR	Unmodified	92	0.0294884	1.4585		14.5559	1.72413	5.47119	0.118449	16.4705	14.0712	13.126	7.25557	3.70281	5.45518	20.1578	18.9501	20.783	18.2309	17.4976	18.9147	17.8154	16.3397	18.0565	14.5548	12.7968	14.7994	0.0466723	0.0389084	0.0534046	0.0777532	Acetylation;Completeproteome;Electrontransport;Membrane;Mitochondrion;Mitochondrioninnermembrane;Referenceproteome;Respiratorychain;Transport	mitochondrion	response to chemical stimulus;response to oxidative stress;response to stimulus;response to stress	Alzheimer's disease;Huntington's disease;Oxidative phosphorylation;Parkinson's disease				6.2±0.21	4.89±1.85	4.75±1.15	4.56±0.49
Q9EPV8	Ubl5	Ubiquitin-like protein 5	CNTDDTIGDLK	Unmodified	18	0.0296393	3.10114		10.7619	1.89693	1.60803	0.176263	9.09852	12.8278	10.3595	3.24684	0.969026	0.608215	20.7772	21.2125	20.9831	19.3233	19.6382	19.5081	17.4566	18.4479	17.8699	14.4261	12.963	12.1557	0.0103739	0.00811912	0.0277785	0.0873094	3D-structure;Completeproteome;Cytoplasm;Referenceproteome;Ublconjugationpathway	nucleus	cellular metabolic process;cellular nitrogen compound metabolic process;cellular process;macromolecule metabolic process;macromolecule modification;metabolic process;mRNA metabolic process;mRNA processing;nitrogen compound metabolic process;nucleobase-containing compound metabolic process;primary metabolic process;protein metabolic process;protein modification process;RNA metabolic process;RNA pr…		ubiquitin			2.06±0.2	7.67±2.28	3.94±0.44	8.26±0.32	1.07281	1.99357	1.54066	14.0249
O08573	Lgals9	Galectin-9	GQSFSVWIICEGHCFK	Unmodified	267;271	0.029696	-1.2842		8.10468	0.372651	20.3078	0.0459797	7.77075	8.50667	8.03662	15.0815	26.9841	18.8577	22.5961	20.6064	21.7729	19.7832	17.7582	18.7496	19.027	17.1794	18.2565	17.2899	16.3221	16.6443	0.0461609	0.0539646	0.051119	0.0294186	3D-structure;Alternativesplicing;Completeproteome;Cytoplasm;Lectin;Referenceproteome;Repeat;Secreted	nucleus	biological adhesion;cell adhesion;cellular process		Gal-bind_lectin			NaN	NaN	NaN	NaN
Q9R1T4	Sept6	Septin-6	IHVCLYFIAPTGHSLK	Unmodified	151	0.0315152	2.63996		13.9226	4.9397	2.53056	0.354799	19.3429	12.7504	9.67435	1.39512	4.69114	1.50543	20.5563	20.7264	21.116	19.2183	19.387	20.0538	18.4963	17.9518	17.8931	13.0751	15.0424	14.022	0.0137952	0.0225953	0.0183623	0.0700444	Acetylation;Alternativesplicing;Cellcycle;Celldivision;Centromere;Chromosome;Coiledcoil;Completeproteome;Cytoplasm;Cytoskeleton;Directproteinsequencing;GTP-binding;Kinetochore;Nucleotide-binding;Referenceproteome	cytoskeleton, plasma membrane	cell cycle;cell division;cellular process		Septin			NaN	NaN	NaN	NaN
O35598	Adam10	Disintegrin and metalloproteinase domain-containing protein 10	NTCQLYIQTDHLFFK	Unmodified	223	0.0317557	-0.513389		61.9996	2.57104	88.4735	0.0414687	59.8259	61.3353	64.8376	91.4998	87.0594	86.8614	16.5444	17.1557	17.3479	14.2949	13.7234	14.588	17.1189	17.8214	18.2307	17.7231	16.4735	17.3129	0.0246574	0.0309605	0.0317263	0.037098	Cleavageonpairofbasicresidues;Completeproteome;Disulfidebond;Glycoprotein;Hydrolase;Membrane;Metal-binding;Metalloprotease;Notchsignalingpathway;Phosphoprotein;Protease;Referenceproteome;SH3-binding;Signal;Transmembrane;Transmembranehelix;Zinc;Zymogen	nucleus, plasma membrane	biological regulation;cell activation;cellular metabolic process;cellular process;developmental process;embryo development;establishment of localization;immune system process;macromolecule metabolic process;macromolecule modification;metabolic process;nuclear transport;nucleocytoplasmic transport;phosphorus metabolic process;primary metabolic process;protein metabolic process;protein modification…	Alzheimer's disease;Epithelial cell signaling in Helicobacter pylori infection	Disintegrin;Pep_M12B_propep		223	NaN	NaN	NA	NA
P60335	Pcbp1	Poly(rC)-binding protein 1	VMTIPYQPMPASSPVICAGGQDR	Unmodified	194	0.0323259	3.29325		12.4199	3.24417	1.72225	0.261208	10.6785	16.1629	10.4182	3.71296	0.607169	0.846622	22.0394	21.2913	21.6836	20.3708	20.1668	19.1398	18.9751	18.9164	18.5795	15.6741	12.8119	12.268	0.0172669	0.0331664	0.0113412	0.134698	Acetylation;Completeproteome;Directproteinsequencing;DNA-binding;Nucleus;Phosphoprotein;Referenceproteome;Repeat;Ribonucleoprotein;RNA-binding	nucleus	biological regulation;cellular metabolic process;cellular nitrogen compound metabolic process;cellular process;macromolecule metabolic process;metabolic process;mRNA metabolic process;mRNA processing;nitrogen compound metabolic process;nucleobase-containing compound metabolic process;primary metabolic process;regulation of translation;RNA metabolic process;RNA processing	Spliceosome	KH_1	S-nitrosylation_C(109)		4.85±0.29	12.41±6.52	19.73±15.77	16.33±0.26	2.12955	1.66529	3.18303	30.3332
Q5SUF2	Luc7l3	Luc7-like protein 3	YYLCGFCPAELFTNTR	Unmodified	40;43	0.0324812	2.75658		11.4041	3.10239	1.66722	0.272042	9.21036	13.5978	NaN	1.86034	1.4741	NaN	19.8933	19.3495	NaN	18.0735	17.8413	NaN	16.5921	16.6818	NaN	12.3523	11.7787	NaN	0.0195972	0.00914319	0.00381248	0.0336161	Acetylation;Alternativesplicing;Coiledcoil;Completeproteome;DNA-binding;mRNAprocessing;mRNAsplicing;Nucleus;Phosphoprotein;Referenceproteome	nucleus	cellular component assembly;cellular component organization;cellular macromolecular complex assembly;cellular metabolic process;cellular nitrogen compound metabolic process;cellular process;macromolecular complex assembly;macromolecule metabolic process;metabolic process;nitrogen compound metabolic process;nucleobase-containing compound metabolic process;primary metabolic process;ribonucleoprotei…		LUC7			NaN	NaN	NaN	NaN	1.28276	3.87455	3.66434	29.0747
P07901	Hsp90aa1	Heat shock protein HSP 90-alpha	LVTSPCCIVTSTYGWTANMER	Unmodified	598;599	0.0325672	2.93745		6.87425	2.65397	0.915374	0.386074	9.70893	4.44846	6.46535	1.24691	0.583837	NaN	19.9503	18.6347	20.0963	18.182	17.0053	17.4647	16.7331	14.2098	16.2416	11.8746	9.59353	NaN	0.0411559	0.0337905	0.085052	0.150266	Acetylation;ATP-binding;Cellmembrane;Chaperone;Completeproteome;Cytoplasm;Directproteinsequencing;Membrane;Nucleotide-binding;Phosphoprotein;Referenceproteome;S-nitrosylation;Stressresponse;Ublconjugation	cytosol	biological regulation;biosynthetic process;cell death;cell motility;cellular component assembly;cellular component movement;cellular component organization;cellular macromolecular complex assembly;cellular membrane organization;cellular metabolic process;cellular nitrogen compound metabolic process;cellular process;death;establishment of localization;locomotion;macromolecular complex assembly;mac…	Antigen processing and presentation;NOD-like receptor signaling pathway;Pathways in cancer;Plant-pathogen interaction;Progesterone-mediated oocyte maturation;Prostate cancer;Protein processing in endoplasmic reticulum	HATPase_c;HSP90			NaN	NaN	NaN	NaN	1.27494	1.26673	2.17899	10.1234
Q921F2	Tardbp	TAR DNA-binding protein 43	CTEDMTAEELQQFFCQYGEVVDVFIPK	Unmodified	198;212	0.0327941	2.20174		9.38692	1.04734	2.05755	0.111574	10.1275	NaN	8.64634	1.74789	NaN	2.36722	19.7665	NaN	18.7052	17.9798	NaN	16.4558	16.6169	NaN	15.3039	12.167	NaN	11.0897	0.0390132	0.0625882	0.0581707	0.0655093	3D-structure;Completeproteome;Directproteinsequencing;DNA-binding;mRNAprocessing;mRNAsplicing;Nucleus;Phosphoprotein;Referenceproteome;Repeat;Repressor;RNA-binding;Transcription;Transcriptionregulation;Ublconjugation	nucleus	biological regulation;cellular component organization;cellular membrane organization;cellular metabolic process;cellular nitrogen compound metabolic process;cellular process;interspecies interaction between organisms;macromolecule metabolic process;membrane organization;metabolic process;mRNA metabolic process;mRNA processing;multi-organism process;nitrogen compound metabolic process;nucleobase-c…		RRM_1			NaN	NaN	NaN	NaN
Q99KC8	Vwa5a	von Willebrand factor A domain-containing protein 5A	ANLGGTEILTPLCNIYK	Unmodified	374	0.0332086	3.08644		8.42525	2.54152	1.07935	0.301655	8.70125	10.8175	5.75699	NaN	0.585639	1.57307	18.3566	18.911	18.5564	16.9187	17.5865	17.3708	14.9653	15.8676	14.5234	NaN	10.1792	11.4034	0.0150892	0.0197087	0.0453154	0.0802165	Completeproteome;Phosphoprotein;Referenceproteome;Tumorsuppressor	nucleus			VIT			0.79±0.12	7.64±4.51	9.05±5.79	1.74±0.46
Q91VI7	Rnh1	Ribonuclease inhibitor	SLLELQMSSNPLGDEGVQELCK	Unmodified	357	0.0334493	4.18523		11.4302	2.11658	0.836021	0.185175	10.1218	13.8721	10.2966	0.276923	1.39512	NaN	18.3516	17.8736	17.47	17.0738	16.9038	15.9517	15.2011	15.2393	14.347	8.5815	10.7606	NaN	0.0246571	0.0363377	0.0337933	0.159327	3D-structure;Acetylation;Completeproteome;Cytoplasm;Leucine-richrepeat;Phosphoprotein;Referenceproteome;Repeat	cytosol	biological regulation			S-nitrosylation_C(404)		1.43±0.22	7.4±1.08	2.82±0.28	0.94±0.26
B2RY56	Rbm25	RNA-binding protein 25	CGLVLSWK	Unmodified	110	0.0336934	1.3686		14.143	2.24837	5.59715	0.158974	13.2657	16.6978	12.4656	6.13681	3.82814	6.82651	21.9179	19.283	18.6985	21.063	18.1711	17.3823	19.209	16.9643	15.8866	17.128	13.5202	13.6116	0.0858977	0.102686	0.0976768	0.139433	Acetylation;Apoptosis;Completeproteome;Cytoplasm;Isopeptidebond;mRNAprocessing;mRNAsplicing;Nucleus;Phosphoprotein;Referenceproteome;RNA-binding;Ublconjugation	nucleus	biological regulation;cell death;cellular metabolic process;cellular nitrogen compound metabolic process;cellular process;death;macromolecule metabolic process;metabolic process;mRNA metabolic process;mRNA processing;nitrogen compound metabolic process;nucleobase-containing compound metabolic process;primary metabolic process;RNA metabolic process;RNA processing;RNA splicing	Spliceosome	PWI;RRM_1			NA	NA	8.04±4.59	NA	0.497185	5.74035	3.3802	15.1435
Q01320	Top2a	DNA topoisomerase 2-alpha	NSTECTLILTEGDSAK	Unmodified	454	0.0340845	-1.25223		12.0877	1.41432	28.9452	0.117005	12.421	10.5365	13.3056	NaN	24.8814	33.0091	20.3349	20.9203	20.5431	17.637	17.1666	17.4926	17.5171	17.8344	17.8392	NaN	15.5725	16.4715	0.0144051	0.0138236	0.0104113	0.0396761	Acetylation;ATP-binding;Biologicalrhythms;Completeproteome;DNA-binding;Isomerase;Magnesium;Metal-binding;Nucleotide-binding;Nucleus;Phosphoprotein;Referenceproteome;Topoisomerase	nucleus	biological regulation;cell differentiation;cell division;cellular component organization;cellular metabolic process;cellular nitrogen compound metabolic process;cellular process;chromosome organization;chromosome segregation;developmental process;DNA geometric change;DNA ligation;DNA metabolic process;DNA packaging;DNA recombination;macromolecule metabolic process;metabolic process;nitrogen compo…		DNA_gyraseB;DNA_topoisoIV;DTHCT;HATPase_c;Toprim			NA	10.91±4.03	9.73±4.43	NA	0		2.43266	11.8678
P70677	Casp3	Caspase-3	LFIIQACR	Unmodified	163	0.0341745	1.10652		12.0966	1.10832	5.72088	0.0916227	10.8966	13.0818	12.3114	7.32537	4.47535	5.36192	22.2867	22.4989	22.7418	20.3749	20.6877	21.1756	19.2551	19.7668	19.9094	16.7137	16.2719	17.034	0.0101169	0.0194509	0.0175152	0.0229508	Acetylation;Apoptosis;Completeproteome;Cytoplasm;Hydrolase;Phosphoprotein;Protease;Referenceproteome;S-nitrosylation;Thiolprotease;Zymogen	nucleus	anatomical structure development;biological regulation;cell death;cell differentiation;cellular process;death;developmental process;homeostatic process;immune system process;macromolecule metabolic process;metabolic process;multicellular organismal process;neurological system process;primary metabolic process;protein maturation;protein metabolic process;proteolysis;regulation of cell cycle;regula…	Alzheimer's disease;Amoebiasis;Amyotrophic lateral sclerosis (ALS);Apoptosis;Colorectal cancer;Epithelial cell signaling in Helicobacter pylori infection;Huntington's disease;ko05152;MAPK signaling pathway;Natural killer cell mediated cytotoxicity;p53 signaling pathway;Parkinson's disease;Pathways in cancer;Toxoplasmosis;Viral myocarditis	Peptidase_C14			NaN	NaN	NaN	NaN	3.12794	1.45755	3.00739	23.7548
Q8VCW8	Acsf2	Acyl-CoA synthetase family member 2, mitochondrial	MGEEICACIR	Unmodified	553;555	0.0343262	1.01649		11.0742	0.569071	5.55759	0.0513869	11.2675	11.5215	10.4337	5.66665	6.69153	4.3146	21.9697	21.9095	20.9086	20.678	21.0959	19.7789	18.9924	18.9685	17.8069	16.6208	17.2943	15.3079	0.0275982	0.0328007	0.036454	0.0615691	Acetylation;ATP-binding;Completeproteome;Fattyacidmetabolism;Ligase;Lipidmetabolism;Mitochondrion;Nucleotide-binding;Referenceproteome;Transitpeptide	mitochondrion	cellular ketone metabolic process;cellular lipid metabolic process;cellular metabolic process;cellular process;lipid metabolic process;metabolic process;organic acid metabolic process;primary metabolic process;small molecule metabolic process		AMP-binding;AMP-binding_C			NaN	NaN	NaN	NaN
Q569Z5	Ddx46	Probable ATP-dependent RNA helicase DDX46	SWVQCGISMK	Unmodified	377	0.0344054	0.764544		12.1788	0.394789	7.21418	0.0324161	12.4376	11.7244	12.3744	8.02688	7.51151	6.10415	21.0404	20.741	21.1861	18.9732	19.0388	18.8943	18.2248	17.8285	18.3621	15.4549	15.4167	14.9511	0.0108118	0.00381423	0.0152757	0.0183637	Acetylation;Alternativesplicing;ATP-binding;Coiledcoil;Completeproteome;Helicase;Hydrolase;mRNAprocessing;mRNAsplicing;Nucleotide-binding;Nucleus;Phosphoprotein;Referenceproteome;RNA-binding	nucleus	biological regulation;cellular metabolic process;cellular nitrogen compound metabolic process;cellular process;macromolecule metabolic process;metabolic process;mRNA metabolic process;mRNA processing;nitrogen compound metabolic process;nucleobase-containing compound metabolic process;primary metabolic process;RNA metabolic process;RNA processing;RNA splicing	Spliceosome	DEAD;Helicase_C			4.66±0.24	NA	6.17±2.49	3.45±0.24	0.533364	0.835452	2.54756	5.72236
Q9JK38	Gnpnat1	Glucosamine 6-phosphate N-acetyltransferase	KFDYTVSEENYMCR	Unmodified	179	0.0345278	2.58699		12.755	3.85875	2.07512	0.30253	15.4835	NaN	10.0264	1.99811	NaN	2.15214	19.1547	NaN	19.4623	18.1345	NaN	18.2048	16.7062	NaN	16.2966	12.5184	NaN	12.6981	0.0112648	0.00273575	0.0175519	0.010078	Acyltransferase;Completeproteome;Endosome;Golgiapparatus;Membrane;Referenceproteome;Transferase	endosome, Golgi apparatus	alcohol metabolic process;anatomical structure development;biosynthetic process;carbohydrate metabolic process;cellular metabolic process;cellular nitrogen compound metabolic process;cellular process;developmental process;metabolic process;nitrogen compound metabolic process;nucleobase-containing compound metabolic process;nucleotide-sugar metabolic process;primary metabolic process;small molecul…	Amino sugar and nucleotide sugar metabolism	Acetyltransf_7			15.36±0.39	17.92±7.89	12.12±6.23	8.07±0.55
Q61233	Lcp1	Plastin-2	HVIPMNPNTDDLFNAVGDGIVLCK	Unmodified	164	0.0345714	2.55165		12.0708	0.656418	2.40192	0.0543805	11.3565	12.6475	12.2085	0.865922	3.19992	3.13992	21.6483	21.2202	21.3247	20.5397	20.4047	20.1793	18.6838	18.4322	18.4785	13.7007	15.4858	15.2322	0.010431	0.00893647	0.00722617	0.065228	Acetylation;Actin-binding;Calcium;Celljunction;Cellmembrane;Cellprojection;Completeproteome;Cytoplasm;Cytoskeleton;Directproteinsequencing;Membrane;Metal-binding;Phosphoprotein;Referenceproteome;Repeat	cytoskeleton, plasma membrane	anatomical structure morphogenesis;biological regulation;cell activation;cell motility;cellular component assembly;cellular component disassembly;cellular component movement;cellular component organization;cellular process;cytoskeleton organization;developmental process;extracellular matrix organization;extracellular structure organization;immune system process;locomotion;organelle organization;r…		CH;EF-hand_7	S-nitrosylation_C(31)		3.02±0.18	29.32±14.33	25.81±13.79	7.62±0.36
Q9QZQ8	H2afy	Core histone macro-H2A.1	FVIHCNSPVWGADK	Unmodified	273	0.0346395	1.46156		13.1052	1.40997	4.97206	0.107589	13.7919	11.4834	14.0402	7.18776	4.21386	3.51455	22.7403	22.8413	23.1334	21.1256	21.7198	22.0879	20.0963	19.8949	20.5193	17.4349	17.2132	17.309	0.0089127	0.0224334	0.0157998	0.00642002	Acetylation;Alternativesplicing;Chromatinregulator;Chromosome;Completeproteome;DNA-binding;Isopeptidebond;Methylation;Nucleosomecore;Nucleus;Phosphoprotein;Referenceproteome;Ublconjugation	cytoskeleton, nucleus	biological regulation;cellular component assembly;cellular component organization;cellular macromolecular complex assembly;cellular process;chromatin modification;chromatin organization;chromosome organization;establishment of localization;macromolecular complex assembly;organelle organization;regulation of gene expression, epigenetic;regulation of organelle organization;regulation of protein mod…	Systemic lupus erythematosus	Histone;Macro			NaN	NaN	NaN	NaN	0.71088	6.81365	9.42404	16.1688
P54729	Nub1	NEDD8 ultimate buster 1	CQIAETFGFQENYIK	Unmodified	115	0.0347133	3.13983		10.8293	3.94336	1.32664	0.364137	9.45076	7.76032	15.2769	NaN	1.9361	0.717177	18.7503	17.8466	17.1629	16.7793	15.8477	15.7206	15.4901	14.2754	14.6915	NaN	10.1852	8.60753	0.0444329	0.0358685	0.0416564	0.118725	3D-structure;Coiledcoil;Completeproteome;Nucleus;Referenceproteome;Repeat	nucleus	biological regulation;catabolic process;cellular metabolic process;cellular process;macromolecule metabolic process;macromolecule modification;metabolic process;primary metabolic process;protein metabolic process;protein modification by small protein conjugation or removal;protein modification process;proteolysis;proteolysis involved in cellular protein catabolic process		UBA			NA	11.94±5.8	8.43±5.1	39.13±2.88
Q9D1M0	Sec13	Protein SEC13 homolog	DVAWAPSIGLPTSTIASCSQDGR	Unmodified	234	0.0348767	3.33111		8.09517	2.09154	0.928594	0.258369	9.90883	5.80721	8.56946	NaN	1.4246	0.432587	18.7368	18.9786	18.3652	17.0881	17.0586	16.4812	15.5522	14.9589	14.9498	NaN	10.946	8.63466	0.0165288	0.0202771	0.0227799	0.166937	Acetylation;Completeproteome;Cytoplasmicvesicle;Endoplasmicreticulum;ER-Golgitransport;Membrane;mRNAtransport;Nuclearporecomplex;Nucleus;Phosphoprotein;Proteintransport;Referenceproteome;Repeat;Translocation;Transport;WDrepeat	cytosol	cellular process;establishment of localization;Golgi vesicle transport;nucleobase-containing compound transport;protein transport;transport;vesicle-mediated transport	Protein processing in endoplasmic reticulum;RNA transport	WD40			16.93±0.73	15.65±7.3	16.57±9.01	4.69±0.3	1.05848	1.82681	2.70423	6.2257
Q99PV0	Prpf8	Pre-mRNA-processing-splicing factor 8	GSELQLPFQACLK	Unmodified	1896	0.0349474	-0.735691		11.4852	0.826019	19.0932	0.0719205	12.0504	11.8679	10.5372	19.3732	18.8132	NaN	20.2049	20.688	20.1354	17.5646	17.6186	17.6432	17.3373	17.7954	17.0496	15.5074	15.5091	NaN	0.0147962	0.00228322	0.0216239	7.76177e-05	Acetylation;Completeproteome;mRNAprocessing;mRNAsplicing;Nucleus;Phosphoprotein;Referenceproteome;Ribonucleoprotein;RNA-binding;Spliceosome	nucleus	cellular component assembly;cellular component organization;cellular macromolecular complex assembly;cellular metabolic process;cellular nitrogen compound metabolic process;cellular process;macromolecular complex assembly;macromolecule metabolic process;metabolic process;mRNA metabolic process;mRNA processing;nitrogen compound metabolic process;nucleobase-containing compound metabolic process;pri…	Spliceosome	JAB;PRO8NT;PROCN;PROCT;PRP8_domainIV;RRM_4;U5_2-snRNA_bdg;U6-snRNA_bdg			NA	8.38±4.19	8.67±6.73	NA	0.435686	1.04075	2.73957	6.06788
Q6P2K6	Smek1	Serine/threonine-protein phosphatase 4 regulatory subunit 3A	HAFLALCALR	Unmodified	541	0.0351172	1.809		11.1997	1.13885	3.32502	0.101686	10.8134	10.3043	12.4815	4.27784	NaN	2.37219	20.2928	20.4534	20.729	18.7094	18.46	19.5409	17.2488	17.3316	17.9192	14.2255	NaN	14.1779	0.0107659	0.0299401	0.0208862	0.00236996	Acetylation;Alternativesplicing;Completeproteome;Cytoplasm;Cytoskeleton;Nucleus;Phosphoprotein;Referenceproteome	nucleus	biological regulation;cellular metabolic process;cellular process;macromolecule metabolic process;macromolecule modification;metabolic process;phosphorus metabolic process;primary metabolic process;protein dephosphorylation;protein metabolic process;protein modification process		SMK-1			NA	3.92±2.16	7.64±2.98	13.02±1.09
Q99LP6	Grpel1	GrpE protein homolog 1, mitochondrial	LYGIQGFCK	Unmodified	108	0.0351788	1.15306		13.7761	1.53382	6.21805	0.111339	12.1359	15.1749	14.0176	7.00092	NaN	5.43519	21.7256	17.7357	17.9635	19.9728	15.5453	16.4309	18.8696	15.2529	15.3467	16.2412	NaN	12.31	0.117059	0.135294	0.125021	0.194722	Acetylation;Chaperone;Completeproteome;Mitochondrion;Referenceproteome;Transitpeptide	mitochondrion	cellular metabolic process;cellular process;macromolecule metabolic process;metabolic process;primary metabolic process;protein folding;protein metabolic process		GrpE			1.89±0.12	7.49±3.52	2.48±1.06	4.24±0.46
P29351	Ptpn6	Tyrosine-protein phosphatase non-receptor type 6	CVPYWPEVGTQR	Unmodified	361	0.0351948	1.21781		10.3837	1.20483	4.49358	0.116031	9.85513	11.7625	9.53354	NaN	3.83478	5.15238	21.9229	21.8876	21.9222	19.8472	19.8536	19.5832	18.7296	18.9804	18.6759	NaN	15.2053	15.3809	0.0009211	0.00780822	0.00864759	0.00811922	Alternativesplicing;Completeproteome;Cytoplasm;Directproteinsequencing;Diseasemutation;Hydrolase;Nucleus;Phosphoprotein;Proteinphosphatase;Referenceproteome;Repeat;SH2domain	plasma membrane	anatomical structure development;anatomical structure formation involved in morphogenesis;biological adhesion;biological regulation;cell adhesion;cell cycle;cell development;cell differentiation;cell killing;cell proliferation;cellular metabolic process;cellular process;developmental process;immune system process;macromolecule metabolic process;macromolecule modification;metabolic process;mitotic…	Adherens junction;B cell receptor signaling pathway;Jak-STAT signaling pathway;Leishmaniasis;Natural killer cell mediated cytotoxicity;T cell receptor signaling pathway	SH2;Y_phosphatase			NA	2.93±0.64	10.83±2.61	NA
Q8BKC5	Ipo5	Importin-5	VAAAESMPLLLECAR	Unmodified	733	0.0354133	-0.757575		9.86083	0.599501	16.6713	0.0607962	9.18719	10.3357	10.0596	17.5084	15.8341	NaN	20.8353	20.8415	20.014	18.4563	17.9652	17.4193	17.5301	17.7246	16.8536	16.2201	15.555	NaN	0.0231467	0.0289042	0.0263214	0.0296016	Acetylation;Alternativesplicing;Completeproteome;Cytoplasm;Nucleus;Phosphoprotein;Proteintransport;Referenceproteome;Repeat;Transport	nucleus	biological regulation;cellular process;establishment of localization;nuclear transport;nucleocytoplasmic transport;protein targeting;protein transport;regulation of transport;response to chemical stimulus;response to endogenous stimulus;response to stimulus;transport		HEAT			13.44±0.59	3.29±1.45	7.95±3.89	NA
Q8CI11	Gnl3	Guanine nucleotide-binding protein-like 3	CPQIEEAVIQSGSK	Unmodified	156	0.0354248	-1.37016		18.9525	3.74199	49.9365	0.19744	18.2823	15.5909	22.9843	44.0568	37.8005	67.9523	20.0885	20.1654	19.3579	17.3069	17.2546	16.7064	17.9283	17.7287	17.6134	16.9623	16.5361	17.7907	0.0224286	0.0194642	0.00897225	0.0373152	Acetylation;Alternativesplicing;Coiledcoil;Completeproteome;GTP-binding;Nucleotide-binding;Nucleus;Phosphoprotein;Referenceproteome	nucleus	biological regulation;cell proliferation;cellular process;metabolic process;ribosome biogenesis	Ribosome biogenesis in eukaryotes	GN3L_Grn1;MMR_HSR1			NA	8.28±4.23	3.41±1.53	NA
Q8BTM8	Flna	Filamin-A	DGSCGVAYVVQEPGDYEVSVK	Unmodified	2293	0.035641	1.70448		7.7786	0.0741825	2.4072	0.00953674	7.83106	7.72615	NaN	2.09338	2.72103	NaN	19.9827	20.185	15.2513	17.8749	17.9083	12.059	16.4257	16.6069	NaN	12.3274	12.7484	NaN	0.151135	0.211163	0.00775766	0.0237433	Acetylation;Actin-binding;Alternativesplicing;Ciliumbiogenesis/degradation;Completeproteome;Cytoplasm;Cytoskeleton;Isopeptidebond;Phosphoprotein;Referenceproteome;Repeat;Ublconjugation	cytoskeleton, Golgi apparatus	anatomical structure formation involved in morphogenesis;anatomical structure morphogenesis;biological adhesion;biological regulation;cell adhesion;cell morphogenesis;cellular component assembly;cellular component morphogenesis;cellular component organization;cellular localization;cellular membrane organization;cellular process;cytoskeleton organization;developmental process;endosome transport;es…	Focal adhesion;MAPK signaling pathway	CH;Filamin			0.5±0.26	NA	NA	2.24±0.3	0.0576739	4.31301	3.75263	5.32639
P17742	Ppia	Peptidyl-prolyl cis-trans isomerase A	KITISDCGQL	Unmodified	161	0.0357677	2.35893		9.36983	1.17399	2.15709	0.125295	8.59828	10.7209	8.79031	1.53374	0.991838	3.94569	24.437	23.2629	23.8101	23.1839	22.0087	22.6993	21.0269	20.205	20.4349	17.1794	15.3674	18.0938	0.024647	0.0260975	0.0206287	0.0822032	Acetylation;Completeproteome;Cyclosporin;Cytoplasm;Directproteinsequencing;Glycoprotein;Isomerase;Isopeptidebond;Phosphoprotein;Referenceproteome;Rotamase;Secreted;Ublconjugation	cytosol	biological regulation;cell differentiation;cellular component organization;cellular metabolic process;cellular process;developmental process;macromolecule metabolic process;macromolecule modification;metabolic process;organelle organization;peptidyl-amino acid modification;primary metabolic process;protein folding;protein metabolic process;protein modification process;regulation of transport		Pro_isomerase	S-nitrosylation_C(161)		4.62±0.61	4.22±1.11	4.07±0.27	7.87±0.36
Q61553	Fscn1	Fascin	NASCYFDIEWCDRR	Unmodified	334;341	0.0361274	-2.98994		9.85215	1.76783	80.1374	0.179436	NaN	11.1022	8.60211	NaN	60.2748	100	NaN	19.3621	19.8685	NaN	10.3728	NaN	NaN	16.3608	16.4591	NaN	10.9743	13.7601	0.018255	NaN	0.0042358	0.159281	Acetylation;Actin-binding;Celljunction;Cellprojection;Completeproteome;Cytoplasm;Cytoskeleton;Directproteinsequencing;Phosphoprotein;Referenceproteome	cytosol	cell motility;cellular component assembly;cellular component movement;cellular component organization;cellular process;cytoskeleton organization;locomotion;organelle organization		Fascin			NaN	NaN	NaN	NaN
Q91WM3	Rrp9	U3 small nucleolar RNA-interacting protein 2	NSVCIIPLR	Unmodified	460	0.0365153	3.82246		11.4272	0.0307591	0.869744	0.00269176	11.4489	11.4054	NaN	0.547189	1.1923	NaN	19.2629	20.1587	NaN	17.0849	17.5719	NaN	16.3116	17.2012	NaN	9.57907	11.1991	NaN	0.0321363	0.0198726	0.0375406	0.110263	Completeproteome;Nucleus;Phosphoprotein;Referenceproteome;Repeat;Ribonucleoprotein;RNA-binding;rRNAprocessing;WDrepeat	nucleus	cellular metabolic process;cellular nitrogen compound metabolic process;cellular process;macromolecule metabolic process;metabolic process;nitrogen compound metabolic process;nucleobase-containing compound metabolic process;primary metabolic process;RNA metabolic process;RNA processing;rRNA processing		WD40			NaN	NaN	NaN	NaN
Q9CPU0	Glo1	Lactoylglutathione lyase	GFGHIGIAVPDVYSACK	Unmodified	139	0.0367407	2.99772		10.8603	1.08344	1.81437	0.0997613	11.0831	11.8151	9.68284	1.22307	0.555102	3.66494	20.6455	20.3509	21.3478	19.5481	19.3462	20.523	17.6414	17.451	18.1263	13.2125	11.8612	15.8068	0.0246448	0.0317731	0.0196277	0.147148	3D-structure;Acetylation;Completeproteome;Disulfidebond;Glutathionylation;Lyase;Metal-binding;Phosphoprotein;Referenceproteome;Zinc	cytosol	amine metabolic process;biological regulation;carbohydrate metabolic process;cell differentiation;cellular aldehyde metabolic process;cellular amino acid metabolic process;cellular ketone metabolic process;cellular metabolic process;cellular nitrogen compound metabolic process;cellular process;developmental process;metabolic process;nitrogen compound metabolic process;organic acid metabolic proce…	MAPK signaling pathway - yeast;Pyruvate metabolism	Glyoxalase			2.73±0.24	24.52±10.23	11.02±5.78	3.96±0.3	0.811136	2.96228	2.62521	12.1419
P42209	Sept1	Septin-1	ENIPFAVVGSCEVVR	Unmodified	231	0.036878	2.19835		11.96	1.3339	2.95216	0.111531	11.9793	10.6165	13.2841	3.11954	4.489	1.24793	20.8064	20.9009	19.4485	19.5206	19.8972	18.7135	17.9291	17.8272	16.7419	14.5638	15.486	12.4073	0.039864	0.0312098	0.0376007	0.111646	Cellcycle;Celldivision;Completeproteome;Cytoplasm;Cytoskeleton;GTP-binding;Nucleotide-binding;Phosphoprotein;Referenceproteome	cytoskeleton	cell division;cellular component assembly;cellular component organization;cellular process;cytoskeleton organization;establishment of localization;organelle assembly;organelle organization	Bacterial invasion of epithelial cells	Septin			NA	3.28±1.08	7.6±3.54	NA
D3YXK2	Safb	Scaffold attachment factor B1	ILDILGETCK	Unmodified	225	0.0369689	2.50849		9.66013	2.94537	1.78385	0.3049	8.3039	13.0393	7.63719	NaN	1.10476	2.46294	20.8324	21.0427	20.0784	19.2251	19.6314	18.6439	17.3674	18.3052	16.4822	NaN	13.1473	13.3364	0.0245531	0.0258951	0.0524378	0.0100975	Acetylation;Coiledcoil;Completeproteome;DNA-binding;Isopeptidebond;Nucleus;Phosphoprotein;Referenceproteome;Repressor;RNA-binding;Transcription;Transcriptionregulation;Ublconjugation	nucleus	biological regulation;biosynthetic process;cellular metabolic process;cellular nitrogen compound metabolic process;cellular process;growth;hormone metabolic process;macromolecule metabolic process;metabolic process;nitrogen compound metabolic process;nucleobase-containing compound metabolic process;primary metabolic process;response to stimulus;RNA metabolic process;signal transduction		SAP			0.55±0.13	0.87±0.39	0.9±0.11	0.63±0.2	1.23248	1.13218	1.51235	7.53973
Q8VCT3	Rnpep	Aminopeptidase B	ISTILFGAAYTCLEAATGR	Unmodified	369	0.037012	2.32269		8.69348	2.77007	1.74009	0.318637	10.8302	5.56379	9.68646	1.25307	2.2271	NaN	18.13	17.1336	16.7663	16.7075	15.5525	14.9406	15.0885	13.0484	13.5454	10.4073	10.0963	NaN	0.0406854	0.057028	0.0765657	0.0214504	Acetylation;Aminopeptidase;Completeproteome;Hydrolase;Metal-binding;Metalloprotease;Protease;Referenceproteome;Secreted;Zinc	extracellular	biosynthetic process;cellular alkene metabolic process;cellular ketone metabolic process;cellular lipid metabolic process;cellular metabolic process;cellular process;lipid metabolic process;metabolic process;organic acid metabolic process;primary metabolic process;small molecule metabolic process		Leuk-A4-hydro_C;Peptidase_M1			NaN	NaN	NaN	NaN
Q9WVJ2	Psmd13	26S proteasome non-ATPase regulatory subunit 13	CAWGQQPDLAANEAQLLR	Unmodified	253	0.0372	3.68367		7.30273	2.38768	0.671742	0.326957	8.37489	8.96639	4.56691	1.06482	NaN	0.278664	19.4918	16.4896	19.5324	17.6845	14.7084	17.7523	16.0402	13.1458	15.1472	11.1467	NaN	9.26907	0.0943095	0.103987	0.100296	0.130065	Acetylation;Completeproteome;Directproteinsequencing;Proteasome;Referenceproteome	cytosol	cellular process;macromolecule metabolic process;metabolic process;primary metabolic process;protein metabolic process;proteolysis	Proteasome	PCI			1.41±0.36	15.88±5.26	2.78±2.16	NA
P31230	Aimp1	Aminoacyl tRNA synthase complex-interacting multifunctional protein 1	IWEQIQPDLHTNAECVATYK	Unmodified	282	0.0372364	1.64736		12.7649	2.05841	4.31841	0.161255	11.1963	15.0957	12.0027	6.38285	2.60798	3.96439	20.5194	20.2821	20.7007	18.6431	18.6982	19.0608	17.5318	17.7904	17.8266	14.7686	13.4754	14.4624	0.0102397	0.0120704	0.00907495	0.0474734	Acetylation;Angiogenesis;Apoptosis;Carbohydratemetabolism;Celladhesion;Completeproteome;Cytokine;Cytoplasm;Cytoplasmicvesicle;Directproteinsequencing;Endoplasmicreticulum;Glucosemetabolism;Golgiapparatus;Inflammatoryresponse;Nucleus;Proteinbiosynthesis;Referenceproteome;RNA-binding;Secreted;tRNA-binding	extracellular	alcohol metabolic process;anatomical structure formation involved in morphogenesis;biological adhesion;biological regulation;biosynthetic process;carbohydrate metabolic process;cell adhesion;cell communication;cell death;cell motility;cell-cell signaling;cellular component movement;cellular metabolic process;cellular process;death;developmental process;immune system process;locomotion;macromolecu…		tRNA_bind			3.17±0.31	8.15±7.9	9.37±4.59	2.3±0.21
P23198	Cbx3	Chromobox protein homolog 3	LTWHSCPEDEAQ	Unmodified	177	0.037434	1.50506		10.5845	3.76368	3.66143	0.355583	8.92686	14.8925	7.93424	3.39435	4.6961	2.89385	22.3593	22.507	21.4421	21.3582	22.084	20.1842	19.0085	19.9923	17.9056	16.5273	17.741	15.1157	0.0261021	0.0452015	0.0550333	0.0798169	Acetylation;Biologicalrhythms;Chromatinregulator;Completeproteome;Directproteinsequencing;Nucleus;Phosphoprotein;Referenceproteome;Repeat;Repressor;Transcription;Transcriptionregulation	nucleus	biological regulation;biosynthetic process;cellular component organization;cellular metabolic process;cellular nitrogen compound metabolic process;cellular process;chromatin modification;chromatin organization;chromosome organization;macromolecule metabolic process;metabolic process;nitrogen compound metabolic process;nucleobase-containing compound metabolic process;organelle organization;primary…		Chromo;Chromo_shadow			0.26±0.11	3.39±1.67	1.45±0.26	1.15±0.18	1.37374	1.58914	1.79489	17.3699
P05213	Tuba1b	Tubulin alpha-1B chain	AVCMLSNTTAIAEAWAR	Unmodified	376	0.0376709	2.29562		6.92998	2.53613	1.49914	0.365965	9.61153	6.60848	4.56993	0.709993	2.25641	1.53103	19.6452	19.7616	20.5588	17.6149	17.8216	18.23	16.4119	15.9407	16.1746	10.4872	12.3847	12.2229	0.0248784	0.0174976	0.0145652	0.089922	Acetylation;Completeproteome;Cytoplasm;Cytoskeleton;Directproteinsequencing;GTP-binding;Isopeptidebond;Methylation;Microtubule;Nitration;Nucleotide-binding;Phosphoprotein;Referenceproteome;Ublconjugation	cytoskeleton	cellular component assembly;cellular component organization;cellular macromolecular complex assembly;cellular metabolic process;cellular process;cytoskeleton organization;macromolecular complex assembly;macromolecule metabolic process;metabolic process;organelle organization;primary metabolic process;protein complex assembly;protein folding;protein metabolic process;protein polymerization;respons…	Gap junction;Pathogenic Escherichia coli infection;Phagosome	Tubulin;Tubulin_C	S-nitrosylation_C(295)		NA	NA	NaN	NaN	0.506163	5.88485	4.77489	17.82
P08249	Mdh2	Malate dehydrogenase, mitochondrial	GYLGPEQLPDCLK	Unmodified	89	0.0405882	1.02725		7.47672	0.536986	3.73845	0.0718211	8.06843	7.34139	7.02035	3.62768	2.8698	4.71787	23.399	23.2985	23.3763	21.3083	21.3985	21.4833	19.8888	19.6407	19.649	16.5768	16.3176	17.1473	0.00225645	0.00409014	0.00714308	0.0254472	Acetylation;Completeproteome;Directproteinsequencing;Glycoprotein;Mitochondrion;NAD;Oxidoreductase;Referenceproteome;Transitpeptide;Tricarboxylicacidcycle	mitochondrion	carbohydrate metabolic process;catabolic process;cellular ketone metabolic process;cellular metabolic process;cellular nitrogen compound metabolic process;cellular process;cofactor metabolic process;heterocycle metabolic process;macromolecule metabolic process;macromolecule modification;metabolic process;nitrogen compound metabolic process;nucleobase-containing compound metabolic process;nucleoba…	Carbon fixation in photosynthetic organisms;Citrate cycle (TCA cycle);Glyoxylate and dicarboxylate metabolism;Pyruvate metabolism	Ldh_1_C;Ldh_1_N	S-nitrosylation_C(89)		1.45±0.21	0.6±0.26	1.17±0.12	1.62±0.38	0.961028	0.476667	1.75998	4.83633
Q9DCW4	Etfb	Electron transfer flavoprotein subunit beta	EIIAVSCGPSQCQETIR	Unmodified	66;71	0.0408284	0.837749		10.834	1.97131	6.00928	0.181955	9.64169	13.1094	9.75093	6.42856	5.56743	6.03185	23.6658	22.7123	22.9288	22.6192	21.7902	21.7969	20.4375	19.9837	19.7185	18.7557	17.706	17.8354	0.0216372	0.0216007	0.0181377	0.0316238	Acetylation;Completeproteome;Directproteinsequencing;Electrontransport;FAD;Flavoprotein;Methylation;Mitochondrion;Phosphoprotein;Referenceproteome;Transport	mitochondrion	metabolic process		ETF	S-nitrosylation_C(42)		NaN	NaN	NaN	NaN
Q922D8	Mthfd1	C-1-tetrahydrofolate synthase, cytoplasmic	GDLNDCFIPCTPK	Unmodified	143;147	0.0410714	-0.693325		10.7851	0.649008	17.5029	0.0601762	11.064	10.0433	11.2481	19.8915	16.8613	15.7558	23.4149	23.3974	22.6098	20.9466	20.8629	19.8454	20.408	20.2344	19.6297	18.9368	18.5611	17.4267	0.0198721	0.0298295	0.020336	0.0429411	Acetylation;Amino-acidbiosynthesis;ATP-binding;Completeproteome;Cytoplasm;Directproteinsequencing;Histidinebiosynthesis;Hydrolase;Ligase;Methioninebiosynthesis;Multifunctionalenzyme;NADP;Nucleotide-binding;One-carbonmetabolism;Oxidoreductase;Phosphoprotein;Purinebiosynthesis;Referenceproteome	cytosol	amine metabolic process;anatomical structure development;anatomical structure formation involved in morphogenesis;biological regulation;biosynthetic process;cellular amino acid metabolic process;cellular aromatic compound metabolic process;cellular ketone metabolic process;cellular metabolic process;cellular nitrogen compound metabolic process;cellular process;cofactor metabolic process;developme…	One carbon pool by folate	FTHFS;THF_DHG_CYH;THF_DHG_CYH_C			NaN	NaN	NaN	NaN	1.44555	3.28438	5.65434	13.8515
Q8VCW8	Acsf2	Acyl-CoA synthetase family member 2, mitochondrial	TGDIALMDEQGFCK	Unmodified	503	0.0411257	1.37506		12.3104	0.111652	4.77054	0.0090697	12.2315	12.3894	NaN	5.25358	4.2875	NaN	20.8579	21.0869	NaN	19.619	20.1739	NaN	18.0148	18.2649	NaN	15.4463	15.6934	NaN	0.00772098	0.0197207	0.00974915	0.0112221	Acetylation;ATP-binding;Completeproteome;Fattyacidmetabolism;Ligase;Lipidmetabolism;Mitochondrion;Nucleotide-binding;Referenceproteome;Transitpeptide	mitochondrion	cellular ketone metabolic process;cellular lipid metabolic process;cellular metabolic process;cellular process;lipid metabolic process;metabolic process;organic acid metabolic process;primary metabolic process;small molecule metabolic process		AMP-binding;AMP-binding_C			1.63±0.18	0.18±0.1	4.31±0.56	2.08±0.27
P59325	Eif5	Eukaryotic translation initiation factor 5	LCTFILK	Unmodified	138	0.0417333	3.42227		15.481	2.39468	2.05159	0.154685	14.0946	18.2461	14.1022	3.84271	0.400813	1.91125	19.6506	19.7527	18.645	17.9287	17.972	16.7741	17.043	17.589	16.0383	13.2835	10.0149	11.0926	0.0316386	0.0386968	0.0465702	0.145292	Completeproteome;GTP-binding;Initiationfactor;Nucleotide-binding;Phosphoprotein;Proteinbiosynthesis;Referenceproteome	cytosol	biological regulation;regulation of translation	RNA transport	eIF-5_eIF-2B;W2			1.82±0.34	6.24±3.84	7.94±4.85	2.36±0.19	1.62206	3.01835	4.67298	17.5422
Q9Z130	Hnrnpdl	Heterogeneous nuclear ribonucleoprotein D-like	RGFCFITYTDEEPVKK	Unmodified	158	0.041848	1.73003		17.6272	1.74613	5.34578	0.0990588	18.8619	16.3925	NaN	6.03931	4.65225	NaN	19.7272	19.4712	NaN	18.4895	17.9045	NaN	17.6223	17.1206	NaN	14.5299	13.5473	NaN	0.00923601	0.0227322	0.0204218	0.0494921	Acetylation;Activator;Completeproteome;Cytoplasm;Directproteinsequencing;DNA-binding;Methylation;Nucleus;Phosphoprotein;Referenceproteome;Repeat;Repressor;RNA-binding;Transcription;Transcriptionregulation	nucleus	biological regulation;biosynthetic process;cellular metabolic process;cellular nitrogen compound metabolic process;cellular process;macromolecule metabolic process;metabolic process;mRNA metabolic process;nitrogen compound metabolic process;nucleobase-containing compound metabolic process;primary metabolic process;RNA metabolic process		RRM_1			14.73±1.55	2.5±0.97	10.1±3.63	2.65±0.39	0.436293	6.86006	7.515	21.1594
Q60668	Hnrnpd	Heterogeneous nuclear ribonucleoprotein D0	GFCFITFKEEEPVK	Unmodified	207	0.0418983	3.85243		15.2178	3.72745	1.86534	0.24494	12.4105	19.4469	13.796	4.60512	0.420883	0.570029	20.9026	17.7085	18.7016	19.7362	16.1829	17.8805	18.0834	15.6581	16.0581	15.3636	8.29662	10.434	0.085566	0.0991031	0.078329	0.318904	Acetylation;Alternativesplicing;Biologicalrhythms;Completeproteome;Cytoplasm;Directproteinsequencing;DNA-binding;Methylation;Nucleus;Phosphoprotein;Referenceproteome;Repeat;Ribonucleoprotein;RNA-binding;Transcription;Transcriptionregulation	nucleus	biological regulation;biosynthetic process;cellular metabolic process;cellular nitrogen compound metabolic process;cellular process;macromolecule metabolic process;metabolic process;mRNA metabolic process;nitrogen compound metabolic process;nucleobase-containing compound metabolic process;primary metabolic process;regulation of translation;RNA metabolic process		CBFNT;RRM_1			NaN	NaN	NaN	NaN	0.22823	4.40543	5.91922	8.92832
P23492	Pnp	Purine nucleoside phosphorylase	HCGLRVFGFSLITNK	Unmodified	231	0.0419665	-0.813431		12.2063	0.916528	21.4779	0.0750865	11.3495	12.0967	13.1727	23.1701	NaN	19.7857	19.4235	17.8156	18.9646	17.0867	15.1856	16.7798	16.458	14.9543	16.244	15.3573	NaN	14.7604	0.0442105	0.0624197	0.0512075	0.0280283	Acetylation;Completeproteome;Cytoplasm;Cytoskeleton;Directproteinsequencing;Glycosyltransferase;Polymorphism;Referenceproteome;Transferase	cytosol	biological regulation;biosynthetic process;catabolic process;cellular component organization;cellular metabolic compound salvage;cellular metabolic process;cellular nitrogen compound metabolic process;cellular process;heterocycle metabolic process;metabolic process;mitochondrion organization;nitrogen compound metabolic process;nucleobase-containing compound catabolic process;nucleobase-containing…	Nicotinate and nicotinamide metabolism;Purine metabolism;Pyrimidine metabolism	PNP_UDP_1			NaN	NaN	NaN	NaN
Q07076	Anxa7	Annexin A7	VLIEILCTR	Unmodified	260	0.0421364	1.54058		14.4663	3.58105	5.0943	0.247544	16.6198	16.4467	10.3325	7.40625	3.79232	4.08432	18.0928	20.4287	19.8286	17.1078	19.2356	19.0366	15.766	18.0838	16.7112	13.4637	14.5706	14.483	0.0623696	0.0636652	0.0691511	0.043418	Acetylation;Annexin;Calcium;Calcium/phospholipid-binding;Completeproteome;Referenceproteome;Repeat	cytosol, nucleus, plasma membrane	autophagy;behavior;behavioral interaction between organisms;biological regulation;catabolic process;cell differentiation;cell proliferation;cellular component organization;cellular homeostasis;cellular ion homeostasis;cellular metabolic process;cellular process;developmental process;homeostatic process;membrane fusion;membrane organization;metabolic process;multicellular organismal process;multi-…		Annexin	S-nitrosylation_C(338)		4.25±0.51	3.16±1.76	8.2±6.55	2.45±0.24	1.17195	5.43313	2.60412	21.7956
Q9Z130	Hnrnpdl	Heterogeneous nuclear ribonucleoprotein D-like	RGFCFITYTDEEPVK	Unmodified	158	0.0422022	2.2601		14.6449	1.19058	3.53636	0.0812965	13.7163	15.9871	14.2312	5.0998	4.17626	1.33302	20.2713	20.059	19.5057	18.9737	18.5377	18.0212	17.6181	17.6653	16.9143	14.7558	14.0176	11.8114	0.0198169	0.0257587	0.0241749	0.113243	Acetylation;Activator;Completeproteome;Cytoplasm;Directproteinsequencing;DNA-binding;Methylation;Nucleus;Phosphoprotein;Referenceproteome;Repeat;Repressor;RNA-binding;Transcription;Transcriptionregulation	nucleus	biological regulation;biosynthetic process;cellular metabolic process;cellular nitrogen compound metabolic process;cellular process;macromolecule metabolic process;metabolic process;mRNA metabolic process;nitrogen compound metabolic process;nucleobase-containing compound metabolic process;primary metabolic process;RNA metabolic process		RRM_1			14.73±1.55	2.5±0.97	10.1±3.63	2.65±0.39	0.998445	4.07643	4.39909	14.0827
Q9CQV8	Ywhab	14-3-3 protein beta/alpha	IEAELQDICNDVLELLDK	Unmodified	94	0.0423771	4.03192		8.46655	1.96921	0.713839	0.232588	10.7388	7.25651	7.40434	0.213288	NaN	1.21439	20.1716	19.7589	21.9815	19.0025	18.3857	21.2501	17.1164	16.083	18.337	10.1326	NaN	14.9041	0.0572859	0.0771298	0.0656795	0.269521	3D-structure;Acetylation;Alternativeinitiation;Completeproteome;Cytoplasm;Directproteinsequencing;Nitration;Phosphoprotein;Referenceproteome	cytosol	biological regulation;cellular component assembly;cellular component organization;cellular process;establishment of localization;macromolecular complex assembly;protein complex assembly;protein targeting;protein transport;regulation of protein modification process;regulation of transport;transport	Cell cycle;Neurotrophin signaling pathway;Oocyte meiosis	37694			NaN	NaN	NaN	NaN	0.278621	1.01881	2.09666	3.7569
Q99J10	Ctu1	Cytoplasmic tRNA 2-thiolation protein 1	AGATCVSQCDLSPVAE	Unmodified	409;413	0.0425814	1.15224		13.9588	1.49744	6.26236	0.107275	12.9	15.0177	NaN	6.25849	6.26623	NaN	19.3701	18.734	NaN	16.9888	16.431	NaN	16.6148	16.2335	NaN	13.084	12.5281	NaN	0.0236085	0.0236041	0.0164159	0.0306949	Completeproteome;Cytoplasm;Phosphoprotein;Referenceproteome;RNA-binding;Transferase;tRNA-binding;tRNAprocessing	cytosol	cellular metabolic process;cellular nitrogen compound metabolic process;cellular process;macromolecule metabolic process;macromolecule modification;metabolic process;nitrogen compound metabolic process;nucleobase-containing compound metabolic process;primary metabolic process;protein metabolic process;protein modification by small protein conjugation or removal;protein modification process;RNA me…	Sulfur relay system	ATP_bind_3			NaN	NaN	NaN	NaN
P07901	Hsp90aa1	Heat shock protein HSP 90-alpha	VFIMDNCEELIPEYLNFIR	Unmodified	375	0.0426207	4.55244		7.87891	2.09759	0.495751	0.266228	9.41405	8.7338	5.48888	NaN	0.86846	0.123042	18.5169	17.3997	19.3847	16.6589	14.9588	17.4033	15.2505	14.0143	15.2788	NaN	8.12406	7.73844	0.0539828	0.0766814	0.0486285	0.03438	Acetylation;ATP-binding;Cellmembrane;Chaperone;Completeproteome;Cytoplasm;Directproteinsequencing;Membrane;Nucleotide-binding;Phosphoprotein;Referenceproteome;S-nitrosylation;Stressresponse;Ublconjugation	cytosol	biological regulation;biosynthetic process;cell death;cell motility;cellular component assembly;cellular component movement;cellular component organization;cellular macromolecular complex assembly;cellular membrane organization;cellular metabolic process;cellular nitrogen compound metabolic process;cellular process;death;establishment of localization;locomotion;macromolecular complex assembly;mac…	Antigen processing and presentation;NOD-like receptor signaling pathway;Pathways in cancer;Plant-pathogen interaction;Progesterone-mediated oocyte maturation;Prostate cancer;Protein processing in endoplasmic reticulum	HATPase_c;HSP90			3.13±0.39	NA	NA	16.38±0.97	1.06532	0.0121809	0.812039	3.68151
Q8BKC5	Ipo5	Importin-5	STACQMLVCYAK	Unmodified	682;687	0.0426961	-0.57001		8.08889	0.690394	11.9857	0.0853509	8.13345	7.3773	8.75593	11.6194	11.7841	12.5536	21.0505	21.2817	22.1321	18.9965	18.6035	19.575	17.5529	17.6315	18.7507	16.0693	15.6993	16.7747	0.0265065	0.0256419	0.0372678	0.0337645	Acetylation;Alternativesplicing;Completeproteome;Cytoplasm;Nucleus;Phosphoprotein;Proteintransport;Referenceproteome;Repeat;Transport	nucleus	biological regulation;cellular process;establishment of localization;nuclear transport;nucleocytoplasmic transport;protein targeting;protein transport;regulation of transport;response to chemical stimulus;response to endogenous stimulus;response to stimulus;transport		HEAT			NaN	NaN	NaN	NaN	1.6552	2.14627	3.54584	15.6625
Q9ES52	Inpp5d	Phosphatidylinositol 3,4,5-trisphosphate 5-phosphatase 1	AYALCVLFR	Unmodified	46	0.0428671	1.64229		10.8257	1.0226	3.6063	0.0944604	11.39	11.4419	9.64532	2.58031	4.6323	NaN	18.8694	18.8517	18.189	16.969	16.9042	16.2222	15.9097	15.8994	14.9613	11.7304	12.5405	NaN	0.0208096	0.0247766	0.034933	0.0472028	Alternativesplicing;Apoptosis;Cellmembrane;Completeproteome;Cytoplasm;Directproteinsequencing;Hydrolase;Immunity;Membrane;Phosphoprotein;Referenceproteome;Repeat;SH2domain;SH3-binding	cytosol	biological regulation;cell death;cellular lipid metabolic process;cellular metabolic process;cellular process;death;immune system process;lipid metabolic process;metabolic process;multicellular organismal process;phosphorus metabolic process;primary metabolic process;response to stimulus;signal transduction	B cell receptor signaling pathway;Fc epsilon RI signaling pathway;Fc gamma R-mediated phagocytosis;Insulin signaling pathway;Phosphatidylinositol signaling system	Exo_endo_phos;SH2			NaN	NaN	NaN	NaN
P80318	Cct3	T-complex protein 1 subunit gamma	IPGGIIEDSCVLR	Unmodified	213	0.0433191	1.7415		8.90011	0.806562	2.9249	0.0906239	8.59883	9.81394	8.28755	4.65163	2.53967	1.5834	21.5757	23.0161	21.2347	19.5154	20.5707	19.1707	18.1657	19.8161	17.7666	15.158	15.3086	13.2129	0.0430929	0.0369293	0.0584707	0.0802829	3D-structure;Acetylation;ATP-binding;Chaperone;Completeproteome;Cytoplasm;Directproteinsequencing;Disulfidebond;Nucleotide-binding;Phosphoprotein;Referenceproteome	cytosol	cell recognition;cellular component assembly;cellular component organization;cellular metabolic process;cellular process;macromolecule metabolic process;metabolic process;primary metabolic process;protein folding;protein metabolic process		Cpn60_TCP1	S-nitrosylation_C(173)		3.95±0.37	4±1.09	1.7±0.25	1.63±0.36	1.21131
Q91WM1	Strbp	Spermatid perinuclear RNA-binding protein	CLNALASLR	Unmodified	195	0.0433846	2.60985		12.5838	0.481399	2.13701	0.0382554	12.2434	NaN	12.9242	1.57092	NaN	2.70311	19.073	NaN	18.0698	17.2352	NaN	16.5693	16.2315	NaN	15.3176	11.2658	NaN	11.3996	0.0381968	0.027858	0.0409663	0.00834822	Alternativesplicing;Completeproteome;Cytoplasm;Cytoskeleton;Developmentalprotein;Differentiation;DNA-binding;Referenceproteome;Repeat;RNA-binding;Spermatogenesis	cytoskeleton	anatomical structure development;behavior;cell development;cellular process;developmental process;multicellular organismal development;multicellular organismal process;response to abiotic stimulus;response to external stimulus;response to stimulus		dsrm;DZF			NaN	NaN	NaN	NaN	1.09661	3.73517	4.73854	18.9294
Q99KR7	Ppif	Peptidyl-prolyl cis-trans isomerase F, mitochondrial	IVITDCGQLS	Unmodified	202	0.0435027	2.21079		10.3263	1.15051	2.62928	0.111416	10.1591	11.5512	9.26847	1.12539	4.68154	2.08092	20.8813	21.3294	20.3486	19.8112	20.4691	19.6689	17.7367	18.3926	17.0574	13.3541	16.1214	14.1126	0.023546	0.0213626	0.0376579	0.098418	Acetylation;Apoptosis;Completeproteome;Cyclosporin;Isomerase;Mitochondrion;Necrosis;Referenceproteome;Rotamase;S-nitrosylation;Transitpeptide	mitochondrion	biological regulation;cell death;cellular component organization;cellular membrane organization;cellular metabolic process;cellular process;death;macromolecule metabolic process;macromolecule modification;membrane organization;metabolic process;mitochondrion organization;organelle organization;peptidyl-amino acid modification;primary metabolic process;protein folding;protein metabolic process;pro…	Toxoplasmosis	Pro_isomerase	S-nitrosylation_C(103)		0.77±0.29	1.2±0.77	3.47±1.47	NA	1.05002	5.8475	8.0344	18.9709
P97310	Mcm2	DNA replication licensing factor MCM2	VRGDINVLLCGDPGTAK	Unmodified	522	0.0435508	1.73199		16.9176	6.6829	5.10943	0.395027	24.4333	14.6751	11.6443	7.53079	4.17321	3.62429	18.7782	19.3694	20.1936	16.7575	17.439	18.2471	17.1493	16.8298	17.2699	13.1394	12.9178	13.5142	0.0365553	0.0426573	0.0133127	0.0228544	Acetylation;ATP-binding;Cellcycle;Completeproteome;Directproteinsequencing;DNA-binding;DNAreplication;Helicase;Hydrolase;Metal-binding;Nucleotide-binding;Nucleus;Phosphoprotein;Referenceproteome;Zinc;Zinc-finger	nucleus	cell cycle;cellular component assembly;cellular component organization;cellular macromolecular complex assembly;cellular metabolic process;cellular nitrogen compound metabolic process;cellular process;chromatin organization;chromosome organization;DNA geometric change;DNA metabolic process;macromolecular complex assembly;macromolecule metabolic process;metabolic process;nitrogen compound metaboli…	Cell cycle;Cell cycle - yeast;DNA replication;Meiosis - yeast	MCM;MCM_N;MCM2_N			NA	11.89±4.86	8.17±2.23	NA
P80316	Cct5	T-complex protein 1 subunit epsilon	IAILTCPFEPPKPK	Unmodified	253	0.0437391	-0.772334		8.55357	1.1265	14.5848	0.131699	7.39627	9.64651	8.61792	14.7883	16.0879	12.8782	22.8677	22.9241	20.5508	20.4807	20.3894	18.1404	19.2215	19.6966	17.1443	17.9541	18.0065	15.3823	0.0612383	0.0673915	0.0726353	0.0876569	Acetylation;ATP-binding;Chaperone;Completeproteome;Cytoplasm;Cytoskeleton;Directproteinsequencing;Nucleotide-binding;Phosphoprotein;Referenceproteome	cytosol	cell recognition;cellular metabolic process;cellular process;macromolecule metabolic process;metabolic process;multi-organism process;primary metabolic process;protein folding;protein metabolic process;response to biotic stimulus;response to stimulus		Cpn60_TCP1			4.84±0.08	0.37±0.19	0.84±0.23	25.92±0.57	1.30007
Q00PI9	Hnrnpul2	Heterogeneous nuclear ribonucleoprotein U-like protein 2	TIEECEVILMVGLPGSGK	Unmodified	450	0.0437419	3.33127		14.2874	3.05223	1.48511	0.21363	16.4457	12.1292	NaN	0.998804	1.97141	NaN	18.7945	18.1127	NaN	17.3397	16.8711	NaN	16.4495	15.2558	NaN	10.7086	11.2352	NaN	0.0261254	0.0193712	0.0532449	0.0339378	Completeproteome;Nucleus;Phosphoprotein;Referenceproteome	nucleus			SAP;SPRY			2.79±0.31	10.59±4.92	8.76±1.48	NA
Q9CZ13	Uqcrc1	Cytochrome b-c1 complex subunit 1, mitochondrial	VASEQSSHATCTVGVWIDAGSR	Unmodified	69	0.0439781	2.64869		10.1145	3.23596	1.70382	0.319931	11.6329	12.3121	6.39861	2.41363	0.994018	NaN	19.7791	19.2854	18.4886	18.172	17.5728	16.788	16.8538	16.4531	14.6179	12.8346	10.9347	NaN	0.0339419	0.0396364	0.0746282	0.113039	Acetylation;Completeproteome;Directproteinsequencing;Electrontransport;Membrane;Mitochondrion;Mitochondrioninnermembrane;Referenceproteome;Respiratorychain;Transitpeptide;Transport	mitochondrion	cellular metabolic process;cellular process;generation of precursor metabolites and energy;metabolic process;response to chemical stimulus;response to stimulus	Alzheimer's disease;Cardiac muscle contraction;Huntington's disease;Oxidative phosphorylation;Parkinson's disease	Peptidase_M16;Peptidase_M16_C	NA_C(268)		9.75±1.44	16.21±6.17	NA	8.32±1.55
Q9JK23	Psmg1	Proteasome assembly chaperone 1	TPESTCSLSSPFLR	Unmodified	183	0.0466105	-0.969843		6.53031	0.820297	12.7726	0.125614	7.14947	6.84151	5.59995	11.6151	NaN	13.9301	21.0512	18.6223	19.4633	18.7822	16.7073	17.1219	17.3522	14.855	15.388	15.8544	NaN	14.4946	0.0625724	0.0626101	0.0828978	0.0633645	Acetylation;Chaperone;Completeproteome;Cytoplasm;Endoplasmicreticulum;Referenceproteome	cytosol	cell proliferation;cellular component assembly;cellular component organization;cellular macromolecular complex assembly;cellular process;macromolecular complex assembly;protein complex assembly					15.79±1.31	NA	8.76±5.44	21.92±3.23
P09411	Pgk1	Phosphoglycerate kinase 1	TGQATVASGIPAGWMGLDCGTESSK	Unmodified	316	0.0468571	0.967261		8.30774	1.21759	4.28384	0.146561	7.96975	9.65861	7.29485	3.40551	5.21644	4.22956	21.4071	21.1843	19.865	19.4341	19.6134	17.6572	17.8776	17.9588	16.1973	14.6081	15.4299	13.1562	0.0400356	0.0572109	0.0573316	0.0799628	3D-structure;Acetylation;ATP-binding;Completeproteome;Cytoplasm;Directproteinsequencing;Glycolysis;Kinase;Nucleotide-binding;Phosphoprotein;Referenceproteome;Transferase	cytosol, extracellular	alcohol metabolic process;carbohydrate metabolic process;catabolic process;cellular metabolic process;cellular process;generation of precursor metabolites and energy;metabolic process;phosphorus metabolic process;primary metabolic process;small molecule metabolic process	Carbon fixation in photosynthetic organisms;Glycolysis / Gluconeogenesis	PGK	NA_C(50)		4.42±0.17	7.13±3.55	8.52±1.52	2.99±0.16
Q8C1B7	Sept11	Septin-11	IHACLYFIAPTGHSLK	Unmodified	150	0.048	3.38802		11.5033	1.18511	1.1837	0.103024	10.6653	12.3413	NaN	0.736314	1.63108	NaN	20.5882	19.4269	NaN	18.4442	17.0294	NaN	17.5219	16.5985	NaN	11.3694	11.1151	NaN	0.0410427	0.0564037	0.0382729	0.0159947	Acetylation;Alternativesplicing;Cellcycle;Celldivision;Celljunction;Cellprojection;Coiledcoil;Completeproteome;Cytoplasm;Cytoskeleton;Directproteinsequencing;GTP-binding;Nucleotide-binding;Referenceproteome;Synapse	cytoskeleton	cell cycle;cell division;cellular component assembly;cellular component organization;cellular process;macromolecular complex assembly;protein complex assembly		Septin			NA	NA	NA	NA	1.3134	9.02055	11.5006	20.4618
Q501J6	Ddx17	Probable ATP-dependent RNA helicase DDX17	GVEICIATPGR	Unmodified	221	0.0481675	2.2319		15.0549	1.31908	3.91717	0.0876182	16.569	14.1543	14.4414	7.56804	1.85062	2.33286	22.1607	23.2985	22.9588	20.18	21.1408	21.2522	19.8286	20.698	20.3921	16.5696	15.4119	15.8645	0.0256112	0.0282634	0.0217182	0.0365812	Alternativesplicing;ATP-binding;Completeproteome;Helicase;Hydrolase;Isopeptidebond;Nucleotide-binding;Nucleus;Phosphoprotein;Referenceproteome;RNA-binding;Transcription;Transcriptionregulation;Ublconjugation	nucleus	anatomical structure development;biological regulation;biosynthetic process;cellular metabolic process;cellular nitrogen compound metabolic process;cellular process;developmental process;macromolecule metabolic process;metabolic process;mRNA metabolic process;mRNA processing;nitrogen compound metabolic process;nucleobase-containing compound metabolic process;post-embryonic development;primary met…		DEAD;Helicase_C			NaN	NaN	NaN	NaN	1.83621	2.10227	4.20459	14.84
Q6P5E4	Uggt1	UDP-glucose:glycoprotein glucosyltransferase 1	DFNLDGAPYGYTPFCDSR	Unmodified	1386	0.0489741	-0.899853		36.3976	0.793022	68.0086	0.0217877	36.9584	NaN	35.8369	64.2635	NaN	71.7538	16.1189	NaN	17.3437	13.6206	NaN	13.2345	15.3485	NaN	16.5034	14.4672	NaN	14.5795	0.0517631	0.0203323	0.0512772	0.00546761	Completeproteome;Endoplasmicreticulum;Glycoprotein;Glycosyltransferase;Phosphoprotein;Referenceproteome;Signal;Transferase	endoplasmatic reticulum	carbohydrate metabolic process;cellular metabolic process;cellular process;macromolecule metabolic process;macromolecule modification;metabolic process;primary metabolic process;protein glycosylation;protein metabolic process;protein modification process	Protein processing in endoplasmic reticulum	UDP-g_GGTase			NaN	NaN	NaN	NaN
Q99P88	Nup155	Nuclear pore complex protein Nup155	CITDTLQELVNQSK	Unmodified	974	0.0490722	-2.17614		3.83871	0.567186	19.9658	0.147754	4.45731	3.71569	3.34313	7.43291	26.9336	25.5309	18.9482	19.1438	18.7309	15.8742	16.2844	15.9271	14.5263	14.4482	13.8773	12.2357	14.8446	14.3827	0.0109047	0.0139209	0.0248048	0.100731	Completeproteome;Disulfidebond;Glycoprotein;Membrane;mRNAtransport;Nuclearporecomplex;Nucleus;Phosphoprotein;Proteintransport;Referenceproteome;Translocation;Transport	nucleus	cellular component organization;cellular membrane organization;cellular process;establishment of localization;membrane organization;nuclear transport;nucleobase-containing compound transport;nucleocytoplasmic transport;protein targeting;protein transport;transport	RNA transport	Nucleoporin_C;Nucleoporin_N			7.96±0.32	5.98±2.19	6.24±2.19	2.09±0.37	0	1.05401	1.19334	7.48569
O35226	Psmd4	26S proteasome non-ATPase regulatory subunit 4	VLESTMVCVDNSEYMR	Unmodified	9	0.0493744	2.14182		11.4793	3.42868	2.66418	0.298685	14.2506	12.5422	7.645	3.54476	1.7836	NaN	18.3423	19.0616	17.6755	16.8654	17.9193	15.4857	15.7532	16.2598	14.0809	12.0993	12.1362	NaN	0.0377572	0.0728319	0.0742117	0.00215314	Alternativesplicing;Completeproteome;Phosphoprotein;Proteasome;Referenceproteome;Repeat	cytosol	catabolic process;cellular metabolic process;cellular process;macromolecule metabolic process;metabolic process;primary metabolic process;protein metabolic process;proteolysis;proteolysis involved in cellular protein catabolic process	Proteasome	UIM			NaN	NaN	NaN	NaN	0.771734	1.23924	3.83745	7.13827
P25206	Mcm3	DNA replication licensing factor MCM3	GVVCIDEFDK	Unmodified	407	0.0494829	1.17291		9.39189	1.04208	4.23324	0.110956	10.5909	8.70456	8.8802	3.39344	NaN	5.07303	21.7824	22.1125	22.3586	20.0281	20.2252	20.7473	18.7048	18.7218	18.9995	15.1968	NaN	16.5214	0.0130915	0.018277	0.00879678	0.0590596	Acetylation;ATP-binding;Cellcycle;Completeproteome;DNA-binding;DNAreplication;Glycoprotein;Helicase;Hydrolase;Nucleotide-binding;Nucleus;Phosphoprotein;Referenceproteome	nucleus	cell cycle;cellular metabolic process;cellular nitrogen compound metabolic process;cellular process;DNA metabolic process;macromolecule metabolic process;metabolic process;nitrogen compound metabolic process;nucleobase-containing compound metabolic process;primary metabolic process	Cell cycle;Cell cycle - yeast;DNA replication;Meiosis - yeast	MCM;MCM_N			NA	1.55±0.76	4.59±2.36	NA	0	0.149876	3.4984	5.58888
Q9JM76	Arpc3	Actin-related protein 2/3 complex subunit 3	WWTCFVK	Unmodified	162	0.0497255	1.34711		6.70286	1.04076	2.68067	0.15527	7.74148	6.70713	5.65998	NaN	2.08388	3.27747	18.8222	19.9236	20.8695	17.4502	18.784	19.6155	15.2472	16.1256	16.8105	NaN	13.2298	14.7323	0.0515623	0.0586745	0.0487912	0.0759906	Acetylation;Actin-binding;Cellprojection;Completeproteome;Cytoplasm;Cytoskeleton;Directproteinsequencing;Phosphoprotein;Referenceproteome	nucleus	biological regulation;cellular component organization;cellular process;cytoskeleton organization;organelle organization;regulation of organelle organization	Bacterial invasion of epithelial cells;Fc gamma R-mediated phagocytosis;Pathogenic Escherichia coli infection;Regulation of actin cytoskeleton;Shigellosis	P21-Arc			1.7±0.23	NA	1.64±0.81	1.75±0.3
P16045	Lgals1	Galectin-1	FNAHGDANTIVCNTK	Unmodified	61	0.0499704	-0.729728		12.2412	1.83811	20.2268	0.150158	11.0456	14.3577	11.3202	18.7181	19.3051	22.6572	22.7097	23.6351	21.7159	20.0498	20.8611	18.6425	19.7001	21.0586	18.7462	17.9313	18.7976	16.8712	0.0423065	0.0565491	0.0585877	0.0540013	3D-structure;Acetylation;Apoptosis;Completeproteome;Extracellularmatrix;Lectin;Referenceproteome;Secreted	extracellular	biological adhesion;biological regulation;cell activation;cell adhesion;cell death;cell differentiation;cellular homeostasis;cellular process;death;developmental process;homeostatic process;immune system process;multicellular organismal process;response to chemical stimulus;response to drug;response to stimulus;response to stress;signal transduction		Gal-bind_lectin	S-nitrosylation_C(43)		9.77±1.37	3.56±2.27	1.78±0.24	23.35±0.44
P17742	Ppia	Peptidyl-prolyl cis-trans isomerase A	HTGPGILSMANAGPNTNGSQFFICTAK	Unmodified	115	0.04999	3.11428		10.5572	3.2604	1.78456	0.308834	10.9553	13.6002	7.11596	0.735353	4.07319	0.545129	21.0111	19.9359	20.1446	19.6864	19.0006	18.5665	17.9882	17.2685	16.4383	12.6097	14.4429	11.0552	0.0279981	0.0295865	0.0450105	0.133497	Acetylation;Completeproteome;Cyclosporin;Cytoplasm;Directproteinsequencing;Glycoprotein;Isomerase;Isopeptidebond;Phosphoprotein;Referenceproteome;Rotamase;Secreted;Ublconjugation	cytosol	biological regulation;cell differentiation;cellular component organization;cellular metabolic process;cellular process;developmental process;macromolecule metabolic process;macromolecule modification;metabolic process;organelle organization;peptidyl-amino acid modification;primary metabolic process;protein folding;protein metabolic process;protein modification process;regulation of transport		Pro_isomerase	S-nitrosylation_C(161)		1.96±0.18	10.87±4.68	11.77±6.34	2.68±0.34	1.16313	3.22963	3.52123	14.2928
Q61598	Gdi2	Rab GDP dissociation inhibitor beta	TDDYLDQPCCETINR	Unmodified	202;203	0.0502178	-0.992339		8.19292	0.238941	16.7292	0.0291643	8.28018	8.37596	7.92261	12.4807	15.8841	21.8229	23.6939	24.7104	23.7055	21.4473	22.5811	21.3116	20.2244	21.259	20.1667	18.6374	20.1763	19.4707	0.0242778	0.0320056	0.0299106	0.0396503	Acetylation;Alternativesplicing;Completeproteome;Cytoplasm;Directproteinsequencing;GTPaseactivation;Membrane;Phosphoprotein;Referenceproteome	Golgi apparatus	biological regulation;cellular process;establishment of localization;protein transport;response to stimulus;signal transduction;transport;vesicle-mediated transport		GDI	NA_C(17)		NaN	NaN	NaN	NaN
Q8C3J5	Dock2	Dedicator of cytokinesis protein 2	DVFSISTLVCSTK	Unmodified	607	0.05024	-0.954642		9.49728	1.19383	18.4185	0.125703	10.8228	9.16236	8.50667	16.4438	NaN	20.3932	18.9183	18.1493	18.5643	16.4934	15.5105	16.2577	15.8757	14.8398	15.1373	14.1482	NaN	14.2929	0.0207563	0.0318983	0.0348959	0.00719506	Acetylation;Completeproteome;Cytoplasm;Cytoskeleton;Guanine-nucleotidereleasingfactor;Membrane;Phosphoprotein;Referenceproteome;SH3domain	cytoskeleton	biological regulation;cell activation;cell proliferation;cell recognition;cellular component organization;cellular localization;cellular membrane organization;cellular process;cytoskeleton organization;endocytosis;establishment of localization;establishment or maintenance of cell polarity;immune system process;localization;locomotion;membrane invagination;membrane organization;organelle organizat…	Chemokine signaling pathway;Fc gamma R-mediated phagocytosis	Ded_cyto;DOCK-C2;SH3_1			NA	3.99±1.82	17.3±11.1	NA
Q5EG47	Prkaa1	5'-AMP-activated protein kinase catalytic subunit alpha-1	TSCGSPNYAAPEVISGR	Unmodified	185	0.0502538	-0.865983		49.2493	3.79773	89.6274	0.0771123	NaN	51.9347	46.5639	NaN	89.513	89.7418	NaN	18.439	19.2003	NaN	15.8743	16.3459	NaN	18.5507	19.0017	NaN	18.9678	19.4749	0.0286042	0.0206996	0.0169846	0.0186549	ATP-binding;Autophagy;Biologicalrhythms;Cholesterolbiosynthesis;Cholesterolmetabolism;Chromatinregulator;Completeproteome;Cytoplasm;Fattyacidbiosynthesis;Fattyacidmetabolism;Kinase;Lipidbiosynthesis;Lipidmetabolism;Magnesium;Metal-binding;Nucleotide-binding;Nucleus;Phosphoprotein;Referenceproteome;Serine/threonine-proteinkinase;Steroidbiosynthesis;Steroidmetabolism;Sterolbiosynthesis;Sterolmetabo…	nucleus	alcohol metabolic process;autophagy;biological regulation;biosynthetic process;carbohydrate metabolic process;catabolic process;cell communication;cellular component assembly;cellular component organization;cellular ketone metabolic process;cellular lipid metabolic process;cellular metabolic process;cellular nitrogen compound metabolic process;cellular process;chromatin modification;chromatin org…	Adipocytokine signaling pathway;Hypertrophic cardiomyopathy (HCM);Insulin signaling pathway;mTOR signaling pathway;Regulation of autophagy	Pkinase	NA_C(308)		NA	11.23±3.62	6.03±2.96	NA
Q8VDD5	Myh9	Myosin-9	ADFCIIHYAGK	Unmodified	569	0.0502626	1.17475		13.2461	1.97336	6.01693	0.148977	12.6062	11.6721	15.46	4.0686	6.462	7.52018	22.1156	21.6381	21.6848	20.4451	19.8808	19.9997	19.3222	18.7183	19.2337	15.8857	16.0253	16.3794	0.0120682	0.0147935	0.0170826	0.0158104	Acetylation;Actin-binding;ATP-binding;Calmodulin-binding;Celladhesion;Cellshape;Coiledcoil;Completeproteome;Cytoplasm;Cytoskeleton;Directproteinsequencing;Motorprotein;Myosin;Nucleotide-binding;Phosphoprotein;Referenceproteome;Ublconjugation	cytoskeleton	anatomical structure formation involved in morphogenesis;anatomical structure morphogenesis;biological adhesion;biological regulation;cell adhesion;cell differentiation;cell morphogenesis;cell motility;cellular component morphogenesis;cellular component movement;cellular component organization;cellular membrane organization;cellular process;cytokinesis;cytoskeleton organization;developmental proc…	Tight junction;Viral myocarditis	IQ;Myosin_head;Myosin_N;Myosin_tail_1			NA	NA	NaN	NaN	1.0569	8.86997	9.69966	25.9049
Q60631	Grb2	Growth factor receptor-bound protein 2	VLNEECDQNWYK	Unmodified	32	0.0503061	1.5857		8.48688	1.21424	3.029	0.143073	7.89585	9.88348	7.6813	4.24165	3.2247	1.62066	21.2036	20.9469	20.9934	19.9648	19.9837	19.9009	17.6595	17.7582	17.4062	15.4681	15.0763	13.9772	0.00649808	0.00217506	0.0103119	0.0520808	3D-structure;Acetylation;Alternativesplicing;Completeproteome;Cytoplasm;Directproteinsequencing;Endosome;Golgiapparatus;Nucleus;Phosphoprotein;Referenceproteome;Repeat;SH2domain;SH3domain	nucleus, plasma membrane	aging;anatomical structure formation involved in morphogenesis;anatomical structure morphogenesis;biological regulation;cell differentiation;cellular component assembly;cellular component organization;cellular membrane organization;cellular metabolic process;cellular process;developmental process;endocytosis;establishment of localization;macromolecular complex assembly;macromolecule metabolic pro…	Acute myeloid leukemia;B cell receptor signaling pathway;Chemokine signaling pathway;Chronic myeloid leukemia;Dorso-ventral axis formation;Endometrial cancer;ErbB signaling pathway;Fc epsilon RI signaling pathway;Focal adhesion;Gap junction;Glioma;GnRH signaling pathway;Hepatitis C;Insulin signaling pathway;Jak-STAT signaling pathway;MAPK signaling pathway;MAPK signaling pathway - fly;Natural kil…	SH2;SH3_1			NA	5.28±1.14	13.13±2.52	12.33±1.38	0.358498	0.775215	0.982485	6.79722
Q08093	Cnn2	Calponin-2	YCPQGSAADGAPAGDGQGEAPEYLAYCQEEAGY	Unmodified	274;299	0.0503689	1.07735		10.4474	1.75416	4.9443	0.167904	9.25042	12.461	9.63082	4.33755	NaN	5.55106	18.5585	16.9937	16.4115	17.5065	16.433	15.6627	15.2642	14.1812	13.1814	13.0435	NaN	11.574	0.0641029	0.0560084	0.0733114	0.084419	Acetylation;Actin-binding;Calmodulin-binding;Completeproteome;Referenceproteome;Repeat	cytoskeleton	anatomical structure development;biological regulation;cellular component organization;cellular process;cytoskeleton organization;developmental process;organelle organization;regulation of transport;response to abiotic stimulus;response to external stimulus;response to stimulus;response to stress		Calponin;CH			NaN	NaN	NaN	NaN
Q9QZE5	Copg1	Coatomer subunit gamma-1	HPSAVTACNLDLENLVTDSNR	Unmodified	325	0.763141	0	FL only	10.0505	3.63435	NaN	0.361608	9.36392	13.9792	6.80845	NaN	NaN	NaN	18.3696	17.8677	18.646	15.6171	13.9464	15.555	15.0947	15.2463	14.8712	NaN	NaN	NaN	0.021567	0.0629781	0.0125207	NaN	Completeproteome;Cytoplasm;Cytoplasmicvesicle;ER-Golgitransport;Golgiapparatus;Membrane;Proteintransport;Referenceproteome;Repeat;Transport	Golgi apparatus	cellular component movement;cellular process;cytoskeleton-dependent intracellular transport;establishment of localization;protein transport;transport;vesicle-mediated transport		Adaptin_N;COP-gamma_platf			35.1±4.75	NA	NA	NA
Q8R2U0	Seh1l	Nucleoporin SEH1	HMGLMLATCSADGIVR	Unmodified	133	0.763522	0	FL only	11.8433	0.682408	NaN	0.0576196	12.3338	12.1322	11.064	NaN	NaN	NaN	20.1695	19.7121	19.5231	17.8956	17.5738	17.0956	17.3401	16.8556	16.5162	NaN	NaN	NaN	0.0167844	0.0229737	0.0244957	NaN	Alternativesplicing;Cellcycle;Celldivision;Centromere;Chromosome;Chromosomepartition;Completeproteome;Kinetochore;Mitosis;mRNAtransport;Nuclearporecomplex;Nucleus;Proteintransport;Referenceproteome;Repeat;Translocation;Transport;WDrepeat	nucleus	biological regulation;cell division;cellular component organization;cellular process;cytokine production;cytoskeleton organization;establishment of localization;multicellular organismal process;multi-organism process;nucleobase-containing compound transport;nucleus organization;organelle organization;protein transport;response to biotic stimulus;response to stimulus;response to stress;transport	RNA transport	WD40			NaN	NaN	NA	NA	0.570755	12.4423	17.8053	36.9491
P11983	Tcp1	T-complex protein 1 subunit alpha	ICDDELILIK	Unmodified	357	0.765626	0	FL only	10.5272	1.76418	NaN	0.167583	9.6574	9.36686	12.5574	NaN	NaN	NaN	21.1612	21.5879	20.6393	19.2035	19.0245	18.5526	17.9355	18.3135	17.8395	NaN	NaN	NaN	0.022485	0.017766	0.013899	NaN	Acetylation;Alternativesplicing;ATP-binding;Chaperone;Completeproteome;Cytoplasm;Cytoskeleton;Directproteinsequencing;Nucleotide-binding;Phosphoprotein;Referenceproteome	cytoskeleton, cytosol, Golgi apparatus, nucleus	biological regulation;cell recognition;cellular metabolic process;cellular process;establishment of localization;interspecies interaction between organisms;macromolecule metabolic process;metabolic process;multi-organism process;primary metabolic process;protein folding;protein metabolic process;protein transport;transport		Cpn60_TCP1	S-nitrosylation_C(147)		2.38±0.25	1.84±0.71	3.34±0.21	0.97±0.18	0.0118501	7.47936	7.49215	9.06689
E9PVA8	Gcn1l1	eIF-2-alpha kinase activator GCN1	ILDVASLEALNECSR	Unmodified	2647	0.780286	0	FL only	6.14619	1.88524	NaN	0.306732	8.28544	4.72754	5.42559	NaN	NaN	NaN	18.0714	17.5668	17.946	15.2241	14.5218	13.0102	14.6029	13.2339	13.8224	NaN	NaN	NaN	0.014709	0.0793806	0.0494542	NaN	Completeproteome;Proteomicsidentification;Referenceproteome	cytosol			DUF3554			1.5±0.2	5.23±3.06	8.07±2.84	0±0
Q1HFZ0	Nsun2	tRNA (cytosine(34)-C(5))-methyltransferase	ILDMCAAPGSK	Unmodified	184	0.780485	0	FL only	10.6686	0.754654	NaN	0.0707357	9.79862	11.1461	11.0612	NaN	NaN	NaN	20.1589	20.4297	19.9712	18.0207	18.4407	17.5233	16.9564	17.4348	16.9639	NaN	NaN	NaN	0.0114185	0.0255207	0.01601	NaN	Acetylation;Alternativesplicing;Cellcycle;Celldivision;Completeproteome;Cytoplasm;Cytoskeleton;Methyltransferase;Mitosis;Nucleus;Phosphoprotein;Referenceproteome;RNA-binding;S-adenosyl-L-methionine;Transferase;tRNA-binding;tRNAprocessing	cytoskeleton, nucleus	anatomical structure development;cell development;cell division;cellular component organization;cellular metabolic process;cellular nitrogen compound metabolic process;cellular process;developmental process;macromolecule metabolic process;macromolecule modification;metabolic process;mitosis;nitrogen compound metabolic process;nuclear division;nucleobase-containing compound metabolic process;one-c…		Nol1_Nop2_Fmu			NA	7.76±0.7	5.51±0.39	NA	0.496967	1.65453	1.2656	18.8734
Q8R060	Zwilch	Protein zwilch homolog	GDLDFAEQLWCR	Unmodified	352	0.795104	0	FL only	9.00561	3.26292	NaN	0.362321	12.4143	8.69134	5.9112	NaN	NaN	NaN	17.0015	17.4985	17.2196	14.6552	14.3865	14.5195	14.1828	14.1054	13.2271	NaN	NaN	NaN	0.0144503	0.00925261	0.03836	NaN	Cellcycle;Celldivision;Centromere;Chromosome;Completeproteome;Kinetochore;Mitosis;Phosphoprotein;Referenceproteome	nucleus	biological regulation;cell division;cellular component organization;cellular process;mitosis;nuclear division;organelle fission;organelle organization;regulation of cell cycle;regulation of mitotic cell cycle		DUF2352			NaN	NaN	NaN	NaN
Q9R099	Tbl2	Transducin beta-like protein 2	FVGSCGFTPDVK	Unmodified	243	0.796555	0	FL only	10.9872	0.764591	NaN	0.069589	10.1231	11.576	11.2626	NaN	NaN	NaN	17.9032	19.2024	18.7559	15.847	17.535	16.5942	14.7529	16.2691	15.7779	NaN	NaN	NaN	0.0354501	0.0507751	0.0495901	NaN	Completeproteome;Phosphoprotein;Referenceproteome;Repeat;WDrepeat	endoplasmatic reticulum	biological regulation;cell communication;cellular process;response to chemical stimulus;response to external stimulus;response to extracellular stimulus;response to starvation;response to stimulus;response to stress;signal transduction		WD40			8.64±0.76	15.01±3.82	4±0.64	9.6±1.11
P67984	Rpl22	60S ribosomal protein L22	FTLDCTHPVEDGIMDAANFEQFLQER	Unmodified	25	0.797802	0	FL only	5.06471	1.22397	NaN	0.241666	6.26989	5.10147	3.82278	NaN	NaN	NaN	17.9707	15.9991	18.035	16.0731	14.246	15.6073	14.0687	11.7817	13.382	NaN	NaN	NaN	0.0667618	0.062018	0.0897361	NaN	Completeproteome;Heparin-binding;Referenceproteome;Ribonucleoprotein;Ribosomalprotein;RNA-binding	cytosol	biosynthetic process;cell activation;cell differentiation;cellular metabolic process;cellular process;developmental process;immune system process;macromolecule metabolic process;metabolic process;primary metabolic process;protein metabolic process;translation	Ribosome	Ribosomal_L22e			3.75±0.13	6.82±2.73	4.44±1.97	4.25±0.42	0.422114	0.337823	2.23384	5.60857
P97355	Sms	Spermine synthase	GDCYQVLIEDCIPVLK	Unmodified	248;256	0.800309	0	FL only	10.735	2.38966	NaN	0.222604	11.2578	12.82	8.12724	NaN	NaN	NaN	18.6704	19.3234	18.5718	16.7257	16.935	16.7731	15.6917	16.5578	15.073	NaN	NaN	NaN	0.021663	0.00652826	0.0472816	NaN	Acetylation;Completeproteome;Directproteinsequencing;Polyaminebiosynthesis;Referenceproteome;Transferase	cytoskeleton, cytosol, endoplasmatic reticulum, endosome, extracellular, Golgi apparatus, lysosom, mitochondrion, nucleus, peroxisome, plasma membrane	amine metabolic process;biosynthetic process;cellular metabolic process;cellular nitrogen compound metabolic process;cellular process;metabolic process;nitrogen compound metabolic process	Arginine and proline metabolism;beta-Alanine metabolism;Cysteine and methionine metabolism;Glutathione metabolism	Spermine_synth			NaN	NaN	NaN	NaN	0.525704	1.10995	1.88231	8.28336
Q99LI7	Cstf3	Cleavage stimulation factor subunit 3	GCVNPMINIEQLWR	Unmodified	176	0.800728	0	FL only	8.28054	3.74916	NaN	0.452768	11.6857	4.26282	8.89311	NaN	NaN	NaN	16.9373	16.2933	17.1075	14.69	14.5028	15.4798	14.0194	11.8041	13.7507	NaN	NaN	NaN	0.0255948	0.0348233	0.0916449	NaN	3D-structure;Acetylation;Completeproteome;mRNAprocessing;Nucleus;Phosphoprotein;Referenceproteome;Repeat	nucleus	cellular metabolic process;cellular nitrogen compound metabolic process;cellular process;macromolecule metabolic process;metabolic process;mRNA metabolic process;mRNA processing;nitrogen compound metabolic process;nucleobase-containing compound metabolic process;primary metabolic process;RNA metabolic process;RNA processing	mRNA surveillance pathway	Suf			NaN	NaN	9.29±0.84	6.88±0.5
Q9EQI8	Mrpl46	39S ribosomal protein L46, mitochondrial	FLLDSDGLSCL	Unmodified	282	0.806859	0	FL only	12.1749	4.7628	NaN	0.391199	8.99699	17.651	9.87669	NaN	NaN	NaN	16.9133	16.6552	17.5363	14.9664	14.0587	14.99	13.5749	14.4332	14.3465	NaN	NaN	NaN	0.0265907	0.0361924	0.0334677	NaN	Acetylation;Completeproteome;Mitochondrion;Referenceproteome;Ribonucleoprotein;Ribosomalprotein;Transitpeptide	mitochondrion			MRP-L46			NA	NA	NA	NA
Q8VE37	Rcc1	Regulator of chromosome condensation	FQDAFCGAYFTFAISR	Unmodified	247	0.811788	0	FL only	13.9833	3.05566	NaN	0.218522	17.5114	12.1817	12.2568	NaN	NaN	NaN	16.8699	17.68	18.2736	14.7601	15.5625	16.4714	14.634	14.8302	15.4339	NaN	NaN	NaN	0.0400179	0.0548917	0.0278558	NaN	Cellcycle;Celldivision;Completeproteome;Cytoplasm;DNA-binding;Guanine-nucleotidereleasingfactor;Methylation;Mitosis;Nucleus;Phosphoprotein;Referenceproteome;Repeat	nucleus	biological regulation;cell division;cellular component assembly;cellular component organization;cellular process;chromosome segregation;cytoskeleton organization;mitosis;nuclear division;organelle assembly;organelle fission;organelle organization;regulation of cell cycle;regulation of mitotic cell cycle;regulation of organelle organization		RCC1			NaN	NaN	NaN	NaN
Q8CIE6	Copa	Coatomer subunit alpha	FPVFNMSYNPAENAVLLCTR	Unmodified	380	0.812003	0	FL only	8.22271	0.910773	NaN	0.110763	9.25159	7.51969	7.89685	NaN	NaN	NaN	16.5068	17.1571	17.7579	13.7886	14.2567	14.8019	13.2127	13.5367	14.214	NaN	NaN	NaN	0.0365047	0.0355081	0.0374188	NaN	Completeproteome;Cytoplasm;Cytoplasmicvesicle;ER-Golgitransport;Golgiapparatus;Hormone;Membrane;Phosphoprotein;Proteintransport;Referenceproteome;Repeat;Secreted;Transport;WDrepeat	extracellular, Golgi apparatus	biological regulation;cellular process;establishment of localization;multicellular organismal process;protein transport;regulation of body fluid levels;secretion;transport;vesicle-mediated transport	Neuroactive ligand-receptor interaction	Coatomer_WDAD;COPI_C;WD40			9.83±0.69	NA	NA	12.38±0.83	1.21926	5.70073	7.31019	10.3234
P57759	Erp29	Endoplasmic reticulum resident protein 29	GQGVYLGMPGCLPAYDALAGEFIK	Unmodified	159	0.814817	0	FL only	10.2267	3.06473	NaN	0.299681	6.70626	12.2994	11.6743	NaN	NaN	NaN	16.7047	17.378	15.5332	14.7145	14.9472	12.4025	12.9065	14.544	12.6137	NaN	NaN	NaN	0.0564463	0.100334	0.0778965	NaN	Completeproteome;Directproteinsequencing;Endoplasmicreticulum;Phosphoprotein;Referenceproteome;Signal	endoplasmatic reticulum	biological regulation;cellular metabolic process;cellular process;establishment of localization;Golgi vesicle transport;macromolecule metabolic process;macromolecule modification;metabolic process;phosphorus metabolic process;primary metabolic process;protein metabolic process;protein modification process;protein phosphorylation;protein transport;regulation of protein modification process;regulat…	Protein processing in endoplasmic reticulum	ERp29;ERp29_N			1.91±0.32	NA	NA	4.36±0.47
O88342	Wdr1	WD repeat-containing protein 1	GPVTDVAYSHDGAFLAVCDASK	Unmodified	507	0.815252	0	FL only	9.83014	3.45643	NaN	0.351615	13.3001	9.80291	6.38741	NaN	NaN	NaN	16.8685	17.5957	17.3832	14.5307	15.3273	15.9556	14.1639	14.3939	13.5098	NaN	NaN	NaN	0.0216358	0.0467616	0.0327109	NaN	Acetylation;Actin-binding;Celljunction;Cellprojection;Completeproteome;Cytoplasm;Cytoskeleton;Directproteinsequencing;Phosphoprotein;Referenceproteome;Repeat;WDrepeat	cytoskeleton	biological regulation;cellular component organization;cellular homeostasis;cellular ion homeostasis;cellular process;cytoskeleton organization;homeostatic process;multicellular organismal process;neurological system process;organelle organization;regulation of organelle organization		WD40			20.26±1.42	8.55±4.59	8.64±4.66	2.1±0.3	0.493727	2.24697	3.78751	14.1627
P28063	Psmb8	Proteasome subunit beta type-8	GMGLSMGSMICGWDK	Unmodified	174	0.817651	0	FL only	9.13423	3.01243	NaN	0.329796	11.5675	10.0703	5.76489	NaN	NaN	NaN	17.7287	18.8252	18.4927	16.4767	17.688	17.0593	14.7942	15.6665	14.4618	NaN	NaN	NaN	0.0306407	0.0354792	0.0415508	NaN	3D-structure;Completeproteome;Cytoplasm;Differentiation;Hydrolase;Immunity;Nucleus;Polymorphism;Protease;Proteasome;Referenceproteome;Threonineprotease;Zymogen	nucleus	catabolic process;cell differentiation;cellular metabolic process;cellular process;developmental process;immune system process;macromolecule metabolic process;metabolic process;primary metabolic process;protein metabolic process;proteolysis;proteolysis involved in cellular protein catabolic process	Proteasome	Proteasome			20.97±0.5	11.31±2.92	8.96±1.72	7.47±0.67
Q91V76		Ester hydrolase C11orf54 homolog	GLTDNFADVQVSVVDCPDLTK	Unmodified	38	0.828512	0	FL only	6.65504	2.24208	NaN	0.336899	7.74148	4.07672	8.14693	NaN	NaN	NaN	19.0195	17.6048	16.1467	16.8532	15.7335	14.5402	15.4445	13.0484	12.6517	NaN	NaN	NaN	0.0816616	0.0736328	0.110171	NaN	Completeproteome;Hydrolase;Metal-binding;Nucleus;Phosphoprotein;Referenceproteome;Zinc	nucleus	metabolic process		DUF1907			1.6±0.26	4.77±1.83	7.98±4.64	2.72±0.26
Q8CIN4	Pak2	Serine/threonine-protein kinase PAK 2	LTDFGFCAQITPEQSK	Unmodified	390	0.838053	0	FL only	9.98526	2.02625	NaN	0.202924	11.7036	7.75089	10.5013	NaN	NaN	NaN	19.0689	19.9181	17.8701	17.5813	18.2282	16.761	16.1535	16.345	14.7788	NaN	NaN	NaN	0.054292	0.0419609	0.0542129	NaN	Acetylation;Allostericenzyme;Apoptosis;ATP-binding;Completeproteome;Cytoplasm;Growthregulation;Kinase;Lipoprotein;Membrane;Nucleotide-binding;Nucleus;Phosphoprotein;Referenceproteome;Serine/threonine-proteinkinase;Transferase;Ublconjugation	cytosol	biological regulation;cell motility;cellular component movement;cellular component organization;cellular metabolic process;cellular process;cytoskeleton organization;locomotion;macromolecule metabolic process;macromolecule modification;metabolic process;organelle organization;peptidyl-amino acid modification;phosphorus metabolic process;primary metabolic process;protein metabolic process;protein …	Axon guidance;ErbB signaling pathway;Focal adhesion;MAPK signaling pathway;Regulation of actin cytoskeleton;Renal cell carcinoma;T cell receptor signaling pathway	PBD;Pkinase			11.13±0.14	10.39±5.1	NA	3.04±0.33	0.810639	6.2514	6.6496	17.957
Q61599	Arhgdib	Rho GDP-dissociation inhibitor 2	LSLVCDSAPGPITMDLTGDLEALK	Unmodified	75	0.850175	0	FL only	7.98722	1.59358	NaN	0.199516	8.65237	9.14046	6.16882	NaN	NaN	NaN	19.0545	18.777	17.2609	17.5731	17.4879	15.7451	15.6543	15.4637	13.3339	NaN	NaN	NaN	0.0525726	0.0609188	0.0869386	NaN	Acetylation;Completeproteome;Cytoplasm;GTPaseactivation;Phosphoprotein;Referenceproteome	cytosol	metabolic process	Neurotrophin signaling pathway;Vasopressin-regulated water reabsorption	Rho_GDI			NaN	NaN	NaN	NaN
Q8CCF0	Prpf31	U4/U6 small nuclear ribonucleoprotein Prp31	MPACNIMLLGAQR	Unmodified	247	0.856369	0	FL only	13.4661	0.961826	NaN	0.0714256	12.4974	14.4209	13.4801	NaN	NaN	NaN	18.2788	18.1174	18.9027	16.032	16.6315	17.0238	15.4711	15.5483	16.2205	NaN	NaN	NaN	0.0224993	0.0301582	0.0261765	NaN	Acetylation;Alternativesplicing;Coiledcoil;Completeproteome;mRNAprocessing;mRNAsplicing;Nucleus;Phosphoprotein;Referenceproteome;Ribonucleoprotein;RNA-binding;Spliceosome	nucleus	cellular component assembly;cellular component organization;cellular macromolecular complex assembly;cellular metabolic process;cellular nitrogen compound metabolic process;cellular process;macromolecular complex assembly;macromolecule metabolic process;metabolic process;mRNA metabolic process;mRNA processing;nitrogen compound metabolic process;nucleobase-containing compound metabolic process;pri…	Spliceosome	Nop;NOSIC;Prp31_C			3.92±0.58	5.47±2.99	3.85±1	NA	0.493748	1.96344	4.35773	8.87673
Q9Z0W3	Nup160	Nuclear pore complex protein Nup160	MNLSQLYGSSTAGYIVCR	Unmodified	683	0.857089	0	FL only	12.9023	1.73509	NaN	0.134479	11.0319	14.4594	13.2155	NaN	NaN	NaN	18.8529	18.3483	18.347	16.2824	15.7665	15.8198	15.8413	15.7837	15.6318	NaN	NaN	NaN	0.0157542	0.0177813	0.0068707	NaN	Alternativesplicing;Completeproteome;mRNAtransport;Nuclearporecomplex;Nucleus;Phosphoprotein;Proteintransport;Referenceproteome;Translocation;Transport	nucleus	establishment of localization;nuclear transport;nucleobase-containing compound transport;nucleocytoplasmic transport;protein transport;transport	RNA transport	Nup160			NA	21.29±6.84	27.78±8.37	NA
Q9ESZ8	Gtf2i	General transcription factor II-I	MVVTFLMSALESMCK	Unmodified	34	0.860225	0	FL only	9.83273	2.9527	NaN	0.300293	12.796	6.89071	9.81149	NaN	NaN	NaN	17.2037	16.6755	17.9207	15.2758	15.3936	15.7323	14.435	12.9193	14.7203	NaN	NaN	NaN	0.0361959	0.0153221	0.0690214	NaN	3D-structure;Acetylation;Alternativesplicing;Completeproteome;Cytoplasm;DNA-binding;Nucleus;Phosphoprotein;Referenceproteome;Repeat;Transcription;Transcriptionregulation;Ublconjugation	nucleus	biological regulation;biosynthetic process;cellular homeostasis;cellular ion homeostasis;cellular metabolic process;cellular nitrogen compound metabolic process;cellular process;homeostatic process;macromolecule metabolic process;metabolic process;nitrogen compound metabolic process;nucleobase-containing compound metabolic process;primary metabolic process;RNA metabolic process	Basal transcription factors	GTF2I			NaN	NaN	NaN	NaN
Q9CR16	Ppid	Peptidyl-prolyl cis-trans isomerase D	MSNWQGAIDSCLEALEMDPSNTK	Unmodified	296	0.864116	0	FL only	6.17439	1.791	NaN	0.290068	4.44258	8.01922	6.06138	NaN	NaN	NaN	16.7039	16.5162	16.6941	15.0613	13.741	14.3167	12.277	12.9964	12.7401	NaN	NaN	NaN	0.00635018	0.0460548	0.0287756	NaN	Acetylation;Apoptosis;Chaperone;Completeproteome;Cyclosporin;Cytoplasm;Directproteinsequencing;Isomerase;Nucleus;Phosphoprotein;Proteintransport;Referenceproteome;Repeat;Rotamase;TPRrepeat;Transport	cytosol	biological regulation;cell death;cellular component assembly;cellular component organization;cellular metabolic process;cellular process;death;establishment of localization;macromolecular complex assembly;macromolecule metabolic process;macromolecule modification;metabolic process;organelle organization;peptidyl-amino acid modification;primary metabolic process;protein complex assembly;protein fo…	Calcium signaling pathway;Huntington's disease;Parkinson's disease	Pro_isomerase;TPR_7	S-nitrosylation_C(181)		4.31±0.2	5.32±0.88	12.01±4.24	6.92±0.28		2.38822	3.62046	16.1183
Q924C1	Xpo5	Exportin-5	MEMEQVNALCEELVK	Acetyl (Protein N-term)	10	0.873751	0	FL only	12.1438	3.00038	NaN	0.247072	15.3479	11.6829	9.40047	NaN	NaN	NaN	17.3508	17.4417	16.917	15.0988	15.1193	14.3656	14.8873	14.5234	13.6483	NaN	NaN	NaN	0.0162679	0.028891	0.0443694	NaN	Acetylation;Alternativesplicing;Completeproteome;Cytoplasm;Nucleus;Proteintransport;Referenceproteome;RNA-binding;RNA-mediatedgenesilencing;Transport;tRNA-binding	nucleus	establishment of localization;nuclear transport;nucleobase-containing compound transport;nucleocytoplasmic transport;protein targeting;protein transport;transport	RNA transport	Xpo1			NaN	NaN	NaN	NaN
Q61937	Npm1	Nucleophosmin	MEDSMDMDMSPLRPQNYLFGCELK	Acetyl (Protein N-term);Oxidation (M)	21	0.874251	0	FL only	8.2825	1.74283	NaN	0.210424	10.0496	8.23292	6.56499	NaN	NaN	NaN	18.5057	17.8111	19.1535	16.7021	15.3994	16.8354	15.3437	14.3326	15.3224	NaN	NaN	NaN	0.0363079	0.0486381	0.0385149	NaN	3D-structure;Acetylation;ADP-ribosylation;Chaperone;Completeproteome;Cytoplasm;Cytoskeleton;Directproteinsequencing;Disulfidebond;DNA-binding;Isopeptidebond;Nucleus;Phosphoprotein;Referenceproteome;RNA-binding;Ublconjugation	cytoskeleton, cytosol, nucleus	aging;biological regulation;cell growth;cellular component assembly;cellular component organization;cellular homeostasis;cellular localization;cellular macromolecular complex assembly;cellular metabolic process;cellular nitrogen compound metabolic process;cellular process;chromatin organization;chromosome organization;developmental process;DNA metabolic process;DNA repair;establishment of localiz…					NaN	NaN	NaN	NaN
Q64324	Stxbp2	Syntaxin-binding protein 2	LCSVEQDLAMGSDAEGEK	Unmodified	365	0.882582	0	FL only	7.43797	2.48506	NaN	0.334104	9.57427	4.7107	8.02893	NaN	NaN	NaN	17.1211	17.0066	17.4519	15.1515	15.4611	15.1574	13.8816	12.6683	13.934	NaN	NaN	NaN	0.0134496	0.011606	0.053066	NaN	Completeproteome;Exocytosis;Proteintransport;Referenceproteome;Transport	plasma membrane	cell activation;cell killing;cellular process;establishment of localization;exocytosis;immune system process;membrane docking;protein transport;secretion;transport;vesicle-mediated transport		Sec1			5.76±0.66	4.98±1.73	3.02±0.38	NA
Q02614	Sap30bp	SAP30-binding protein	LIQFCAIDELGTNYPK	Unmodified	172	0.90479	0	FL only	8.61325	4.95964	NaN	0.575816	8.75537	13.5003	3.58407	NaN	NaN	NaN	15.1248	16.9581	16.4335	13.8659	15.6359	15.0188	11.7433	14.2784	11.6839	NaN	NaN	NaN	0.0583833	0.0605393	0.117841	NaN	Apoptosis;Completeproteome;Nucleus;Phosphoprotein;Referenceproteome;Repressor;Transcription;Transcriptionregulation	nucleus	biological regulation;biosynthetic process;cell death;cellular metabolic process;cellular nitrogen compound metabolic process;cellular process;death;macromolecule metabolic process;metabolic process;nitrogen compound metabolic process;nucleobase-containing compound metabolic process;primary metabolic process;RNA metabolic process		HCNGP			NA	6.6±4.27	4.1±1.67	NA	0.558933	8.51206	8.68418	23.355
Q5SUR0	Pfas	Phosphoribosylformylglycinamidine synthase	LNFSTPASTNIVSVCQAAGLR	Unmodified	108	0.905058	0	FL only	9.74308	1.22487	NaN	0.125717	10.4454	10.4551	8.32873	NaN	NaN	NaN	20.0692	19.35	18.5792	17.784	17.3278	16.5009	16.9693	16.2516	15.1189	NaN	NaN	NaN	0.0385432	0.0378055	0.0578978	NaN	ATP-binding;Completeproteome;Cytoplasm;Glutamineamidotransferase;Ligase;Magnesium;Metal-binding;Nucleotide-binding;Phosphoprotein;Purinebiosynthesis;Referenceproteome	cytosol	amine metabolic process;biosynthetic process;cellular amino acid metabolic process;cellular ketone metabolic process;cellular metabolic process;cellular nitrogen compound metabolic process;cellular process;heterocycle metabolic process;metabolic process;nitrogen compound metabolic process;nucleobase-containing compound metabolic process;nucleobase-containing small molecule metabolic process;nucle…	Purine metabolism	AIRS;AIRS_C			12.08±0.46	15.69±3.42	12.87±3.55	16.63±1.24
Q922B2	Dars	Aspartate--tRNA ligase, cytoplasmic	LEYCEALAMLR	Unmodified	349	0.91317	0	FL only	9.92584	1.14973	NaN	0.115832	11.0524	8.75426	9.97087	NaN	NaN	NaN	21.094	20.6903	21.6361	18.9836	18.5523	19.4772	18.0854	17.3086	18.4615	NaN	NaN	NaN	0.0224495	0.0243522	0.0327511	NaN	Acetylation;Aminoacyl-tRNAsynthetase;ATP-binding;Completeproteome;Cytoplasm;Ligase;Nucleotide-binding;Phosphoprotein;Proteinbiosynthesis;Referenceproteome	cytosol	amine metabolic process;cellular amino acid metabolic process;cellular ketone metabolic process;cellular metabolic process;cellular nitrogen compound metabolic process;cellular process;macromolecule metabolic process;metabolic process;nitrogen compound metabolic process;nucleobase-containing compound metabolic process;organic acid metabolic process;primary metabolic process;RNA metabolic process;…	Aminoacyl-tRNA biosynthesis	tRNA_anti-codon;tRNA-synt_2			1.91±0.11	10.71±3.34	15.02±4.9	2.86±0.21	1.13763	1.64593	5.32143	10.8616
P28352	Apex1	DNA-(apurinic or apyrimidinic site) lyase	LDYFLLSHSLLPALCDSK	Unmodified	295	0.913443	0	FL only	9.13918	1.87467	NaN	0.205124	8.75261	11.177	7.48794	NaN	NaN	NaN	17.762	18.8855	18.8508	16.0333	17.5725	17.5138	14.38	15.8951	15.2238	NaN	NaN	NaN	0.0345347	0.0511862	0.0500573	NaN	Acetylation;Activator;Cleavageonpairofbasicresidues;Completeproteome;Cytoplasm;Directproteinsequencing;Disulfidebond;DNA-binding;DNAdamage;DNArecombination;DNArepair;Endonuclease;Endoplasmicreticulum;Exonuclease;Hydrolase;Lyase;Magnesium;Metal-binding;Mitochondrion;Nuclease;Nucleus;Phosphoprotein;Referenceproteome;Repressor;RNA-binding;S-nitrosylation;Transcription;Transcriptionregulation;Ublconj…	mitochondrion, nucleus	aging;biological regulation;biosynthetic process;catabolic process;cellular homeostasis;cellular metabolic process;cellular nitrogen compound metabolic process;cellular process;developmental process;DNA metabolic process;DNA modification;DNA recombination;DNA repair;homeostatic process;macromolecule metabolic process;macromolecule modification;metabolic process;mRNA metabolic process;nitrogen com…	Base excision repair	Exo_endo_phos			NaN	NaN	NA	1.03±0.28	0.215127	12.9268	3.47205	19.8247
Q61656	Ddx5	Probable ATP-dependent RNA helicase DDX5	LIDFLECGK	Unmodified	234	0.917556	0	FL only	9.22399	2.19606	NaN	0.238081	11.5328	8.97771	7.16145	NaN	NaN	NaN	19.6343	19.7878	19.4515	17.393	17.2675	17.4087	16.6949	16.446	15.7551	NaN	NaN	NaN	0.00857914	0.00445881	0.0298745	NaN	Acetylation;ATP-binding;Biologicalrhythms;Completeproteome;Helicase;Hydrolase;Isopeptidebond;Methylation;mRNAprocessing;mRNAsplicing;Nucleotide-binding;Nucleus;Phosphoprotein;Referenceproteome;RNA-binding;Spliceosome;Transcription;Transcriptionregulation;Ublconjugation	nucleus	biological regulation;biosynthetic process;cellular metabolic process;cellular nitrogen compound metabolic process;cellular process;developmental process;embryo development;macromolecule metabolic process;metabolic process;mRNA metabolic process;mRNA processing;nitrogen compound metabolic process;nucleobase-containing compound metabolic process;primary metabolic process;response to stimulus;rhyth…		DEAD;Helicase_C;P68HR			NA	2.22±0.75	0.29±0.12	0.69±0.22	1.17939	2.28949	3.52535	11.0626
Q6PB66	Lrpprc	Leucine-rich PPR motif-containing protein, mitochondrial	CGAIAEQSSLLSVFCLR	Unmodified	1275;1289	0.92899	0	FL only	7.71976	1.6702	NaN	0.216355	9.49772	6.18369	7.47786	NaN	NaN	NaN	18.482	17.181	18.1648	16.5251	14.8343	15.4059	15.2297	13.2577	14.5357	NaN	NaN	NaN	0.0378076	0.0551726	0.0697515	NaN	Acetylation;Completeproteome;DNA-binding;Membrane;Mitochondrion;mRNAtransport;Nucleus;Referenceproteome;Repeat;RNA-binding;Transcription;Transcriptionregulation;Transitpeptide;Transport	mitochondrion, nucleus	biological regulation;biosynthetic process;cellular metabolic process;cellular nitrogen compound metabolic process;cellular process;establishment of localization;macromolecule metabolic process;metabolic process;nitrogen compound metabolic process;nucleobase-containing compound metabolic process;nucleobase-containing compound transport;primary metabolic process;regulation of organelle organizatio…		PPR;PPR_3			NaN	NaN	NaN	NaN
Q8BIJ6	Iars2	Isoleucine--tRNA ligase, mitochondrial	CGFSELYSWQR	Unmodified	91	0.93353	0	FL only	9.18419	2.45886	NaN	0.267728	8.31498	7.27799	11.9596	NaN	NaN	NaN	19.4185	19.1151	18.5955	17.1672	17.5069	16.7609	15.9556	15.4438	15.7155	NaN	NaN	NaN	0.0218561	0.0217846	0.0163045	NaN	Acetylation;Aminoacyl-tRNAsynthetase;ATP-binding;Completeproteome;Ligase;Mitochondrion;Nucleotide-binding;Proteinbiosynthesis;Referenceproteome;Transitpeptide	cytosol	amine metabolic process;biosynthetic process;cellular amino acid metabolic process;cellular component organization;cellular ketone metabolic process;cellular metabolic process;cellular nitrogen compound metabolic process;cellular process;macromolecule metabolic process;metabolic process;mitochondrial translation;mitochondrion organization;nitrogen compound metabolic process;nucleobase-containing …	Aminoacyl-tRNA biosynthesis;Valine, leucine and isoleucine biosynthesis	Anticodon_1;tRNA-synt_1;zf-FPG_IleRS			12.83±0.94	18.43±3.61	17.33±4.19	NA	0	1.34582	4.12526	10.4752
P54276	Msh6	DNA mismatch repair protein Msh6	AYCVLVTGPNMGGK	Unmodified	1127	0.93553	0	FL only	13.7192	0.885358	NaN	0.0645343	14.6023	13.7237	12.8316	NaN	NaN	NaN	20.1026	20.1054	19.49	17.7906	17.963	17.1396	17.5546	17.4531	16.7259	NaN	NaN	NaN	0.0178144	0.0246306	0.0262116	NaN	Acetylation;ATP-binding;Chromosome;Completeproteome;DNA-binding;DNAdamage;DNArepair;Nucleotide-binding;Nucleus;Phosphoprotein;Referenceproteome	nucleus	biological regulation;cell activation;cellular component organization;cellular metabolic process;cellular nitrogen compound metabolic process;cellular process;chromosome organization;DNA metabolic process;DNA recombination;DNA repair;immune system process;macromolecule metabolic process;metabolic process;multicellular organismal process;nitrogen compound metabolic process;nucleobase-containing co…	Colorectal cancer;Mismatch repair;Pathways in cancer	MutS_I;MutS_II;MutS_III;MutS_IV;MutS_V;PWWP			NaN	NaN	NaN	NaN	2.10432	10.6998	12.6225	38.7652
Q9CZW5	Tomm70a	Mitochondrial import receptor subunit TOM70	CAEGYALYAQALTDQQQFGK	Unmodified	478	0.936103	0	FL only	3.55932	1.60501	NaN	0.450933	5.40428	2.48467	2.789	NaN	NaN	NaN	18.0353	17.8602	18.2913	16.0083	15.7149	16.2951	13.9057	12.5657	13.168	NaN	NaN	NaN	0.0120035	0.0181247	0.0507932	NaN	Acetylation;Completeproteome;Directproteinsequencing;Membrane;Mitochondrion;Mitochondrionoutermembrane;Phosphoprotein;Referenceproteome;Repeat;TPRrepeat;Transmembrane;Transmembranehelix	mitochondrion			TPR_6;TPR_8			2.45±0.65	13.41±6.52	8.42±2.97	1.25±0.21	0.364268	13.0927	6.14156	23.6103
Q9QXK7	Cpsf3	Cleavage and polyadenylation specificity factor subunit 3	CMAVYQTYVNAMNDK	Unmodified	278	0.950366	0	FL only	10.8229	2.65445	NaN	0.245263	13.7499	10.1471	8.57163	NaN	NaN	NaN	17.9549	17.463	18.1963	15.6628	15.4048	15.6708	15.3058	14.3165	14.7813	NaN	NaN	NaN	0.0209113	0.00971274	0.0334399	NaN	Acetylation;Completeproteome;Endonuclease;Hydrolase;Isopeptidebond;Metal-binding;mRNAprocessing;Nuclease;Nucleus;Phosphoprotein;Referenceproteome;Ribonucleoprotein;RNA-binding;Ublconjugation;Zinc	nucleus	cellular metabolic process;cellular nitrogen compound metabolic process;cellular process;macromolecule metabolic process;metabolic process;mRNA metabolic process;mRNA processing;nitrogen compound metabolic process;nucleobase-containing compound metabolic process;primary metabolic process;RNA metabolic process;RNA processing	mRNA surveillance pathway	Beta-Casp;CPSF73-100_C;Lactamase_B;RMMBL			NA	12.87±6.43	NA	NA	1.1882	17.5919	14.9635	45.4607
P97452	Bop1	Ribosome biogenesis protein BOP1	CLSVSPGGQWLASGSDDGTLK	Unmodified	404	0.953033	0	FL only	10.3169	1.96828	NaN	0.190782	12.2538	10.3782	8.31868	NaN	NaN	NaN	18.8581	18.1457	17.9479	16.2453	15.1107	14.9282	16.018	15.0354	14.4857	NaN	NaN	NaN	0.0261357	0.0462536	0.0511391	NaN	Completeproteome;Nucleus;Phosphoprotein;Referenceproteome;Repeat;Ribosomebiogenesis;rRNAprocessing;WDrepeat	nucleus	biological regulation;cell proliferation;cellular metabolic process;cellular nitrogen compound metabolic process;cellular process;macromolecule metabolic process;metabolic process;nitrogen compound metabolic process;nucleobase-containing compound metabolic process;primary metabolic process;regulation of cell cycle;ribosomal large subunit biogenesis;RNA metabolic process;RNA processing;rRNA proces…		BOP1NT;WD40			NA	14.45±3.88	18.91±2.32	23.19±2.39
O35972	Mrpl23	39S ribosomal protein L23, mitochondrial	CPGIPSWFGL	Unmodified	137	0.958713	0	FL only	6.12875	0.0949865	NaN	0.0154985	6.0405	6.22928	6.11648	NaN	NaN	NaN	18.8852	18.4354	17.3898	16.4791	16.4967	14.9219	14.9259	14.5234	13.4497	NaN	NaN	NaN	0.0420703	0.0566315	0.0533654	NaN	Completeproteome;Mitochondrion;Referenceproteome;Ribonucleoprotein;Ribosomalprotein	mitochondrion	biosynthetic process;cellular metabolic process;cellular process;macromolecule metabolic process;metabolic process;primary metabolic process;protein metabolic process;translation		Ribosomal_L23			NA	NA	NaN	NaN
Q99KE1	Me2	NAD-dependent malic enzyme, mitochondrial	CLFASGSPFEPVK	Unmodified	441	0.973989	0	FL only	9.74853	0.878968	NaN	0.0901641	8.74209	10.1382	10.3653	NaN	NaN	NaN	20.0601	19.5505	19.011	17.8331	17.7522	17.0955	16.6762	16.4026	15.8987	NaN	NaN	NaN	0.0268478	0.0230364	0.0241577	NaN	Acetylation;Allostericenzyme;Completeproteome;Metal-binding;Mitochondrion;NAD;Oxidoreductase;Referenceproteome;Transitpeptide	mitochondrion	cellular ketone metabolic process;cellular metabolic process;cellular process;metabolic process;organic acid metabolic process;small molecule metabolic process	Pyruvate metabolism;Two-component system	malic;Malic_M			NA	2.89±2.53	2.03±1.84	NA
Q9CPY7	Lap3	Cytosol aminopeptidase	ADMGGAATICSAIVSAAK	Unmodified	282	0.980551	0	FL only	10.0078	3.21845	NaN	0.321593	12.2859	6.32593	11.4117	NaN	NaN	NaN	17.0797	17.8289	18.9898	15.3415	15.5237	17.0694	14.2439	13.9406	16.0332	NaN	NaN	NaN	0.0535682	0.0594176	0.0767219	NaN	Acetylation;Alternativeinitiation;Aminopeptidase;Completeproteome;Cytoplasm;Directproteinsequencing;Hydrolase;Magnesium;Manganese;Metal-binding;Phosphoprotein;Protease;Referenceproteome;Zinc	cytosol		Arginine and proline metabolism;Glutathione metabolism	Peptidase_M17;Peptidase_M17_N			NaN	NaN	NaN	NaN	2.22924	2.15966	1.50317	9.64621
Q9EPK7	Xpo7	Exportin-7	ADHVQSLAQLENLCK	Acetyl (Protein N-term)	15	0.98118	0	FL only	13.3704	2.95423	NaN	0.220953	15.6777	14.3927	10.0408	NaN	NaN	NaN	18.5928	18.3049	17.6091	16.4763	15.7338	15.3352	16.1656	15.7325	14.4457	NaN	NaN	NaN	0.0278359	0.0365412	0.0579084	NaN	Acetylation;Alternativesplicing;Completeproteome;Cytoplasm;mRNAtransport;Nuclearporecomplex;Nucleus;Proteintransport;Referenceproteome;Translocation;Transport	nucleus	establishment of localization;nuclear transport;nucleobase-containing compound transport;nucleocytoplasmic transport;protein targeting;protein transport;transport		IBN_N			NaN	NaN	NaN	NaN	0.213035	1.09663	3.98106	4.25062
Q8C4J7	Tbl3	Transducin beta-like protein 3	AETAAGLCR	Acetyl (Protein N-term)	9	0.987202	0	FL only	8.26012	4.45179	NaN	0.53895	13.3657	5.18943	6.22523	NaN	NaN	NaN	17.5455	16.9695	17.7992	14.8202	12.8509	14.3794	14.8491	12.7781	13.8862	NaN	NaN	NaN	0.0243809	0.0737329	0.0748926	NaN	Acetylation;Completeproteome;Nucleus;Referenceproteome;Repeat;WDrepeat	nucleus	cellular metabolic process;cellular nitrogen compound metabolic process;cellular process;macromolecule metabolic process;metabolic process;nitrogen compound metabolic process;nucleobase-containing compound metabolic process;primary metabolic process;RNA metabolic process;RNA processing;rRNA processing	Ribosome biogenesis in eukaryotes	Utp13;WD40			NaN	NaN	NaN	NaN
P35601	Rfc1	Replication factor C subunit 1	AADSICDGDLVDNQIR	Unmodified	899	0.993297	0	FL only	6.45659	2.55382	NaN	0.395538	6.10177	4.09873	9.16927	NaN	NaN	NaN	18.0633	18.2292	17.6137	15.9494	15.4737	15.0586	14.1195	13.6809	14.3054	NaN	NaN	NaN	0.0177229	0.028769	0.0228466	NaN	Activator;Alternativesplicing;ATP-binding;Completeproteome;DNA-binding;DNAreplication;Nucleotide-binding;Nucleus;Phosphoprotein;Referenceproteome;Transcription;Transcriptionregulation	nucleus	biological regulation;biosynthetic process;cellular metabolic process;cellular nitrogen compound metabolic process;cellular process;DNA metabolic process;DNA repair;DNA replication;macromolecule metabolic process;metabolic process;nitrogen compound metabolic process;nucleobase-containing compound metabolic process;primary metabolic process;response to DNA damage stimulus;response to stimulus;resp…	DNA replication;Mismatch repair;Nucleotide excision repair	AAA;BRCT;RFC1			NaN	NaN	NaN	NaN
P46471	Psmc2	26S protease regulatory subunit 7	ACLIFFDEIDAIGGAR	Unmodified	270	0.998489	0	FL only	11.0383	0.45116	NaN	0.0408722	10.5248	11.3711	11.219	NaN	NaN	NaN	17.3814	18.1409	17.0881	16.2412	16.0476	14.802	14.2937	15.1785	14.1038	NaN	NaN	NaN	0.0309822	0.0497585	0.0394879	NaN	Acetylation;ATP-binding;Completeproteome;Cytoplasm;Directproteinsequencing;Nucleotide-binding;Nucleus;Proteasome;Referenceproteome	cytosol	biological regulation;catabolic process;cell differentiation;cellular metabolic process;cellular process;developmental process;macromolecule metabolic process;metabolic process;primary metabolic process;protein metabolic process;proteolysis;proteolysis involved in cellular protein catabolic process		AAA			1.44±0.9	NA	NA	10.17±0.62		14.4989	12.4468	23.0964
Q8BGQ7	Aars	Alanine--tRNA ligase, cytoplasmic	TCFYAEQGGQIYDEGYLVK	Unmodified	533	1	0	FL only	8.92649	1.11681	NaN	0.125112	10.0101	8.99018	7.7792	NaN	NaN	NaN	18.5684	17.1415	18.529	16.2882	14.4556	15.8048	15.4001	13.8019	14.9616	NaN	NaN	NaN	0.0449504	0.061212	0.0560943	NaN	Acetylation;Aminoacyl-tRNAsynthetase;ATP-binding;Completeproteome;Cytoplasm;Ligase;Metal-binding;Nucleotide-binding;Phosphoprotein;Proteinbiosynthesis;Referenceproteome;RNA-binding;tRNA-binding;Ublconjugation;Zinc	cytosol	amine metabolic process;anatomical structure development;biological regulation;cellular amino acid metabolic process;cellular ketone metabolic process;cellular metabolic process;cellular nitrogen compound metabolic process;cellular process;developmental process;macromolecule metabolic process;macromolecule modification;metabolic process;molting cycle;multicellular organismal process;neurological …	Aminoacyl-tRNA biosynthesis	DHHA1;tRNA_SAD;tRNA-synt_2c			4.16±0.21	9.78±3.91	15.37±6.03	7.26±0.59	1.25807	4.07174	6.13616	28.5028
P50544	Acadvl	Very long-chain specific acyl-CoA dehydrogenase, mitochondrial	VASGQALAAFCLTEPSSGSDVASIR	Unmodified	216	1	0	FL only	13.269	3.75124	NaN	0.282708	14.232	9.1301	16.4448	NaN	NaN	NaN	17.3181	15.4803	14.8202	16.0081	13.3865	13.9235	14.7268	12.1652	12.4751	NaN	NaN	NaN	0.0815477	0.0959074	0.106543	NaN	Acetylation;Completeproteome;FAD;Fattyacidmetabolism;Flavoprotein;Isopeptidebond;Lipidmetabolism;Membrane;Mitochondrion;Mitochondrioninnermembrane;Oxidoreductase;Referenceproteome;S-nitrosylation;Transitpeptide;Ublconjugation	mitochondrion	biological regulation;catabolic process;cell differentiation;cellular ketone metabolic process;cellular lipid metabolic process;cellular metabolic process;cellular process;developmental process;homeostatic process;lipid metabolic process;metabolic process;multicellular organismal process;organic acid metabolic process;primary metabolic process;small molecule metabolic process	Fatty acid metabolism	Acyl-CoA_dh_1;Acyl-CoA_dh_M;Acyl-CoA_dh_N	NA_C(238)		4.81±0.43	9.71±4.95	12.42±5.43	5.8±0.43
Q99KI0	Aco2	Aconitate hydratase, mitochondrial	VGLIGSCTNSSYEDMGR	Unmodified	385	1	0	FL only	12.1375	2.78139	NaN	0.229156	15.294	10.0458	11.0728	NaN	NaN	NaN	19.8313	20.1337	19.1401	17.8521	18.4257	16.9396	17.3618	16.9711	16.1345	NaN	NaN	NaN	0.0258517	0.042249	0.0372718	NaN	4Fe-4S;Acetylation;Completeproteome;Directproteinsequencing;Iron;Iron-sulfur;Isopeptidebond;Lyase;Metal-binding;Mitochondrion;Phosphoprotein;Pyrrolidonecarboxylicacid;Referenceproteome;Transitpeptide;Tricarboxylicacidcycle;Ublconjugation	mitochondrion	catabolic process;cellular ketone metabolic process;cellular metabolic process;cellular process;cofactor metabolic process;metabolic process;organic acid metabolic process;small molecule metabolic process	Carbon fixation pathways in prokaryotes;Citrate cycle (TCA cycle);Glyoxylate and dicarboxylate metabolism	Aconitase;Aconitase_C	S-nitrosylation_C(126)		6.49±0.46	10.36±2.82	9±1.68	6.89±0.47	2.49477	4.97861	4.75576	26.0036
Q99JY9	Actr3	Actin-related protein 3	TLTGTVIDSGDGVTHVIPVAEGYVIGSCIK	Unmodified	189	1	0	FL only	12.6351	3.51612	NaN	0.278283	10.9499	10.2787	16.6766	NaN	NaN	NaN	18.9186	18.031	14.0054	17.2009	16.1617	11.6008	15.8949	14.9052	11.6845	NaN	NaN	NaN	0.154154	0.198755	0.155457	NaN	Acetylation;Actin-binding;ATP-binding;Cellprojection;Ciliumbiogenesis/degradation;Completeproteome;Cytoplasm;Cytoskeleton;Directproteinsequencing;Nucleotide-binding;Referenceproteome	nucleus	anatomical structure morphogenesis;biological regulation;cell cycle;cell division;cellular component morphogenesis;cellular component movement;cellular component organization;cellular localization;cellular process;cytokinesis;cytoskeleton organization;developmental process;establishment of localization;establishment or maintenance of cell polarity;localization;meiotic cell cycle;organelle localiz…		Actin			0.39±0.27	0.2±0.11	9.02±4.74	2.68±0.34	0.546062	1.41801	6.83182	6.08937
Q9DBT5	Ampd2	AMP deaminase 2	YMALSLQSFCPTTR	Unmodified	183	1	0	FL only	6.77666	3.24291	NaN	0.478541	5.91082	10.3646	4.05455	NaN	NaN	NaN	19.55	17.7148	19.9977	17.0332	15.7123	17.6459	15.5574	14.6024	15.4331	NaN	NaN	NaN	0.0633758	0.0588301	0.0341647	NaN	Completeproteome;Hydrolase;Metal-binding;Nucleotidemetabolism;Phosphoprotein;Referenceproteome;Zinc	cytosol	biological regulation;biosynthetic process;cellular metabolic compound salvage;cellular metabolic process;cellular nitrogen compound metabolic process;cellular process;heterocycle metabolic process;homeostatic process;metabolic process;multicellular organismal process;nitrogen compound metabolic process;nucleobase-containing compound metabolic process;nucleobase-containing small molecule metaboli…	Purine metabolism	A_deaminase			NA	NA	NaN	NaN
Q8CFQ3	Aqr	Intron-binding protein aquarius	SYEEDMEIAEGCFR	Unmodified	1001	1	0	FL only	11.1255	4.85855	NaN	0.436703	15.1233	12.5353	5.718	NaN	NaN	NaN	18.6468	18.2096	18.1019	16.1926	15.7058	15.1411	16.1582	15.4069	14.0585	NaN	NaN	NaN	0.0157524	0.033561	0.0699576	NaN	Acetylation;Completeproteome;mRNAprocessing;mRNAsplicing;Nucleus;Referenceproteome;RNA-binding;Spliceosome	nucleus	cellular metabolic process;cellular nitrogen compound metabolic process;cellular process;macromolecule metabolic process;metabolic process;mRNA metabolic process;mRNA processing;nitrogen compound metabolic process;nucleobase-containing compound metabolic process;primary metabolic process;RNA metabolic process;RNA processing;RNA splicing	Spliceosome				NaN	NaN	NaN	NaN
P62814	Atp6v1b2	V-type proton ATPase subunit B, brain isoform	TSCEFTGDILR	Unmodified	112	1	0	FL only	8.29629	3.86819	NaN	0.466255	12.7612	6.17003	5.95763	NaN	NaN	NaN	17.6621	20.0341	19.2721	16.0348	17.9557	17.5111	14.8889	16.1074	15.2916	NaN	NaN	NaN	0.0637725	0.058575	0.0402359	NaN	Completeproteome;Directproteinsequencing;Hydrogeniontransport;Hydrolase;Iontransport;Membrane;Referenceproteome;Transport	cytosol, plasma membrane	cellular metabolic process;cellular nitrogen compound metabolic process;cellular process;establishment of localization;heterocycle metabolic process;hydrogen transport;ion transport;metabolic process;nitrogen compound metabolic process;nucleobase-containing compound metabolic process;nucleobase-containing small molecule metabolic process;nucleotide metabolic process;primary metabolic process;smal…	Collecting duct acid secretion;Epithelial cell signaling in Helicobacter pylori infection;Oxidative phosphorylation;Phagosome;Rheumatoid arthritis;Vibrio cholerae infection	ATP-synt_ab;ATP-synt_ab_C;ATP-synt_ab_N			NA	0±0	NA	NA	0.119173	34.5093	33.492	50.2282
P47757	Capzb	F-actin-capping protein subunit beta	DETVSDCSPHIANIGR	Unmodified	206	1	0	FL only	8.75937	2.09228	NaN	0.238862	10.5758	9.23066	6.47164	NaN	NaN	NaN	18.9116	18.9625	18.0631	17.279	17.6251	16.4064	15.8317	15.6648	14.2099	NaN	NaN	NaN	0.0270956	0.0367188	0.0585526	NaN	Acetylation;Actin-binding;Actincapping;Alternativesplicing;Completeproteome;Cytoplasm;Cytoskeleton;Directproteinsequencing;Referenceproteome	cytoskeleton	anatomical structure development;anatomical structure morphogenesis;biological regulation;cell development;cell morphogenesis;cellular component assembly;cellular component morphogenesis;cellular component organization;cellular process;cytoskeleton organization;developmental process;organelle organization;regulation of organelle organization		F_actin_cap_B			6.28±0.22	4.6±1.59	4.17±1.82	2.49±0.32	0.462876	4.83101	5.54358	18.7937
P47757	Capzb	F-actin-capping protein subunit beta	NLSDLIDLVPSLCEDLLSSVDQPLK	Unmodified	36	1	0	FL only	9.04284	0.567458	NaN	0.0627522	8.52612	8.95226	9.65014	NaN	NaN	NaN	19.4497	18.8225	19.2615	17.9087	17.2819	17.9723	16.0263	15.4762	16.0346	NaN	NaN	NaN	0.0167823	0.0215321	0.0201962	NaN	Acetylation;Actin-binding;Actincapping;Alternativesplicing;Completeproteome;Cytoplasm;Cytoskeleton;Directproteinsequencing;Referenceproteome	cytoskeleton	anatomical structure development;anatomical structure morphogenesis;biological regulation;cell development;cell morphogenesis;cellular component assembly;cellular component morphogenesis;cellular component organization;cellular process;cytoskeleton organization;developmental process;organelle organization;regulation of organelle organization		F_actin_cap_B			0.56±0.25	NA	NA	NA	0.430599	19.1983	2.30246	29.1769
P24270	Cat	Catalase	SALEHSVQCAVDVK	Unmodified	425	1	0	FL only	12.4239	1.24742	NaN	0.100404	10.9946	12.9843	13.2929	NaN	NaN	NaN	18.1722	18.9171	18.3776	15.8817	16.8225	15.8987	15.1551	16.1726	15.6721	NaN	NaN	NaN	0.020809	0.0332282	0.032475	NaN	Acetylation;Completeproteome;Directproteinsequencing;Heme;Hydrogenperoxide;Iron;Metal-binding;Mitogen;NADP;Oxidoreductase;Peroxidase;Peroxisome;Phosphoprotein;Referenceproteome	peroxisome	aging;alcohol metabolic process;anatomical structure development;biological regulation;catabolic process;cell differentiation;cellular component assembly;cellular component organization;cellular lipid metabolic process;cellular metabolic process;cellular process;cellular respiration;developmental process;generation of precursor metabolites and energy;glycerol ether metabolic process;lipid metabol…	Amyotrophic lateral sclerosis (ALS);Methane metabolism;Peroxisome;Tryptophan metabolism	Catalase;Catalase-rel			1.79±0.27	5.63±3.08	7.07±3.78	10.03±1.07
P80318	Cct3	T-complex protein 1 subunit gamma	NLQDAMQVCR	Unmodified	398	1	0	FL only	8.89389	3.46346	NaN	0.38942	12.8169	7.60546	6.25931	NaN	NaN	NaN	18.7692	17.4711	17.2884	16.7478	14.7338	15.0902	16.0032	13.8684	13.3838	NaN	NaN	NaN	0.0452496	0.0692335	0.0966569	NaN	3D-structure;Acetylation;ATP-binding;Chaperone;Completeproteome;Cytoplasm;Directproteinsequencing;Disulfidebond;Nucleotide-binding;Phosphoprotein;Referenceproteome	cytosol	cell recognition;cellular component assembly;cellular component organization;cellular metabolic process;cellular process;macromolecule metabolic process;metabolic process;primary metabolic process;protein folding;protein metabolic process		Cpn60_TCP1	S-nitrosylation_C(173)		6±0.37	12.44±5.13	16.4±8.37	4.67±0.48	0.290063	0.879971	2.37286	5.39044
Q9JIF7	Copb1	Coatomer subunit beta	VLSECSPLMNDIFNK	Unmodified	623	1	0	FL only	10.8771	3.18577	NaN	0.292889	13.447	7.31268	11.8715	NaN	NaN	NaN	18.069	17.8934	17.7693	16.3884	15.3353	16.0914	15.3827	14.2295	14.8772	NaN	NaN	NaN	0.00840753	0.034067	0.0389794	NaN	Acetylation;Cellmembrane;Completeproteome;Cytoplasm;Cytoplasmicvesicle;ER-Golgitransport;Golgiapparatus;Membrane;Proteintransport;Referenceproteome;Repeat;Transport	Golgi apparatus	cellular process;establishment of localization;Golgi vesicle transport;protein transport;transport;vesicle-mediated transport		Adaptin_N;Coatamer_beta_C;Coatomer_b_Cpla			4.01±0.15	9.82±4.74	4.44±0.83	5.27±0.46	0.222504	2.13342	5.86857	8.38074
O55029	Copb2	Coatomer subunit beta'	TGLWVGDCFIYTSSVNR	Unmodified	533	1	0	FL only	9.89469	2.31203	NaN	0.233664	11.7094	10.6831	7.29157	NaN	NaN	NaN	17.431	18.6058	16.1974	15.5479	16.0514	14.4305	14.5164	15.5422	12.529	NaN	NaN	NaN	0.0691685	0.0540693	0.107916	NaN	Acetylation;Coiledcoil;Completeproteome;Cytoplasm;Cytoplasmicvesicle;ER-Golgitransport;Golgiapparatus;Membrane;Phosphoprotein;Proteintransport;Referenceproteome;Repeat;Transport;WDrepeat	Golgi apparatus	cellular process;establishment of localization;Golgi vesicle transport;protein transport;transport;vesicle-mediated transport		Coatomer_WDAD;WD40			4.99±0.73	30.07±4.97	20.79±6.13	9.8±0.42	0.230332	13.8387	11.3002	25.5785
Q8BT60	Cpne3	Copine-3	SDPLCVLFLNTSGHQWYEVER	Unmodified	31	1	0	FL only	11.0538	5.56951	NaN	0.503853	16.6544	10.9912	5.51591	NaN	NaN	NaN	16.9693	16.8455	18.5449	14.8447	14.607	16.2777	14.6461	13.8279	14.4465	NaN	NaN	NaN	0.0542842	0.0592929	0.0298184	NaN	Completeproteome;Phosphoprotein;Referenceproteome;Repeat	cytosol	cellular metabolic process;cellular process;macromolecule metabolic process;macromolecule modification;metabolic process;phosphorus metabolic process;primary metabolic process;protein metabolic process;protein modification process;protein phosphorylation		C2;Copine			NaN	NaN	NaN	NaN
O35218	Cpsf2	Cleavage and polyadenylation specificity factor subunit 2	VVLASQPDLECGFSR	Unmodified	335	1	0	FL only	7.68811	1.14691	NaN	0.14918	8.80978	7.73703	6.51752	NaN	NaN	NaN	19.5369	19.8641	18.5105	17.4448	17.8389	16.19	16.1652	16.2882	14.6682	NaN	NaN	NaN	0.0365863	0.0501854	0.0574196	NaN	Completeproteome;mRNAprocessing;Nucleus;Phosphoprotein;Referenceproteome;RNA-binding	nucleus	cellular metabolic process;cellular nitrogen compound metabolic process;cellular process;macromolecule metabolic process;metabolic process;mRNA metabolic process;mRNA processing;nitrogen compound metabolic process;nucleobase-containing compound metabolic process;primary metabolic process;RNA metabolic process;RNA processing	mRNA surveillance pathway	Beta-Casp;CPSF100_C;Lactamase_B;RMMBL			6.03±0.47	11.13±3.69	3.67±1.05	NA
O88712	Ctbp1	C-terminal-binding protein 1	DCTVEMPILK	Unmodified	27	1	0	FL only	8.66557	1.28238	NaN	0.147986	10.0483	7.51536	8.43305	NaN	NaN	NaN	18.4853	19.3546	18.0287	16.7693	18.0195	16.423	15.3231	15.7333	14.588	NaN	NaN	NaN	0.036169	0.0491966	0.0381392	NaN	ADP-ribosylation;Alternativesplicing;Completeproteome;Cytoplasm;Differentiation;Directproteinsequencing;Isopeptidebond;NAD;Nucleus;Oxidoreductase;Phosphoprotein;Referenceproteome;Repressor;Transcription;Transcriptionregulation;Ublconjugation	nucleus	biological regulation;cell differentiation;cellular component organization;cellular process;developmental process;Golgi organization;organelle organization;regulation of cell cycle;regulation of organelle organization;regulation of protein modification process	Chronic myeloid leukemia;Notch signaling pathway;Pathways in cancer;Wnt signaling pathway	2-Hacid_dh;2-Hacid_dh_C			NaN	NaN	NaN	NaN	0.409718	6.30824	5.65307	10.2058
Q99L04	Dhrs1	Dehydrogenase/reductase SDR family member 1	CVVALATDPNILNLSGK	Unmodified	235	1	0	FL only	14.583	4.60332	NaN	0.315663	19.4436	14.016	10.2895	NaN	NaN	NaN	14.532	16.9179	16.3148	12.0633	15.0955	14.6311	12.4813	14.3009	13.1907	NaN	NaN	NaN	0.0779199	0.117242	0.0688313	NaN	Completeproteome;Oxidoreductase;Referenceproteome	endoplasmatic reticulum			adh_short			1.29±0.32	3.9±3.2	4.33±2.99	0.65±0.12
Q9JHU4	Dync1h1	Cytoplasmic dynein 1 heavy chain 1	CYLTMTQALEAR	Unmodified	1886	1	0	FL only	11.0782	1.91366	NaN	0.172742	11.1296	9.13931	12.9656	NaN	NaN	NaN	20.3539	20.2341	20.238	17.583	17.569	17.5362	17.3566	16.9206	17.4911	NaN	NaN	NaN	0.00335704	0.00136775	0.0172829	NaN	3D-structure;Acetylation;ATP-binding;Coiledcoil;Completeproteome;Cytoplasm;Cytoskeleton;Diseasemutation;Dynein;Microtubule;Motorprotein;Nucleotide-binding;Phosphoprotein;Referenceproteome;Repeat;Transport	cytoskeleton	cellular component assembly;cellular component movement;cellular component organization;cellular macromolecular complex assembly;cellular process;cytoskeleton organization;establishment of localization;macromolecular complex assembly;organelle organization;ribonucleoprotein complex assembly;transport	Phagosome;Vasopressin-regulated water reabsorption	AAA_5;AAA_8;DHC_N1;DHC_N2;Dynein_heavy;MT	S-nitrosylation_C(631)		NA	24.02±2.32	15.05±1.36	NA	1.06837	7.69339	8.64064	29.2752
O08810	Eftud2	116 kDa U5 small nuclear ribonucleoprotein component	VLGENYTLEDEEDSQICTVGR	Unmodified	524	1	0	FL only	7.79464	2.19886	NaN	0.282099	9.19297	5.26013	8.93081	NaN	NaN	NaN	18.2393	17.339	17.6034	16.1796	14.7972	15.3495	14.9351	13.1682	14.2533	NaN	NaN	NaN	0.0261039	0.045061	0.0631134	NaN	Acetylation;Completeproteome;GTP-binding;mRNAprocessing;mRNAsplicing;Nucleotide-binding;Nucleus;Phosphoprotein;Referenceproteome;Spliceosome	nucleus	cellular metabolic process;cellular nitrogen compound metabolic process;cellular process;macromolecule metabolic process;metabolic process;mRNA metabolic process;mRNA processing;nitrogen compound metabolic process;nucleobase-containing compound metabolic process;primary metabolic process;RNA metabolic process;RNA processing;RNA splicing	Spliceosome	EFG_C;EFG_II;EFG_IV;GTP_EFTU;GTP_EFTU_D2			31.19±2	11.15±5.24	16.97±8.95	9.35±0.86	0.348293	3.0365	3.86553	1.57797
P48024	Eif1	Eukaryotic translation initiation factor 1	NICQFLIEIGLAK	Unmodified	94	1	0	FL only	10.7889	2.04857	NaN	0.189877	8.45664	11.613	12.2971	NaN	NaN	NaN	17.3165	15.5123	16.2681	15.4741	13.793	14.3499	13.8802	12.5842	13.4338	NaN	NaN	NaN	0.0553628	0.0589003	0.0495036	NaN	Acetylation;Completeproteome;Initiationfactor;Phosphoprotein;Proteinbiosynthesis;Referenceproteome	nucleus	biological regulation;regulation of gene expression, epigenetic	RNA transport	SUI1			NaN	NaN	NA	8.14±0.85
Q9QZD9	Eif3i	Eukaryotic translation initiation factor 3 subunit I	TCGFDFGGNIIMFSTDK	Unmodified	99	1	0	FL only	6.59585	3.10507	NaN	0.470762	10.1364	5.31533	4.33582	NaN	NaN	NaN	19.1537	18.1377	17.7814	16.8226	15.0646	15.3032	16.0055	13.9828	13.3178	NaN	NaN	NaN	0.0387898	0.0606221	0.096973	NaN	Acetylation;Completeproteome;Cytoplasm;Directproteinsequencing;Initiationfactor;Isopeptidebond;Phosphoprotein;Proteinbiosynthesis;Referenceproteome;Repeat;Ublconjugation;WDrepeat	cytosol	biological regulation;cellular component assembly;cellular component organization;cellular macromolecular complex assembly;cellular process;macromolecular complex assembly;regulation of translation;ribonucleoprotein complex assembly;translational initiation	RNA transport	WD40			0.98±0.17	13.47±6.36	10.38±5.56	5.08±0.9	1.82673	6.91057	13.0407	19.6529
P59325	Eif5	Eukaryotic translation initiation factor 5	YFGCELGAQTQFDVK	Unmodified	59	1	0	FL only	8.9469	0.621723	NaN	0.0694904	9.14103	8.25127	9.44839	NaN	NaN	NaN	17.9496	19.1159	19.3326	16.3885	17.2247	17.6687	14.6364	15.6409	16.072	NaN	NaN	NaN	0.039568	0.0380271	0.0476796	NaN	Completeproteome;GTP-binding;Initiationfactor;Nucleotide-binding;Phosphoprotein;Proteinbiosynthesis;Referenceproteome	cytosol	biological regulation;regulation of translation	RNA transport	eIF-5_eIF-2B;W2			0.89±0.13	9.42±5.29	10.56±4.48	0.44±0.15	0.626299	5.71667	6.67154	16.1112
Q80Y81	Elac2	Zinc phosphodiesterase ELAC protein 2	VVYSGDTMPCEALVQMGK	Unmodified	666	1	0	FL only	8.1671	3.68445	NaN	0.451134	10.1914	3.91429	10.3956	NaN	NaN	NaN	18.0533	17.7064	18.6771	15.6534	15.6274	16.6616	14.9138	13.0889	15.5695	NaN	NaN	NaN	0.0271078	0.0369025	0.0885017	NaN	Alternativesplicing;Completeproteome;Endonuclease;Hydrolase;Metal-binding;Mitochondrion;Nuclease;Nucleus;Phosphoprotein;Referenceproteome;Transitpeptide;tRNAprocessing;Zinc	mitochondrion	cellular component organization;cellular metabolic process;cellular nitrogen compound metabolic process;cellular process;macromolecule metabolic process;metabolic process;mitochondrion organization;nitrogen compound metabolic process;nucleobase-containing compound metabolic process;organelle organization;primary metabolic process;RNA metabolic process;RNA processing;tRNA metabolic process;tRNA pr…	RNA transport	Lactamase_B_4			NaN	NaN	NaN	NaN
Q80Y81	Elac2	Zinc phosphodiesterase ELAC protein 2	VCFGDFPTVPK	Unmodified	749	1	0	FL only	11.0024	0.823679	NaN	0.0748638	11.6965	10.0922	11.2184	NaN	NaN	NaN	18.1498	18.439	18.5432	16.2412	15.6032	16.0772	15.2334	15.2838	15.5588	NaN	NaN	NaN	0.0110908	0.020741	0.0114036	NaN	Alternativesplicing;Completeproteome;Endonuclease;Hydrolase;Metal-binding;Mitochondrion;Nuclease;Nucleus;Phosphoprotein;Referenceproteome;Transitpeptide;tRNAprocessing;Zinc	mitochondrion	cellular component organization;cellular metabolic process;cellular nitrogen compound metabolic process;cellular process;macromolecule metabolic process;metabolic process;mitochondrion organization;nitrogen compound metabolic process;nucleobase-containing compound metabolic process;organelle organization;primary metabolic process;RNA metabolic process;RNA processing;tRNA metabolic process;tRNA pr…	RNA transport	Lactamase_B_4			31.5±2.62	10.02±5.76	2.63±1.46	4.67±0.38
Q9R0P3	Esd	S-formylglutathione hydrolase	SVSAFAPICNPVLCSWGK	Unmodified	176;181	1	0	FL only	7.88046	2.52607	NaN	0.320548	6.92191	5.97396	10.7455	NaN	NaN	NaN	18.7556	17.7605	18.8245	16.9123	16.0023	16.594	15.0064	13.7842	15.7703	NaN	NaN	NaN	0.032277	0.0279828	0.0674466	NaN	Acetylation;Completeproteome;Cytoplasm;Cytoplasmicvesicle;Hydrolase;Referenceproteome;Serineesterase	cytosol	catabolic process;cellular aldehyde metabolic process;cellular metabolic process;cellular process;metabolic process;small molecule metabolic process	Methane metabolism	Esterase			NaN	NaN	NaN	NaN
Q9D0M0	Exosc7	Exosome complex exonuclease RRP42	DIELSDDPYDCIR	Unmodified	189	1	0	FL only	8.98091	2.23864	NaN	0.249267	8.6365	11.3718	6.93443	NaN	NaN	NaN	18.7186	17.1766	16.1631	16.8225	14.845	14.5957	15.3155	14.2143	12.4167	NaN	NaN	NaN	0.0741568	0.0791164	0.104653	NaN	Acetylation;Completeproteome;Cytoplasm;Exosome;Nucleus;Referenceproteome;RNA-binding;rRNAprocessing	nucleus	cellular metabolic process;cellular nitrogen compound metabolic process;cellular process;macromolecule metabolic process;metabolic process;nitrogen compound metabolic process;nucleobase-containing compound metabolic process;primary metabolic process;RNA metabolic process;RNA processing;rRNA processing	RNA degradation	RNase_PH;RNase_PH_C			3.16±0.83	10.04±3.51	0.79±0.3	NA	0	1.68386	1.18508	9.76303
Q61188	Ezh2	Histone-lysine N-methyltransferase EZH2	VLIGTYYDNFCAIAR	Unmodified	452	1	0	FL only	10.995	1.17513	NaN	0.106879	9.74666	12.0798	11.1584	NaN	NaN	NaN	18.9666	17.8585	19.0431	16.7223	15.577	16.7585	15.7556	14.9949	16.05	NaN	NaN	NaN	0.035599	0.0410902	0.0349004	NaN	3D-structure;Alternativesplicing;Biologicalrhythms;Chromatinregulator;Chromosome;Completeproteome;Glycoprotein;Methyltransferase;Nucleus;Phosphoprotein;Referenceproteome;Repressor;S-adenosyl-L-methionine;Transcription;Transcriptionregulation;Transferase;Ublconjugation	nucleus	anatomical structure development;biological regulation;biosynthetic process;cellular component organization;cellular localization;cellular metabolic process;cellular nitrogen compound metabolic process;cellular process;chromatin modification;chromatin organization;chromosome organization;developmental process;DNA metabolic process;DNA modification;histone modification;localization;macromolecule m…		EZH2_WD-Binding;SET			NaN	NaN	NaN	NaN
Q9WUA2	Farsb	Phenylalanine--tRNA ligase beta subunit	YDLLCLEGLAR	Unmodified	76	1	0	FL only	7.5182	0.542543	NaN	0.072164	7.73654	7.91755	6.9005	NaN	NaN	NaN	17.5297	18.2646	17.4419	14.9317	15.8185	15.3015	13.9537	14.7248	13.6879	NaN	NaN	NaN	0.0254591	0.0290173	0.0381374	NaN	Aminoacyl-tRNAsynthetase;ATP-binding;Completeproteome;Cytoplasm;Ligase;Nucleotide-binding;Proteinbiosynthesis;Referenceproteome	cytosol	amine metabolic process;cellular amino acid metabolic process;cellular ketone metabolic process;cellular metabolic process;cellular nitrogen compound metabolic process;cellular process;macromolecule metabolic process;metabolic process;nitrogen compound metabolic process;nucleobase-containing compound metabolic process;organic acid metabolic process;primary metabolic process;RNA metabolic process;…	Aminoacyl-tRNA biosynthesis	B3_4;B5			0.8±0.24	2.87±1.84	10.68±6.17	3.36±0.28
Q8BTM8	Flna	Filamin-A	VANPSGNLTDTYVQDCGDGTYK	Unmodified	1312	1	0	FL only	6.72365	4.04624	NaN	0.601792	9.19124	8.92574	2.05397	NaN	NaN	NaN	18.988	18.636	17.6146	16.8724	16.6237	15.5834	15.6835	15.285	12.0391	NaN	NaN	NaN	0.0387431	0.0417982	0.139441	NaN	Acetylation;Actin-binding;Alternativesplicing;Ciliumbiogenesis/degradation;Completeproteome;Cytoplasm;Cytoskeleton;Isopeptidebond;Phosphoprotein;Referenceproteome;Repeat;Ublconjugation	cytoskeleton, Golgi apparatus	anatomical structure formation involved in morphogenesis;anatomical structure morphogenesis;biological adhesion;biological regulation;cell adhesion;cell morphogenesis;cellular component assembly;cellular component morphogenesis;cellular component organization;cellular localization;cellular membrane organization;cellular process;cytoskeleton organization;developmental process;endosome transport;es…	Focal adhesion;MAPK signaling pathway	CH;Filamin			1.13±0.4	NA	NA	5.56±0.51
Q8BTM8	Flna	Filamin-A	CSYQPTMEGVHTVHVTFAGVPIPR	Unmodified	444	1	0	FL only	13.0846	6.5319	NaN	0.499206	14.0001	6.1432	19.1104	NaN	NaN	NaN	17.8817	17.0228	17.5454	15.8471	15.1987	13.4271	15.2628	13.0894	15.4638	NaN	NaN	NaN	0.0247553	0.0845023	0.0901504	NaN	Acetylation;Actin-binding;Alternativesplicing;Ciliumbiogenesis/degradation;Completeproteome;Cytoplasm;Cytoskeleton;Isopeptidebond;Phosphoprotein;Referenceproteome;Repeat;Ublconjugation	cytoskeleton, Golgi apparatus	anatomical structure formation involved in morphogenesis;anatomical structure morphogenesis;biological adhesion;biological regulation;cell adhesion;cell morphogenesis;cellular component assembly;cellular component morphogenesis;cellular component organization;cellular localization;cellular membrane organization;cellular process;cytoskeleton organization;developmental process;endosome transport;es…	Focal adhesion;MAPK signaling pathway	CH;Filamin			NA	NA	NA	NA	1.70153	12.887	17.1386	24.8976
Q8BTM8	Flna	Filamin-A	AHEPTYFTVDCTEAGQGDVSIGIK	Unmodified	796	1	0	FL only	7.97944	1.44522	NaN	0.181118	8.46522	9.11918	6.35392	NaN	NaN	NaN	16.9275	17.142	17.316	14.7844	14.9937	15.4696	13.4928	13.825	13.4345	NaN	NaN	NaN	0.0113612	0.0232811	0.0155072	NaN	Acetylation;Actin-binding;Alternativesplicing;Ciliumbiogenesis/degradation;Completeproteome;Cytoplasm;Cytoskeleton;Isopeptidebond;Phosphoprotein;Referenceproteome;Repeat;Ublconjugation	cytoskeleton, Golgi apparatus	anatomical structure formation involved in morphogenesis;anatomical structure morphogenesis;biological adhesion;biological regulation;cell adhesion;cell morphogenesis;cellular component assembly;cellular component morphogenesis;cellular component organization;cellular localization;cellular membrane organization;cellular process;cytoskeleton organization;developmental process;endosome transport;es…	Focal adhesion;MAPK signaling pathway	CH;Filamin			3.34±0.51	NA	NA	NA
Q61553	Fscn1	Fascin	ACAETIDPASLWEY	Unmodified	481	1	0	FL only	8.32985	1.41874	NaN	0.17032	9.84404	8.1143	7.03122	NaN	NaN	NaN	18.9393	18.9577	17.7356	9.7762	NaN	NaN	15.7442	15.4564	14.0107	NaN	NaN	NaN	0.0377653	NaN	0.0616417	NaN	Acetylation;Actin-binding;Celljunction;Cellprojection;Completeproteome;Cytoplasm;Cytoskeleton;Directproteinsequencing;Phosphoprotein;Referenceproteome	cytosol	cell motility;cellular component assembly;cellular component movement;cellular component organization;cellular process;cytoskeleton organization;locomotion;organelle organization		Fascin			NA	17.78±5.36	NA	15.04±0.37
Q8BHN3	Ganab	Neutral alpha-glucosidase AB	TRDGSDYEGWCWPGSASYPDFTNPR	Unmodified	502	1	0	FL only	8.03799	1.22099	NaN	0.151903	8.59992	6.6372	8.87684	NaN	NaN	NaN	16.8078	17.725	17.4666	14.4026	15.7045	14.385	13.398	13.9108	14.1069	NaN	NaN	NaN	0.0272856	0.0510283	0.0265155	NaN	Alternativesplicing;Completeproteome;Directproteinsequencing;Endoplasmicreticulum;Glycoprotein;Glycosidase;Golgiapparatus;Hydrolase;Referenceproteome;Signal	endoplasmatic reticulum	carbohydrate metabolic process;metabolic process;oligosaccharide metabolic process;primary metabolic process	N-Glycan biosynthesis;Protein processing in endoplasmic reticulum	Gal_mutarotas_2;Glyco_hydro_31			4.61±0.31	2.72±0.43	1.76±0.17	1.76±0.47
P26443	Glud1	Glutamate dehydrogenase 1, mitochondrial	VYEGSILEADCDILIPAASEK	Unmodified	376	1	0	FL only	7.6087	0.912545	NaN	0.119934	8.22455	8.04123	6.56031	NaN	NaN	NaN	19.3495	18.5824	19.4467	17.7841	17.321	18.4012	15.8694	15.0669	15.6145	NaN	NaN	NaN	0.0247538	0.0303848	0.026426	NaN	Acetylation;ADP-ribosylation;ATP-binding;Completeproteome;Directproteinsequencing;GTP-binding;Mitochondrion;NADP;Nucleotide-binding;Oxidoreductase;Phosphoprotein;Referenceproteome;Transitpeptide	mitochondrion	amine metabolic process;behavior;biological regulation;biosynthetic process;catabolic process;cellular amino acid metabolic process;cellular ketone metabolic process;cellular metabolic process;cellular nitrogen compound metabolic process;cellular process;metabolic process;multicellular organismal process;neurological system process;nitrogen compound metabolic process;organic acid metabolic proces…	Alanine, aspartate and glutamate metabolism;Arginine and proline metabolism;D-Glutamine and D-glutamate metabolism;Nitrogen metabolism;Proximal tubule bicarbonate reclamation	ELFV_dehydrog;ELFV_dehydrog_N			2.73±0.21	12.96±8.66	14.49±8.94	2.81±0.26
Q9ERL7	Gmfg	Glia maturation factor gamma	SDSLVVCEVDPELK	Acetyl (Protein N-term)	8	1	0	FL only	4.88169	3.14823	NaN	0.644906	7.91149	5.10651	1.62708	NaN	NaN	NaN	19.0318	19.8192	18.7705	17.6429	18.381	17.8148	15.4908	15.6033	12.8526	NaN	NaN	NaN	0.0284218	0.0215202	0.106264	NaN	3D-structure;Completeproteome;Growthfactor;Referenceproteome	cytoskeleton	biological regulation;regulation of organelle organization		Cofilin_ADF			NaN	NaN	NaN	NaN
Q3THK7	Gmps	GMP synthase [glutamine-hydrolyzing]	EDGVFNISMDNTCSLFR	Unmodified	137	1	0	FL only	8.60033	2.84597	NaN	0.330914	9.0619	11.1873	5.55178	NaN	NaN	NaN	17.2838	16.9757	16.9809	14.7765	14.3915	14.7186	13.9568	13.9868	12.8924	NaN	NaN	NaN	0.0103278	0.0141908	0.0457959	NaN	Acetylation;ATP-binding;Completeproteome;Cytoplasm;Directproteinsequencing;Glutamineamidotransferase;GMPbiosynthesis;Ligase;Nucleotide-binding;Phosphoprotein;Purinebiosynthesis;Referenceproteome	cytosol	amine metabolic process;biosynthetic process;cellular amino acid metabolic process;cellular ketone metabolic process;cellular metabolic process;cellular nitrogen compound metabolic process;cellular process;heterocycle metabolic process;metabolic process;nitrogen compound metabolic process;nucleobase-containing compound metabolic process;nucleobase-containing small molecule metabolic process;nucle…	Drug metabolism - other enzymes;Purine metabolism	GATase;GMP_synt_C;NAD_synthase			1.56±1.56	NA	NA	NA
Q810D6	Grwd1	Glutamate-rich WD repeat-containing protein 1	SVEDLQWSPTEDTVFASCSADASIR	Unmodified	280	1	0	FL only	7.12242	0.368401	NaN	0.0517242	6.76854	7.09491	7.5038	NaN	NaN	NaN	16.8135	16.2423	15.8432	14.5534	13.3573	12.8705	13.0296	12.5314	12.2195	NaN	NaN	NaN	0.0299202	0.0637061	0.0324457	NaN	Completeproteome;Nucleus;Phosphoprotein;Referenceproteome;Repeat;WDrepeat	nucleus			CAF1C_H4-bd;WD40			3.79±0.23	9.8±0.93	6.96±3.57	6.78±1.02
Q61316	Hspa4	Heat shock 70 kDa protein 4	NVVFVDMGHSAYQVSVCAFNK	Unmodified	213	1	0	FL only	9.6101	0.941703	NaN	0.0979909	9.48701	10.6073	8.736	NaN	NaN	NaN	17.4203	16.0841	18.2408	14.8316	14.1774	15.3142	14.1662	13.009	14.8558	NaN	NaN	NaN	0.0631118	0.0386179	0.066609	NaN	Acetylation;ATP-binding;Completeproteome;Cytoplasm;Directproteinsequencing;Nucleotide-binding;Phosphoprotein;Referenceproteome;Stressresponse	cytosol	cellular component assembly;cellular component organization;cellular macromolecular complex assembly;cellular membrane organization;cellular process;establishment of localization;macromolecular complex assembly;membrane organization;mitochondrion organization;organelle organization;protein complex assembly;protein targeting;protein transport;transport		HSP70			25.3±2.12	NA	NA	13.94±0.85
Q7TMY8	Huwe1	E3 ubiquitin-protein ligase HUWE1	AQCETLSPDGLPEEQPQTTK	Unmodified	3659	1	0	FL only	10.5019	6.74217	NaN	0.641992	6.12006	18.2657	7.12009	NaN	NaN	NaN	16.6929	16.382	16.7788	13.7351	11.3107	12.7199	12.7537	14.2202	13.0734	NaN	NaN	NaN	0.0125623	0.0967168	0.0577674	NaN	Acetylation;Alternativesplicing;Completeproteome;Cytoplasm;Differentiation;Directproteinsequencing;DNA-binding;DNAdamage;DNArepair;Ligase;Nucleus;Phosphoprotein;Referenceproteome;Ublconjugationpathway	cytosol	cell differentiation;cellular component organization;cellular metabolic process;cellular nitrogen compound metabolic process;cellular process;chromatin modification;chromatin organization;chromosome organization;developmental process;DNA metabolic process;DNA repair;histone modification;macromolecule metabolic process;macromolecule modification;metabolic process;nitrogen compound metabolic proces…	Ubiquitin mediated proteolysis	DUF4414;DUF908;DUF913;HECT;UBA;WWE			10.1±0.41	1.81±0.7	1.54±0.4	0.28±0.17
Q9JHI5	Ivd	Isovaleryl-CoA dehydrogenase, mitochondrial	ASGAVGLSYGAHSNLCVNQIVR	Unmodified	134	1	0	FL only	13.0278	5.52167	NaN	0.423838	19.3396	10.6527	9.09107	NaN	NaN	NaN	16.2309	15.3345	14.9843	14.6095	14.0133	14.1418	14.1706	12.2663	11.6624	NaN	NaN	NaN	0.0414354	0.0220116	0.103079	NaN	Acetylation;Completeproteome;Directproteinsequencing;FAD;Flavoprotein;Mitochondrion;Oxidoreductase;Referenceproteome;Transitpeptide	mitochondrion	amine metabolic process;catabolic process;cellular amino acid metabolic process;cellular ketone metabolic process;cellular metabolic process;cellular nitrogen compound metabolic process;cellular process;metabolic process;nitrogen compound metabolic process;organic acid metabolic process;primary metabolic process;small molecule metabolic process	Valine, leucine and isoleucine degradation	Acyl-CoA_dh_1;Acyl-CoA_dh_M;Acyl-CoA_dh_N			NA	NA	NA	23.75±0.96
Q6WVG3	Kctd12	BTB/POZ domain-containing protein KCTD12	CTVVSVPDSLLWR	Unmodified	50	1	0	FL only	9.09778	1.96906	NaN	0.216433	8.76479	11.2121	7.31644	NaN	NaN	NaN	18.1524	18.2012	18.138	16.2892	16.334	16.685	14.7726	15.2159	14.4749	NaN	NaN	NaN	0.00182357	0.0131869	0.0251585	NaN	Acetylation;Celljunction;Cellmembrane;Completeproteome;Membrane;Phosphoprotein;Postsynapticcellmembrane;Referenceproteome;Synapse	plasma membrane	biological regulation;cellular component assembly;cellular component organization;macromolecular complex assembly;protein complex assembly		BTB_2			25.19±2.64	6.22±0.67	0.88±0.25	46.85±4.49
P70168	Kpnb1	Importin subunit beta-1	QDENDDDDDWNPCK	Unmodified	345	1	0	FL only	9.65864	0.877579	NaN	0.0908596	8.82595	9.57486	10.5751	NaN	NaN	NaN	19.0513	18.8866	18.6677	16.8099	16.5037	16.3634	15.6825	15.6472	15.5877	NaN	NaN	NaN	0.0101988	0.013789	0.00306359	NaN	3D-structure;Acetylation;ADP-ribosylation;Completeproteome;Cytoplasm;Directproteinsequencing;Isopeptidebond;Nucleus;Phosphoprotein;Proteintransport;Referenceproteome;Repeat;Transport;Ublconjugation	cytosol	establishment of localization;nuclear transport;nucleocytoplasmic transport;protein targeting;protein transport;transport	RNA transport	IBN_N			1.16±0.15	2.36±0.8	0.46±0.19	80.82±4.63
Q9Z2D8	Mbd3	Methyl-CpG-binding domain protein 3	ACAEEEEEEEEEEEEPEPERV	Unmodified	266	1	0	FL only	8.79734	1.43878	NaN	0.163547	8.18175	10.4415	7.76876	NaN	NaN	NaN	16.9605	17.812	16.098	15.6292	16.4735	14.7726	13.4722	14.7115	12.5285	NaN	NaN	NaN	0.0505405	0.054429	0.0806759	NaN	Alternativesplicing;Chromosome;Coiledcoil;Completeproteome;DNA-binding;Nucleus;Phosphoprotein;Referenceproteome;Transcription;Transcriptionregulation	nucleus	anatomical structure development;biological regulation;biosynthetic process;cellular component organization;cellular metabolic process;cellular nitrogen compound metabolic process;cellular process;chromatin modification;chromatin organization;chromosome organization;developmental process;embryo development;gene silencing;histone modification;macromolecule metabolic process;macromolecule modificat…		MBD;MBD_C			1.23±0.78	0.66±0.53	NA	0.41±0.3
E9PVX6	Mki67		YCSDPLIGNK	Unmodified	1688	1	0	FL only	9.69988	0.694564	NaN	0.0716054	9.08248	10.4519	9.56526	NaN	NaN	NaN	19.3721	19.0332	18.8418	16.4854	16.2454	15.917	16.0487	15.9343	15.6008	NaN	NaN	NaN	0.014073	0.0175965	0.0146717	NaN	Completeproteome;Proteomicsidentification;Referenceproteome	nucleus	cell proliferation;cellular process;meiosis		FHA;K167R;PP1_bind			NaN	NaN	11.13±5.19	NA
Q80X85	Mrps7	28S ribosomal protein S7, mitochondrial	NCEPVIGLVPILK	Unmodified	152	1	0	FL only	12.3671	4.24012	NaN	0.342854	8.409	11.8505	16.8419	NaN	NaN	NaN	15.9465	17.2638	16.6519	14.3021	15.3156	14.693	12.5013	14.3688	14.3481	NaN	NaN	NaN	0.0396615	0.0346063	0.0780439	NaN	Acetylation;Completeproteome;Mitochondrion;Referenceproteome;Ribonucleoprotein;Ribosomalprotein;Transitpeptide	mitochondrion	biosynthetic process;cellular metabolic process;cellular process;macromolecule metabolic process;metabolic process;primary metabolic process;protein metabolic process;translation		Ribosomal_S7			1.68±0.28	0.37±0.17	7.27±5.43	3.54±0.49
P54276	Msh6	DNA mismatch repair protein Msh6	VYGVCFVDTSLGK	Unmodified	558	1	0	FL only	11.0665	1.48555	NaN	0.134239	11.5158	12.2755	9.40814	NaN	NaN	NaN	19.3323	19.363	19.4857	17.2647	17.113	17.3057	16.3905	16.5258	16.2183	NaN	NaN	NaN	0.00418523	0.00589225	0.00941	NaN	Acetylation;ATP-binding;Chromosome;Completeproteome;DNA-binding;DNAdamage;DNArepair;Nucleotide-binding;Nucleus;Phosphoprotein;Referenceproteome	nucleus	biological regulation;cell activation;cellular component organization;cellular metabolic process;cellular nitrogen compound metabolic process;cellular process;chromosome organization;DNA metabolic process;DNA recombination;DNA repair;immune system process;macromolecule metabolic process;metabolic process;multicellular organismal process;nitrogen compound metabolic process;nucleobase-containing co…	Colorectal cancer;Mismatch repair;Pathways in cancer	MutS_I;MutS_II;MutS_III;MutS_IV;MutS_V;PWWP			NA	0.71±0.37	5.74±3.63	NA
Q9R190	Mta2	Metastasis-associated protein MTA2	EDCFFYSLVFDPVQK	Unmodified	126	1	0	FL only	7.72504	4.00304	NaN	0.518191	11.8505	3.85682	7.4678	NaN	NaN	NaN	16.8018	15.9432	16.5788	13.9768	14.1413	13.95	13.9068	11.3035	12.9476	NaN	NaN	NaN	0.0270974	0.00738677	0.10351	NaN	Acetylation;Completeproteome;DNA-binding;Isopeptidebond;Metal-binding;Nucleus;Phosphoprotein;Referenceproteome;Ublconjugation;Zinc;Zinc-finger	nucleus	biological regulation;cellular component organization;cellular metabolic process;cellular nitrogen compound metabolic process;cellular process;chromatin modification;chromatin organization;chromosome organization;DNA metabolic process;DNA modification;DNA packaging;histone modification;macromolecule metabolic process;macromolecule modification;metabolic process;nitrogen compound metabolic process…		BAH;ELM2;GATA			5.9±0.42	NA	NA	7.4±0.69
Q8VDD5	Myh9	Myosin-9	SMMQDREDQSILCTGESGAGK	Unmodified	172	1	0	FL only	8.65879	1.76129	NaN	0.20341	6.92682	8.60156	10.448	NaN	NaN	NaN	18.1239	18.8045	19.104	15.7925	17.4073	16.864	14.3758	15.395	16.0045	NaN	NaN	NaN	0.0268906	0.0492375	0.0539304	NaN	Acetylation;Actin-binding;ATP-binding;Calmodulin-binding;Celladhesion;Cellshape;Coiledcoil;Completeproteome;Cytoplasm;Cytoskeleton;Directproteinsequencing;Motorprotein;Myosin;Nucleotide-binding;Phosphoprotein;Referenceproteome;Ublconjugation	cytoskeleton	anatomical structure formation involved in morphogenesis;anatomical structure morphogenesis;biological adhesion;biological regulation;cell adhesion;cell differentiation;cell morphogenesis;cell motility;cellular component morphogenesis;cellular component movement;cellular component organization;cellular membrane organization;cellular process;cytokinesis;cytoskeleton organization;developmental proc…	Tight junction;Viral myocarditis	IQ;Myosin_head;Myosin_N;Myosin_tail_1			8.51±0.16	7.42±4.14	14.38±7.83	3.08±0.33	0.27511	1.4275	2.90122	3.70892
P15532	Nme1	Nucleoside diphosphate kinase A	SCAQNWIYE	Unmodified	145	1	0	FL only	7.89329	1.03703	NaN	0.131381	8.8332	8.06587	6.7808	NaN	NaN	NaN	20.8543	19.2093	20.2561	18.9107	17.3003	18.0783	17.4868	15.6986	16.475	NaN	NaN	NaN	0.041411	0.0445035	0.0541685	NaN	Acetylation;ATP-binding;Completeproteome;Cytoplasm;Differentiation;Directproteinsequencing;Endocytosis;Isopeptidebond;Kinase;Magnesium;Metal-binding;Neurogenesis;Nucleotide-binding;Nucleotidemetabolism;Nucleus;Referenceproteome;Transferase;Ublconjugation	nucleus	anatomical structure development;biological regulation;biosynthetic process;catabolic process;cell differentiation;cellular component organization;cellular membrane organization;cellular metabolic process;cellular nitrogen compound metabolic process;cellular process;developmental process;DNA metabolic process;endocytosis;establishment of localization;heterocycle metabolic process;macromolecule me…	Purine metabolism;Pyrimidine metabolism	NDK			0.74±0.21	7.67±4.49	5.77±4.29	0.74±0.49
Q3UFY7	Nt5c3b	7-methylguanosine phosphate-specific 5'-nucleotidase	NSSVCENSSYFQQLQNK	Unmodified	210	1	0	FL only	9.10522	2.84306	NaN	0.312245	11.8194	9.34746	6.14879	NaN	NaN	NaN	17.3441	17.4241	17.2856	15.3657	15.9086	16.1373	14.4448	14.1464	13.3536	NaN	NaN	NaN	0.00400705	0.0250773	0.0403357	NaN	Acetylation;Alternativesplicing;Completeproteome;Cytoplasm;Hydrolase;Magnesium;Metal-binding;Nucleotide-binding;Nucleotidemetabolism;Referenceproteome	cytoskeleton	cellular metabolic process;cellular nitrogen compound metabolic process;cellular process;metabolic process;nitrogen compound metabolic process;nucleobase-containing compound metabolic process;nucleobase-containing small molecule metabolic process;nucleotide metabolic process;primary metabolic process;small molecule metabolic process		UMPH-1			NA	NA	18.58±11.27	NA
Q60597	Ogdh	2-oxoglutarate dehydrogenase, mitochondrial	RFGLEGCEVLIPALK	Unmodified	298	1	0	FL only	10.112	2.60428	NaN	0.257543	10.6706	12.3917	7.27378	NaN	NaN	NaN	18.0903	17.2407	17.7127	15.9805	14.9271	16.0408	15.0248	14.419	14.0405	NaN	NaN	NaN	0.0240749	0.0400213	0.0342541	NaN	3D-structure;Acetylation;Alternativesplicing;Calcium;Completeproteome;Directproteinsequencing;Glycolysis;Isopeptidebond;Metal-binding;Mitochondrion;Oxidoreductase;Referenceproteome;Thiaminepyrophosphate;Transitpeptide;Ublconjugation	mitochondrion	alcohol metabolic process;anatomical structure development;carbohydrate metabolic process;catabolic process;cell development;cell motility;cellular component movement;cellular ketone metabolic process;cellular metabolic process;cellular nitrogen compound metabolic process;cellular process;cofactor metabolic process;developmental process;generation of precursor metabolites and energy;heterocycle m…	Citrate cycle (TCA cycle);Lysine degradation;Tryptophan metabolism	E1_dh;Transket_pyr	NA_C(604)		NaN	NaN	NaN	NaN
Q8CGY8	Ogt	UDP-N-acetylglucosamine--peptide N-acetylglucosaminyltransferase 110 kDa subunit	VAASQLTCLGCLELIAK	Unmodified	962;965	1	0	FL only	9.9962	3.88087	NaN	0.388235	13.2084	5.68409	11.0961	NaN	NaN	NaN	17.3646	16.3227	17.1826	15.1843	11.6107	14.7339	14.6485	12.2702	14.1804	NaN	NaN	NaN	0.0328185	0.140596	0.0919665	NaN	Acetylation;Alternativesplicing;Biologicalrhythms;Cellmembrane;Chromatinregulator;Completeproteome;Cytoplasm;Directproteinsequencing;Glycoprotein;Glycosyltransferase;Lipid-binding;Membrane;Nucleus;Phosphoprotein;Referenceproteome;Repeat;TPRrepeat;Transferase;Ublconjugation	cytosol	biological regulation;carbohydrate metabolic process;cell communication;cell death;cellular component organization;cellular metabolic process;cellular process;chromatin modification;chromatin organization;chromosome organization;death;histone modification;macromolecule metabolic process;macromolecule modification;metabolic process;one-carbon metabolic process;organelle organization;peptidyl-amino…	Other types of O-glycan biosynthesis	Glyco_transf_41;TPR_1			NaN	NaN	NaN	NaN
P35486	Pdha1	Pyruvate dehydrogenase E1 component subunit alpha, somatic form, mitochondrial	NFYGGNGIVGAQVPLGAGIALACK	Unmodified	181	1	0	FL only	8.24798	5.854	NaN	0.70975	6.28539	14.8311	3.62744	NaN	NaN	NaN	17.8028	17.4075	16.8711	15.9692	15.8245	14.9601	13.9046	14.8858	12.1395	NaN	NaN	NaN	0.0269364	0.0350121	0.102004	NaN	Acetylation;Carbohydratemetabolism;Completeproteome;Directproteinsequencing;Glucosemetabolism;Mitochondrion;Oxidoreductase;Phosphoprotein;Pyruvate;Referenceproteome;Thiaminepyrophosphate;Transitpeptide;Tricarboxylicacidcycle	mitochondrion	alcohol metabolic process;biosynthetic process;carbohydrate metabolic process;catabolic process;cellular ketone metabolic process;cellular metabolic process;cellular process;cofactor metabolic process;generation of precursor metabolites and energy;metabolic process;organic acid metabolic process;primary metabolic process;small molecule metabolic process	Butanoate metabolism;Citrate cycle (TCA cycle);Glycolysis / Gluconeogenesis;Pyruvate metabolism;Valine, leucine and isoleucine biosynthesis	E1_dh	NA_C(273)		16.56±1.7	2.82±2.1	6.98±4.05	5.13±0.36	1.13099	1.88659	3.40145	16.2588
P53811	Pitpnb	Phosphatidylinositol transfer protein beta isoform	VVLPCSVQEYQVGQLYSVAEASK	Unmodified	13	1	0	FL only	7.28	1.61762	NaN	0.222201	7.48507	5.56962	8.78531	NaN	NaN	NaN	16.432	15.8126	16.3197	14.5127	13.8586	14.3801	12.8044	11.729	12.9436	NaN	NaN	NaN	0.0203856	0.0242645	0.0532102	NaN	Acetylation;Completeproteome;Cytoplasm;Golgiapparatus;Lipid-binding;Phosphoprotein;Referenceproteome;Transport	Golgi apparatus	developmental process;embryo development;establishment of localization;transport		IP_trans			9.69±0.49	7.86±5.76	11.26±3.03	2.79±0.24	0.178773	11.6265	35.2493	21.859
A2AR02	Ppig	Peptidyl-prolyl cis-trans isomerase G	VVFELFSDVCPK	Unmodified	33	1	0	FL only	10.0896	3.15025	NaN	0.312228	9.85697	13.3497	7.06209	NaN	NaN	NaN	16.7985	18.2851	17.5496	14.7426	16.7241	15.2121	13.6055	15.5867	13.8315	NaN	NaN	NaN	0.0423677	0.0665472	0.0756217	NaN	Completeproteome;Isomerase;Nucleus;Phosphoprotein;Referenceproteome;Rotamase	nucleus	cellular metabolic process;cellular process;macromolecule metabolic process;macromolecule modification;metabolic process;peptidyl-amino acid modification;primary metabolic process;protein folding;protein metabolic process;protein modification process		Pro_isomerase			3.79±0.72	NA	NA	5.22±0.92
Q61136	Prpf4b	Serine/threonine-protein kinase PRP4 homolog	DLLADLIGCQR	Unmodified	962	1	0	FL only	8.60409	0.860621	NaN	0.100025	9.53832	7.84358	8.43038	NaN	NaN	NaN	17.7929	19.1089	18.0362	15.2358	16.2283	15.8304	14.5474	15.5544	14.595	NaN	NaN	NaN	0.0382362	0.0316837	0.0381335	NaN	Acetylation;ATP-binding;Completeproteome;Kinase;mRNAprocessing;mRNAsplicing;Nucleotide-binding;Nucleus;Phosphoprotein;Referenceproteome;Serine/threonine-proteinkinase;Spliceosome;Transferase	nucleus	cellular metabolic process;cellular nitrogen compound metabolic process;cellular process;macromolecule metabolic process;metabolic process;mRNA metabolic process;mRNA processing;nitrogen compound metabolic process;nucleobase-containing compound metabolic process;primary metabolic process;RNA metabolic process;RNA processing;RNA splicing		Pkinase			NA	1.76±0.42	1.87±0.53	NA
Q91YR9	Ptgr1	Prostaglandin reductase 1	TGPCPQGPAPEVVIYQQLR	Unmodified	251	1	0	FL only	7.19014	2.36967	NaN	0.329573	9.70771	5.00306	6.85964	NaN	NaN	NaN	18.184	17.6831	17.1536	15.6627	15.6078	14.2866	14.9666	13.4361	13.3904	NaN	NaN	NaN	0.0291545	0.0513065	0.0643972	NaN	Acetylation;Completeproteome;Cytoplasm;NADP;Oxidoreductase;Phosphoprotein;Referenceproteome	cytosol	response to chemical stimulus;response to stimulus		ADH_zinc_N			9.09±0.71	14.39±8.25	12.55±5.91	NA
Q8BVI4	Qdpr	Dihydropteridine reductase	VDAILCVAGGWAGGNAK	Unmodified	82	1	0	FL only	10.3804	1.29709	NaN	0.124957	9.53414	9.73325	11.8737	NaN	NaN	NaN	19.3459	18.9388	19.2704	17.765	17.4925	17.9027	16.0997	15.7256	16.3786	NaN	NaN	NaN	0.0112879	0.0117808	0.0203918	NaN	Completeproteome;Directproteinsequencing;NADP;Oxidoreductase;Referenceproteome;Tetrahydrobiopterinbiosynthesis	cytosol	amine metabolic process;anatomical structure development;biosynthetic process;catabolic process;cellular amino acid metabolic process;cellular aromatic compound metabolic process;cellular ketone metabolic process;cellular metabolic process;cellular nitrogen compound metabolic process;cellular process;cofactor metabolic process;developmental process;heterocycle metabolic process;metabolic process;…	Folate biosynthesis	adh_short			1.88±0.11	3.84±0.82	6.36±0.79	4.49±0.15
Q6PR54	Rif1	Telomere-associated protein RIF1	CVWSPLASPSTSILK	Unmodified	2118	1	0	FL only	8.67729	3.02327	NaN	0.348412	7.39294	12.1307	6.50824	NaN	NaN	NaN	18.3994	19.3555	18.5725	16.0078	16.8418	15.8607	14.7525	16.4988	14.728	NaN	NaN	NaN	0.0271328	0.0325872	0.0662498	NaN	Alternativesplicing;Cellcycle;Chromosome;Completeproteome;Cytoplasm;Cytoskeleton;DNAdamage;Nucleus;Phosphoprotein;Referenceproteome;Telomere	nucleus	biological regulation;cell cycle;cellular process;developmental process;regulation of DNA metabolic process;response to DNA damage stimulus;response to stimulus;response to stress		Rif1_N			NaN	NaN	NaN	NaN
E9Q555	Rnf213	E3 ubiquitin-protein ligase RNF213	TLDIGNALMACR	Unmodified	4310	1	0	FL only	10.3158	0.630791	NaN	0.0611482	10.2334	9.73021	10.9837	NaN	NaN	NaN	19.9774	19.69	20.0334	17.4421	17.5719	17.3989	16.8445	16.4763	17.0147	NaN	NaN	NaN	0.0092579	0.00515367	0.0164019	NaN	Coiledcoil;Completeproteome;Cytoplasm;Ligase;Metal-binding;Phosphoprotein;Referenceproteome;Ublconjugation;Ublconjugationpathway;Zinc;Zinc-finger	cytosol	cellular metabolic process;cellular process;macromolecule metabolic process;macromolecule modification;metabolic process;primary metabolic process;protein metabolic process;protein modification by small protein conjugation or removal;protein modification process					NaN	NaN	NaN	NaN
P62242	Rps8	40S ribosomal protein S8	NCIVLIDSTPYR	Unmodified	100	1	0	FL only	11.8574	0.832577	NaN	0.0702156	12.6398	10.9824	11.9501	NaN	NaN	NaN	22.0197	21.4912	21.1042	19.3423	18.8244	18.6161	19.2307	18.4723	18.2229	NaN	NaN	NaN	0.0213371	0.0197562	0.0281562	NaN	Acetylation;Completeproteome;Cytoplasm;Referenceproteome;Ribonucleoprotein;Ribosomalprotein	cytosol, endoplasmatic reticulum	biosynthetic process;cellular metabolic process;cellular nitrogen compound metabolic process;cellular process;macromolecule metabolic process;metabolic process;nitrogen compound metabolic process;nucleobase-containing compound metabolic process;primary metabolic process;RNA metabolic process;RNA processing;rRNA processing;translational elongation	Ribosome	Ribosomal_S8e			2.73±0.25	10.11±5.2	5.71±1.72	3.77±0.43	1.15619	1.06547	2.83516	6.51789
Q9JLI8	Sart3	Squamous cell carcinoma antigen recognized by T-cells 3	ALVENCLVPDLWIR	Unmodified	342	1	0	FL only	10.8603	1.22713	NaN	0.112992	11.7301	11.3942	9.4567	NaN	NaN	NaN	17.6874	17.608	18.1279	16.1652	15.89	16.6037	14.7757	14.6489	14.8687	NaN	NaN	NaN	0.0157274	0.0221923	0.00747283	NaN	Acetylation;Alternativesplicing;Coiledcoil;Completeproteome;Cytoplasm;mRNAprocessing;mRNAsplicing;Nucleus;Phosphoprotein;Referenceproteome;Repeat;RNA-binding	nucleus	anatomical structure morphogenesis;biological regulation;cell morphogenesis;cell proliferation;cellular component assembly;cellular component morphogenesis;cellular component organization;cellular macromolecular complex assembly;cellular metabolic process;cellular nitrogen compound metabolic process;cellular process;chromatin organization;chromosome organization;developmental process;homeostatic …		Lsm_interact;RRM_1			NA	NA	1.22±0.34	NA
Q9D1M0	Sec13	Protein SEC13 homolog	VFIWTCDDASGNMWSPK	Unmodified	245	1	0	FL only	7.63685	3.10897	NaN	0.4071	11.1749	5.3412	6.39446	NaN	NaN	NaN	17.054	17.5765	18.2953	15.502	15.7234	15.7129	14.0633	13.429	14.4236	NaN	NaN	NaN	0.0353266	0.00798314	0.0360401	NaN	Acetylation;Completeproteome;Cytoplasmicvesicle;Endoplasmicreticulum;ER-Golgitransport;Membrane;mRNAtransport;Nuclearporecomplex;Nucleus;Phosphoprotein;Proteintransport;Referenceproteome;Repeat;Translocation;Transport;WDrepeat	cytosol	cellular process;establishment of localization;Golgi vesicle transport;nucleobase-containing compound transport;protein transport;transport;vesicle-mediated transport	Protein processing in endoplasmic reticulum;RNA transport	WD40			9.27±0.47	9.24±4.03	15.78±4.55	6.66±0.56
Q9D1M0	Sec13	Protein SEC13 homolog	ESVDGQWVCISDVNK	Unmodified	299	1	0	FL only	10.1321	3.87205	NaN	0.382156	13.4518	11.066	5.87852	NaN	NaN	NaN	18.8594	18.8907	18.9383	17.2344	17.2103	17.5542	16.1737	15.8841	14.9373	NaN	NaN	NaN	0.00210246	0.0110756	0.0412802	NaN	Acetylation;Completeproteome;Cytoplasmicvesicle;Endoplasmicreticulum;ER-Golgitransport;Membrane;mRNAtransport;Nuclearporecomplex;Nucleus;Phosphoprotein;Proteintransport;Referenceproteome;Repeat;Translocation;Transport;WDrepeat	cytosol	cellular process;establishment of localization;Golgi vesicle transport;nucleobase-containing compound transport;protein transport;transport;vesicle-mediated transport	Protein processing in endoplasmic reticulum;RNA transport	WD40			3.8±0.18	0±0	4.54±2.3	1.69±0.25
P98083	Shc1	SHC-transforming protein 1	YMGCVEVLQSMR	Unmodified	14	1	0	FL only	13.2452	4.2761	NaN	0.322841	14.6959	16.6073	8.43252	NaN	NaN	NaN	19.03	18.1845	19.8248	17.0246	16.3394	17.4123	16.4928	15.8564	16.384	NaN	NaN	NaN	0.043143	0.0320984	0.0209545	NaN	Acetylation;Alternativeinitiation;Alternativesplicing;Angiogenesis;Completeproteome;Cytoplasm;Growthregulation;Mitochondrion;Phosphoprotein;Referenceproteome;SH2domain	cytosol	anatomical structure development;anatomical structure formation involved in morphogenesis;biological adhesion;biological regulation;cell adhesion;cellular component organization;cellular metabolic process;cellular process;cytoskeleton organization;developmental process;macromolecule metabolic process;macromolecule modification;metabolic process;organelle organization;phosphorus metabolic process;…	Bacterial invasion of epithelial cells;Chemokine signaling pathway;Chronic myeloid leukemia;ErbB signaling pathway;Focal adhesion;Glioma;Insulin signaling pathway;Natural killer cell mediated cytotoxicity;Neurotrophin signaling pathway	PID;SH2			NaN	NaN	NaN	NaN
Q9CZU3	Skiv2l2	Superkiller viralicidic activity 2-like 2	TVCAEYAIALALR	Unmodified	168	1	0	FL only	8.72366	3.30434	NaN	0.378779	5.77469	12.2949	8.1014	NaN	NaN	NaN	17.8682	17.7031	17.9637	15.1348	15.257	15.4447	13.8399	14.8685	14.4599	NaN	NaN	NaN	0.00738806	0.0102168	0.0359921	NaN	Acetylation;ATP-binding;Completeproteome;Helicase;Hydrolase;mRNAprocessing;mRNAsplicing;Nucleotide-binding;Nucleus;Referenceproteome;rRNAprocessing;Spliceosome	nucleus	cellular metabolic process;cellular nitrogen compound metabolic process;cellular process;macromolecule metabolic process;metabolic process;mRNA metabolic process;mRNA processing;nitrogen compound metabolic process;nucleobase-containing compound metabolic process;primary metabolic process;RNA metabolic process;RNA processing;RNA splicing;rRNA processing	RNA degradation	DEAD;DSHCT;Helicase_C;rRNA_proc-arch			NaN	NaN	NaN	NaN
Q9CZU3	Skiv2l2	Superkiller viralicidic activity 2-like 2	YCLPFLQPGR	Unmodified	648	1	0	FL only	10.2951	0.934431	NaN	0.0907646	9.30292	10.424	11.1584	NaN	NaN	NaN	20.5144	19.6873	19.456	17.9464	17.2433	16.9879	17.2291	16.5841	16.4629	NaN	NaN	NaN	0.0279822	0.0285393	0.024576	NaN	Acetylation;ATP-binding;Completeproteome;Helicase;Hydrolase;mRNAprocessing;mRNAsplicing;Nucleotide-binding;Nucleus;Referenceproteome;rRNAprocessing;Spliceosome	nucleus	cellular metabolic process;cellular nitrogen compound metabolic process;cellular process;macromolecule metabolic process;metabolic process;mRNA metabolic process;mRNA processing;nitrogen compound metabolic process;nucleobase-containing compound metabolic process;primary metabolic process;RNA metabolic process;RNA processing;RNA splicing;rRNA processing	RNA degradation	DEAD;DSHCT;Helicase_C;rRNA_proc-arch			NA	30.53±15.23	55.49±16.73	NA	0.142448	11.2265	14.1064	21.7399
Q6P4T2	Snrnp200	U5 small nuclear ribonucleoprotein 200 kDa helicase	EEISATQIIVCTPEK	Unmodified	588	1	0	FL only	14.7358	1.62601	NaN	0.110344	16.4305	13.1885	14.5885	NaN	NaN	NaN	19.7237	19.0964	19.4112	17.6771	17.7277	16.833	17.3771	16.3778	16.8616	NaN	NaN	NaN	0.0161589	0.0288633	0.0296188	NaN	Acetylation;ATP-binding;Coiledcoil;Completeproteome;Helicase;Hydrolase;Isopeptidebond;mRNAprocessing;mRNAsplicing;Nucleotide-binding;Nucleus;Phosphoprotein;Referenceproteome;Repeat;Ribonucleoprotein;Spliceosome;Ublconjugation	nucleus	cell differentiation;cellular metabolic process;cellular nitrogen compound metabolic process;cellular process;developmental process;macromolecule metabolic process;metabolic process;mRNA metabolic process;mRNA processing;nitrogen compound metabolic process;nucleobase-containing compound metabolic process;primary metabolic process;RNA metabolic process;RNA processing;RNA splicing	Spliceosome	DEAD;Helicase_C;Sec63			6.81±0.32	9.32±5.4	4.57±2.83	4.59±0.55
Q62261	Sptbn1	Spectrin beta chain, non-erythrocytic 1	DALLLWCQMK	Unmodified	183	1	0	FL only	10.8907	0.919884	NaN	0.0844651	11.5959	11.226	9.8502	NaN	NaN	NaN	19.4303	19.3855	19.9331	17.737	17.6668	18.0326	16.4998	16.4022	16.739	NaN	NaN	NaN	0.0155262	0.0108988	0.0104727	NaN	3D-structure;Acetylation;Actin-binding;Actincapping;Alternativesplicing;Calmodulin-binding;Cellmembrane;Completeproteome;Cytoplasm;Cytoskeleton;Glycoprotein;Membrane;Phosphoprotein;Referenceproteome;Repeat	cytoskeleton, nucleus, plasma membrane	biological regulation;cellular component assembly;cellular component organization;cellular membrane organization;cellular metabolic process;cellular process;cytokinesis;establishment of localization;Golgi vesicle transport;macromolecule metabolic process;macromolecule modification;membrane organization;metabolic process;nuclear transport;nucleocytoplasmic transport;phosphorus metabolic process;pl…		CH;Spectrin			NA	NA	NA	NA	0.723661	2.88045	4.23828	13.5391
Q8BMA6	Srp68	Signal recognition particle subunit SRP68	FESFCLDPSLVTK	Unmodified	560	1	0	FL only	9.36378	2.71268	NaN	0.289699	9.21846	12.1462	6.72668	NaN	NaN	NaN	19.4421	19.3695	19.3331	17.6451	17.4896	17.6968	16.1423	16.5149	15.5396	NaN	NaN	NaN	0.00286321	0.00612406	0.0306339	NaN	Acetylation;Completeproteome;Cytoplasm;Nucleus;Phosphoprotein;Referenceproteome;Ribonucleoprotein;RNA-binding;Signalrecognitionparticle	cytosol	establishment of localization;protein targeting;protein transport;response to chemical stimulus;response to drug;response to stimulus;transport	Protein export				2.2±0.1	11.17±3.44	3.29±1.96	3.42±0.53
P26039	Tln1	Talin-1	AQEACGPLEMDSALSVVQNLEK	Unmodified	1045	1	0	FL only	5.30226	4.22006	NaN	0.795899	9.98084	4.14282	1.78311	NaN	NaN	NaN	16.7659	17.4765	17.7616	14.6845	14.8619	15.568	13.5929	12.9443	11.9781	NaN	NaN	NaN	0.0295814	0.0310791	0.0632935	NaN	3D-structure;Acetylation;Celljunction;Cellmembrane;Cellprojection;Completeproteome;Cytoplasm;Cytoskeleton;Membrane;Phosphoprotein;Referenceproteome	plasma membrane	biological adhesion;biological regulation;cell adhesion;cell junction organization;cellular component assembly;cellular component organization;cellular process;cytoskeleton organization;organelle organization	Focal adhesion	FERM_M;FERM_N;I_LWEQ;IRS;Talin_middle;VBS			4.32±0.27	15.37±5.5	17.5±3.47	4.48±0.49	0.281181	7.28886	8.54188	6.96413
P26039	Tln1	Talin-1	ACEFAGFQCQIQFGPHNEQK	Unmodified	236;243	1	0	FL only	9.14031	2.34015	NaN	0.256026	7.56658	11.8295	8.02484	NaN	NaN	NaN	19.0473	18.9871	18.6575	17.1818	17.0967	16.4704	15.4366	16.0892	15.1388	NaN	NaN	NaN	0.0111044	0.022966	0.0312515	NaN	3D-structure;Acetylation;Celljunction;Cellmembrane;Cellprojection;Completeproteome;Cytoplasm;Cytoskeleton;Membrane;Phosphoprotein;Referenceproteome	plasma membrane	biological adhesion;biological regulation;cell adhesion;cell junction organization;cellular component assembly;cellular component organization;cellular process;cytoskeleton organization;organelle organization	Focal adhesion	FERM_M;FERM_N;I_LWEQ;IRS;Talin_middle;VBS			NaN	NaN	NaN	NaN
Q9CZW5	Tomm70a	Mitochondrial import receptor subunit TOM70	SEMEMAHLYSLCDAAHAQTEVAK	Unmodified	591	1	0	FL only	8.40086	3.12905	NaN	0.372468	12.0115	6.47962	6.71146	NaN	NaN	NaN	19.2249	16.9307	17.4605	17.4344	15.6072	15.6677	16.352	13.0794	13.6635	NaN	NaN	NaN	0.0672105	0.0639248	0.121506	NaN	Acetylation;Completeproteome;Directproteinsequencing;Membrane;Mitochondrion;Mitochondrionoutermembrane;Phosphoprotein;Referenceproteome;Repeat;TPRrepeat;Transmembrane;Transmembranehelix	mitochondrion			TPR_6;TPR_8			6.98±0.66	13.87±4.23	NA	5.13±0.57
Q01320	Top2a	DNA topoisomerase 2-alpha	WEVCLTMSER	Unmodified	299	1	0	FL only	12.5058	0.880502	NaN	0.0704075	13.4534	11.7129	12.3511	NaN	NaN	NaN	19.2768	20.0829	19.1784	16.5284	16.7972	16.1654	16.5913	17.1688	16.3513	NaN	NaN	NaN	0.0254322	0.0192199	0.025156	NaN	Acetylation;ATP-binding;Biologicalrhythms;Completeproteome;DNA-binding;Isomerase;Magnesium;Metal-binding;Nucleotide-binding;Nucleus;Phosphoprotein;Referenceproteome;Topoisomerase	nucleus	biological regulation;cell differentiation;cell division;cellular component organization;cellular metabolic process;cellular nitrogen compound metabolic process;cellular process;chromosome organization;chromosome segregation;developmental process;DNA geometric change;DNA ligation;DNA metabolic process;DNA packaging;DNA recombination;macromolecule metabolic process;metabolic process;nitrogen compo…		DNA_gyraseB;DNA_topoisoIV;DTHCT;HATPase_c;Toprim			NaN	NaN	NaN	NaN
Q9CZR8	Tsfm	Elongation factor Ts, mitochondrial	FECGEDEQVAEAE	Unmodified	314	1	0	FL only	7.753	4.58365	NaN	0.59121	10.629	10.1629	2.4671	NaN	NaN	NaN	16.9497	17.1575	17.1192	15.2624	15.3362	15.7613	13.8779	14.0135	11.8142	NaN	NaN	NaN	0.00647634	0.0174251	0.0931218	NaN	Completeproteome;Elongationfactor;Mitochondrion;Phosphoprotein;Proteinbiosynthesis;Referenceproteome;Transitpeptide	mitochondrion	biosynthetic process;cellular metabolic process;cellular process;macromolecule metabolic process;metabolic process;translational elongation		EF_TS;UBA			2.64±0.09	1.2±1.15	1.11±0.72	4.47±0.44
Q02053	Uba1	Ubiquitin-like modifier-activating enzyme 1	VLGPYTFSICDTSNFSDYIR	Unmodified	278	1	0	FL only	9.91904	1.15044	NaN	0.115983	9.99704	8.73159	11.0285	NaN	NaN	NaN	16.9968	17.2395	18.4918	14.9463	15.3317	16.8287	13.8264	13.8537	15.4797	NaN	NaN	NaN	0.0456477	0.0633284	0.0658079	NaN	3D-structure;Acetylation;ATP-binding;Completeproteome;Cytoplasm;Directproteinsequencing;Ligase;Mitochondrion;Nucleotide-binding;Nucleus;Phosphoprotein;Referenceproteome;Repeat;Ublconjugation;Ublconjugationpathway	nucleus	catabolic process;cellular metabolic process;cellular process;macromolecule metabolic process;metabolic process;primary metabolic process;protein metabolic process;proteolysis;proteolysis involved in cellular protein catabolic process;response to DNA damage stimulus;response to stimulus;response to stress	Parkinson's disease;Ubiquitin mediated proteolysis	ThiF;UBA_e1_C;UBA_e1_thiolCys;UBACT	NA_C(431)		8.54±0.98	NA	8.43±4.16	10.61±1.07	0.318886	12.0693	8.25401	21.952
Q8C7R4	Uba6	Ubiquitin-like modifier-activating enzyme 6	VCPATESIYSDEFYTK	Unmodified	546	1	0	FL only	5.79811	2.08744	NaN	0.360021	5.33035	3.98423	8.07975	NaN	NaN	NaN	17.74	17.0848	17.9412	15.3459	14.7056	15.6917	13.5894	12.4939	14.4332	NaN	NaN	NaN	0.0254601	0.0328131	0.071998	NaN	Acetylation;ATP-binding;Completeproteome;Ligase;Nucleotide-binding;Referenceproteome;Ublconjugationpathway	cytosol	anatomical structure development;behavior;catabolic process;cellular metabolic process;cellular process;developmental process;macromolecule metabolic process;macromolecule modification;metabolic process;multicellular organismal process;neurological system process;primary metabolic process;protein metabolic process;protein modification by small protein conjugation or removal;protein modification p…	Ubiquitin mediated proteolysis	ThiF;UBA_e1_C;UBA_e1_thiolCys;UBACT			NA	NA	NA	NA
Q9Z0H1	Wdr46	WD repeat-containing protein 46	VPAELICLNPR	Unmodified	514	1	0	FL only	11.4128	0.675069	NaN	0.0591502	12.0849	10.7348	11.4187	NaN	NaN	NaN	19.2913	19.8474	19.5576	16.6389	17.0796	17.4258	16.4284	16.7916	16.602	NaN	NaN	NaN	0.0142155	0.0231341	0.0109383	NaN	Completeproteome;Nucleus;Phosphoprotein;Referenceproteome;Repeat;WDrepeat	nucleus	cellular metabolic process;cellular nitrogen compound metabolic process;cellular process;macromolecule metabolic process;metabolic process;nitrogen compound metabolic process;nucleobase-containing compound metabolic process;primary metabolic process;RNA metabolic process;RNA processing;rRNA processing		BING4CT;WD40			NA	8.12±4	2.07±0.43	NA
P68254	Ywhaq	14-3-3 protein theta	DNLTLWTSDSAGEECDAAEGAEN	Unmodified	237	1	0	FL only	6.06547	5.36755	NaN	0.884935	5.22914	11.8021	1.16518	NaN	NaN	NaN	17.9793	17.8259	19.0561	17.0654	17.2945	17.8033	13.7995	14.9242	12.6497	NaN	NaN	NaN	0.0366585	0.0217212	0.082464	NaN	Acetylation;Alternativesplicing;Completeproteome;Cytoplasm;Directproteinsequencing;Nitration;Phosphoprotein;Referenceproteome	cytosol	anatomical structure development;biological regulation;developmental process	Cell cycle;Neurotrophin signaling pathway;Oocyte meiosis	37694	S-nitrosylation_C(134)		6.25±0.23	10.21±5.85	12.31±7.7	0.81±0.33	0.689033	2.42385	0.696088	5.0005
Q91V76		Ester hydrolase C11orf54 homolog	YHDFGCALLANLFASEGQPGK	Unmodified	154	1	0	FL only	9.214	2.90592	NaN	0.315381	9.76496	11.805	6.07204	NaN	NaN	NaN	17.8355	17.1132	17.0347	15.9959	15.7111	15.2752	14.6275	14.2119	13.0834	NaN	NaN	NaN	0.0254752	0.0231777	0.0571771	NaN	Completeproteome;Hydrolase;Metal-binding;Nucleus;Phosphoprotein;Referenceproteome;Zinc	nucleus	metabolic process		DUF1907			3.17±0.21	NA	NA	5.9±0.13
[truncated: 4 more columns]
