# Supplementary material for: Quantitative analysis of redox proteome reveals oxidation-sensitive protein thiols acting in fundamental processes of developmental hematopoiesis
Source: Redox Biol. 2022 May 23;53:102343. doi: 10.1016/j.redox.2022.102343 (PMC9157258; doi:10.1016/j.redox.2022.102343)
Supplement: Multimedia component 5 [file mmc5.xlsx]

## Sheet: hESC redoxome
Supplementary Table 4: Redox proteome data for peptides identified in human embryonic stem cells H9 treated with 100 µM and 500 µM H2O2 or vehicle (CTRL).
[1] Xiao H, et al. A Quantitative Tissue-Specific Landscape of Protein Redox Regulation during Aging. Cell 180, 968-983 e924 (2020).
% OX = % of oxidation ((Sox/(SH + Sox))*100) in three biological replicates; SH and Sox quantitative values are iodoTMT reporter ion intensities representing either free (SH) or oxidized (Sox) cysteine thiols.
First Protein ID	First Gene Names	Protein Names	Peptide sequence	Modifications	Cys position	ANOVA -log (p-value)	Tukey posthoc	Mean % OX CTRL	SD % OX CTRL	Mean % OX 100uM H2O2	SD % OX 100uM H2O2	Mean % OX 500uM H2O2	SD % OX 500uM H2O2	Oximouse young liver [1]	Oximouse young spleen [1]	Oximouse old liver [1]	Oximouse old spleen [1]	% OX CTRL 01	% OX CTRL 02	% OX CTRL 03	% OX CTRL 04	% OX CTRL 05	% OX 100uM H2O2 01	% OX 100uM H2O2 02	% OX 100uM H2O2 03	% OX 100uM H2O2 04	% OX 100uM H2O2 05	% OX 500uM H2O2 01	% OX 500uM H2O2 02	% OX 500uM H2O2 03	% OX 500uM H2O2 04	% OX 500uM H2O2 05	Log2 CTRL_SH_01	Log2 CTRL_SH_02	Log2 CTRL_SH_03	Log2 CTRL_SH_04	Log2 CTRL_SH_05	Log2 100uM_SH_01	Log2 100uM_SH_02	Log2 100uM_SH_03	Log2 100uM_SH_04	Log2 100uM_SH_05	Log2 500uM_SH_01	Log2 500uM_SH_02	Log2 500uM_SH_03	Log2 500uM_SH_04	Log2 500uM_SH_05	Log2 CTRL_Sox_01	Log2 CTRL_Sox_02
Q86V21	AACS	Acetoacetyl-CoA synthetase	FPGIWAHGDYCR	Unmodified	525	0.262298		1.8186	1.51431	3.0777	2.25159	21.6566	NaN	15.19±0.82	NA	19.24±1.5	NA	NaN	2.88939	0.747822	NaN	NaN	NaN	2.67319	1.05577	NaN	5.50412	NaN	21.6566	NaN	NaN	NaN	NaN	14.6554	14.4798	NaN	15.2566	NaN	14.8344	14.5533	NaN	15.1486	NaN	15.1727	8.87575	NaN	14.5074	NaN	9.78767
Q6PD74	AAGAB	Alpha- and gamma-adaptin-binding protein p34	YYSADINLCVVPNK	Unmodified	61	0.738466		4.11313	2.00323	5.63486	3.28997	14.0111	12.2535	NaN	NaN	NaN	NaN	5.78364	1.50447	NaN	5.58296	3.58144	5.57372	2.96038	NaN	3.71837	10.287	24.8287	24.3709	NaN	2.45909	4.38576	12.4397	13.2644	NaN	12.8597	13.5064	12.34	13.5531	NaN	12.8911	13.5699	12.0153	12.9026	NaN	13.2274	12.8533	8.62863	7.43171
Q13685	AAMP	Angio-associated migratory cell protein	GTEGHQGPLTCVAANQDGSLILTGSVDCQAK	Unmodified	265;282	0.688832		2.355	NaN	1.98072	0.903126	9.05846	5.31931	NaN	NaN	NaN	NaN	NaN	NaN	NaN	2.355	NaN	NaN	1.34212	NaN	2.61933	NaN	NaN	12.8198	NaN	5.29714	NaN	NaN	12.8547	NaN	12.7527	NaN	NaN	13.1526	NaN	12.8702	NaN	NaN	12.9731	NaN	12.9201	NaN	NaN	NaN
P49588	AARS	Alanine--tRNA ligase, cytoplasmic	AVYTQDCPLAAAK	Unmodified	671	1.6443		2.12019	0.577428	3.4972	2.10189	27.8012	18.1528	1.94±0.14	20.91±10.24	2.01±0.11	13.06±4.64	NaN	1.47165	2.31038	2.57853	NaN	6.45916	1.67573	3.43318	2.42075	NaN	23.9824	28.7092	51.2672	7.24594	NaN	13.5121	15.1176	15.6932	15.6885	14.0625	13.3895	14.5484	15.3927	15.2888	13.7324	13.0737	14.6818	9.05783	14.9595	13.1276	NaN	9.25255
P49588	AARS	Alanine--tRNA ligase, cytoplasmic	ITCLCQVPQNAANR	Unmodified	901;903	1.29463		0.825797	0.698927	4.3302	4.69155	15.2708	14.0734	NaN	NaN	NaN	NaN	0.298231	1.29515	0.704628	1.75947	0.0715079	6.79562	0.953242	0.749056	1.69579	11.4573	19.6387	27.4313	28.6332	0.393372	0.257581	14.6824	15.9926	15.745	16.0467	15.2299	14.3656	15.6338	15.5106	15.71	14.7665	14.2633	15.7537	9.82856	15.6505	14.4427	6.49959	9.94023
P49588	AARS	Alanine--tRNA ligase, cytoplasmic	MFVEEVSTGQECGVVLDK	Unmodified	525	0		1.4099	NaN	1.60995	0.547287	NaN	NaN	2.36±0.38	4.58±2.1	3.55±0.38	6.19±2.63	NaN	NaN	NaN	NaN	1.4099	NaN	NaN	1.22296	NaN	1.99694	NaN	NaN	NaN	NaN	NaN	NaN	NaN	13.9184	NaN	13.8668	NaN	NaN	13.7151	NaN	13.5079	NaN	NaN	6.72451	NaN	12.9531	NaN	NaN
P49588	AARS	Alanine--tRNA ligase, cytoplasmic	NVGCLQEALQLATSFAQLR	Unmodified	947	1.77424		0.729467	0.65936	1.33677	1.01031	21.0294	6.002	6.21±0.91	NA	NaN	NaN	NaN	NaN	NaN	1.1957	0.263229	2.05116	NaN	NaN	NaN	0.622371	16.7853	25.2734	NaN	NaN	NaN	13.4211	13.7412	NaN	13.3242	13.9238	13.1203	13.5162	NaN	12.8399	13.5826	12.9491	13.6891	NaN	12.8108	13.1552	NaN	NaN
P49588	AARS	Alanine--tRNA ligase, cytoplasmic	TCFYAEQGGQIYDEGYLVK	Unmodified	533	1.25807		4.07174	2.35744	6.13616	2.70786	28.5028	24.9053	7.26±0.59	15.37±6.03	4.16±0.21	9.78±3.91	7.04192	1.34044	4.37781	NaN	3.5268	10.5142	4.58005	4.40169	4.1534	7.03147	25.4688	40.7394	64.5311	6.66407	5.11062	13.8037	12.6802	13.1977	12.7353	13.8225	13.7916	12.2219	12.9897	12.2738	13.6938	13.2181	11.7885	NaN	11.8332	12.725	10.2992	6.67821
Q9UDR5	AASS	Alpha-aminoadipic semialdehyde synthase, mitochondrial	FSPAGVEGCPALPHK	Unmodified	342	2.3341	100uM_CTRL	4.83799	NaN	5.89555	2.92907	38.0772	1.04161	2.48±0.07	NA	2.8±0.33	NA	NaN	4.83799	NaN	NaN	NaN	NaN	3.82438	NaN	NaN	7.96672	NaN	38.8137	NaN	NaN	37.3406	NaN	13.2876	NaN	NaN	14.3997	NaN	13.2601	NaN	NaN	14.3424	NaN	13.1211	NaN	NaN	12.647	NaN	9.19724
Q9UDR5	AASS	Alpha-aminoadipic semialdehyde synthase, mitochondrial	YNINPVSMDICK	Unmodified	534	3.21131	1mM_100uM, 1mM_CTRL	3.40098	2.0751	3.12712	1.37582	49.7756	13.9587	NaN	NaN	NaN	NaN	NaN	5.58678	3.15822	1.45795	NaN	NaN	4.10817	3.71874	1.55445	NaN	NaN	48.0148	64.5311	36.7808	NaN	NaN	13.3146	13.0716	14.2099	NaN	NaN	13.0129	13.1586	14.2101	NaN	NaN	12.6834	NaN	12.73	NaN	NaN	9.44504
P61221	ABCE1	ATP-binding cassette sub-family E member 1	CPFGALSIVNLPSNLEK	Unmodified	65	0.893878		0.443647	0.200169	2.08349	0.520375	6.14269	5.08733	7.75±0.7	NA	1.6±0.2	NA	NaN	NaN	0.670498	0.29186	0.368582	2.34643	NaN	NaN	1.48411	2.41992	9.43984	8.70452	NaN	0.283715	NaN	14.1121	13.2578	13.5017	15.3201	14.5723	14.4952	13.4475	12.7773	15.1904	14.6406	13.9471	14.3542	8.02525	14.6199	13.9801	NaN	NaN
P61221	ABCE1	ATP-binding cassette sub-family E member 1	FACAVVCIQK	Unmodified	227;231	0.743234		7.42326	8.27684	7.57081	10.8467	23.4431	12.0205	NaN	NaN	NaN	NaN	16.9467	3.3569	1.96615	NaN	NaN	20.0921	1.56062	1.05969	NaN	NaN	35.7794	11.7654	22.7844	NaN	NaN	14.8689	14.1026	15.2113	NaN	NaN	15.1145	14.202	15.6431	NaN	NaN	14.6443	15.4984	10.3508	NaN	NaN	12.8223	9.45933
P61221	ABCE1	ATP-binding cassette sub-family E member 1	LCIEVTPQSK	Unmodified	38	0.0704925		17.4323	21.4778	10.248	13.2256	19.1794	23.2717	1.56±0.39	2.71±0.99	1.81±0.37	2.11±0.61	NaN	32.6194	NaN	2.24523	NaN	NaN	25.4698	NaN	1.57045	3.70368	NaN	35.635	NaN	2.72378	NaN	NaN	11.8315	NaN	14.7347	13.8002	NaN	12.1361	NaN	14.767	13.7579	NaN	12.6716	NaN	14.1248	13.0263	NaN	11.0876
P61221	ABCE1	ATP-binding cassette sub-family E member 1	TQAIVCQQLDLTHLK	Unmodified	201	1.34916		2.66781	1.96889	4.15788	3.28719	10.468	6.96558	5.22±0.54	21.14±4.3	3.48±0.21	25.06±10.48	5.09073	3.42268	1.16471	3.47425	0.186662	9.59442	3.33655	1.01777	2.40946	4.43118	17.0081	13.444	15.7618	4.60559	1.52061	13.7205	12.8788	15.3512	15.8305	15.6913	13.912	13.0479	15.4829	15.7405	15.6664	13.503	14.1782	10.1028	15.0434	15.056	9.71304	8.26458
P61221	ABCE1	ATP-binding cassette sub-family E member 1	VALALCLGK	Unmodified	475	0.364535		0.707011	0.483322	2.22354	1.46492	5.19596	5.98811	NaN	NaN	NaN	NaN	NaN	NaN	NaN	1.04877	0.365251	NaN	3.55745	NaN	0.655757	2.45742	NaN	9.4302	NaN	0.961731	NaN	NaN	12.4093	NaN	15.8046	14.129	NaN	12.3821	NaN	15.7686	14.1327	NaN	13.7399	NaN	15.1239	13.4039	NaN	NaN
Q8NE71	ABCF1	ATP-binding cassette sub-family F member 1	FGLESHAHTIQICK	Unmodified	741	0.773026		3.27099	1.728	4.88541	2.99483	24.4689	22.4449	NaN	NaN	NaN	NaN	NaN	1.53026	4.98597	NaN	3.29675	NaN	3.8144	2.57334	NaN	8.2685	NaN	17.3901	49.5998	NaN	6.41676	NaN	13.6217	14.1613	NaN	15.423	NaN	13.6161	14.5307	NaN	15.4727	NaN	14.6107	8.16817	NaN	14.6763	NaN	7.81397
Q9UG63	ABCF2	ATP-binding cassette sub-family F member 2	TLSFYFPPCGK	Unmodified	388	0.220016		4.34196	4.74927	11.2562	11.7356	16.2845	20.64	NaN	NaN	NaN	NaN	9.77498	NaN	NaN	2.27145	0.979449	23.881	NaN	NaN	0.679457	9.20804	39.7698	NaN	NaN	1.02931	8.05422	12.8177	NaN	NaN	14.8895	15.0621	12.9169	NaN	NaN	14.9053	15.0576	12.4226	NaN	NaN	14.0032	14.2666	9.83651	NaN
Q9UG63	ABCF2	ATP-binding cassette sub-family F member 2	TPLHCVMEVDTER	Unmodified	161	0.35653		5.40194	1.14065	5.11836	5.38441	35.6864	40.7925	NaN	NaN	NaN	NaN	NaN	NaN	6.20849	4.59538	NaN	NaN	NaN	8.92571	1.31101	NaN	NaN	NaN	64.5311	6.84181	NaN	NaN	NaN	11.8325	13.0006	NaN	NaN	NaN	12.0867	12.8139	NaN	NaN	NaN	NaN	12.24	NaN	NaN	NaN
Q8N2K0	ABHD12	Monoacylglycerol lipase ABHD12	CAAAGSSSSGSAAAALDADCR	Unmodified	15;34	1.01489		5.10209	5.19398	14.9872	11.7087	40.7215	29.5916	NaN	NaN	NaN	NaN	NaN	NaN	1.1795	3.13434	10.9924	NaN	29.3385	7.26035	3.81125	19.5388	NaN	66.162	64.5311	6.09413	26.0987	NaN	9.78197	13.9317	14.3036	13.4037	NaN	9.8769	14.0761	14.2796	13.5375	NaN	9.49458	NaN	13.9779	12.3433	NaN	NaN
Q5VST6	ABHD17B	Alpha/beta hydrolase domain-containing protein 17B	TYCFDAFPNIDK	Unmodified	210	0.0362318		25.0731	2.6969	22.7224	7.33589	23.2342	6.76709	NA	NA	NA	NA	NaN	NaN	NaN	26.9801	23.1661	NaN	NaN	NaN	17.5351	27.9097	NaN	NaN	NaN	18.4491	28.0192	NaN	NaN	NaN	10.9057	12.713	NaN	NaN	NaN	10.68	12.7934	NaN	NaN	NaN	10.8208	12.0588	NaN	NaN
Q9P1F3	ABRACL	Costars family protein ABRACL	CANLFEALVGTLK	Unmodified	39	0.281947		16.6591	16.7704	4.08237	4.31052	16.5816	22.7971	NaN	NaN	1.56±0.18	0.8±0.35	12.3516	NaN	35.163	NaN	2.46261	9.80867	0.248594	1.33852	NaN	4.93371	12.9387	5.29591	56.5126	0.134012	8.027	15.0928	15.2058	12.2331	15.068	15.5779	14.8705	15.5451	13.0329	15.1259	15.6618	14.7881	15.049	8.38115	15.8967	15.08	12.4981	NaN
P42765	ACAA2	3-ketoacyl-CoA thiolase, mitochondrial	EAEVVLCGGTESMSQAPYCVR	Unmodified	116;128	2.78365	1mM_100uM, 1mM_CTRL	3.09547	2.89847	4.54029	2.60735	16.9312	6.58417	NaN	NaN	NaN	NaN	1.41961	2.24806	NaN	7.39794	1.31627	7.0677	2.57879	1.13643	5.13935	6.7792	26.002	17.223	NaN	10.8606	13.6391	14.4902	14.7318	15.31	16.5184	15.5665	14.6012	14.5969	15.6835	16.5103	15.5904	13.9513	15.1368	11.2802	15.6855	14.6336	8.57709	9.49115
P42765	ACAA2	3-ketoacyl-CoA thiolase, mitochondrial	EAEVVLCGGTESMSQAPYCVR	Oxidation (M)	116;128	1.34991		6.29708	NaN	5.16991	3.35303	34.0825	8.29306	NaN	NaN	NaN	NaN	NaN	6.29708	NaN	NaN	NaN	NaN	7.54087	2.79896	NaN	NaN	NaN	28.2184	39.9466	NaN	NaN	NaN	12.4925	14.0929	NaN	NaN	NaN	12.0835	14.2955	NaN	NaN	NaN	13.0287	10.1724	NaN	NaN	NaN	8.80822
P42765	ACAA2	3-ketoacyl-CoA thiolase, mitochondrial	IVGYFVSGCDPSIMGIGPVPAISGALK	Unmodified	287	0		32.7269	NaN	NaN	NaN	23.4275	12.6841	2.5±0.2	NA	0.73±0.12	NA	NaN	NaN	32.7269	NaN	NaN	NaN	NaN	NaN	NaN	NaN	32.3965	14.4586	NaN	NaN	NaN	11.4224	10.7036	9.65675	NaN	NaN	11.5104	10.724	10.7747	NaN	NaN	10.6867	10.6439	NaN	NaN	NaN	NaN	NaN
P42765	ACAA2	3-ketoacyl-CoA thiolase, mitochondrial	IVGYFVSGCDPSIMGIGPVPAISGALKK	Unmodified	287	0		3.68238	NaN	10.1604	NaN	29.0904	15.7835	2.5±0.2	NA	0.73±0.12	NA	3.68238	NaN	NaN	NaN	NaN	10.1604	NaN	NaN	NaN	NaN	40.251	17.9298	NaN	NaN	NaN	12.912	11.9397	NaN	NaN	NaN	12.8865	11.9622	NaN	NaN	NaN	12.1912	12.0197	NaN	NaN	NaN	8.4127	NaN
Q9UKU7	ACAD8	Isobutyryl-CoA dehydrogenase, mitochondrial	FASYCLTEPGSGSDAASLLTSAK	Unmodified	159	0.638573		58.1309	13.2194	53.9945	21.9856	85.7376	7.56933	NaN	NaN	NaN	NaN	NaN	NaN	NaN	48.7834	67.4783	NaN	NaN	NaN	38.4483	69.5407	NaN	NaN	NaN	80.3853	91.0899	NaN	NaN	NaN	9.81051	10.6672	NaN	NaN	NaN	9.70539	10.7973	NaN	NaN	NaN	8.72863	8.15	NaN	NaN
P11310	ACADM	Medium-chain specific acyl-CoA dehydrogenase, mitochondrial	MTEEPLMCAYCVTEPGAGSDVAGIK	Unmodified	156;159	0.796447		8.12994	9.1808	11.1803	16.6212	38.5616	21.2055	NaN	NaN	NaN	NaN	NaN	2.70121	2.95865	NaN	18.73	NaN	1.28318	1.88799	NaN	30.3696	NaN	23.567	NaN	NaN	53.5561	NaN	13.0563	13.1963	NaN	14.2287	NaN	13.2803	13.653	NaN	14.0986	NaN	13.2195	8.27403	NaN	13.1312	NaN	8.08826
Q9BWD1	ACAT2	Acetyl-CoA acetyltransferase, cytosolic	RATVAPEDVSEVIFGHVLAAGCGQNPVR	Unmodified	65	0.349298		NaN	NaN	6.0002	6.68867	14.3271	10.6297	20.02±0.88	7.81±1.73	3.14±0.18	5.89±2.15	NaN	NaN	NaN	NaN	NaN	10.7298	1.27059	NaN	NaN	NaN	21.8435	6.81073	NaN	NaN	NaN	12.0428	12.6227	NaN	NaN	NaN	12.1626	12.8666	NaN	NaN	NaN	11.6837	13.5439	NaN	NaN	NaN	NaN	NaN
Q9BWD1	ACAT2	Acetyl-CoA acetyltransferase, cytosolic	VNIEGGAIALGHPLGASGCR	Unmodified	360	0.912256		1.8731	2.06047	3.75548	1.6961	14.2281	16.0356	4.42±0.33	8.61±2.47	6.79±0.49	17.82±4.27	0.00631423	0.76862	5.25019	2.29883	1.04154	5.16161	3.08078	2.85441	1.8095	5.87111	14.0987	11.696	41.1864	2.41037	1.74924	15.3635	14.3343	13.8685	15.7108	15.075	15.5043	14.4331	14.2623	15.7196	15.294	15.1717	15.2466	9.90168	15.6097	14.5797	1.6141	7.52034
Q9UKV3	ACIN1	Apoptotic chromatin condensation inducer in the nucleus	AAPCIYWLPLTDSQIVQK	Unmodified	1223	0.861375		8.07947	NaN	2.07584	1.621	15.5341	12.4788	NaN	NaN	NaN	NaN	NaN	NaN	8.07947	NaN	NaN	3.7392	0.500802	NaN	NaN	1.98753	6.52272	10.3023	29.7771	NaN	NaN	13.2233	13.8405	14.3465	14.6379	14.3227	13.044	14.2965	14.5464	14.7895	14.4134	13.1163	13.6874	10.6587	15.353	13.3813	NaN	NaN
Q9UKV3	ACIN1	Apoptotic chromatin condensation inducer in the nucleus	DPSSGQEVATPPVPQLQVCEPK	Unmodified	691	0		1.66844	NaN	0.540497	NaN	4.95425	6.57208	NaN	NaN	NaN	NaN	NaN	NaN	NaN	1.66844	NaN	NaN	NaN	NaN	0.540497	NaN	NaN	9.60141	NaN	0.307082	NaN	NaN	14.4977	14.051	14.1115	NaN	NaN	15.061	14.2357	14.2441	NaN	NaN	14.1446	9.98712	14.8873	NaN	NaN	NaN
Q9UKV3	ACIN1	Apoptotic chromatin condensation inducer in the nucleus	SHCFVTYSTVEEAVATR	Unmodified	1052	0.832383		5.3629	4.14119	11.1089	12.3636	26.0565	2.51448	NaN	NaN	NaN	NaN	NaN	2.43464	NaN	NaN	8.29117	NaN	2.36647	NaN	NaN	19.8513	NaN	24.2785	NaN	NaN	27.8345	NaN	13.4054	NaN	NaN	14.2134	NaN	13.9801	NaN	NaN	14.0094	NaN	13.128	NaN	NaN	13.0537	NaN	8.2829
P53396	ACLY	ATP-citrate synthase	AVQGMLDFDYVCSR	Unmodified	519	0.484274		2.33557	NaN	7.24536	7.65785	12.3497	2.09684	NaN	NaN	NaN	NaN	NaN	2.33557	NaN	NaN	NaN	5.82574	0.396654	NaN	NaN	15.5137	9.93164	13.4514	NaN	NaN	13.666	13.1269	13.3009	NaN	NaN	11.6241	13.1639	13.791	NaN	NaN	11.2153	13.0236	15.1278	NaN	NaN	10.3339	NaN	8.11681
P53396	ACLY	ATP-citrate synthase	FICTTSAIQNR	Unmodified	20	1.663		2.97838	2.58509	3.76335	5.00718	12.4504	2.96599	29.14±1.86	11.57±5.01	8.46±0.79	23.81±4.77	1.53883	3.78229	NaN	0.369807	6.22259	4.66538	1.21888	0.36729	0.418599	12.1466	12.4345	9.4924	NaN	NaN	15.4243	13.6831	13.8971	14.7443	15.4471	13.7249	13.8678	14.4721	14.9076	15.398	13.8078	13.5713	15.499	8.93449	14.5585	13.0419	7.88838	9.43325
P53396	ACLY	ATP-citrate synthase	GVTIIGPATVGGIKPGCFK	Unmodified	633	0.713178		4.51982	2.86576	4.01011	4.68334	20.4451	20.3086	NaN	NaN	NaN	NaN	NaN	NaN	7.22964	1.52015	4.80966	NaN	2.24521	1.49761	1.28951	11.0081	NaN	22.4477	47.8769	0.849308	10.6063	NaN	12.4859	13.633	14.3297	13.9173	NaN	13.0935	13.9805	14.2494	13.9044	NaN	13.9809	7.93723	13.4439	13.1401	NaN	NaN
P53396	ACLY	ATP-citrate synthase	VDATADYICK	Unmodified	229	0.421216		4.07277	3.49239	4.74574	5.24121	9.51538	7.97053	3.41±0.6	15.16±6.79	4.29±0.34	NA	9.1045	2.94789	NaN	1.02962	3.20906	12.7182	2.26664	0.375681	0.98669	7.38148	20.243	8.19005	NaN	0.97059	8.65783	16.2274	15.563	17.7174	17.4792	15.0799	16.2941	16.0695	17.9377	17.4311	14.9983	16.1466	17.3441	11.6226	16.6278	14.3253	13.1312	10.7253
Q99798	ACO2	Aconitate hydratase, mitochondrial	CTTDHISAAGPWLK	Unmodified	592	0		1.10118	NaN	1.98326	0.0116626	11.4114	NaN	3.82±0.46	6.61±2.79	6.32±0.22	3.14±1.01	NaN	1.10118	NaN	NaN	NaN	NaN	1.9915	1.97501	NaN	NaN	NaN	11.4114	NaN	NaN	NaN	NaN	13.179	13.3767	NaN	NaN	NaN	13.1094	13.4663	NaN	NaN	NaN	13.1482	9.10407	NaN	NaN	NaN	6.88935
Q99798	ACO2	Aconitate hydratase, mitochondrial	VGLIGSCTNSSYEDMGR	Unmodified	385	2.49477	1mM_100uM, 1mM_CTRL	4.97861	0.861727	4.75576	5.76278	26.0036	5.22573	6.89±0.47	9±1.68	6.49±0.46	10.36±2.82	NaN	NaN	NaN	4.36927	5.58794	NaN	0.657389	1.3309	3.89119	13.1436	NaN	27.3653	NaN	20.2318	30.4137	NaN	13.5366	13.4306	14.7895	14.8649	NaN	13.4165	13.674	14.7426	14.9161	NaN	13.2175	7.89706	13.8246	13.6292	NaN	NaN
O00154	ACOT7	Cytosolic acyl coenzyme A thioester hydrolase	GCVITISGR	Unmodified	288	1.53106		5.1147	3.55147	2.59688	1.77203	8.18834	2.08771	NaN	NaN	NaN	NaN	NaN	2.60343	NaN	7.62597	NaN	4.0024	0.256598	1.33264	4.43526	2.95749	10.0868	5.95246	NaN	8.52579	NaN	14.4687	14.9765	15.2067	16.1863	15.1255	14.4881	15.372	15.3578	16.2086	15.1101	14.1904	15.3714	10.9531	16.2065	14.5197	NaN	9.9536
P24666	ACP1	Low molecular weight phosphotyrosine protein phosphatase	SVLFVCLGNICR	Unmodified	13;18	2.06164	1mM_100uM, 1mM_CTRL	6.71297	7.28114	5.5358	4.36083	54.844	28.8742	NaN	NaN	NaN	NaN	3.00736	2.03001	15.1016	NaN	NaN	10.6016	1.25032	2.6239	NaN	7.66737	69.2806	73.6685	64.5311	NaN	11.8959	16.3997	15.7836	16.2395	NaN	15.9453	16.3052	16.1923	16.3168	NaN	16.0159	13.381	12.6167	NaN	NaN	14.6271	11.5967	10.392
O95573	ACSL3	Long-chain-fatty-acid--CoA ligase 3	NTPLCDSFVFR	Unmodified	429	0.198559		1.24862	0.801217	2.06853	0.615317	3.9767	4.57955	NaN	NaN	NaN	NaN	NaN	1.81516	NaN	0.68207	NaN	NaN	1.63343	NaN	2.50362	NaN	NaN	7.21492	NaN	0.738466	NaN	NaN	12.673	NaN	14.9689	NaN	NaN	13.1912	NaN	14.9018	NaN	NaN	13.8662	NaN	14.0613	NaN	NaN	7.11634
O95573	ACSL3	Long-chain-fatty-acid--CoA ligase 3	SVNSLDGLASVLYPGCDTLDK	Unmodified	85	0		NaN	NaN	3.07792	1.41217	10.0058	NaN	0.47±0.47	NA	2.82±0.33	NA	NaN	NaN	NaN	NaN	NaN	NaN	4.07648	NaN	2.07936	NaN	NaN	10.0058	NaN	NaN	NaN	NaN	11.9869	NaN	12.4298	NaN	NaN	12.1065	NaN	12.4365	NaN	NaN	12.668	NaN	11.4223	NaN	NaN	NaN
O95573	ACSL3	Long-chain-fatty-acid--CoA ligase 3	WLCTGDIGEFEPDGCLK	Unmodified	561;573	0.792847		0.768399	0.301195	1.92602	0.81117	0.301992	NaN	NaN	NaN	NaN	NaN	NaN	NaN	NaN	0.981375	0.555422	NaN	NaN	1.12785	1.90062	2.74959	NaN	NaN	NaN	0.301992	NaN	NaN	NaN	14.6961	13.5227	14.6344	NaN	NaN	14.833	13.435	14.6059	NaN	NaN	NaN	12.6058	13.8136	NaN	NaN
O60488	ACSL4	Long-chain-fatty-acid--CoA ligase 4	GVEGTWVDICNNPAMEAEILK	Unmodified	640	0		NaN	NaN	4.59646	0.109906	14.5108	NaN	13.1±1.11	11.39±2.4	4.1±0.36	2.41±1.11	NaN	NaN	NaN	NaN	NaN	4.67417	NaN	NaN	NaN	4.51874	14.5108	NaN	NaN	NaN	NaN	12.9987	NaN	NaN	NaN	11.1018	12.9934	NaN	NaN	NaN	11.0971	12.7445	NaN	NaN	NaN	10.1701	NaN	NaN
O60488	ACSL4	Long-chain-fatty-acid--CoA ligase 4	TALLDISCVK	Unmodified	221	0		0.730893	NaN	1.86203	0.407793	1.58522	NaN	0.94±0.37	NA	1.18±0.15	1.24±0.23	NaN	NaN	NaN	0.730893	NaN	NaN	NaN	NaN	1.57368	2.15039	NaN	NaN	NaN	1.58522	NaN	NaN	NaN	NaN	14.6461	14.903	NaN	NaN	NaN	14.6291	14.7993	NaN	NaN	NaN	13.813	14.1474	NaN	NaN
P60709	ACTB	Actin, cytoplasmic 1	CPEALFQPSFLGMESCGIHETTFNSIMK	2 Oxidation (M)	257;272	1.01321		5.66828	NaN	9.28587	5.08975	20.3585	1.36027	NaN	NaN	NaN	NaN	NaN	5.66828	NaN	NaN	NaN	12.8849	5.68687	NaN	NaN	NaN	21.3204	19.3967	NaN	NaN	NaN	11.8752	12.0702	NaN	NaN	NaN	12.2026	10.7491	NaN	NaN	NaN	12.03	13.0992	NaN	NaN	NaN	NaN	8.22294
P60709	ACTB	Actin, cytoplasmic 1	CPEALFQPSFLGMESCGIHETTFNSIMK	Oxidation (M)	257;272	1.19768		5.00574	4.09567	7.9563	9.24268	19.6924	7.2717	NaN	NaN	NaN	NaN	NaN	2.29167	3.00868	NaN	9.71686	7.89576	1.89752	0.994849	NaN	21.0371	17.4337	10.7375	27.5872	NaN	23.0111	15.5149	12.7574	12.7122	NaN	14.8988	15.7333	12.7064	13.3347	NaN	15.1154	15.7431	13.5406	9.69296	NaN	14.6836	NaN	7.5452
P60709	ACTB	Actin, cytoplasmic 1	CPEALFQPSFLGMESCGIHETTFNSIMK	Unmodified	257;272	0.935328		0.509952	0.289031	2.4368	2.48534	7.25638	8.03483	NaN	NaN	NaN	NaN	0.0852502	0.864791	0.630486	0.562274	0.40696	6.52007	1.29013	0.408879	0.934977	3.02992	16.5286	11.4222	NaN	0.707498	0.367256	16.3031	16.2139	15.6922	15.7847	16.5707	16.2156	16.4667	16.1581	15.8689	16.7747	15.8301	16.5179	11.8391	15.9939	16.2829	6.31005	9.57166
P60709	ACTB	Actin, cytoplasmic 1	FRCPEALFQPSFLGMESCGIHETTFNSIMK	2 Oxidation (M)	257;272	0.616745		11.524	11.8292	7.73037	7.30411	36.6898	20.8555	NaN	NaN	NaN	NaN	3.15954	NaN	19.8885	NaN	NaN	12.8951	NaN	2.56558	NaN	NaN	21.9427	NaN	51.4368	NaN	NaN	12.309	NaN	11.3012	NaN	NaN	12.4731	NaN	11.9381	NaN	NaN	12.268	NaN	9.08683	NaN	NaN	7.57984	NaN
P60709	ACTB	Actin, cytoplasmic 1	FRCPEALFQPSFLGMESCGIHETTFNSIMK	Oxidation (M)	257;272	0		NaN	NaN	6.73058	NaN	13.5535	4.86164	NaN	NaN	NaN	NaN	NaN	NaN	NaN	NaN	NaN	6.73058	NaN	NaN	NaN	NaN	16.9912	10.1158	NaN	NaN	NaN	14.4321	11.7879	NaN	NaN	NaN	14.4609	11.4401	NaN	NaN	NaN	14.3526	12.6169	NaN	NaN	NaN	NaN	NaN
P60709	ACTB	Actin, cytoplasmic 1	FRCPEALFQPSFLGMESCGIHETTFNSIMK	Unmodified	257;272	0.904218		0.26879	0.31034	2.91994	2.68459	6.89799	6.56967	NaN	NaN	NaN	NaN	0.136744	0.733605	0.0962426	NaN	0.10857	6.38841	1.09368	0.532447	NaN	3.66522	14.9702	9.23608	3.22071	NaN	0.165027	14.956	14.9187	15.1031	NaN	17.1768	14.8782	15.1649	15.4825	NaN	17.3856	14.4601	15.1942	11.2973	NaN	16.8953	5.64547	8.03694
P60709	ACTB	Actin, cytoplasmic 1	LCYVALDFEQEMATAASSSSLEK	Oxidation (M)	217	0.528653		10.0685	4.48645	11.5029	12.2003	20.7511	14.3067	2.11±0.32	13.76±6.98	3.53±0.21	11.7±4.92	4.76974	13.7493	13.4508	5.58839	12.7844	10.7856	32.7086	2.85911	5.98538	5.17559	20.1177	21.6401	43.2848	4.35167	14.3614	13.4695	13.0068	13.3464	14.0989	12.8625	13.9337	11.9895	14.1347	13.6659	13.6738	13.7453	13.9541	11.6854	13.8297	13.179	9.36249	10.5884
P60709	ACTB	Actin, cytoplasmic 1	LCYVALDFEQEMATAASSSSLEK	Unmodified	217	0.414288		9.15054	10.5332	6.06175	5.03838	15.8315	15.0146	2.11±0.32	13.76±6.98	3.53±0.21	11.7±4.92	0.436512	17.298	23.3174	0.313298	4.38755	5.68663	14.661	4.50448	1.54421	3.91242	13.3775	15.8499	40.9024	2.16828	6.85921	17.4435	17.6751	17.4019	17.6649	18.1769	17.3812	17.9684	18.0462	17.6936	18.4397	17.1405	18.0457	14.7888	17.8777	17.8239	9.81258	15.6594
P63261	ACTG1	Actin, cytoplasmic 2	EEEIAALVIDNGSGMCK	Acetyl (Protein N-term)	17	0.196941		0.461356	0.395904	1.54652	2.24596	3.269	5.20504	NaN	NaN	NaN	NaN	NaN	0.741302	NaN	0.181409	NaN	5.53819	0.507038	0.183232	0.606163	0.897988	11.0395	1.39132	NaN	0.390441	0.254766	15.4336	16.2059	16.194	16.2768	16.3425	15.3999	16.539	16.4194	16.3905	16.4176	15.2383	16.533	12.7656	16.5251	16.1714	NaN	9.33929
O96019	ACTL6A	Actin-like protein 6A	LTELMFEHYNIPAFFLCK	Unmodified	152	0		NaN	NaN	1.438	NaN	7.61467	3.97309	NaN	NaN	NaN	NaN	NaN	NaN	NaN	NaN	NaN	1.438	NaN	NaN	NaN	NaN	4.80527	10.4241	NaN	NaN	NaN	14.3225	12.2923	NaN	NaN	NaN	14.3763	12.4357	NaN	NaN	NaN	14.1388	12.5858	NaN	NaN	NaN	NaN	NaN
O96019	ACTL6A	Actin-like protein 6A	SPLAGDFITMQCR	Unmodified	206	0.959054		0.892144	0.384055	2.07825	1.94585	9.32176	8.40666	3.76±0.63	3.44±0.82	2.49±0.23	7.7±4.48	NaN	0.994043	0.617119	1.39192	0.565496	NaN	1.0296	NaN	0.88165	4.3235	NaN	14.3873	18.3116	0.455357	4.13277	NaN	15.3856	15.3724	16.6072	15.8973	NaN	15.5955	15.5967	16.6128	15.9236	NaN	15.5662	11.1823	16.2232	15.1395	NaN	8.94644
P12814	ACTN1	Alpha-actinin-1	ACLISLGYDIGNDPQGEAEFAR	Unmodified	774	0.878066		NaN	NaN	3.35357	0.275118	4.90341	0.844668	NA	15.1±4.03	6±0.71	24.42±9.83	NaN	NaN	NaN	NaN	NaN	NaN	3.15903	NaN	NaN	3.54811	NaN	4.30613	NaN	NaN	5.50068	11.1821	12.7432	NaN	11.6287	12.7403	11.4032	12.9818	NaN	11.4853	12.8545	10.9273	12.9088	NaN	11.5934	11.9333	NaN	NaN
P12814	ACTN1	Alpha-actinin-1	DGLGFCALIHR	Unmodified	180	0.491734		9.72694	15.2027	2.62927	2.58675	19.4986	24.2895	3.65±0.35	9.86±5.63	NA	NA	2.74184	2.39245	32.5114	1.26211	NaN	6.81825	2.8765	0.610304	0.381745	2.45956	13.5186	9.3479	54.9596	0.168364	NaN	13.3941	14.989	14.2063	14.706	15.3916	13.3188	15.3269	15.06	14.7687	15.5933	13.199	15.2182	10.5427	15.012	15.064	8.45311	9.84056
P12814	ACTN1	Alpha-actinin-1	ICDQWDNLGALTQK	Unmodified	480	2.26077	1mM_100uM, 1mM_CTRL	10.2396	9.86049	10.3719	11.177	37.1923	8.52285	3.1±0.5	5.16±0.45	NA	NA	NaN	2.90472	2.46061	23.4161	12.1771	NaN	1.28978	0.663935	16.4873	23.0466	NaN	44.7714	44.2286	28.4424	31.3268	NaN	14.4661	14.5641	14.98	13.5163	NaN	14.7627	14.6913	15.0283	13.6762	NaN	13.5524	8.37725	15.242	13.1268	NaN	9.60635
P12814	ACTN1	Alpha-actinin-1	MVSDINNAWGCLEQVEK	Unmodified	370	1.1565		0.579871	0.36945	0.98546	1.22021	6.77985	4.17074	11.46±1.33	6.66±0.6	NA	NA	NaN	0.841112	0.31863	NaN	NaN	2.39225	0.350084	NaN	NaN	0.21405	9.97013	8.47111	8.02908	0.649086	NaN	13.4495	15.318	14.2165	13.7232	14.327	13.4244	15.6521	14.5054	13.7684	14.5239	13.0453	15.1048	9.92038	14.0609	13.9643	NaN	8.63536
O43707	ACTN4	Alpha-actinin-4	CQLEINFNTLQTK	Unmodified	332	0.802745		12.5339	7.17812	12.8841	9.88112	21.7882	6.43794	NaN	NaN	NaN	NaN	21.9503	8.39554	2.99038	14.4108	14.9226	23.4733	7.5206	1.27701	9.19866	22.9509	28.884	20.5899	20.2573	12.4591	26.7507	13.6381	13.6944	14.5838	14.9866	14.518	13.6118	14.0549	14.8499	15.0001	14.6329	13.486	14.1035	11.0875	15.2995	14.0826	12.0716	10.4629
O43707	ACTN4	Alpha-actinin-4	EGLLLWCQR	Unmodified	154	1.35869		1.47488	2.37821	2.16442	2.18121	8.28205	5.67582	NaN	NaN	NaN	NaN	0.0581648	0.815441	4.99997	NaN	0.0259385	5.80455	1.08488	0.696525	0.65291	2.58323	9.634	9.00418	14.0327	0.457356	NaN	15.8451	14.8482	14.8447	14.0137	16.4609	15.8563	15.1369	15.0408	14.0226	16.633	15.6254	15.0688	11.4155	14.3946	16.2199	5.30009	8.12039
O43707	ACTN4	Alpha-actinin-4	ICDQWDALGSLTHSR	Unmodified	499	1.40567		3.05447	1.91207	4.56411	5.55477	25.9929	19.7777	NaN	NaN	NaN	NaN	3.21235	0.66628	2.99648	NaN	5.34276	5.49196	0.178055	0.527427	NaN	12.059	25.3833	47.4046	43.9579	2.63394	10.5849	13.2654	14.2403	14.0933	13.1985	15.0618	12.7725	14.6359	14.1572	13.2278	15.0863	12.3268	13.3761	8.14888	13.5299	14.3362	8.56098	7.21849
O43707	ACTN4	Alpha-actinin-4	TFTAWCNSHLR	Unmodified	41	0.416425		5.30482	5.60698	6.87863	8.05184	13.0767	12.1365	NaN	NaN	NaN	NaN	4.61541	2.70123	1.58807	2.48052	15.1389	12.1431	1.99725	0.137102	1.62807	18.4877	15.5534	8.3925	6.04273	2.38541	33.0096	15.7953	16.0168	15.5728	15.4124	15.7238	15.6905	16.3488	15.8313	15.4371	15.8143	15.4881	16.2589	12.3759	15.8103	15.404	11.6381	11.0488
Q9NZ32	ACTR10	Actin-related protein 10	CIIPSVIK	Unmodified	37	0.110843		1.57284	0.794944	2.03352	1.82715	2.50145	NaN	NA	11.43±0.45	NA	11.16±0.95	NaN	NaN	NaN	2.13495	1.01072	NaN	NaN	NaN	0.741531	3.32551	NaN	NaN	NaN	2.50145	NaN	NaN	NaN	NaN	13.2864	13.5021	NaN	NaN	NaN	13.376	13.5046	NaN	NaN	NaN	13.39	12.7297	NaN	NaN
Q9NZ32	ACTR10	Actin-related protein 10	ELETQLLEQCTVDTSVAK	Unmodified	183	0		NaN	NaN	1.30006	0.60283	6.11902	NaN	1.24±0.36	1.85±0.99	1.9±0.26	4.89±2.23	NaN	NaN	NaN	NaN	NaN	NaN	NaN	0.873791	NaN	1.72632	NaN	6.11902	NaN	NaN	NaN	NaN	12.9314	13.7829	NaN	12.5139	NaN	13.1605	13.9067	NaN	12.6364	NaN	12.7396	9.56552	NaN	12.0588	NaN	NaN
P61163	ACTR1A	Alpha-centractin	ACYLSINPQK	Unmodified	222	0.149903		2.41315	0.644058	5.81464	4.93965	8.096	10.3088	8.25±0.32	15.16±5.67	10.24±0.29	12.15±5.43	1.95773	NaN	NaN	2.86857	NaN	11.1877	NaN	NaN	1.47045	4.78577	19.979	NaN	NaN	2.76049	1.54847	13.5447	NaN	NaN	15.5374	14.5224	13.704	NaN	NaN	15.4986	14.5562	13.262	NaN	NaN	15.2819	13.8711	8.10444	NaN
P61163	ACTR1A	Alpha-centractin	YCFPNYVGRPK	Unmodified	34	0.90286		2.96344	1.92472	6.06878	3.79324	12.2599	9.10989	47.58±4.63	6.19±0.45	13.67±1.23	0±0	2.81594	5.54654	NaN	2.59811	0.89316	8.62061	3.35442	NaN	2.32428	9.97583	21.5642	11.8578	NaN	3.35776	NaN	13.0854	12.5977	NaN	14.7861	14.2285	12.916	12.4412	NaN	14.7655	14.1882	12.7839	12.9774	NaN	14.5205	13.3382	8.18418	8.71706
P61160	ACTR2	Actin-related protein 2	CGYAGSNFPEHIFPALVGRPIIR	Unmodified	20	0		10.894	NaN	12.9089	NaN	18.6069	5.72206	NA	7.15±0.56	19.05±2.04	NA	10.894	NaN	NaN	NaN	NaN	12.9089	NaN	NaN	NaN	NaN	22.653	14.5608	NaN	NaN	NaN	10.5859	10.2819	NaN	NaN	NaN	10.5159	10.4449	NaN	NaN	NaN	10.1188	10.3067	NaN	NaN	NaN	7.78215	NaN
P61160	ACTR2	Actin-related protein 2	LCYVGYNIEQEQK	Unmodified	221	1.27521		5.83254	5.13305	10.8943	9.45863	22.6666	12.9997	6.17±0.63	9.64±5.28	6.26±0.47	10.38±5.75	4.01617	2.12475	1.44806	7.62208	13.9516	9.43224	2.33058	NaN	7.46145	24.353	21.2776	11.4754	37.9721	8.83735	33.7704	12.3942	12.4148	12.8924	13.5894	13.2929	12.3557	12.4305	13.2294	13.5533	13.335	11.9052	12.9232	9.2576	13.3525	12.738	8.02597	7.09064
P61158	ACTR3	Actin-related protein 3	DYEEIGPSICR	Unmodified	408	0.189522		6.70834	7.18961	6.64825	9.51412	13.7009	14.2477	4.89±0.24	4.01±0.46	4.46±0.28	3.22±0.62	NaN	2.03936	NaN	3.09801	14.9877	NaN	1.58618	0.940909	3.21913	20.8468	NaN	5.47488	NaN	5.47517	30.1527	NaN	15.128	15.7484	16.4423	15.3212	NaN	15.2919	15.9953	16.4069	15.4293	NaN	15.4374	11.8633	16.2019	14.81	NaN	9.74324
P61158	ACTR3	Actin-related protein 3	ERYSYVCPDLVK	Unmodified	235	0.225774		8.57065	9.98711	10.2406	14.7126	22.5049	20.475	4.43±0.28	4.43±0.28	4.76±0.21	3.61±0.37	NaN	NaN	NaN	1.5087	15.6326	NaN	NaN	2.72864	0.800508	27.1927	NaN	NaN	24.4418	1.13028	41.9427	NaN	NaN	13.8509	15.4417	14.1586	NaN	NaN	14.1456	15.4542	14.2081	NaN	NaN	10.1654	15.1576	13.6545	NaN	NaN
P61158	ACTR3	Actin-related protein 3	LGYAGNTEPQFIIPSCIAIK	Unmodified	34	0.968017		1.6628	2.53249	3.2371	2.59321	13.1525	13.3908	0.57±0.31	9.52±9.29	0.95±0.26	3.98±3.95	0.125096	0.999479	6.14595	0.792616	0.250853	6.01095	1.68238	NaN	0.468867	4.78619	14.6915	6.77911	31.1142	NaN	0.0251522	14.0566	14.3771	12.8153	15.4095	15.1211	14.1337	14.6	13.1804	15.4167	15.1391	13.863	14.9144	9.41068	15.1942	14.609	4.61742	7.94591
P61158	ACTR3	Actin-related protein 3	LPACVVDCGTGYTK	Unmodified	8;12	1.20841		3.57243	3.31834	6.92097	7.29974	15.088	9.18548	NaN	NaN	NaN	NaN	3.5298	2.5622	0.933232	1.5947	9.2422	12.9122	1.99544	1.43299	1.61236	16.6518	22.6569	9.94203	20.1913	1.34104	21.309	15.4486	15.9885	16.3183	16.7387	16.044	15.4648	16.0722	16.6911	16.6616	16.1145	15.0355	16.3446	12.1733	16.5133	15.4729	10.8856	10.9419
P61158	ACTR3	Actin-related protein 3	TLTGTVIDSGDGVTHVIPVAEGYVIGSCIK	Unmodified	189	0.546062		1.41801	0.418993	6.83182	1.80131	6.08937	4.21241	2.68±0.34	9.02±4.74	0.39±0.27	0.2±0.11	NaN	NaN	NaN	1.71428	1.12174	5.5581	NaN	NaN	NaN	8.10554	10.3054	9.03577	NaN	3.25896	1.75738	13.0322	11.2989	NaN	12.7928	13.5798	13.0642	11.3735	NaN	12.8139	13.5669	12.7387	11.917	NaN	12.5946	12.9927	NaN	NaN
P61158	ACTR3	Actin-related protein 3	YSYVCPDLVK	Unmodified	235	0.722063		3.92205	5.40232	4.19326	4.78477	11.6921	8.73362	4.43±0.28	4.43±0.28	4.76±0.21	3.61±0.37	11.9175	2.43965	0.332845	0.998257	NaN	12.5626	1.74826	2.07517	0.907595	3.67271	18.4042	7.75681	19.3711	1.23639	NaN	13.6591	14.4448	15.6512	15.3675	15.1534	13.7387	14.5218	15.8698	15.3244	15.2314	13.4602	14.8952	12.0533	15.1441	14.6452	11.0044	9.32537
Q03154	ACY1	Aminoacylase-1	CVSIQYLEAVR	Unmodified	116	0.24427		6.76729	NaN	3.27723	3.41817	7.76695	8.77957	NaN	NaN	NaN	NaN	NaN	NaN	6.76729	NaN	NaN	NaN	NaN	0.860215	NaN	5.69424	NaN	NaN	13.975	NaN	1.55886	NaN	NaN	13.8414	NaN	13.8476	NaN	NaN	14.1172	NaN	13.8985	NaN	NaN	10.4985	NaN	13.232	NaN	NaN
O14672	ADAM10	Disintegrin and metalloproteinase domain-containing protein 10	GYCDVFMR	Unmodified	639	0.760063		56.9883	10.8455	56.7289	4.74271	74.2132	6.44185	NaN	NaN	NaN	NaN	NaN	NaN	NaN	64.6572	49.3194	NaN	NaN	NaN	60.0825	53.3753	NaN	NaN	NaN	78.7683	69.6581	NaN	NaN	NaN	11.1176	12.3584	NaN	NaN	NaN	11.3057	12.0982	NaN	NaN	NaN	10.9269	10.7829	NaN	NaN
O14672	ADAM10	Disintegrin and metalloproteinase domain-containing protein 10	TITLQPGSPCNDFR	Unmodified	632	0.217037		71.3932	9.02019	71.4652	0.538662	78.7087	14.5159	NaN	NaN	NaN	NaN	NaN	79.3271	61.5821	NaN	73.2705	NaN	71.5638	70.884	NaN	71.9477	NaN	78.0541	64.5311	NaN	93.5408	NaN	9.51663	11.1403	NaN	11.0428	NaN	10.7811	10.3768	NaN	11.0635	NaN	10.3693	NaN	NaN	NaN	NaN	12.8408
P55265	ADAR	Double-stranded RNA-specific adenosine deaminase	CFNTLTNSFQPSLLGR	Unmodified	851	0		NaN	NaN	7.74733	NaN	20.9777	7.43224	NaN	NaN	NaN	NaN	NaN	NaN	NaN	NaN	NaN	7.74733	NaN	NaN	NaN	NaN	15.7223	26.2331	NaN	NaN	NaN	12.4723	12.1214	NaN	NaN	NaN	12.4607	12.2329	NaN	NaN	NaN	12.172	12.0081	NaN	NaN	NaN	NaN	NaN
P55265	ADAR	Double-stranded RNA-specific adenosine deaminase	FQYCVAVGAQTFPSVSAPSK	Unmodified	649	0.819324		18.1618	20.0877	20.4763	27.7113	52.2228	25.0868	NaN	NaN	NaN	NaN	0.960201	2.71366	26.0305	NaN	42.9426	4.80501	4.15166	NaN	NaN	52.4723	21.1702	44.3234	64.5311	NaN	78.8665	13.6849	12.0361	11.484	12.4706	12.8609	13.8611	12.4517	11.582	12.492	12.7423	13.2186	11.4098	NaN	11.9276	11.5776	7.19997	7.07489
P55265	ADAR	Double-stranded RNA-specific adenosine deaminase	ICDYLFNVSDSSALNLAK	Unmodified	304	0.363279		13.18	NaN	3.58845	3.08082	22.2031	28.4617	NaN	NaN	NaN	NaN	NaN	NaN	13.18	NaN	NaN	5.76691	1.40998	NaN	NaN	NaN	10.692	10.7445	64.5311	2.84478	NaN	12.0492	12.8207	11.2327	12.3763	NaN	12.0641	12.9273	11.8224	12.5443	NaN	11.6671	12.7426	NaN	12.6192	NaN	NaN	NaN
P55265	ADAR	Double-stranded RNA-specific adenosine deaminase	NFYLCPV	Unmodified	1224	0.679639		1.38876	NaN	2.11871	1.28654	17.6019	23.8053	NaN	NaN	NaN	NaN	NaN	NaN	NaN	1.38876	NaN	NaN	1.81283	1.43142	1.21773	4.01287	NaN	34.4348	NaN	0.769046	NaN	NaN	13.241	14.5061	15.3669	15.0441	NaN	13.4394	14.6431	15.4399	15.1106	NaN	12.8568	NaN	15.0324	14.0509	NaN	NaN
P55265	ADAR	Double-stranded RNA-specific adenosine deaminase	SPVTTLLECMHK	Unmodified	622	1.10072		26.4499	18.2531	21.8875	14.0825	53.3628	11.0569	NaN	NaN	NaN	NaN	NaN	13.4505	NaN	47.3175	18.5817	NaN	5.63406	NaN	30.4462	29.5821	NaN	50.6496	NaN	65.5237	43.9151	NaN	13.1591	NaN	11.927	14.5134	NaN	13.6234	NaN	12.1661	14.3786	NaN	12.9623	NaN	11.686	13.4337	NaN	10.7032
P35611	ADD1	Alpha-adducin	CVVHIHTPAGAAVSAMK	Unmodified	236	0.09986		33.3755	34.1144	34.1619	38.1356	56.5737	39.6402	5.52±0.21	NA	NA	NA	NaN	9.25292	NaN	NaN	57.498	NaN	7.19596	NaN	NaN	61.1278	NaN	28.5438	NaN	NaN	84.6035	NaN	12.404	NaN	NaN	12.5453	NaN	12.5547	NaN	NaN	12.502	NaN	12.7217	NaN	NaN	10.2811	NaN	9.32859
P35611	ADD1	Alpha-adducin	TAGPQSQVLCGVVMDR	Unmodified	525	1.46712		3.83323	1.83381	5.70027	4.93477	16.5195	7.82553	8.71±1.42	NA	NA	NA	NaN	1.72453	NaN	4.72053	5.05463	NaN	3.78498	2.24759	3.74426	13.0242	NaN	16.1058	26.5425	7.4186	16.0113	NaN	12.6716	13.7415	14.4386	14.9306	NaN	12.9583	13.5742	14.4102	14.9838	NaN	12.9562	7.86802	14.3257	14.1849	NaN	7.03958
P11766	ADH5	Alcohol dehydrogenase class-3	AGDTVIPLYIPQCGECK	Unmodified	97;100	1.39671		1.89156	0.694509	2.86039	2.37186	19.6893	15.817	NaN	NaN	NaN	NaN	2.59327	1.20448	NaN	1.87692	NaN	6.52311	0.718371	0.980628	2.36864	3.7112	22.2014	34.1	NaN	2.76666	NaN	16.4192	15.2659	16.0291	17.6068	16.3965	16.6241	15.466	16.3102	17.5608	16.5181	16.0631	15.3303	8.02337	17.0718	15.839	11.3953	9.10737
P11766	ADH5	Alcohol dehydrogenase class-3	EFGATECINPQDFSK	Unmodified	240	0.485241		3.53516	1.08411	5.03031	3.03161	11.1253	8.30632	1.52±0.12	4.01±0.23	2.29±0.07	2.09±0.12	NaN	NaN	NaN	4.30174	2.76857	4.51166	NaN	NaN	2.29148	8.28778	17.1295	19.3902	NaN	4.63119	3.35017	13.5807	12.8611	14.1611	15.2219	14.4972	13.5382	13.0024	14.2626	15.14	14.508	13.1854	12.9721	6.74873	14.652	13.7952	NaN	NaN
P11766	ADH5	Alcohol dehydrogenase class-3	LEPGSVCAVFGLGGVGLAVIMGCK	Unmodified	195;211	0.320495		3.12252	NaN	2.43101	0.398942	8.9188	10.5959	NaN	NaN	NaN	NaN	NaN	NaN	3.12252	NaN	NaN	2.14892	NaN	NaN	NaN	2.71311	16.4112	NaN	1.42638	NaN	NaN	14.4715	NaN	13.5696	NaN	15.8916	14.608	NaN	14.0177	NaN	15.9383	14.0003	NaN	8.23487	NaN	15.1549	NaN	NaN
P11766	ADH5	Alcohol dehydrogenase class-3	VCLLGCGISTGYGAAVNTAK	Unmodified	170;174	2.19387	1mM_100uM, 1mM_CTRL	3.82182	3.70131	2.98199	2.14307	35.0709	20.443	NaN	NaN	NaN	NaN	0.447119	NaN	3.238	7.78035	NaN	4.99393	1.24876	0.431701	5.17491	3.06064	23.502	32.906	64.5311	19.3446	NaN	14.8177	13.7092	15.4801	17.0125	15.7375	15.0825	13.9315	15.702	16.9629	15.8016	14.1832	13.6624	NaN	16.4464	14.9542	7.22159	NaN
Q9BV57	ADI1	1,2-dihydroxy-3-keto-5-methylthiopentene dioxygenase	NYSWMDIITICK	Unmodified	70	0		NaN	NaN	1.9807	NaN	19.4568	27.2227	9.48±0.47	NA	2.94±0.19	NA	NaN	NaN	NaN	NaN	NaN	NaN	NaN	NaN	NaN	1.9807	NaN	38.7062	NaN	NaN	0.207385	NaN	13.1876	NaN	NaN	14.3626	NaN	12.2668	NaN	NaN	13.5358	NaN	11.6075	NaN	NaN	12.1613	NaN	NaN
P55263	ADK	Adenosine kinase	TGCTFPEKPDFH	Unmodified	353	0.110017		3.65689	3.13569	11.3221	14.1399	12.1933	16.4297	NaN	NaN	NaN	NaN	NaN	NaN	NaN	1.43962	5.87416	NaN	NaN	NaN	1.32365	21.3205	NaN	NaN	NaN	0.575747	23.8108	NaN	NaN	NaN	14.5476	12.7528	NaN	NaN	NaN	14.5346	12.7796	NaN	NaN	NaN	13.9475	11.7571	NaN	NaN
P30566	ADSL	Adenylosuccinate lyase	YASPEMCFVFSDR	Unmodified	27	1.05551		6.0671	6.39375	6.03707	5.4727	18.2843	11.8282	NA	19.16±3.52	11.73±0.88	8.44±3.85	14.8083	2.69804	6.5787	NaN	0.183339	15.6089	3.05028	2.56328	3.39646	5.56644	29.0187	17.0713	24.8745	2.17254	NaN	13.6398	13.0634	13.5322	13.2925	14.8108	13.7548	13.1274	13.9502	13.2121	14.9399	13.1946	13.2371	9.06915	13.0251	14.1191	11.3551	8.0936
P30520	ADSS	Adenylosuccinate synthetase isozyme 2	MCDLVSDFDGFSER	Unmodified	182	0.226236		0.299851	NaN	2.29337	0.574469	4.15844	4.18862	2.32±0.23	33.05±10.02	19.23±1.14	NA	NaN	NaN	NaN	NaN	0.299851	2.69959	NaN	NaN	NaN	1.88716	8.99504	1.73961	NaN	1.74068	NaN	13.2719	12.4746	NaN	13.1829	13.2109	13.416	12.5405	NaN	13.3411	13.4607	13.2122	13.0615	NaN	12.8379	12.7645	NaN	NaN
P30520	ADSS	Adenylosuccinate synthetase isozyme 2	VVDLLAQDADIVCR	Unmodified	58	0.588526		2.10516	2.61313	3.85493	2.66068	12.5576	15.3263	9.22±0.56	2.9±1.32	5.64±0.31	NA	NaN	1.4106	5.97302	0.456165	0.580866	NaN	2.83508	5.49611	0.602232	6.4863	NaN	6.48086	29.9905	NaN	1.20159	NaN	13.9848	15.6219	14.3551	15.1058	NaN	14.0602	15.7758	14.2606	15.1727	NaN	14.4635	11.6872	14.0053	14.5163	NaN	8.05756
Q6ZN18	AEBP2	Zinc finger protein AEBP2	CVVGGCNASFASQGGLAR	Unmodified	330;335	1.07837		6.4017	0.617186	4.46424	1.70201	20.6372	8.38981	NaN	NaN	NaN	NaN	NaN	5.96528	NaN	6.83811	NaN	NaN	3.26074	NaN	5.66774	NaN	NaN	26.5697	NaN	14.7047	NaN	NaN	12.9179	NaN	12.478	NaN	NaN	13.0889	NaN	12.6101	NaN	NaN	12.7373	NaN	12.4402	NaN	NaN	9.14962
Q9Y4W6	AFG3L2	AFG3-like protein 2	LASLTPGFSGADVANVCNEAALIAAR	Unmodified	525	0		NaN	NaN	NaN	NaN	10.6297	0.995068	NaN	NaN	NaN	NaN	NaN	NaN	NaN	NaN	NaN	NaN	NaN	NaN	NaN	NaN	NaN	11.3333	NaN	9.92604	NaN	NaN	12.8971	NaN	12.3592	NaN	NaN	13.1754	NaN	12.2331	NaN	NaN	13.3744	NaN	11.6686	NaN	NaN	NaN
Q9Y4W6	AFG3L2	AFG3-like protein 2	MCMTLGGR	Unmodified	626	0		0.899748	NaN	5.69163	4.4022	2.33381	NaN	NaN	NaN	NaN	NaN	NaN	NaN	NaN	NaN	0.899748	NaN	NaN	2.5788	NaN	8.80446	NaN	NaN	NaN	NaN	2.33381	NaN	NaN	13.9659	NaN	13.1635	NaN	NaN	14.0043	NaN	13.1007	NaN	NaN	9.76931	NaN	11.9311	NaN	NaN
Q9UKV8	AGO2	Protein argonaute-2	HTYLPLEVCNIVAGQR	Unmodified	344	0.419428		4.16648	4.76967	7.12778	4.7982	12.3427	8.88594	NaN	NaN	NaN	NaN	NaN	9.66342	1.71387	NaN	1.12216	NaN	11.6515	2.0956	NaN	7.63623	NaN	18.626	NaN	NaN	6.05937	NaN	12.5895	13.2342	NaN	14.352	NaN	13.0331	13.596	NaN	14.2195	NaN	14.0452	7.15502	NaN	13.5904	NaN	9.58438
O00116	AGPS	Alkyldihydroxyacetonephosphate synthase, peroxisomal	GVQFAPFSTCR	Unmodified	565	0.263017		2.58354	0.279161	6.34661	5.16021	4.96192	1.55699	NaN	NaN	NaN	NaN	NaN	NaN	NaN	2.78093	2.38614	NaN	NaN	NaN	2.69779	9.99543	NaN	NaN	NaN	6.06288	3.86096	NaN	NaN	NaN	15.4591	15.3832	NaN	NaN	NaN	15.3421	15.3236	NaN	NaN	NaN	14.3542	14.4222	NaN	NaN
O00116	AGPS	Alkyldihydroxyacetonephosphate synthase, peroxisomal	YGSVAFPNFEQGVACLR	Unmodified	404	0.381982		3.66176	2.54981	8.78413	2.18093	10.9803	9.23384	NaN	NaN	NaN	NaN	6.53889	NaN	NaN	2.76459	1.6818	10.3263	NaN	NaN	NaN	7.24198	20.3215	17.4747	NaN	2.36353	3.76169	13.27	12.3926	NaN	12.7993	14.394	13.3916	12.4947	NaN	12.846	14.333	13.0789	13.5912	NaN	11.6118	13.5794	9.64951	NaN
O00116	AGPS	Alkyldihydroxyacetonephosphate synthase, peroxisomal	YNLCIIPIGGGTSVSYGLMCPADETR	Unmodified	231;247	0		1.41747	NaN	2.92202	1.1618	21.2894	NaN	NaN	NaN	NaN	NaN	NaN	NaN	1.41747	NaN	NaN	2.1005	NaN	3.74354	NaN	NaN	21.2894	NaN	NaN	NaN	NaN	13.3383	NaN	13.6155	NaN	NaN	13.5453	NaN	13.7182	NaN	NaN	12.7274	NaN	NaN	NaN	NaN	NaN	NaN
O00468	AGRN	Agrin	VCGSDGVTYGNECQLK	Unmodified	937;948	0.81651		80.7515	9.18645	75.2281	1.505	90.8834	3.7581	NaN	NaN	NaN	NaN	NaN	87.2473	NaN	NaN	74.2557	NaN	76.2923	NaN	NaN	74.1639	NaN	88.2261	NaN	NaN	93.5408	NaN	NaN	NaN	NaN	10.1321	NaN	11.074	NaN	NaN	10.0692	NaN	9.51418	NaN	NaN	NaN	NaN	14.0747
O95433	AHSA1	Activator of 90 kDa heat shock protein ATPase homolog 1	NGETELCMEGR	Unmodified	301	0		2.14471	NaN	1.03277	0.362486	4.32883	NaN	22.9±0.91	0.81±0.56	16.14±0.73	8±1.95	NaN	NaN	NaN	2.14471	NaN	NaN	NaN	0.776456	1.28909	NaN	NaN	NaN	NaN	4.32883	NaN	NaN	NaN	13.8992	14.4956	NaN	NaN	NaN	14.0329	14.5627	NaN	NaN	NaN	8.95324	14.1437	NaN	NaN	NaN
O95831	AIFM1	Apoptosis-inducing factor 1, mitochondrial	CLIATGGTPR	Unmodified	256	0.499351		1.33421	0.268633	2.34132	1.78236	8.64862	10.299	NaN	NaN	NaN	NaN	1.52416	NaN	NaN	1.14425	NaN	4.88981	NaN	0.811938	1.53401	2.12951	15.9311	NaN	NaN	1.3661	NaN	13.7389	NaN	15.5984	15.75	14.9891	13.8722	NaN	15.5114	15.6054	14.9213	13.604	NaN	11.1751	14.7925	14.2123	7.93015	NaN
O95831	AIFM1	Apoptosis-inducing factor 1, mitochondrial	SNIWVAGDAACFYDIK	Unmodified	441	0.303833		3.2923	0.621008	7.23423	2.58314	9.15735	7.28796	NaN	NaN	NaN	NaN	NaN	3.73142	NaN	NaN	2.85318	NaN	9.06078	NaN	NaN	5.40767	NaN	14.3107	NaN	NaN	4.00399	NaN	11.3901	12.8366	NaN	14.2496	NaN	11.2158	12.6352	NaN	14.2097	NaN	12.749	7.93416	NaN	13.4006	NaN	6.90581
Q12904	AIMP1	Aminoacyl tRNA synthase complex-interacting multifunctional protein 1	GVLSQAMVMCASSPEK	Unmodified	229	0.966596		6.37554	5.79249	2.91179	1.53564	29.038	26.3036	NaN	NaN	NaN	NaN	NaN	4.03875	12.9714	2.11645	NaN	NaN	3.70996	4.50429	0.994043	2.43888	NaN	28.2838	55.7105	3.11955	NaN	NaN	14.7592	12.5919	14.4031	13.6936	NaN	15.1657	12.8389	14.5728	13.7631	NaN	13.8345	7.93905	14.9187	12.9842	NaN	10.3945
Q12904	AIMP1	Aminoacyl tRNA synthase complex-interacting multifunctional protein 1	IGCIITAR	Unmodified	161	0		2.2699	NaN	1.94362	0.497733	3.5627	NaN	NaN	NaN	NaN	NaN	NaN	NaN	NaN	2.2699	NaN	NaN	NaN	1.59167	2.29557	NaN	NaN	NaN	NaN	3.5627	NaN	NaN	NaN	15.4056	14.0709	NaN	NaN	NaN	15.544	14.1256	NaN	NaN	NaN	12.1223	14.614	NaN	NaN	NaN
Q13155	AIMP2	Aminoacyl tRNA synthase complex-interacting multifunctional protein 2	FSIQTMCPIEGEGNIAR	Unmodified	205	0.853156		5.0173	7.17808	7.66017	9.43317	19.2257	12.9353	NA	5.34±1.92	0.67±0.22	11.55±3.04	NaN	2.81389	0.348348	1.23177	15.6752	8.25904	0.733178	0.859543	NaN	20.7889	17.3005	15.2542	29.0469	0.746013	33.7808	12.8127	14.03	14.5105	13.84	13.8233	12.715	14.191	14.8008	13.8787	13.9261	12.3212	14.2408	10.3113	13.4944	13.2636	NaN	9.1228
Q13155	AIMP2	Aminoacyl tRNA synthase complex-interacting multifunctional protein 2	SCENLAPFNTALK	Unmodified	306	0.64038		0.831879	0.497824	3.70558	4.16811	9.83189	11.301	2.32±0.25	NA	0.71±0.14	NA	0.319937	1.5016	0.651906	0.854076	NaN	9.90908	1.15908	1.39515	2.35903	NaN	26.0322	4.48794	8.47796	0.329416	NaN	14.1662	14.2153	15.5234	14.6943	NaN	14.3281	14.2363	15.8005	14.702	NaN	13.8833	14.5218	11.8101	14.5201	NaN	6.08511	8.37981
Q13155	AIMP2	Aminoacyl tRNA synthase complex-interacting multifunctional protein 2	VELPTCMYR	Unmodified	23	0.795975		4.00018	3.14964	3.86613	1.98231	22.2066	19.5621	NaN	NaN	NaN	NaN	NaN	2.05001	2.31672	7.63381	NaN	NaN	1.60066	5.28219	4.71553	NaN	NaN	12.1699	44.75	9.7001	NaN	NaN	15.8427	14.5989	15.0318	NaN	NaN	16.0361	14.9312	15.068	NaN	NaN	16.0393	10.9935	14.8899	NaN	NaN	10.4656
P54819	AK2	Adenylate kinase 2, mitochondrial	LAENFCVCHLATGDMLR	Unmodified	40;42	0.671023		32.104	7.49368	33.3227	0.693898	41.8092	2.33057	NaN	NaN	NaN	NaN	NaN	37.4028	NaN	NaN	26.8052	NaN	33.8133	NaN	NaN	32.832	NaN	43.4572	NaN	NaN	40.1613	NaN	15.1583	NaN	NaN	15.1261	NaN	15.6627	NaN	NaN	15.1141	NaN	15.0272	NaN	NaN	14.1466	NaN	14.744
Q02952	AKAP12	A-kinase anchor protein 12	APQVTESIESSELVTTCQAETLAGVK	Unmodified	1139	0.252342		4.9945	4.55225	2.75224	NaN	11.055	15.8635	NaN	NaN	NaN	NaN	NaN	5.88294	9.03703	NaN	0.0635271	NaN	2.75224	NaN	NaN	NaN	NaN	3.61241	29.2714	NaN	0.281345	NaN	12.9692	13.2317	11.9203	12.272	NaN	13.3595	13.554	12.1015	12.4938	NaN	12.8146	9.80439	12.7161	11.7935	NaN	9.17944
Q02952	AKAP12	A-kinase anchor protein 12	NEDFAAHPGEDAVPTGPDCQAK	Unmodified	1479	0		NaN	NaN	2.11853	0.900639	1.02104	NaN	NaN	NaN	NaN	NaN	NaN	NaN	NaN	NaN	NaN	NaN	NaN	1.48169	NaN	2.75538	NaN	NaN	NaN	1.02104	NaN	NaN	NaN	14.014	13.2267	13.4186	NaN	NaN	14.2586	13.4192	13.5947	NaN	NaN	9.9757	13.8586	12.8241	NaN	NaN
Q02952	AKAP12	A-kinase anchor protein 12	SDEVDEQVACQEVK	Unmodified	1521	0		1.57494	NaN	0.902439	0.48359	0.15731	NaN	NaN	NaN	NaN	NaN	NaN	NaN	NaN	1.57494	NaN	NaN	NaN	NaN	0.560489	1.24439	NaN	NaN	NaN	0.15731	NaN	NaN	NaN	13.3505	13.9641	13.0109	NaN	NaN	13.5072	14.1072	12.9826	NaN	NaN	9.62344	14.6223	12.2188	NaN	NaN
P14550	AKR1A1	Alcohol dehydrogenase [NADP(+)]	AASCVLLHTGQK	Acetyl (Protein N-term)	5	0.174825		4.07668	2.3807	8.82837	3.27952	8.83162	9.58241	NaN	NaN	NaN	NaN	6.05739	NaN	1.43547	NaN	4.7372	11.1473	NaN	NaN	NaN	6.5094	25.1808	9.07473	5.47126	1.4732	2.95812	12.4024	14.0522	13.6616	13.4558	14.1764	12.3873	14.3391	13.909	13.5461	14.3261	12.0656	14.2005	9.80009	13.8412	13.4374	8.66292	NaN
P14550	AKR1A1	Alcohol dehydrogenase [NADP(+)]	HIDCAAIYGNEPEIGEALK	Unmodified	46	0.924084		11.1805	5.22595	11.5744	3.55348	32.5457	19.8537	1.82±0.2	8.6±5.14	4.86±0.45	11.94±5.65	NaN	NaN	17.1575	7.47282	8.91122	NaN	NaN	9.84597	9.21585	15.6615	NaN	NaN	55.1579	17.9706	24.5086	NaN	NaN	12.2743	13.4979	13.7919	NaN	NaN	12.5778	13.521	13.9264	NaN	NaN	6.97945	13.457	13.0832	NaN	NaN
P14550	AKR1A1	Alcohol dehydrogenase [NADP(+)]	NADGTICYDSTHYK	Unmodified	134	2.31597	100uM_CTRL	4.10106	NaN	1.7994	0.304294	9.3961	0.684872	NaN	NaN	NaN	NaN	NaN	NaN	NaN	4.10106	NaN	NaN	2.01457	NaN	1.58423	NaN	NaN	8.91182	NaN	9.88038	NaN	NaN	13.0124	NaN	12.6269	NaN	NaN	13.1764	NaN	12.7004	NaN	NaN	12.9296	NaN	12.9126	NaN	NaN	NaN
P15121	AKR1B1	Aldose reductase	HIDCAHVYQNENEVGVAIQEK	Unmodified	45	1.1044		14.5491	8.19707	15.7894	12.1863	49.4993	11.7431	2.96±0.42	9.45±5.71	2.55±0.1	NA	NaN	NaN	8.75292	NaN	20.3453	NaN	NaN	7.17245	NaN	24.4064	NaN	NaN	57.8029	NaN	41.1957	NaN	NaN	12.7558	NaN	14.1652	NaN	NaN	13.1632	NaN	14.1323	NaN	NaN	7.53784	NaN	13.3403	NaN	NaN
P15121	AKR1B1	Aldose reductase	PAVNQIECHPYLTQEK	Unmodified	187	0.112952		10.4721	8.74828	9.46644	9.14336	16.8184	13.2505	11.09±1.7	12.55±6.53	9.54±0.46	10.63±4.8	16.6581	NaN	NaN	4.28618	NaN	15.9318	NaN	NaN	3.00111	NaN	26.1879	NaN	NaN	7.44893	NaN	14.0497	NaN	NaN	13.5456	NaN	14.0517	NaN	NaN	13.5729	NaN	13.7834	NaN	NaN	13.2102	NaN	11.9723	NaN
Q8IZ83	ALDH16A1	Aldehyde dehydrogenase family 16 member A1	VAFCGAPEEGR	Unmodified	249	0.0978632		26.4202	31.3119	15.3971	25.1746	31.5467	36.2067	36.5±1.31	22.93±5.53	23.16±1.83	12.3±6.56	NaN	48.5611	NaN	4.27937	NaN	NaN	53.068	0.557614	3.16066	4.80213	NaN	57.1487	NaN	5.94474	NaN	NaN	13.638	15.2394	13.563	14.2723	NaN	13.7437	15.5587	13.4423	14.2796	NaN	13.2919	10.3131	13.2485	13.5384	NaN	13.966
P54886	ALDH18A1	Delta-1-pyrroline-5-carboxylate synthase	GDECGLALGR	Unmodified	88	0		NaN	NaN	5.07207	4.18443	26.4435	NaN	NA	4.41±2.12	NaN	NaN	NaN	NaN	NaN	NaN	NaN	NaN	NaN	2.11323	NaN	8.03091	NaN	NaN	NaN	NaN	26.4435	NaN	NaN	13.7839	NaN	13.6719	NaN	NaN	13.9749	NaN	13.6916	NaN	NaN	6.07865	NaN	11.9241	NaN	NaN
P05091	ALDH2	Aldehyde dehydrogenase, mitochondrial	LLCGGGIAADR	Unmodified	386	2.10555	1mM_100uM, 1mM_CTRL	2.72156	1.59378	2.33976	1.75074	19.9894	8.38343	NaN	NaN	NaN	NaN	NaN	1.59459	NaN	3.84854	NaN	NaN	0.483315	1.28965	3.33358	4.25248	NaN	29.6685	NaN	15.0158	15.2839	NaN	13.4898	14.4211	15.0229	13.9809	NaN	13.435	14.7447	14.9972	14.1146	NaN	12.8451	9.65746	14.6257	12.7525	NaN	7.74261
P51648	ALDH3A2	Fatty aldehyde dehydrogenase	DCDLDIVCR	Unmodified	220;226	1.07224		3.81749	0.493253	3.2575	1.27292	22.794	18.1249	NaN	NaN	NaN	NaN	NaN	3.46871	NaN	4.16627	NaN	NaN	3.03094	1.55826	4.40463	4.03617	NaN	35.6103	NaN	9.97779	NaN	NaN	13.662	15.0966	15.7443	14.7981	NaN	13.7688	15.267	15.6083	14.7317	NaN	13.4365	NaN	14.9596	13.7488	NaN	9.06789
P49419	ALDH7A1	Alpha-aminoadipic semialdehyde dehydrogenase	GEVITTYCPANNEPIAR	Unmodified	70	1.33549		2.3081	2.42304	5.36113	4.85523	12.6211	8.68073	12.07±0.45	NA	6.68±0.29	NA	1.7465	0.902477	1.76159	0.587104	6.54281	9.60385	2.30323	2.48997	0.852839	11.5558	25.1178	8.26456	15.7528	1.84031	12.1302	13.2932	14.5161	15.3198	15.2247	14.7643	13.3842	14.5543	15.4706	15.1384	14.8239	13.0928	14.9189	10.918	14.8176	13.9742	7.68461	7.93605
P49419	ALDH7A1	Alpha-aminoadipic semialdehyde dehydrogenase	GSDCGIVNVNIPTSGAEIGGAFGGEK	Unmodified	478	1.43274		2.55599	1.39412	4.55111	1.62105	10.7153	6.39731	1.58±0.09	1.59±0.31	0.74±0.19	1.06±0.45	NaN	3.97994	1.49958	1.22778	3.51667	3.96678	3.67519	NaN	3.59177	6.9707	16.6919	13.3175	15.7265	2.54976	5.29099	14.2863	13.2385	14.3931	14.6997	14.1533	14.2912	13.3313	14.616	14.7538	14.3016	13.9991	13.4441	11.1604	14.3545	13.4562	NaN	8.85159
P49189	ALDH9A1	4-trimethylaminobutyraldehyde dehydrogenase	VLCGGDIYVPEDPK	Unmodified	355	0.935273		3.60829	0.795579	3.06103	2.13574	10.603	8.54211	2.11±0.07	4.75±3.87	0.65±0.15	8.58±7.58	4.50044	3.35198	NaN	2.97247	NaN	6.00353	4.30807	1.85827	2.59841	0.536861	19.5923	9.62414	NaN	2.59244	NaN	13.0078	12.6708	13.6024	13.9771	13.05	13.1861	12.8107	13.7441	13.9251	13.131	12.7254	13.1976	9.00515	13.639	12.305	8.81218	8.02531
P04075	ALDOA	Fructose-bisphosphate aldolase A	CPLLKPWALTFSYGR	Unmodified	290	0.463738		9.75234	16.378	2.19527	2.27327	22.7888	27.3445	NaN	NaN	NaN	NaN	0.195833	0.397476	28.6637	NaN	NaN	5.58442	1.13631	0.729607	NaN	1.33073	10.2576	3.95564	54.1532	NaN	NaN	16.8332	16.1825	14.821	12.602	16.5915	17.0955	16.2614	15.8086	12.4656	16.7958	16.8108	16.5901	11.4023	12.6333	16.1651	8.04182	8.41096
P04075	ALDOA	Fructose-bisphosphate aldolase A	RALANSLACQGK	Unmodified	339	1.10372		21.6846	11.7825	28.134	NaN	51.0511	12.494	12.1±0.41	6.2±1.04	4.63±0.45	3.74±0.33	30.016	13.3531	NaN	NaN	NaN	28.134	NaN	NaN	NaN	NaN	48.7629	39.8594	64.5311	NaN	NaN	11.273	9.57063	10.9814	11.9574	NaN	11.6113	9.9657	11.4368	11.9444	NaN	10.7137	10.5294	NaN	11.9279	NaN	10.3492	7.10234
P04075	ALDOA	Fructose-bisphosphate aldolase A	VNPCIGGVILFHETLYQK	Unmodified	73	0.250401		21.0384	15.0957	15.4023	9.96998	27.2342	18.7346	6.59±0.2	9.43±4.76	7.79±0.86	4.13±0.81	NaN	24.4647	34.1264	NaN	4.52401	5.80918	26.8937	8.43987	NaN	20.4664	10.7074	23.8731	54.0713	NaN	20.2851	14.4085	10.7025	13.0218	NaN	14.6563	14.5156	10.9909	13.9633	NaN	14.8886	14.2008	11.1865	10.3299	NaN	14.1504	NaN	9.34285
P04075	ALDOA	Fructose-bisphosphate aldolase A	YASICQQNGIVPIVEPEILPDGDHDLK	Unmodified	178	0		NaN	NaN	3.64743	3.06349	14.9207	NaN	1.55±0.41	13.58±4.59	2.2±0.23	4.98±2.39	NaN	NaN	NaN	NaN	NaN	7.06887	2.71471	NaN	NaN	1.15872	14.9207	NaN	NaN	NaN	NaN	12.1152	11.5738	11.202	11.3959	12.0841	12.0573	11.8664	11.6833	11.5193	12.0716	11.4971	11.6906	NaN	11.282	11.5276	NaN	NaN
P05186	ALPL	Alkaline phosphatase, tissue-nonspecific isozyme	TYNTNAQVPDSAGTATAYLCGVK	Unmodified	119	1.37869		36.0293	13.0537	42.3444	8.28453	58.0335	9.74744	NA	NA	NA	10.82±5.45	NaN	29.485	21.2311	43.4115	49.9894	NaN	35.0399	35.3884	48.3615	50.5878	NaN	44.0714	64.5311	58.6018	64.9297	NaN	12.6064	13.2808	12.4123	12.513	NaN	13.0074	13.0728	12.2575	12.6498	NaN	11.5965	NaN	12.6865	11.3653	NaN	11.6362
Q9UM13	ANAPC10	Anaphase-promoting complex subunit 10	TLCIYADYK	Unmodified	78	0.507119		0.963893	0.770052	3.36637	1.6834	10.0679	12.8473	NaN	NaN	NaN	NaN	NaN	NaN	1.37258	1.44345	0.0756559	NaN	NaN	1.89723	2.99864	5.20324	NaN	NaN	19.1523	0.983524	NaN	NaN	NaN	13.2641	13.6561	15.1939	NaN	NaN	13.4439	13.6834	15.1879	NaN	NaN	8.44319	13.1791	14.4965	NaN	NaN
Q9UJX5	ANAPC4	Anaphase-promoting complex subunit 4	SMNQAICIPLYR	Unmodified	553	0.284971		3.4345	2.13185	5.13277	5.92636	22.4932	36.4067	NA	2.46±0.37	NA	6.58±3.42	NaN	NaN	5.8621	2.57406	1.86734	NaN	NaN	2.47522	1.00034	11.9228	NaN	NaN	64.5311	1.72548	1.22316	NaN	NaN	12.5084	13.1647	13.2923	NaN	NaN	12.7979	13.3991	13.2886	NaN	NaN	NaN	12.8781	12.5193	NaN	NaN
Q9UJX4	ANAPC5	Anaphase-promoting complex subunit 5	YAALNLAALHCR	Unmodified	312	0.487988		6.1818	3.84169	5.63925	3.42575	22.6474	17.4772	NaN	NaN	NaN	NaN	NaN	NaN	8.89828	NaN	3.46531	NaN	3.21688	NaN	NaN	8.06162	NaN	15.4466	42.5746	NaN	9.92112	NaN	12.8881	13.2063	NaN	14.4812	NaN	13.4264	13.4797	NaN	14.5162	NaN	13.3361	8.32966	NaN	13.6507	NaN	NaN
O75179	ANKRD17	Ankyrin repeat domain-containing protein 17	FCELLIGR	Unmodified	1336	0		4.05597	NaN	3.6117	NaN	32.4863	45.3181	NaN	NaN	NaN	NaN	NaN	NaN	4.05597	NaN	NaN	NaN	NaN	NaN	NaN	3.6117	NaN	NaN	64.5311	NaN	0.441608	NaN	NaN	11.4667	NaN	13.2311	NaN	NaN	11.8047	NaN	13.0161	NaN	NaN	NaN	NaN	12.4732	NaN	NaN
Q92625	ANKS1A	Ankyrin repeat and SAM domain-containing protein 1A	CQDLLSQTSSPLSQNDSCTGR	Unmodified	849;866	0.249312		8.15127	12.7022	12.5595	18.2704	23.6297	20.2364	NaN	NaN	NaN	NaN	NaN	0.975756	NaN	0.660702	22.8173	NaN	3.47665	NaN	0.6105	33.5913	NaN	29.4663	NaN	1.11648	40.3064	NaN	13.4585	NaN	13.7891	12.4151	NaN	13.5734	NaN	13.7849	12.4854	NaN	13.0619	NaN	13.5196	11.8223	NaN	6.99232
P39687	ANP32A	Acidic leucine-rich nuclear phosphoprotein 32 family member A	CPNLTHLNLSGNK	Unmodified	87	0.432338		5.92085	8.60322	8.74041	13.0998	17.5631	16.2905	NaN	NaN	NaN	NaN	1.83014	3.03804	1.7978	1.65969	21.2786	8.06255	1.88912	1.07592	1.09168	31.5828	14.5392	10.7352	16.2897	1.42046	44.8312	14.3339	15.855	15.9726	16.5869	15.4469	14.2166	16.3023	16.1025	16.6314	15.444	13.962	16.1112	12.2772	16.8253	14.6612	8.79425	11.0622
P39687	ANP32A	Acidic leucine-rich nuclear phosphoprotein 32 family member A	SLDLFNCEVTNLNDYR	Unmodified	123	0.331886		5.18537	5.50499	4.19628	3.85042	13.905	15.9422	3.73±0.49	5.07±4.23	2.54±0.16	5.44±2.87	NaN	NaN	11.1588	0.316288	4.08099	3.81261	NaN	NaN	0.552062	8.22417	5.77192	8.26045	40.9421	0.215205	14.3354	14.1417	13.2011	12.7607	15.2357	14.8249	13.8483	13.6486	13.1081	15.3749	14.8895	13.701	13.4473	8.50835	15.9732	14.076	NaN	NaN
P39687	ANP32A	Acidic leucine-rich nuclear phosphoprotein 32 family member A	SLDLFNCEVTNLNDYRENVFK	Unmodified	123	0.480098		24.6233	NaN	1.22865	1.0044	27.5857	29.2701	3.73±0.49	5.07±4.23	2.54±0.16	5.44±2.87	NaN	NaN	24.6233	NaN	NaN	NaN	0.518433	NaN	NaN	1.93886	NaN	6.88864	48.2828	NaN	NaN	NaN	14.0829	12.6588	12.6133	14.2218	NaN	14.5908	13.1337	12.6833	14.2925	NaN	14.0824	9.04781	13.3606	13.4952	NaN	NaN
Q9BTT0	ANP32E	Acidic leucine-rich nuclear phosphoprotein 32 family member E	CPNLTYLNLSGNK	Unmodified	87	1.29979		3.10315	2.21555	3.93067	3.3399	21.0347	19.4934	6.17±1.77	25.48±19.25	4.16±0.69	4.16±2.51	2.30484	1.5857	6.99108	2.73115	1.90298	7.15637	1.45529	2.12851	0.971915	7.94128	22.3007	28.8309	48.8135	0.704614	4.52369	14.1672	15.4178	15.4528	15.5011	15.3622	14.0776	15.9352	15.5585	15.6712	15.3428	13.787	14.9217	10.4645	16.1877	14.6233	8.96829	9.66233
Q9BTT0	ANP32E	Acidic leucine-rich nuclear phosphoprotein 32 family member E	SLDLFNCEITNLEDYR	Unmodified	123	0.699642		2.22982	2.26463	3.73398	2.15101	11.8572	8.55462	2.03±0.29	3.7±0.93	0.98±0.33	4.87±1.09	0.628484	3.83115	NaN	NaN	NaN	5.96104	NaN	NaN	1.66809	3.57281	18.2089	15.2331	NaN	2.12976	NaN	14.2247	11.4061	NaN	12.4772	13.844	14.0718	11.7466	NaN	12.5362	13.8543	13.9314	11.3779	NaN	13.0974	13.238	7.12278	6.96162
P07355	ANXA2	Annexin A2	ALLYLCGGDD	Unmodified	335	0.263395		3.74539	3.29302	0.787125	0.0117282	12.8091	17.4395	1.52±0.25	NA	NA	NA	NaN	NaN	6.07391	1.41687	NaN	NaN	NaN	0.778832	0.795418	NaN	NaN	NaN	25.1407	0.477463	NaN	NaN	NaN	13.0035	14.4112	NaN	NaN	NaN	13.5726	14.5082	NaN	NaN	NaN	10.1389	14.5628	NaN	NaN	NaN
P07355	ANXA2	Annexin A2	GLGTDEDSLIEIICSR	Unmodified	133	0.280481		0.908902	0.896248	3.4427	2.23807	6.53931	7.30047	6.62±0.35	NA	NA	NA	0.275159	1.54265	NaN	NaN	NaN	5.02525	NaN	NaN	NaN	1.86015	11.7015	1.3771	NaN	NaN	NaN	12.9093	12.827	NaN	NaN	12.8959	12.8339	13.1374	NaN	NaN	13.1847	12.6503	13.3695	NaN	NaN	12.7409	4.60987	7.03111
P08758	ANXA5	Annexin A5	ALLLLCGEDD	Unmodified	316	0.290904		7.3742	7.3686	4.01892	2.60341	15.4785	21.4424	NaN	NaN	NaN	NaN	NaN	1.8524	15.7412	4.52897	NaN	5.27864	NaN	6.67983	3.46933	0.647894	8.50585	1.46483	47.3506	4.59285	NaN	14.5493	14.5761	14.9183	15.0647	13.9914	14.4883	15.0355	15.2094	15.1812	14.061	14.3198	14.6689	11.6736	15.6131	13.4696	NaN	9.04939
P08133	ANXA6	Annexin A6	ALLALCGGED	Unmodified	669	0.797124		5.27405	3.91766	9.97338	6.38705	17.6633	3.01143	2.01±0.92	6.23±4.41	2.95±0.72	6.92±4.38	2.50384	8.04425	NaN	NaN	NaN	14.4897	5.45705	NaN	NaN	NaN	15.5339	19.7927	NaN	NaN	NaN	12.9936	13.4407	NaN	NaN	NaN	12.9491	13.7583	NaN	NaN	NaN	12.8436	13.9342	NaN	NaN	NaN	7.91755	10.1412
P08133	ANXA6	Annexin A6	CLIEILASR	Unmodified	114	0.841504		2.74856	2.39516	3.93182	1.77991	20.1474	21.4339	5.64±0.44	6.68±5.02	12.11±1.4	5.9±2.51	3.25183	1.44543	5.88154	NaN	0.41546	5.42886	1.86407	3.02876	NaN	5.4056	13.375	16.5357	50.4932	NaN	0.185853	13.5333	14.5388	12.3885	12.4926	15.3527	13.7531	14.6328	12.6744	12.2142	15.3955	13.2757	15.0635	8.04221	12.1952	14.802	8.84725	8.64735
P08133	ANXA6	Annexin A6	FMTILCTR	Unmodified	552	0.689427		43.8873	8.20933	53.8912	13.7747	70.2947	10.9888	1.94±0.56	24.05±16.56	3.04±0.65	10.15±6	NaN	NaN	38.0824	NaN	49.6922	NaN	NaN	44.151	NaN	63.6315	NaN	NaN	62.5244	NaN	78.0649	NaN	NaN	11.6977	NaN	11.4362	NaN	NaN	11.4844	NaN	10.9693	NaN	NaN	7.38939	NaN	10.3861	NaN	NaN
P20073	ANXA7	Annexin A7	CYQSEFGR	Unmodified	298	0		1.47355	NaN	1.52785	0.71953	0.997492	NaN	NaN	NaN	NaN	NaN	NaN	NaN	NaN	1.47355	NaN	NaN	NaN	NaN	1.01907	2.03664	NaN	NaN	NaN	0.997492	NaN	NaN	NaN	NaN	13.6772	13.941	NaN	NaN	NaN	13.7927	14.1973	NaN	NaN	NaN	13.709	13.451	NaN	NaN
P20073	ANXA7	Annexin A7	LGTDESCFNMILATR	Unmodified	363	0.463531		4.46929	2.94374	5.15881	1.83834	29.1759	32.1205	NaN	NaN	NaN	NaN	NaN	NaN	6.55082	NaN	2.38775	NaN	6.22316	3.03608	NaN	6.21719	NaN	21.2056	64.5311	NaN	1.7909	NaN	11.2635	11.8459	12.7369	13.2504	NaN	11.7047	12.0948	12.9613	13.5377	NaN	11.6213	NaN	12.8655	12.6106	NaN	NaN
P20073	ANXA7	Annexin A7	VLIEILCTR	Unmodified	285	1.17195		5.43313	6.86098	2.60412	2.38651	21.7956	15.569	NaN	NaN	NaN	NaN	1.29818	1.64828	13.3529	NaN	NaN	5.94457	2.02092	0.280435	NaN	2.17054	12.4226	13.1966	39.7676	NaN	NaN	14.778	14.2532	14.4576	NaN	14.5029	14.8492	14.447	14.9086	NaN	14.6325	14.5261	14.7427	11.2989	NaN	14.0196	8.7339	8.55463
Q10567	AP1B1	AP-1 complex subunit beta-1	DCPLNAEAASSK	Unmodified	866	0		1.36452	NaN	2.35576	0.0219563	1.86117	NaN	NaN	NaN	NaN	NaN	NaN	NaN	NaN	1.36452	NaN	NaN	NaN	NaN	2.37129	2.34024	NaN	NaN	NaN	1.86117	NaN	NaN	NaN	NaN	14.8047	14.5134	NaN	NaN	NaN	14.7958	14.5439	NaN	NaN	NaN	14.1461	13.9297	NaN	NaN
O94973	AP2A2	AP-2 complex subunit alpha-2	TTQIGCLLR	Unmodified	903	0.0762223		9.48447	8.1472	14.8427	16.857	19.3431	20.8436	NaN	NaN	NaN	NaN	NaN	NaN	NaN	3.72353	15.2454	NaN	NaN	NaN	2.92304	26.7625	NaN	NaN	NaN	4.60445	34.0817	NaN	NaN	NaN	14.6179	14.4138	NaN	NaN	NaN	14.4208	14.4851	NaN	NaN	NaN	13.8679	13.6154	NaN	NaN
P63010	AP2B1	AP-2 complex subunit beta	DCEDPNPLIR	Unmodified	95	0.213939		2.19444	1.04505	1.69778	0.961315	3.87707	5.05705	NaN	NaN	NaN	NaN	NaN	2.9334	NaN	1.45547	NaN	NaN	2.32484	0.57	1.24744	2.64882	NaN	7.45295	NaN	0.301199	NaN	NaN	12.8399	14.5279	14.7671	14.195	NaN	13.2946	14.577	14.6312	14.0895	NaN	14.2757	9.37263	13.9163	13.4694	NaN	7.99475
Q96CW1	AP2M1	AP-2 complex subunit mu	IPTPLNTSGVQVICMK	Unmodified	337	2.71323	CTRL_100uM, 1mM_100uM	9.16802	0.506519	5.16752	1.03914	9.20034	0.385021	5.09±0.27	12.6±6.2	5.78±0.2	12.24±4.8	NaN	9.52618	NaN	8.80986	NaN	6.34361	4.37353	NaN	4.78542	NaN	9.29057	9.53224	NaN	8.77822	NaN	12.2149	10.9843	NaN	14.4161	NaN	12.4046	11.9775	NaN	14.3534	NaN	12.039	13.1271	NaN	13.899	NaN	NaN	7.95594
Q96CW1	AP2M1	AP-2 complex subunit mu	SYLSGMPECK	Unmodified	212	0.448511		3.65432	3.33562	4.59591	2.68126	20.4466	30.0316	3.43±0.41	12.2±0.87	3.36±0.28	13.31±1.61	NaN	8.06455	3.99471	2.40348	0.154531	NaN	2.8282	8.15845	2.25969	5.13727	NaN	14.4612	64.5311	1.96847	0.825757	NaN	13.9679	13.8498	16.2215	15.554	NaN	14.6316	13.9548	16.1308	15.5012	NaN	15.9582	NaN	15.4653	14.8859	NaN	10.6724
Q9Y2T2	AP3M1	AP-3 complex subunit mu-1	LLDDVSFHPCIR	Unmodified	236	0.236052		9.62423	12.2808	15.5482	17.2102	26.5458	15.1103	NA	2.43±0.55	6.86±0.85	4.96±0.73	NaN	NaN	0.940402	NaN	18.3081	NaN	3.37872	NaN	NaN	27.7176	NaN	15.8612	NaN	NaN	37.2304	NaN	12.4092	12.7325	NaN	13.0057	NaN	12.7197	13.0843	NaN	12.9319	NaN	14.0029	NaN	NaN	12.0224	NaN	NaN
P13798	APEH	Acylamino-acid-releasing enzyme	CELLSDDSLAVSSPR	Unmodified	292	1.12092		4.88496	4.52152	6.50656	7.01906	22.8084	18.0741	NaN	NaN	NaN	NaN	NaN	2.09438	1.45695	4.64326	11.3452	5.02029	1.75715	1.93551	5.09026	18.7296	19.3283	5.03732	52.6092	13.331	23.7361	12.3831	12.5528	14.0014	14.9269	13.7779	12.5701	12.7369	14.1742	14.8309	13.7838	12.2099	13.827	8.38401	14.192	13.1096	NaN	7.20731
P13798	APEH	Acylamino-acid-releasing enzyme	QPALSAACLGPEVTTQYGGQYR	Unmodified	30	0		3.88078	NaN	NaN	NaN	13.4024	13.2537	16.46±0.45	17.83±7.46	6.05±0.57	24.43±8.72	NaN	NaN	NaN	3.88078	NaN	NaN	NaN	NaN	NaN	NaN	NaN	22.7742	NaN	4.03062	NaN	NaN	9.58721	12.2592	13.1519	13.0966	NaN	10.4051	12.2237	13.2615	13.1719	NaN	11.2552	5.85227	12.9609	12.6298	NaN	NaN
P27695	APEX1	DNA-(apurinic or apyrimidinic site) lyase	EEAPDILCLQETK	Unmodified	93	0.29824		1.44121	0.280034	4.10439	5.1304	7.56655	6.92027	NaN	NaN	NaN	NaN	NaN	1.2432	NaN	1.63922	NaN	10.0284	1.15917	NaN	1.12556	NaN	14.948	6.52649	NaN	1.22519	NaN	12.3186	14.929	NaN	14.8644	NaN	12.249	15.2186	NaN	14.9273	NaN	12.069	15.0382	NaN	14.8738	NaN	NaN	8.8167
P27695	APEX1	DNA-(apurinic or apyrimidinic site) lyase	ICSWNVDGLR	Unmodified	65	0.384886		5.7209	7.84125	8.91367	12.6519	17.0139	17.6274	NaN	NaN	NaN	NaN	0.327966	1.80068	3.0978	3.83503	19.543	6.43521	2.30565	1.3323	3.21034	31.2848	12.2242	12.4429	10.2588	2.44892	47.6945	15.2509	14.8071	14.4308	13.7199	15.1583	15.218	14.972	14.5273	13.6994	15.1891	14.9817	14.9023	10.8481	13.7674	14.1522	7.20565	9.23869
P27695	APEX1	DNA-(apurinic or apyrimidinic site) lyase	LDYFLLSHSLLPALCDSK	Unmodified	296	0.215127		12.9268	21.0564	3.47205	3.16101	19.8247	26.5122	NaN	NaN	NaN	NaN	1.24311	NaN	37.2345	NaN	0.302683	6.85177	0.588399	NaN	NaN	2.97598	15.1127	4.99044	58.5409	0.654847	NaN	15.9955	14.5913	13.4409	13.7249	15.4611	15.9572	14.7988	14.3691	13.8132	15.5052	15.7413	14.8476	9.58615	13.7541	14.6235	9.88789	NaN
Q9BZZ5	API5	Apoptosis inhibitor 5	QQLVELVAEQADLEQTFNPSDPDCVDR	Unmodified	234	0.114826		8.00889	NaN	5.8498	3.38201	7.00169	3.4375	2.66±0.62	NA	8.92±1.84	12.39±2.3	NaN	8.00889	NaN	NaN	NaN	NaN	3.45836	NaN	8.24124	NaN	NaN	9.43237	NaN	4.57101	NaN	NaN	12.5685	NaN	10.749	10.6602	NaN	13.0379	NaN	10.9341	11.2007	NaN	12.5205	NaN	11.4945	10.0087	NaN	9.26195
Q8NCW5	APOA1BP	NAD(P)H-hydrate epimerase	KYQLNLPPYPDTECVYR	Unmodified	283	0.826899		2.1639	0.990004	3.57947	3.22616	16.7526	12.0483	NaN	NaN	NaN	NaN	NaN	NaN	1.46386	NaN	2.86394	NaN	1.41059	2.04093	NaN	7.28691	NaN	12.6143	30.3247	NaN	7.3188	NaN	14.1061	13.8477	NaN	14.1299	NaN	14.4724	13.7787	NaN	14.205	NaN	14.3501	9.51854	NaN	13.5339	NaN	NaN
Q9NRW3	APOBEC3C	DNA dC->dU-editing enzyme APOBEC-3C	LYYFQYPCYQEGLR	Unmodified	130	1.3962		3.93464	4.5946	9.1528	8.64084	28.4294	11.2956	NaN	NaN	NaN	NaN	NaN	1.57778	0.996726	NaN	9.22942	NaN	NaN	3.0428	NaN	15.2628	NaN	20.0399	41.273	NaN	23.9753	NaN	13.5616	13.1827	NaN	12.7948	NaN	13.6148	13.3126	NaN	12.7956	NaN	14.1792	7.86208	NaN	12.1858	NaN	7.79883
P02649	APOE	Apolipoprotein E	LGADMEDVCGR	Unmodified	130	0.543107		19.0937	11.6594	15.7384	5.79932	32.1469	7.83098	NaN	NaN	NaN	NaN	NaN	10.8493	NaN	27.3381	NaN	NaN	11.6377	NaN	19.8392	NaN	NaN	26.6095	NaN	37.6842	NaN	NaN	14.5525	NaN	13.1049	NaN	NaN	14.9066	NaN	13.3147	NaN	NaN	14.6855	NaN	13.5344	NaN	NaN	11.7366
Q9BUR5	APOO	Apolipoprotein O	HYCEPYTTWCQETYSQTK	Unmodified	71;78	1.16453		1.79365	1.02722	5.66031	5.47247	16.4934	9.46548	NaN	NaN	NaN	NaN	NaN	1.95661	0.694689	NaN	2.72965	NaN	1.40619	3.7408	NaN	11.8339	NaN	10.4472	27.4018	NaN	11.6313	NaN	14.3718	12.4349	NaN	13.1021	NaN	14.5883	12.6996	NaN	13.1823	NaN	14.4491	8.55374	NaN	12.3409	NaN	8.92588
P05067	APP	Amyloid beta A4 protein	CAPFFYGGCGGNR	Unmodified	316;324	0.0491948		74.7259	7.74037	74.3328	0.270322	71.5064	9.86463	NaN	NaN	NaN	NaN	NaN	80.1992	69.2526	NaN	NaN	NaN	74.1416	74.5239	NaN	NaN	NaN	78.4818	64.5311	NaN	NaN	NaN	11.3496	12.7914	NaN	NaN	NaN	12.499	12.3209	NaN	NaN	NaN	11.6518	NaN	NaN	NaN	NaN	14.8578
P05067	APP	Amyloid beta A4 protein	EGILQYCQEVYPELQITNVVEANQPVTIQNWCK	Unmodified	73;98	0.561098		80.4829	9.73949	80.4945	7.12838	92.0409	2.12124	NaN	NaN	NaN	NaN	NaN	86.2454	85.9654	NaN	69.2379	NaN	78.5825	88.3839	NaN	74.5171	NaN	90.5409	NaN	NaN	93.5408	NaN	5.04592	NaN	NaN	8.91292	NaN	8.5938	NaN	NaN	8.16912	NaN	NaN	NaN	NaN	NaN	NaN	11.4736
P07741	APRT	Adenine phosphoribosyltransferase	GFLFGPSLAQELGLGCVLIR	Unmodified	83	0		43.6675	NaN	6.94892	NaN	32.3228	33.0132	NaN	NaN	NaN	NaN	NaN	NaN	43.6675	NaN	NaN	6.94892	NaN	NaN	NaN	NaN	8.97899	NaN	55.6667	NaN	NaN	13.1697	NaN	11.4754	NaN	NaN	13.0735	NaN	12.429	NaN	NaN	12.8936	NaN	8.78015	NaN	NaN	NaN	NaN
P07741	APRT	Adenine phosphoribosyltransferase	VVVVDDLLATGGTMNAACELLGR	Unmodified	140	0.463267		2.34567	0.028731	4.24448	2.57141	6.42261	3.55743	NaN	NaN	NaN	NaN	NaN	2.32535	NaN	2.36598	NaN	6.54931	1.47097	NaN	NaN	4.71316	10.3908	5.35792	NaN	3.5191	NaN	14.1193	13.7498	NaN	13.3865	15.1193	14.1236	14.1048	NaN	13.3925	15.2624	13.9201	13.9421	NaN	13.5348	14.5984	NaN	8.55915
P48444	ARCN1	Coatomer subunit delta	NTLEWCLPVIDAK	Unmodified	441	0.4422		1.4049	0.227625	4.08511	2.82988	6.47056	4.77834	1.17±0.13	8.07±1.48	1.67±0.22	6.93±2.69	1.24395	NaN	NaN	NaN	1.56586	5.20058	NaN	NaN	0.867474	6.18726	8.9546	NaN	NaN	0.961851	9.49523	12.4084	NaN	14.0663	14.7886	14.6017	12.4168	NaN	14.1035	14.6684	14.5456	12.1578	NaN	8.65825	14.0273	13.6593	6.30175	NaN
P48444	ARCN1	Coatomer subunit delta	NYCNIQVTK	Unmodified	479	0.158249		7.67128	6.99063	6.21531	7.53644	16.0078	21.3691	6.2±0.4	7.15±3.65	4.99±0.12	5.41±3.3	NaN	NaN	12.6144	2.72815	NaN	NaN	NaN	14.9165	1.98816	1.74129	NaN	NaN	31.118	0.897529	NaN	NaN	NaN	15.7365	14.0299	14.3415	NaN	NaN	15.7889	13.9572	14.3301	NaN	NaN	9.95472	13.2406	13.6502	NaN	NaN
P48444	ARCN1	Coatomer subunit delta	VLLAAAVCTK	Unmodified	9	0		2.33143	NaN	1.1281	0.637059	3.29355	NaN	NaN	NaN	NaN	NaN	NaN	NaN	NaN	2.33143	NaN	NaN	NaN	0.677636	1.57857	NaN	NaN	NaN	NaN	3.29355	NaN	NaN	NaN	14.3674	15.5856	NaN	NaN	NaN	14.6481	15.4939	NaN	NaN	NaN	9.79264	14.7515	NaN	NaN	NaN
P84085	ARF5	ADP-ribosylation factor 5	NICFTVWDVGGQDK	Unmodified	62	0.688281		4.15382	4.85871	7.36078	5.404	27.8565	24.9096	NaN	NaN	NaN	NaN	7.58945	NaN	NaN	NaN	0.718192	13.1488	NaN	3.61293	1.98289	10.6985	21.3589	15.8412	64.5311	NaN	9.69466	11.9782	11.0156	12.1028	12.3874	13.9848	12.0409	11.3019	12.2284	12.4289	14.0413	11.708	11.7316	NaN	12.1511	13.0501	8.59167	NaN
Q07960	ARHGAP1	Rho GTPase-activating protein 1	IIVFSACR	Unmodified	91	0.656153		5.59355	4.0959	3.19747	2.23849	11.7652	7.25286	NA	10.1±3.24	NA	5.11±2.22	NaN	NaN	2.69731	8.48979	NaN	NaN	NaN	1.0766	5.53746	2.97836	NaN	NaN	16.8938	6.63668	NaN	NaN	NaN	14.8335	12.8729	15.2483	NaN	NaN	15.1011	13.0158	15.4728	NaN	NaN	11.3074	13.1157	14.8755	NaN	NaN
P36405	ARL3	ADP-ribosylation factor-like protein 3	LSCVPVLIFANK	Unmodified	118	0.327043		11.5986	9.69891	4.74673	1.23052	22.9283	22.6571	NA	15.6±14.47	4.34±0.24	0.25±0.11	NaN	6.13833	22.7967	5.8606	NaN	NaN	3.87662	5.61683	NaN	NaN	NaN	18.7516	47.3832	2.65024	NaN	NaN	12.0658	10.7498	11.3555	NaN	NaN	12.5571	11.1925	11.3494	NaN	NaN	12.3254	7.94375	11.5645	NaN	NaN	8.34181
P36405	ARL3	ADP-ribosylation factor-like protein 3	VWQIQSCSALTGEGVQDGMNWVCK	Unmodified	158;174	0.457991		14.6633	13.582	12.764	16.4915	30.6557	15.212	NaN	NaN	NaN	NaN	NaN	3.12369	11.2353	NaN	29.6308	NaN	2.284	4.23456	NaN	31.7734	NaN	13.4131	36.3742	NaN	42.1797	NaN	13.6517	11.373	NaN	11.5734	NaN	14.0517	12.0602	NaN	11.7686	NaN	13.6274	7.49097	NaN	11.3696	NaN	8.90053
Q66PJ3	ARL6IP4	ADP-ribosylation factor-like protein 6-interacting protein 4	GDCLAFQMR	Unmodified	410	0.514434		2.81878	1.72436	4.84477	4.17383	10.0246	10.1347	NaN	NaN	NaN	NaN	NaN	3.6898	0.298998	4.11912	3.16721	NaN	5.27952	1.92567	1.58881	10.5851	NaN	21.096	NaN	7.77223	1.20566	NaN	12.2359	13.3327	12.6359	13.1597	NaN	12.3764	13.3942	12.7154	13.0542	NaN	12.0854	7.93746	12.5216	11.9413	NaN	7.73471
Q9UH62	ARMCX3	Armadillo repeat-containing X-linked protein 3	MAEGGSGDVDDAGDCSGAR	Unmodified	52	0		3.74899	NaN	5.81967	NaN	7.4306	8.24964	10.95±2.25	7.4±1.89	NA	3.81±2.35	NaN	NaN	3.74899	NaN	NaN	NaN	NaN	5.81967	NaN	NaN	NaN	13.264	NaN	1.59722	NaN	NaN	12.741	13.2599	12.9785	12.7881	NaN	13.1008	13.4271	13.194	12.7745	NaN	12.4435	7.5331	13.0774	11.7927	NaN	NaN
Q92747	ARPC1A	Actin-related protein 2/3 complex subunit 1A	SLHQFLLEPITCHAWNR	Acetyl (Protein N-term)	13	0.862421		1.8192	NaN	3.28478	2.61904	11.0426	3.71701	NaN	NaN	NaN	NaN	NaN	1.8192	NaN	NaN	NaN	5.13672	1.43284	NaN	NaN	NaN	13.6709	8.41425	NaN	NaN	NaN	11.7731	12.5076	NaN	NaN	NaN	11.771	12.7426	NaN	NaN	NaN	11.3589	13.7234	NaN	NaN	NaN	NaN	6.95431
Q92747	ARPC1A	Actin-related protein 2/3 complex subunit 1A	STVLSLDWHPNNVLLAAGSCDFK	Unmodified	162	0.0492418		12.39	12.0332	12.7096	15.8068	18.2342	18.018	9.72±0.63	4.44±2.49	3.09±0.3	NA	NaN	3.88127	NaN	NaN	20.8988	2.4191	4.79968	NaN	NaN	30.9099	8.42388	7.2502	NaN	NaN	39.0286	13.9232	12.637	NaN	NaN	13.4696	14.0223	12.7555	NaN	NaN	13.5991	13.7141	13.6808	NaN	NaN	12.7766	NaN	8.21213
O15143	ARPC1B	Actin-related protein 2/3 complex subunit 1B	CSQFCTTGMDGGMSIWDVK	Unmodified	342;346	0.206498		7.35195	NaN	8.01475	9.10287	11.7434	7.95998	NaN	NaN	NaN	NaN	NaN	NaN	NaN	NaN	7.35195	NaN	5.05228	0.762145	NaN	18.2298	NaN	7.85437	6.47563	NaN	20.9003	NaN	12.2337	13.3034	NaN	13.2585	NaN	12.3382	13.6461	NaN	13.3607	NaN	13.1056	8.47005	NaN	12.7496	NaN	NaN
O15511	ARPC5	Actin-related protein 2/3 complex subunit 5	FVDEEDGGDGQAGPDEGEVDSCLR	Unmodified	45	0		NaN	NaN	0.988501	0.12731	2.25619	NaN	0.8±0.3	10.25±0.76	1.5±0.27	3.46±0.89	NaN	NaN	NaN	NaN	NaN	NaN	NaN	1.07852	NaN	0.898479	NaN	2.25619	NaN	NaN	NaN	NaN	12.9315	13.7275	12.0209	14.3511	NaN	13.4181	13.901	12.3898	14.5112	NaN	13.0115	10.3454	12.8335	14.0286	NaN	NaN
P32121	ARRB2	Beta-arrestin-2	CPVAQLEQDDQVSPSSTFCK	Unmodified	252;270	0.927722		6.04092	3.39979	7.91867	8.19695	18.3377	9.34662	NaN	NaN	NaN	NaN	7.17052	NaN	NaN	2.22012	8.73213	13.3162	2.70262	2.19973	1.62152	19.7533	23.894	22.4172	NaN	4.35089	22.6888	12.3997	12.441	13.9121	15.1139	12.8371	12.4601	12.7402	14.0956	15.0875	12.7501	12.0693	12.765	NaN	14.4785	11.8966	8.92357	NaN
Q9NVP2	ASF1B	Histone chaperone ASF1B	GLGLPGCIPGLLPENSMDCI	Unmodified	189;201	0.45477		1.53435	0.199728	5.18386	7.16991	24.745	24.0309	NaN	NaN	NaN	NaN	NaN	1.67558	NaN	NaN	1.39312	NaN	0.113973	NaN	NaN	10.2538	NaN	53.5722	35.5359	4.615	5.25686	NaN	13.624	13.821	12.0066	13.4075	NaN	14.06	14.2048	11.9692	13.4242	NaN	11.8822	6.56675	12.3088	12.5056	NaN	7.94959
O95671	ASMTL	N-acetylserotonin O-methyltransferase-like protein	AEAGEAGQATAEAECHR	Unmodified	274	0		1.75445	NaN	8.33967	NaN	12.8666	8.77838	NaN	NaN	NaN	NaN	NaN	NaN	NaN	NaN	1.75445	NaN	NaN	NaN	NaN	8.33967	NaN	19.0739	NaN	NaN	6.65938	NaN	11.6867	NaN	13.0744	12.1245	NaN	11.9208	NaN	13.1484	12.1594	NaN	11.9172	NaN	12.7333	11.3676	NaN	NaN
O95671	ASMTL	N-acetylserotonin O-methyltransferase-like protein	FSSACDVGGCTGALAR	Unmodified	456;461	2.1452	1mM_100uM, 1mM_CTRL	4.96342	1.21659	7.88927	5.72128	27.1671	12.6533	NaN	NaN	NaN	NaN	5.69925	4.17299	NaN	3.71155	6.26988	10.7415	3.03714	NaN	3.20939	14.569	33.7282	38.3543	NaN	9.50049	27.0853	13.7729	13.1905	NaN	14.9174	15.3476	13.9929	13.277	NaN	14.8577	15.3277	13.1784	13.3967	NaN	14.5254	14.4387	9.93918	8.87526
O43681	ASNA1	ATPase ASNA1	TTCSCSLAVQLSK	Unmodified	53;55	0.410665		13.0865	12.8811	15.2915	18.41	30.4498	22.6742	NaN	NaN	NaN	NaN	13.655	5.25747	NaN	2.40248	31.0309	14.0411	2.85851	NaN	2.54981	41.7166	22.0777	40.4277	NaN	3.46081	55.833	12.8179	14.4427	NaN	15.1845	14.1968	12.9142	14.7484	NaN	15.1449	14.2418	12.4315	13.7233	NaN	15.2224	13.3154	10.3934	10.4797
P08243	ASNS	Asparagine synthetase [glutamine-hydrolyzing]	IGCLLSGGLDSSLVAATLLK	Unmodified	255	1.08354		4.17465	NaN	5.1004	3.27953	16.628	3.77056	NaN	NaN	NaN	NaN	4.17465	NaN	NaN	NaN	NaN	7.41938	NaN	NaN	NaN	2.78142	19.2941	13.9618	NaN	NaN	NaN	12.0283	11.545	NaN	12.2812	12.6891	11.9339	12.018	9.06993	12.2554	12.7832	11.6933	12.3716	NaN	11.6703	12.1477	7.71857	NaN
P00966	ASS1	Argininosuccinate synthase	FELSCYSLAPQIK	Unmodified	132	0.161588		8.22286	NaN	7.62351	7.93895	11.241	7.71066	2.25±0.27	14.82±8.58	1.74±0.2	13.73±3.52	NaN	NaN	NaN	NaN	8.22286	NaN	NaN	2.00982	NaN	13.2372	NaN	NaN	NaN	5.78877	16.6933	NaN	NaN	12.2967	11.2799	13.2069	NaN	NaN	12.3571	11.5195	13.1628	NaN	NaN	5.88504	10.6849	12.3157	NaN	NaN
Q9Y4P1	ATG4B	Cysteine protease ATG4B	MSIAELDPSIAVGFFCK	Unmodified	323	0.447015		1.97169	NaN	2.23218	1.26393	11.8947	11.9126	NaN	NaN	NaN	NaN	NaN	1.97169	NaN	NaN	NaN	NaN	1.33845	NaN	NaN	3.12592	NaN	23.9402	NaN	11.6243	0.119531	NaN	13.3935	NaN	11.7587	14.6287	NaN	13.7388	NaN	11.5788	14.536	NaN	13.4964	NaN	11.4556	13.6209	NaN	7.9589
P31939	ATIC	Bifunctional purine biosynthesis protein PURH	MSSFGDFVALSDVCDVPTAK	Unmodified	325	0.990756		1.07907	0.398822	1.69245	1.56176	6.66986	4.45887	1.49±0.37	3.66±0.77	2.56±0.34	11.63±6.17	NaN	1.36108	NaN	0.797064	NaN	4.01282	0.656634	NaN	0.917574	1.18275	9.82275	3.51696	NaN	NaN	NaN	14.5347	15.2533	15.0311	13.7271	13.8921	14.3562	15.3287	15.3045	13.7533	14.0269	14.1581	15.668	10.8487	13.5189	13.3137	NaN	9.27366
P31939	ATIC	Bifunctional purine biosynthesis protein PURH	VCMVYDLYK	Unmodified	287	0.411836		5.19317	5.24027	5.92612	4.29084	15.4803	19.4789	1.65±0.78	NA	12.35±1.06	NA	NaN	7.71926	11.3686	0.786464	0.898375	3.94982	6.38094	12.7355	1.13927	5.42504	9.58497	17.6995	48.0481	0.967587	1.10138	14.0326	15.5512	14.3467	15.285	15.8445	14.0367	15.6434	14.5826	15.3	15.8674	13.7087	15.9105	10.368	15.0577	15.258	NaN	12.1863
P31939	ATIC	Bifunctional purine biosynthesis protein PURH	VTVVCEPEDYVVVSTEMQSSESK	Unmodified	146	0.418297		3.26829	4.08909	1.9547	0.765482	5.68822	1.05112	NA	9.41±5.73	NA	9.95±5.01	NaN	7.97797	0.622199	NaN	1.20471	NaN	2.06432	1.14031	NaN	2.65945	6.43148	4.94496	NaN	NaN	NaN	12.1676	12.3749	13.5364	13.3522	12.5598	12.0735	12.2774	13.7913	13.4789	12.7221	11.7712	12.7861	10.1113	13.1735	12.1827	NaN	9.06221
P31939	ATIC	Bifunctional purine biosynthesis protein PURH	VVACNLYPFVK	Unmodified	101	0.829689		2.82242	2.1108	3.89522	2.71662	13.1162	14.2018	6.83±0.78	0.48±0.18	2.42±0.14	0.25±0.18	0.476914	4.2156	5.7234	2.02879	1.66738	5.18942	2.83508	2.04319	1.38891	8.01951	12.7072	9.32725	37.2722	0.949534	5.32494	14.6096	14.495	14.7166	15.5399	15.0888	14.7493	14.5579	14.954	15.5422	15.2149	14.3668	15.0503	10.6557	15.26	14.5203	7.10706	10.1951
O00244	ATOX1	Copper transport protein ATOX1	HEFSVDMTCGGCAEAVSR	Unmodified	12;15	1.45431		3.84758	3.22305	3.0028	3.2415	34.7179	27.7038	NaN	NaN	NaN	NaN	NaN	1.56408	8.14084	1.18467	4.50074	NaN	1.50162	1.49839	1.15236	7.85883	NaN	51.1429	64.5311	5.47847	17.7192	NaN	14.9566	13.3832	14.4319	13.6421	NaN	15.4124	13.6472	14.5857	13.7599	NaN	12.8483	NaN	14.9263	12.4578	NaN	9.18098
P05023	ATP1A1	Sodium/potassium-transporting ATPase subunit alpha-1	LIIVEGCQR	Unmodified	705	0.228111		13.3288	16.1197	15.2081	10.1134	29.0713	28.2295	4.62±0.29	NA	8.2±0.4	NA	7.19051	NaN	NaN	31.616	1.18002	13.6144	NaN	NaN	26.0237	5.98611	22.8246	NaN	NaN	59.901	4.48831	14.5251	NaN	NaN	11.8013	14.6668	14.516	NaN	NaN	11.6406	14.6321	14.1699	NaN	NaN	11.2805	14.0225	11.0534	NaN
P05023	ATP1A1	Sodium/potassium-transporting ATPase subunit alpha-1	NIAFFSTNCVEGTAR	Unmodified	249	0.671766		2.03132	1.99514	4.11945	2.24614	8.18553	8.70243	5.54±0.45	11.88±5.52	10.02±0.87	12.31±3.21	0.148715	4.29371	0.733694	4.09566	0.884844	7.66703	2.98499	1.64569	4.45554	3.84402	15.7273	15.7164	NaN	0.57078	0.727646	13.5718	12.315	15.4454	14.3456	15.7233	13.7153	13.4507	15.5055	14.2829	15.7814	13.4263	14.0309	NaN	13.7398	15.0802	4.38253	8.04303
P05023	ATP1A1	Sodium/potassium-transporting ATPase subunit alpha-1	NLEAVETLGSTSTICSDK	Unmodified	374	0.273082		2.09697	1.85875	4.10872	4.0527	10.3987	13.0952	3.22±0.16	NA	3.6±0.26	NA	NaN	NaN	NaN	3.41131	0.78264	8.78661	NaN	NaN	1.65828	1.88127	19.6584	NaN	NaN	1.13905	NaN	13.4843	NaN	NaN	13.4838	15.4551	13.5051	NaN	NaN	13.6188	15.4181	13.1432	NaN	NaN	13.3708	14.8693	NaN	NaN
P16615	ATP2A2	Sarcoplasmic/endoplasmic reticulum calcium ATPase 2	SLPSVETLGCTSVICSDK	Unmodified	344;349	0.25565		3.0086	0.478547	5.71208	4.61456	11.6003	11.4543	NaN	NaN	NaN	NaN	NaN	NaN	NaN	3.34698	2.67021	NaN	NaN	NaN	2.44909	8.97507	NaN	24.6068	NaN	3.01766	7.17638	NaN	10.5154	NaN	14.0928	13.7265	NaN	11.5269	NaN	13.957	13.4781	NaN	12.315	NaN	12.9399	12.5923	NaN	NaN
P16615	ATP2A2	Sarcoplasmic/endoplasmic reticulum calcium ATPase 2	TGTLTTNQMSVCR	Unmodified	364	0.382486		6.51001	4.34542	10.796	9.3887	18.5611	14.8682	11.3±0.65	9.79±6.49	12.05±0.45	7.79±4.21	NaN	6.88599	NaN	1.98882	10.6552	NaN	9.64384	NaN	2.03655	20.7076	NaN	21.4066	NaN	2.47578	31.8009	NaN	11.7621	NaN	16.2592	14.2942	NaN	12.3808	NaN	16.2205	14.0623	NaN	13.2429	NaN	15.1392	13.0991	NaN	8.21733
P16615	ATP2A2	Sarcoplasmic/endoplasmic reticulum calcium ATPase 2	VGEATETALTCLVEK	Unmodified	447	1.60872		2.47704	0.825408	2.57721	1.47325	7.31203	3.3588	1.53±0.33	9.5±2.93	2.63±0.1	1.04±0.42	1.7732	3.38552	NaN	2.27241	NaN	4.72839	2.10186	0.66519	2.4264	2.96422	11.1577	5.82457	NaN	4.95379	NaN	13.802	12.8961	14.3667	15.2957	14.1232	14.037	13.7075	14.3623	15.2017	14.0485	13.6662	14.6768	NaN	14.2534	13.0045	8.21578	8.26552
Q16720	ATP2B3	Plasma membrane calcium-transporting ATPase 3	HLDACETMGNATAICSDK	Unmodified	461;471	0.397609		9.4844	4.46514	11.9046	6.56161	39.4674	35.4454	NaN	NaN	NaN	NaN	NaN	NaN	12.6417	6.32707	NaN	NaN	NaN	16.5444	7.26488	NaN	NaN	NaN	64.5311	14.4037	NaN	NaN	NaN	12.3806	14.2464	NaN	NaN	NaN	12.4166	14.2186	NaN	NaN	NaN	NaN	13.7556	NaN	NaN	NaN
P25705	ATP5A1	ATP synthase subunit alpha, mitochondrial	KLYCIYVAIGQK	Unmodified	244	0.741706		5.43459	4.24606	8.67359	9.97108	18.5086	7.99191	5.11±0.17	NA	9.23±0.5	NA	0.877248	6.14737	NaN	NaN	9.27915	4.23221	1.69493	NaN	NaN	20.0936	10.2698	19.0276	NaN	NaN	26.2283	13.2377	12.5681	NaN	NaN	12.7057	13.2627	12.5007	NaN	NaN	12.8449	12.9494	12.7368	NaN	NaN	11.9339	6.62104	8.84646
P25705	ATP5A1	ATP synthase subunit alpha, mitochondrial	LYCIYVAIGQK	Unmodified	244	0.457728		8.27252	11.11	4.79091	3.38177	18.233	22.3329	5.11±0.17	NA	9.23±0.5	NA	0.869734	5.12585	27.9483	4.06163	3.35707	3.59184	6.50152	1.56702	2.45183	9.84231	9.23054	15.145	57.3716	2.86184	6.55622	15.0158	14.5259	13.2367	13.3242	14.5701	15.1862	14.5906	13.9944	13.237	14.5175	14.8305	14.8133	9.42204	12.9434	13.735	8.38664	10.5241
P25705	ATP5A1	ATP synthase subunit alpha, mitochondrial	LYCIYVAIGQKR	Unmodified	244	0.470042		2.1917	2.33979	7.75189	0.121766	5.92574	4.98896	5.11±0.17	NA	9.23±0.5	NA	NaN	3.84618	NaN	NaN	0.537215	NaN	7.83799	NaN	NaN	7.66579	NaN	9.45347	NaN	NaN	2.39801	NaN	12.5622	NaN	NaN	14.177	NaN	12.6242	NaN	NaN	14.1065	NaN	13.0418	NaN	NaN	13.3711	NaN	8.1236
P36542	ATP5C1	ATP synthase subunit gamma, mitochondrial	GLCGAIHSSIAK	Unmodified	103	1.02746		2.24618	1.21021	2.93721	2.86835	10.8008	8.47757	4.3±0.51	NA	NA	NA	1.77687	3.62075	NaN	1.34092	NaN	7.94391	1.92698	0.66665	1.77666	2.37184	17.536	13.5852	NaN	1.2812	NaN	13.1968	11.9063	14.3991	13.63	13.5632	13.3298	12.2473	14.6844	13.5398	13.6865	12.9367	12.2905	10.9505	13.3287	12.9617	7.61361	7.37669
O75947	ATP5H	ATP synthase subunit d, mitochondrial	SCAEWVSLSK	Unmodified	101	0.85735		21.8369	14.46	21.9952	19.31	46.4079	26.4782	11.99±0.89	8.94±3.64	3.05±0.25	12.85±3.77	6.27594	24.1577	16.6557	17.0416	45.0533	10.7005	12.8983	23.2198	8.16946	54.9881	18.9915	55.5739	60.4663	18.8197	78.188	13.4817	15.2987	15.7497	13.2956	13.9791	13.3469	15.7747	15.8273	13.5899	14.0407	13.0903	15.271	12.0874	14.1127	12.7347	9.79726	13.9138
P56134	ATP5J2	ATP synthase subunit f, mitochondrial	ASVGECPAPVPVK	Acetyl (Protein N-term)	7	4.7986	1mM_100uM, 1mM_CTRL	3.92895	3.48369	4.51033	3.70664	47.5694	12.5604	NaN	NaN	NaN	NaN	NaN	4.92066	NaN	6.80926	0.0569383	10.1315	1.53402	2.43589	1.98516	6.46511	57.3835	41.7117	50.7732	28.7491	59.2297	12.726	13.1562	14.649	13.7182	13.5172	12.8224	13.4256	14.6634	13.836	13.4812	11.425	12.6734	7.84536	13.1853	11.0347	NaN	9.09173
P38606	ATP6V1A	V-type proton ATPase catalytic subunit A	VLDALFPCVQGGTTAIPGAFGCGK	Unmodified	240;254	1.46154		1.47409	NaN	3.47886	2.58727	20.9686	3.94868	NaN	NaN	NaN	NaN	NaN	1.47409	NaN	NaN	NaN	5.30834	1.64939	NaN	NaN	NaN	23.7607	18.1764	NaN	NaN	NaN	13.7002	13.6216	13.1448	NaN	NaN	13.7974	13.6452	13.2577	NaN	NaN	13.2777	13.8781	8.02054	NaN	NaN	NaN	7.75896
P38606	ATP6V1A	V-type proton ATPase catalytic subunit A	YSNSDVIIYVGCGER	Unmodified	277	1.97591		6.63033	6.04765	10.32	5.88922	23.7595	7.25927	NA	NA	NA	6.25±3.36	2.54087	15.5809	3.46803	NaN	4.93153	11.1348	13.1613	1.83503	NaN	15.1488	25.3235	28.3548	28.2811	NaN	13.0785	12.5993	11.7442	14.0856	NaN	13.6676	12.72	11.8494	14.2928	NaN	13.6211	12.1015	12.3491	10.3664	NaN	12.8105	7.54512	9.54268
P21281	ATP6V1B2	V-type proton ATPase subunit B, brain isoform	DHADVSNQLYACYAIGK	Unmodified	425	0.662339		11.8503	7.3405	7.48884	6.37232	28.8968	22.0228	7.67±0.46	7.06±3.8	18.17±0.76	10.87±4.74	NaN	NaN	14.3962	3.57576	17.5788	NaN	NaN	3.91603	3.70454	14.8459	NaN	NaN	47.141	4.43312	35.1162	NaN	NaN	12.0419	13.1489	12.5894	NaN	NaN	12.4833	13.2073	12.607	NaN	NaN	8.15502	12.8254	11.6821	NaN	NaN
P21281	ATP6V1B2	V-type proton ATPase subunit B, brain isoform	IPIFSAAGLPHNEIAAQICR	Unmodified	207	0.647646		2.84568	2.88252	5.22921	2.42606	15.3181	16.7098	11.28±0.52	6.12±1.19	10.48±0.26	11.21±0.97	0.718069	NaN	7.09322	1.54966	2.02179	5.79371	3.39782	3.29536	NaN	8.42997	16.6989	9.08098	43.3301	0.327445	7.15309	14.02	13.8374	12.4307	12.7311	14.9833	14.0152	13.8851	12.9596	12.6546	15.0719	13.6107	14.4405	8.50716	12.5994	14.3555	7.11187	NaN
P21281	ATP6V1B2	V-type proton ATPase subunit B, brain isoform	TSCEFTGDILR	Unmodified	112	0.119173		34.5093	26.1973	33.492	27.9929	50.2282	35.8818	NA	NA	NA	0±0	NaN	4.42527	NaN	52.292	46.8108	NaN	1.19098	NaN	48.5993	50.6856	NaN	8.84431	NaN	69.179	72.6614	NaN	12.8942	NaN	14.0751	13.7352	NaN	13.2091	NaN	14.1362	13.7476	NaN	13.3876	NaN	13.9339	12.727	NaN	8.66803
Q9UBB4	ATXN10	Ataxin-10	HAELIASTFVDQCK	Unmodified	283	1.11929		6.22366	2.06091	7.17	3.62143	22.9541	19.8536	NA	12.78±6.14	5.7±0.68	NA	4.52884	5.58167	9.09446	4.32561	7.58774	10.104	4.1964	7.97403	2.66045	10.9152	17.7825	22.1656	56.8148	6.40332	11.6042	12.7335	13.1241	13.3898	13.2407	12.7699	12.2536	13.4422	13.5518	13.1884	12.768	12.363	12.9977	8.89524	13.5723	12.0468	8.54751	9.25316
Q9UBB4	ATXN10	Ataxin-10	NACIECSVNQNSIR	Unmodified	92;95	0.326557		5.78648	8.73818	10.3782	14.8609	17.2036	17.9104	NaN	NaN	NaN	NaN	0.695264	2.06908	4.3248	0.655012	21.1883	11.1132	1.31489	1.64094	1.89991	35.922	16.9832	17.5038	2.22162	2.88897	46.4204	12.8664	14.7878	13.7198	14.3771	12.88	12.5186	15.1084	13.8564	14.441	12.8066	12.4413	14.6569	9.21057	14.8828	12.2285	5.91131	9.42438
Q9UQB9	AURKC	Aurora kinase C	TMCGTLDYLPPEMIEGR	Unmodified	200	0		6.58822	NaN	17.491	NaN	19.6196	8.38604	NaN	NaN	NaN	NaN	NaN	NaN	NaN	NaN	6.58822	NaN	NaN	NaN	NaN	17.491	NaN	NaN	NaN	13.6898	25.5495	NaN	NaN	NaN	11.8758	12.236	NaN	NaN	NaN	11.7925	12.3968	NaN	NaN	NaN	11.4997	11.544	NaN	NaN
O95816	BAG2	BAG family molecular chaperone regulator 2	SHLMSLYSACSSEVPHGPVDQK	Unmodified	142	0.301099		25.7564	17.7648	29.0422	18.5128	53.5443	30.1864	NA	NA	NA	NA	NaN	13.1948	NaN	NaN	38.318	NaN	15.9517	NaN	NaN	42.1327	NaN	32.1992	NaN	NaN	74.8893	NaN	11.7142	NaN	NaN	11.1943	NaN	12.2783	NaN	NaN	11.4377	NaN	11.9683	NaN	NaN	9.81742	NaN	9.22567
O75531	BANF1	Barrier-to-autointegration factor	DCFGCLR	Unmodified	77;80	0.546768		2.92706	2.28335	4.46779	4.92565	10.2035	7.89403	NaN	NaN	NaN	NaN	5.55341	1.81489	NaN	1.41288	NaN	11.7143	1.67204	NaN	1.11255	3.37227	18.7626	8.63911	NaN	3.20879	NaN	14.1133	16.4811	NaN	16.0006	16.2413	13.8849	16.9075	NaN	16.1633	16.4465	13.8846	16.4558	NaN	16.8139	15.6193	10.2396	10.9243
O75531	BANF1	Barrier-to-autointegration factor	EWCDAFL	Unmodified	85	0.949267		1.57926	0.46508	4.93242	6.00423	11.2999	6.75769	NA	1.41±0.26	NA	NA	1.58449	2.0417	NaN	1.11158	NaN	15.3866	2.70327	1.20603	0.959899	4.4063	20.4146	12.0998	7.78051	4.9049	NaN	15.3611	16.0587	16.2703	16.2733	16.7624	14.9011	16.4987	16.4012	16.4212	16.7886	15.1577	15.9726	12.5432	17.0796	16.1027	9.60929	10.6756
Q9UIG0	BAZ1B	Tyrosine-protein kinase BAZ1B	DHTVSGDEDYCPR	Unmodified	953	0.0988552		11.1056	11.2644	11.7052	10.6865	16.4583	9.93053	NaN	NaN	NaN	NaN	4.0008	NaN	NaN	5.22254	24.0934	9.45272	NaN	4.60447	5.35088	27.4129	22.3781	NaN	NaN	4.99353	22.0032	13.0935	NaN	13.3362	14.0441	13.3658	13.0952	NaN	13.437	14.0975	13.352	12.6934	NaN	NaN	14.0153	12.277	8.71946	NaN
Q9UIG0	BAZ1B	Tyrosine-protein kinase BAZ1B	TEQCLVALLHK	Unmodified	1435	0.499466		3.19642	NaN	4.53412	1.38441	20.2232	24.7511	NaN	NaN	NaN	NaN	NaN	3.19642	NaN	NaN	NaN	NaN	3.51896	NaN	3.97228	6.11113	NaN	37.7249	NaN	2.72149	NaN	NaN	12.7537	NaN	13.1487	13.925	NaN	13.0178	NaN	13.1161	13.9214	NaN	12.2657	NaN	13.0869	12.9466	NaN	8.03694
Q9UIG0	BAZ1B	Tyrosine-protein kinase BAZ1B	YAVGEECDFEVGK	Unmodified	120	0.186641		1.93998	0.365532	1.17263	NaN	3.74674	4.8324	NA	7.3±0.42	NA	14.46±1.71	NaN	1.68151	NaN	2.19845	NaN	NaN	NaN	NaN	1.17263	NaN	NaN	7.16377	NaN	0.329718	NaN	NaN	13.4543	NaN	13.7408	NaN	NaN	13.7423	NaN	13.8018	NaN	NaN	13.1137	NaN	13.7199	NaN	NaN	7.78509
Q9UIF9	BAZ2A	Bromodomain adjacent to zinc finger domain protein 2A	WQGETWYYGPCGK	Unmodified	583	1.00064		2.90878	NaN	1.57678	0.0548186	48.4816	22.6974	NaN	NaN	NaN	NaN	NaN	2.90878	NaN	NaN	NaN	NaN	1.61554	1.53801	NaN	NaN	NaN	32.4321	64.5311	NaN	NaN	NaN	13.0791	13.0654	NaN	NaN	NaN	13.309	13.2675	NaN	NaN	NaN	12.8337	NaN	NaN	NaN	NaN	8.22135
P54687	BCAT1	Branched-chain-amino-acid aminotransferase, cytosolic	ATLPVFDKEELLECIQQLVK	Unmodified	140	0		NaN	NaN	5.30255	NaN	10.5599	1.11716	NaN	NaN	NaN	NaN	NaN	NaN	NaN	NaN	NaN	5.30255	NaN	NaN	NaN	NaN	11.3498	9.76991	NaN	NaN	NaN	13.5317	13.8506	NaN	12.512	NaN	13.5678	13.9893	NaN	12.5802	NaN	13.3523	14.2481	NaN	12.1169	NaN	NaN	NaN
P54687	BCAT1	Branched-chain-amino-acid aminotransferase, cytosolic	CILDLAHQWGEFK	Unmodified	293	0.512264		5.87026	5.476	2.42115	2.11578	14.3039	15.1224	NaN	NaN	NaN	NaN	NaN	NaN	9.74238	NaN	1.99814	2.62771	0.522726	1.22359	NaN	5.31058	7.28731	11.5834	36.2314	NaN	2.11343	14.9735	13.8068	14.4924	12.2363	14.8394	15.013	13.9633	14.8789	12.1254	14.8977	14.7794	14.4125	10.7536	12.0286	14.3027	NaN	NaN
P54687	BCAT1	Branched-chain-amino-acid aminotransferase, cytosolic	EMFGSGTACVVCPVSDILYK	Unmodified	335;338	1.59036		3.7106	2.85593	3.70578	3.6252	27.9801	21.9351	NaN	NaN	NaN	NaN	NaN	2.99965	7.72099	0.956971	3.16478	7.17661	0.502776	1.83062	0.941941	8.07698	34.6494	37.4642	55.874	1.37351	10.5392	13.1928	15.4444	13.4887	14.1124	12.0294	13.2709	15.596	13.8412	14.0532	12.058	12.2993	15.1303	7.7849	13.7692	11.0233	NaN	10.6326
Q9P287	BCCIP	BRCA2 and CDKN1A-interacting protein	CYFYLLISK	Unmodified	216	0.545272		2.74248	3.50744	10.0887	4.656	14.9798	9.0506	NaN	NaN	NaN	NaN	0.262345	NaN	NaN	NaN	5.22261	6.79644	NaN	NaN	NaN	13.381	21.3795	NaN	NaN	NaN	8.58004	13.3951	NaN	NaN	NaN	14.945	13.3146	NaN	NaN	NaN	14.8932	12.9459	NaN	NaN	NaN	14.1202	5.02671	NaN
Q9P287	BCCIP	BRCA2 and CDKN1A-interacting protein	GTQCVEQIQELVLR	Unmodified	141	0.543341		NaN	NaN	6.26411	3.38725	11.2468	3.52499	NaN	NaN	NaN	NaN	NaN	NaN	NaN	NaN	NaN	8.65926	NaN	NaN	NaN	3.86896	13.7393	8.75422	NaN	NaN	NaN	12.0723	11.5605	NaN	12.1331	12.6036	12.0418	11.8114	NaN	12.1603	12.6782	11.7411	11.5216	NaN	12.2474	11.9564	NaN	NaN
P21953	BCKDHB	2-oxoisovalerate dehydrogenase subunit beta, mitochondrial	NPCIFFEPK	Unmodified	235	2.05683	1mM_100uM, 1mM_CTRL	1.98429	1.42555	6.56118	4.31239	19.9282	6.86576	NaN	NaN	NaN	NaN	NaN	3.18717	NaN	2.356	0.409705	NaN	5.46695	NaN	2.90131	11.3153	NaN	27.8521	NaN	15.7475	16.1851	NaN	11.7532	NaN	13.256	13.0132	NaN	12.0153	NaN	12.9763	13.2037	NaN	12.0379	NaN	12.3354	12.3288	NaN	7.0321
P21953	BCKDHB	2-oxoisovalerate dehydrogenase subunit beta, mitochondrial	TIIPWDVDTICK	Unmodified	316	0.945935		1.74037	0.528058	5.6013	3.66523	15.825	10.4934	NaN	NaN	NaN	NaN	2.2741	1.72884	NaN	1.21818	NaN	8.19301	NaN	NaN	NaN	3.0096	20.4136	26.9456	NaN	13.5481	2.39265	11.9549	12.7345	12.8937	13.9434	14.5108	12.0836	12.4964	13.235	13.8541	14.4252	11.6981	12.1963	8.51771	12.7577	13.1801	6.73606	7.10612
Q9BUT1	BDH2	3-hydroxybutyrate dehydrogenase type 2	CNCVCPGTVDTPSLQER	Unmodified	172;174;176	0.147483		2.47036	0.611183	8.43418	9.91035	6.27357	6.70379	NaN	NaN	NaN	NaN	NaN	NaN	NaN	2.03819	2.90253	NaN	NaN	NaN	1.42651	15.4419	NaN	NaN	NaN	1.53328	11.0139	NaN	NaN	NaN	14.7285	13.6744	NaN	NaN	NaN	14.7142	13.6454	NaN	NaN	NaN	14.5191	13.1705	NaN	NaN
Q13867	BLMH	Bleomycin hydrolase	DGEAVWFGCDVGK	Unmodified	326	0.122913		5.77835	5.45547	5.63035	7.80432	10.3591	11.7167	0.28±0.18	5.57±4.08	1.1±0.28	8.7±3.97	NaN	NaN	NaN	1.92076	9.63595	2.95939	NaN	0.978993	1.31825	17.2647	12.0375	2.54228	NaN	0.600904	26.2557	13.2244	13.7432	14.9474	15.5269	14.1866	13.4099	13.7495	15.2053	15.3583	14.1499	13.1624	14.3742	10.2531	14.8696	13.3647	NaN	NaN
Q14692	BMS1	Ribosome biogenesis protein BMS1 homolog	STLIQCLIR	Unmodified	101	0		0.241697	NaN	6.76549	NaN	3.11314	1.0436	NaN	NaN	NaN	NaN	NaN	NaN	NaN	NaN	0.241697	NaN	NaN	NaN	NaN	6.76549	NaN	NaN	NaN	2.3752	3.85107	NaN	NaN	NaN	12.1849	13.0864	NaN	NaN	NaN	12.3002	12.9949	NaN	NaN	NaN	11.3557	11.6705	NaN	NaN
Q9H3K6	BOLA2	BolA-like protein 2	LVNACLAEELPHIHAFEQK	Unmodified	59	0.627381		10.6378	NaN	10.8608	11.4529	24.4617	0.795657	NA	NA	1.98±0.36	14.52±7.9	NaN	NaN	NaN	NaN	10.6378	NaN	2.76239	NaN	NaN	18.9593	NaN	23.8991	NaN	NaN	25.0243	NaN	11.604	NaN	NaN	13.1863	NaN	12.0451	NaN	NaN	13.2278	NaN	11.5233	NaN	NaN	12.4832	NaN	NaN
Q14137	BOP1	Ribosome biogenesis protein BOP1	CLDLYLCPR	Unmodified	367;373	2.08912	1mM_100uM, 1mM_CTRL	1.49956	0.399457	3.31422	1.87595	17.6363	8.95855	NaN	NaN	NaN	NaN	NaN	1.0383	1.73048	NaN	1.72989	3.97706	1.75853	1.85022	NaN	5.67106	17.1316	22.0827	25.9845	NaN	5.34612	14.5739	14.451	15.2166	NaN	15.712	14.6898	14.8036	15.5717	NaN	15.7986	14.1942	14.6129	9.63356	NaN	14.6087	NaN	8.07548
Q14137	BOP1	Ribosome biogenesis protein BOP1	CLSVSPGGQWLVSGSDDGSLR	Unmodified	418	1.23351		6.80081	5.13961	9.30814	0.713649	38.5224	19.8361	NaN	NaN	NaN	NaN	1.95113	12.1881	6.2632	NaN	NaN	8.80351	9.81276	NaN	NaN	NaN	16.7026	43.3997	55.465	NaN	NaN	12.9097	11.5459	12.9566	NaN	NaN	13.1173	11.8307	12.977	NaN	NaN	12.6746	11.8879	7.27025	NaN	NaN	7.46442	8.92333
Q14137	BOP1	Ribosome biogenesis protein BOP1	TTEEQVQASTPCPR	Unmodified	108	0.55725		2.66122	NaN	2.04427	1.99691	10.3929	11.6205	NaN	NaN	NaN	NaN	NaN	NaN	NaN	2.66122	NaN	4.28303	NaN	0.446762	NaN	1.40301	18.6098	NaN	NaN	2.17595	NaN	13.8253	NaN	14.1541	14.3928	13.9184	13.9785	NaN	14.3794	14.4555	13.9105	13.5951	NaN	8.72741	14.1042	12.9069	NaN	NaN
P46736	BRCC3	Lys-63-specific deubiquitinase BRCC36	VLYTCFQSIQAQK	Unmodified	172	0.0712924		17.0339	16.4427	25.5086	24.632	27.6927	28.1265	9.68±0.58	20.35±9.59	6.15±0.36	12.7±5.05	NaN	5.32522	NaN	9.94452	35.8321	NaN	NaN	NaN	8.09108	42.926	NaN	14.8713	NaN	8.26134	59.9454	NaN	11.5566	NaN	12.667	11.8751	NaN	11.7852	NaN	12.6826	11.7573	NaN	12.2623	NaN	11.9874	11.1173	NaN	7.61331
Q9H0E9	BRD8	Bromodomain-containing protein 8	HCASQYSELLETTETPK	Unmodified	64	0.487389		18.8476	2.76198	19.6012	8.88893	45.3815	27.0816	NaN	NaN	NaN	NaN	NaN	NaN	20.8006	NaN	16.8946	NaN	NaN	13.3157	NaN	25.8866	NaN	NaN	64.5311	NaN	26.2319	NaN	NaN	10.9258	NaN	12.7185	NaN	NaN	11.4099	NaN	12.5969	NaN	NaN	NaN	NaN	11.7495	NaN	NaN
Q8TDN6	BRIX1	Ribosome biogenesis protein BRX1 homolog	LFVINEVCEMK	Unmodified	107	0.017623		8.31943	3.66259	8.60962	6.30524	8.46874	NaN	NA	10.34±8.72	NA	9.45±2.41	NaN	NaN	5.72959	NaN	10.9093	NaN	NaN	4.15114	NaN	13.0681	NaN	NaN	NaN	NaN	8.46874	NaN	NaN	14.2353	NaN	13.409	NaN	NaN	14.5932	NaN	13.4603	NaN	NaN	6.26172	NaN	12.202	NaN	NaN
P35613	BSG	Basigin	SSEHINEGETAMLVCK	Unmodified	242	0.198632		76.2257	7.15028	72.234	10.3019	78.6833	13.309	NaN	NaN	NaN	NaN	67.3864	72.6689	76.4063	86.7539	77.9129	57.1788	66.605	82.5552	75.6908	79.14	72.5344	70.5684	64.5311	92.2416	93.5408	11.4839	12.8503	13.1692	8.6311	12.6856	11.4279	13.9611	12.2666	13.0742	11.9139	10.6715	12.6476	NaN	13.4118	NaN	13.2673	15.1678
P35613	BSG	Basigin	VDSDDQWGEYSCVFLPEPMGTANIQLHGPPR	Unmodified	203	0.0126136		80.5628	3.61393	79.9976	5.50128	81.4314	15.0133	NA	NA	NA	NA	78.6367	81.6569	80.188	85.9862	76.346	73.233	79.9499	88.3839	80.5755	77.846	85.4214	66.7803	64.5311	96.8834	93.5408	10.946	10.399	8.38892	7.89257	11.2045	10.8011	11.5607	NaN	10.5887	10.5548	9.3603	12.2253	NaN	9.96313	NaN	14.1856	14.2675
P20290	BTF3	Transcription factor BTF3	GGCPGGEATLSQPPPR	Unmodified	22	0.671212		2.37243	0.120536	1.92669	0.540328	5.75909	4.81771	NaN	NaN	NaN	NaN	NaN	2.45766	NaN	2.2872	NaN	NaN	1.49674	1.45958	2.56291	2.18754	NaN	9.16573	NaN	2.35245	NaN	NaN	14.6375	14.3002	14.5882	13.6169	NaN	15.1276	14.4108	14.7128	13.8107	NaN	14.7946	10.9267	15.3752	13.2371	NaN	9.52894
O60566	BUB1B	Mitotic checkpoint serine/threonine-protein kinase BUB1 beta	LELTNETSENPTQSPWCSQYR	Unmodified	723	0.38551		3.33752	3.4854	NaN	NaN	8.55684	6.26879	NaN	NaN	NaN	NaN	NaN	NaN	NaN	5.80207	0.872962	NaN	NaN	NaN	NaN	NaN	NaN	NaN	NaN	4.12414	12.9895	NaN	NaN	NaN	12.7994	11.8355	NaN	NaN	NaN	12.6927	11.582	NaN	NaN	NaN	12.174	10.9756	NaN	NaN
O60566	BUB1B	Mitotic checkpoint serine/threonine-protein kinase BUB1 beta	TSEDQQTACGTIYSQTLSIK	Unmodified	656	0		8.22365	2.71938	23.713	NaN	26.9417	NaN	NaN	NaN	NaN	NaN	NaN	NaN	NaN	6.30076	10.1465	NaN	NaN	NaN	NaN	23.713	NaN	NaN	NaN	NaN	26.9417	NaN	NaN	NaN	12.1188	12.3566	NaN	NaN	NaN	12.0874	12.2407	NaN	NaN	NaN	11.564	11.6201	NaN	NaN
O43684	BUB3	Mitotic checkpoint protein BUB3	TPCNAGTFSQPEK	Unmodified	129	0.0971922		5.62095	0.576776	6.89668	5.16881	11.3063	15.9623	0.66±0.25	11.45±6.46	6.35±1.24	23.07±12.28	6.0288	NaN	NaN	5.21311	NaN	12.865	NaN	3.88034	NaN	3.9447	22.5934	NaN	NaN	0.0192645	NaN	12.1848	NaN	13.3536	12.9136	13.0155	12.4614	NaN	12.7502	12.8571	13.084	12.1623	NaN	9.78034	12.2747	12.1772	8.43796	NaN
O43684	BUB3	Mitotic checkpoint protein BUB3	YQHTGAVLDCAFYDPTHAWSGGLDHQLK	Unmodified	62	0.497808		12.8438	NaN	11.413	8.47716	19.9942	3.56898	NaN	NaN	NaN	NaN	NaN	NaN	NaN	NaN	12.8438	NaN	5.41869	NaN	NaN	17.4072	NaN	17.4705	NaN	NaN	22.5178	NaN	11.5287	NaN	NaN	10.7673	NaN	11.6383	NaN	NaN	11.1355	NaN	12.1587	NaN	NaN	10.1543	NaN	NaN
P41223	BUD31	Protein BUD31 homolog	DTNFGTNCICR	Unmodified	117;119	1.06503		7.65614	9.6026	10.2775	12.4886	33.6179	27.6282	NaN	NaN	NaN	NaN	24.6762	4.39583	1.30661	4.56584	3.33622	31.6122	1.52207	2.57128	4.61814	11.0636	59.0152	47.3119	54.2685	5.95347	1.54062	13.8689	13.8988	16.3264	15.7807	15.2662	13.683	14.2406	16.6472	15.8428	15.4612	12.6215	12.5728	8.31854	16.1124	14.593	12.5331	9.66247
P41223	BUD31	Protein BUD31 homolog	ELYEYCIK	Unmodified	78	0.536746		2.89368	1.33258	3.28772	2.46977	20.3425	21.9359	18.35±0.7	8.46±5.93	NA	7.91±4.04	NaN	3.83596	NaN	1.95141	NaN	NaN	2.11836	NaN	1.6198	6.125	NaN	35.8535	NaN	4.83143	NaN	NaN	14.3387	NaN	14.1294	14.3691	NaN	14.7655	NaN	14.2572	14.2639	NaN	13.1724	NaN	14.3796	13.4657	NaN	9.89615
Q7L1Q6	BZW1	Basic leucine zipper and W2 domain-containing protein 1	IQEYCYDNIHFMK	Unmodified	349	2.03761	1mM_100uM, 1mM_CTRL	2.23914	1.0532	2.55456	2.49454	11.6711	2.77685	11.54±0.62	16.59±4.12	1.75±0.19	32.64±8.7	1.49442	NaN	2.98386	NaN	NaN	5.43136	0.990691	1.24162	NaN	NaN	11.2289	9.14192	14.6425	NaN	NaN	13.5233	13.2213	13.9804	NaN	NaN	13.5573	13.6669	14.3184	NaN	NaN	13.2466	13.5358	10.053	NaN	NaN	7.68559	NaN
Q9Y6E2	BZW2	Basic leucine zipper and W2 domain-containing protein 2	VQEYCYDNIHFMK	Unmodified	350	0.62433		9.344	9.69726	9.95422	11.6645	24.5594	11.4886	NA	24.74±2.19	NA	NA	20.467	4.89904	2.66599	NaN	NaN	23.3609	4.37127	2.13047	NaN	NaN	37.5366	15.6873	20.4544	NaN	NaN	13.3267	13.0777	13.1371	NaN	NaN	13.3471	13.4804	13.3401	NaN	NaN	13.0928	13.2039	9.39208	NaN	NaN	11.6268	9.00655
Q53FT3	C11orf73	Protein Hikeshi	MFGCLVAGR	Unmodified	4	0.156012		12.472	14.2589	8.28659	12.9204	16.4996	17.4718	NaN	NaN	NaN	NaN	32.8866	3.48455	11.6128	1.904	NaN	31.3518	3.40423	1.80087	1.5931	3.28296	38.337	12.8493	30.7758	0.509511	0.0265284	13.2358	13.8186	14.0115	15.2555	13.9026	13.0816	13.9529	14.42	15.3166	14.0661	12.917	14.1909	10.6997	15.2793	13.2813	12.5183	9.23132
Q9Y224	C14orf166	UPF0568 protein C14orf166	KLTALDYHNPAGFNCK	Unmodified	19	0.875957		8.26685	2.6876	11.1187	0.690752	25.5038	10.6143	NaN	NaN	NaN	NaN	NaN	10.1673	NaN	NaN	6.36643	NaN	10.6303	NaN	NaN	11.6071	NaN	33.0093	NaN	NaN	17.9984	NaN	12.261	NaN	NaN	13.5423	NaN	12.5252	NaN	NaN	13.5498	NaN	12.1267	NaN	NaN	12.5928	NaN	9.33858
Q9Y224	C14orf166	UPF0568 protein C14orf166	LTALDYHNPAGFNCK	Unmodified	19	1.75158		7.70043	6.4238	9.37221	11.3559	33.8627	19.7293	NaN	NaN	NaN	NaN	4.5648	3.90399	11.2424	1.56849	17.2225	8.04519	1.94197	6.31019	1.50442	29.0593	29.9297	32.613	57.1117	4.38155	45.2776	13.6792	15.7778	12.7841	15.6819	14.7732	13.6463	16.2728	12.7668	15.8338	14.7174	13.0344	15.2729	7.7736	16.3372	13.7995	9.50518	11.3617
Q9NWV4	C1orf123	UPF0587 protein C1orf123	TIVEFECR	Unmodified	102	0.86471		6.6534	5.57927	10.4681	8.50135	24.3792	18.1882	NaN	NaN	NaN	NaN	7.96196	NaN	3.36085	1.36592	13.9249	13.3387	NaN	7.30071	0.654026	20.579	24.616	18.2987	50.9348	0.485933	27.5604	14.2985	11.0788	15.4308	15.6796	15.8739	14.3006	11.5164	15.5637	15.7099	16.0347	13.9814	11.4131	11.9021	16.231	15.3401	10.9878	NaN
Q8IYL3	C1orf174	UPF0688 protein C1orf174	VTPETPCENEFAEGSALLPGSEAGVSVQQGAASLPLGGCR	Unmodified	92;124	0.357586		0.771299	0.160684	2.03162	NaN	12.2321	16.9087	NaN	NaN	NaN	NaN	NaN	NaN	0.88492	0.657678	NaN	NaN	2.03162	NaN	NaN	NaN	NaN	24.1884	NaN	0.275892	NaN	NaN	12.2338	12.7004	14.1335	NaN	NaN	13.1145	13.1416	14.272	NaN	NaN	11.904	NaN	14.8067	NaN	NaN	NaN
Q07021	C1QBP	Complement component 1 Q subcomponent-binding protein, mitochondrial	ALVLDCHYPEDEVGQEDEAESDIFSIR	Unmodified	186	0.399811		5.17557	8.26891	2.08079	1.76264	15.9098	19.2182	NaN	NaN	NaN	NaN	0.376054	0.427025	14.7236	NaN	NaN	3.90502	1.95037	NaN	NaN	0.38698	7.42583	12.0089	43.8292	0.375041	NaN	14.3476	14.6323	13.2753	15.1958	15.4902	14.261	15.1799	13.5978	15.2873	15.6474	14.2632	14.8747	9.83404	15.9702	14.8999	6.5005	6.96475
Q9GZN8	C20orf27	UPF0687 protein C20orf27	EEILLACEGGTGTCVR	Unmodified	124;131	1.80324		1.44286	0.64093	4.30435	3.57362	44.5191	28.0812	NaN	NaN	NaN	NaN	NaN	2.17285	NaN	1.18337	0.972368	NaN	1.97819	3.53233	2.14494	9.56194	NaN	72.7044	64.5311	18.2658	22.5751	NaN	15.3353	15.3061	14.1388	13.9051	NaN	15.4763	15.5222	14.1253	13.8841	NaN	13.2669	NaN	13.4131	12.6279	NaN	10.0443
A6NDU8	C5orf51	UPF0600 protein C5orf51	YCADQQPENHEVDTSVSGAGCTTYK	Unmodified	225;244	0.193887		2.10378	NaN	3.42393	3.44187	6.88824	8.28884	NaN	NaN	NaN	NaN	NaN	NaN	NaN	NaN	2.10378	NaN	NaN	NaN	0.990155	5.8577	NaN	NaN	NaN	1.02714	12.7493	NaN	NaN	NaN	13.4083	12.8252	NaN	NaN	NaN	13.5285	13.0366	NaN	NaN	NaN	14.0543	12.2206	NaN	NaN
Q9BRJ6	C7orf50	Uncharacterized protein C7orf50	SGAELALDYLCR	Unmodified	107	0.309564		4.27498	4.38453	4.50914	1.39365	12.034	12.3566	NaN	NaN	NaN	NaN	NaN	NaN	7.37531	NaN	1.17464	NaN	6.11244	3.82725	NaN	3.58773	NaN	15.0664	28.2418	1.67986	3.14807	NaN	11.4538	13.9124	13.3686	15.3004	NaN	11.5207	14.2252	13.5261	15.37	NaN	11.2924	10.5588	14.1401	14.5412	NaN	NaN
Q9HB71	CACYBP	Calcyclin-binding protein	TDTVLILCR	Unmodified	154	0.546661		1.52963	1.98097	3.78273	3.37137	5.52352	5.25878	NaN	NaN	NaN	NaN	5.01245	1.16614	0.510321	0.788387	0.17083	7.45136	1.44831	0.940652	1.59202	7.48133	12.7718	6.64729	7.45353	0.492417	0.252606	16.6231	16.1904	17.0399	17.1512	17.0765	16.6987	16.3323	17.2677	17.1362	17.1948	16.413	16.7371	13.6545	17.0305	16.545	12.592	9.98456
P27708	CAD	CAD protein	ILALDCGLK	Unmodified	183	1.32983		2.0007	1.10891	1.96387	0.786475	16.319	12.3544	NaN	NaN	NaN	NaN	NaN	2.78482	NaN	1.21658	NaN	2.93417	1.56045	1.066	1.62488	2.63383	18.4468	27.4713	NaN	3.03883	NaN	14.4435	14.249	16.6903	16.2922	16.4326	14.6083	15.1342	16.7806	16.119	16.2994	14.0588	15.7869	7.68874	15.3204	15.6048	NaN	9.32638
P27708	CAD	CAD protein	NSVTGGTAAFEPSVDYCVVK	Unmodified	736	0.994615		1.85928	0.833391	3.43078	3.05519	8.90095	5.78546	3.94±0.33	14.69±5.87	NA	10.9±4.91	NaN	2.77779	NaN	1.15144	1.64861	4.76528	NaN	0.768812	1.07337	7.11564	14.1224	12.805	NaN	1.48583	7.19056	14.4831	12.9635	15.5247	15.4055	15.4452	14.6137	14.076	15.6222	15.2858	15.3468	14.3123	14.9495	NaN	14.5226	14.6718	NaN	8.03705
P27708	CAD	CAD protein	TIMVNYNPETVSTDYDMCDR	Unmodified	986	0.607351		0.843248	NaN	2.55837	1.83839	9.8316	9.11557	9.97±1.03	6.2±3.02	NA	12.84±7.09	NaN	NaN	NaN	NaN	0.843248	4.1911	NaN	0.567128	NaN	2.91687	9.69449	19.0149	NaN	NaN	0.785352	12.8658	10.6927	14.0861	15.0846	14.7842	12.905	11.6171	14.3235	15.01	14.5918	12.7366	12.9535	NaN	14.0646	13.876	NaN	NaN
P27708	CAD	CAD protein	TVHSLACLLTQYR	Unmodified	2092	0.87884		3.07511	3.21436	6.15326	7.46846	23.2133	22.0576	NA	62.34±15.62	NA	70.11±12.17	0.197097	3.60184	1.11455	NaN	7.38697	2.81576	2.3198	2.12991	NaN	17.3476	7.81781	10.3985	55.4907	NaN	19.1461	14.8945	12.5351	14.0352	NaN	13.5803	15.1086	13.3194	14.2516	NaN	13.5504	14.78	14.6561	7.61235	NaN	12.7091	6.11247	7.99757
P27708	CAD	CAD protein	VAEPELMGTPDGTCYPPPPVPR	Unmodified	1889	0.775636		2.09177	2.41393	4.80504	4.84417	12.2593	7.24058	9.06±1.37	6±0.75	11.99±0.9	4.24±0.5	NaN	NaN	NaN	0.384861	3.79868	3.922	NaN	NaN	0.463138	10.03	16.2385	16.2219	NaN	1.42528	15.1517	13.6591	12.0463	14.8406	15.8783	15.4314	13.7054	13.2136	15.004	15.8615	15.3114	13.3012	13.8042	NaN	14.9809	14.5978	NaN	NaN
P27797	CALR	Calreticulin	HEQNIDCGGGYVK	Unmodified	105	0.562097		40.6092	9.19833	31.9254	8.60345	42.0883	3.00373	17.35±1.72	8.02±1.18	8±0.74	11.74±3.19	NaN	50.9355	NaN	33.2932	37.5988	NaN	41.7799	NaN	25.9092	28.0872	NaN	45.5473	NaN	40.5795	40.1381	NaN	11.2795	NaN	12.7733	10.823	NaN	12.1273	NaN	13.1172	11.2235	NaN	11.615	NaN	13.5448	9.9452	NaN	11.7677
P27797	CALR	Calreticulin	LFPNSLDQTDMHGDSEYNIMFGPDICGPGTK	Unmodified	137	1.92047		54.4668	3.40179	52.9508	3.76727	63.893	5.50502	33.98±2.1	22.77±7.59	11.83±0.96	7.58±2.01	NaN	59.0675	51.7552	55.0075	52.0368	NaN	52.9464	58.2346	49.7099	50.9124	NaN	55.9194	64.5311	67.6734	67.4482	NaN	13.5022	13.5891	13.4605	13.5033	NaN	14.3792	13.3011	13.9745	13.4482	NaN	13.5853	NaN	14.3994	12.049	NaN	14.5699
Q86VP6	CAND1	Cullin-associated NEDD8-dissociated protein 1	CLDAVVSTR	Unmodified	356	0.330154		0.787084	0.33709	1.93406	2.48213	5.18552	6.2871	NA	NA	7.61±0.36	NA	NaN	0.548725	NaN	1.02544	NaN	5.60062	NaN	0.383219	0.431218	1.32119	12.2874	2.93833	NaN	0.330808	NaN	13.9462	14.2404	15.4141	15.8647	15.0865	14.0331	14.5013	15.529	15.8535	15.1734	13.7982	14.892	10.6354	15.526	14.4736	NaN	6.93664
Q86VP6	CAND1	Cullin-associated NEDD8-dissociated protein 1	EVYPHVSTIINICLK	Unmodified	301	0.920678		7.74152	0.708822	9.90937	4.57237	18.7491	4.72547	NaN	NaN	NaN	NaN	8.24274	7.24031	NaN	NaN	NaN	13.1425	6.67622	NaN	NaN	NaN	22.0905	15.4077	NaN	NaN	NaN	12.1642	12.6323	NaN	NaN	NaN	12.2405	13.0128	NaN	NaN	NaN	12.0533	13.1127	NaN	NaN	NaN	8.90869	9.16629
Q86VP6	CAND1	Cullin-associated NEDD8-dissociated protein 1	NCIGDFLK	Unmodified	1007	0.704569		12.0126	NaN	4.63383	5.47896	13.0213	2.97518	5.72±0.69	0.59±0.1	3.53±0.4	4.29±0.91	NaN	NaN	NaN	12.0126	NaN	NaN	NaN	NaN	8.50804	0.759619	NaN	15.125	NaN	10.9175	NaN	NaN	13.1331	13.2969	14.6867	13.9327	NaN	13.3778	13.5376	14.6995	14.0427	NaN	13.7214	8.24693	14.4094	13.1893	NaN	NaN
Q86VP6	CAND1	Cullin-associated NEDD8-dissociated protein 1	TVIGELPPASSGSALAANVCK	Unmodified	131	0.582378		1.75746	2.13573	4.21943	4.2771	7.08767	6.94157	2.11±0.19	18.64±5.84	2.97±0.17	26.83±11.88	0.560859	1.08612	0.485802	1.11171	5.54279	5.49466	1.63872	0.988813	1.7884	11.1866	9.30526	0.607799	7.57479	0.654421	17.2961	14.2459	14.9006	16.222	16.6472	16.3323	14.32	15.1382	16.4743	16.6433	16.3765	14.0779	15.4238	11.6202	16.367	15.6074	6.97865	8.59081
Q86VP6	CAND1	Cullin-associated NEDD8-dissociated protein 1	TYIQCIAAISR	Unmodified	237	0.123902		9.61556	11.5512	16.4711	19.7984	20.8978	21.1252	19.14±0.75	20.15±10.63	14.02±0.66	18.59±3.99	2.44055	NaN	NaN	3.46549	22.9406	7.40691	NaN	NaN	2.82739	39.179	10.9717	NaN	NaN	6.56376	45.158	15.023	NaN	NaN	14.4515	11.8658	15.0859	NaN	NaN	14.4636	11.9188	14.7835	NaN	NaN	14.2224	11.1675	9.90893	NaN
P27824	CANX	Calnexin	CESAPGCGVWQR	Unmodified	360;366	0.77515		62.5064	4.77186	58.9274	12.985	78.5818	0.555804	NaN	NaN	NaN	NaN	NaN	65.8806	NaN	59.1322	NaN	NaN	68.1092	NaN	49.7456	NaN	NaN	78.1888	NaN	78.9748	NaN	NaN	13.5203	NaN	13.5961	NaN	NaN	13.7639	NaN	14.2544	NaN	NaN	12.437	NaN	13.9147	NaN	NaN	15.1447
P27824	CANX	Calnexin	CESAPGCGVWQRPVIDNPNYK	Unmodified	360;366	0.337516		78.5794	6.36647	73.0655	3.94274	79.6799	11.0274	NaN	NaN	NaN	NaN	73.9966	78.9014	73.9493	87.4705	NaN	69.9039	71.0386	78.7478	72.5717	NaN	85.2809	79.0512	64.5311	89.8563	NaN	10.5679	10.6639	12.2924	NaN	NaN	10.979	11.9364	11.9029	10.7728	NaN	9.06264	10.6722	NaN	10.73	NaN	13.0806	13.9048
Q01518	CAP1	Adenylyl cyclase-associated protein 1	ALLVTASQCQQPAENK	Unmodified	93	2.05814	1mM_100uM, 1mM_CTRL	1.2063	1.13474	2.93432	2.44562	11.9117	5.41016	NaN	NaN	NaN	NaN	2.83058	0.536906	1.12923	0.328468	NaN	5.73754	NaN	1.23695	NaN	1.82845	12.8934	6.07793	16.7638	NaN	NaN	15.2656	14.8345	15.739	15.892	15.5203	15.2903	15.032	15.843	15.8808	15.567	15.0735	15.5017	11.9578	15.8071	15.016	10.3721	7.49913
Q01518	CAP1	Adenylyl cyclase-associated protein 1	CVNTTLQIK	Unmodified	356	0.442639		15.1594	9.59321	8.74205	9.77413	20.624	3.65278	NaN	NaN	NaN	NaN	NaN	21.9428	NaN	8.37592	NaN	NaN	22.7367	0.794106	7.87507	3.56233	NaN	18.0411	NaN	23.2069	NaN	NaN	14.184	15.0169	15.3221	14.4362	NaN	14.4215	15.171	15.3714	14.4629	NaN	14.8418	11.0299	15.3066	13.8964	NaN	12.6106
Q01518	CAP1	Adenylyl cyclase-associated protein 1	INSITVDNCK	Unmodified	375	0		0.333411	NaN	1.8955	1.09355	0.0241774	NaN	NaN	NaN	NaN	NaN	NaN	NaN	NaN	0.333411	NaN	NaN	NaN	NaN	2.66875	1.12224	NaN	NaN	NaN	0.0241774	NaN	NaN	NaN	NaN	14.7588	14.6176	NaN	NaN	NaN	14.766	14.6341	NaN	NaN	NaN	14.6844	14.2169	NaN	NaN
Q01518	CAP1	Adenylyl cyclase-associated protein 1	NSLDCEIVSAK	Unmodified	427	0.353424		5.36648	5.19194	3.81518	4.51731	8.87805	6.27086	NaN	NaN	NaN	NaN	3.67309	1.23266	NaN	11.1937	NaN	5.53479	1.28757	0.469931	11.0135	0.770116	13.2285	1.68996	NaN	11.7157	NaN	14.247	14.8086	15.7462	14.6807	15.0475	14.3737	14.9634	15.8823	14.5831	15.187	14.174	15.476	11.2354	14.6754	14.5688	9.74398	8.68387
P07384	CAPN1	Calpain-1 catalytic subunit	LEICNLTPDALK	Unmodified	351	0.246735		1.21265	NaN	7.09598	8.76052	3.66628	3.60609	NA	0.75±0.07	54.5±4.53	6.46±2.64	NaN	NaN	NaN	NaN	1.21265	NaN	NaN	NaN	0.901353	13.2906	NaN	3.70895	NaN	0.0390512	7.25085	NaN	12.107	12.7216	14.0296	12.8336	NaN	12.4211	12.9293	14.0457	12.9471	NaN	13.146	7.33316	13.4898	12.0966	NaN	NaN
P07384	CAPN1	Calpain-1 catalytic subunit	SEEIITPVYCTGVSAQVQK	Acetyl (Protein N-term)	11	0		0.861435	NaN	0.942977	0.784415	3.36567	NaN	NaN	NaN	NaN	NaN	NaN	NaN	NaN	0.861435	NaN	NaN	NaN	0.388312	NaN	1.49764	NaN	NaN	NaN	3.36567	NaN	NaN	10.4973	14.4451	13.9317	13.6883	NaN	10.882	14.6581	13.9286	13.653	NaN	11.4693	9.05409	13.4391	12.9455	NaN	NaN
P04632	CAPNS1	Calpain small subunit 1	TDGFGIDTCR	Unmodified	144	0.184212		0.860591	0.412912	1.19567	0.810428	1.34135	NaN	NaN	NaN	NaN	NaN	NaN	0.568618	NaN	1.15256	NaN	NaN	0.622607	NaN	NaN	1.76873	NaN	1.34135	NaN	NaN	NaN	NaN	15.2999	NaN	14.0425	15.7153	NaN	15.7129	NaN	14.1803	15.8046	NaN	15.3524	NaN	14.7768	15.1138	NaN	8.04778
P52907	CAPZA1	F-actin-capping protein subunit alpha-1	TIDGQQTIIACIESHQFQPK	Unmodified	157	0.393038		12.1881	5.94726	8.83662	7.77396	17.6146	11.6201	8.87±0.74	26.75±9.61	7.23±0.62	8.6±2.83	NaN	NaN	12.3162	18.0703	6.17782	2.1112	NaN	2.10147	15.3256	15.8083	6.57901	9.11991	26.5989	33.1305	12.6445	13.9079	11.9193	12.8647	12.5791	11.565	13.873	12.3647	13.1928	12.8952	11.6599	13.7227	12.2292	10.2325	13.1858	11.0324	NaN	NaN
P47756	CAPZB	F-actin-capping protein subunit beta	DETVSDCSPHIANIGR	Unmodified	206	0.462876		4.83101	3.65678	5.54358	6.47932	18.7937	19.4904	2.49±0.32	4.17±1.82	6.28±0.22	4.6±1.59	NaN	NaN	4.65668	1.26452	8.57184	NaN	NaN	2.14639	1.46931	13.015	NaN	9.15396	45.3972	0.435828	20.1877	NaN	12.6157	13.2672	13.7478	15.0461	NaN	13.2174	13.4907	13.7424	15.2105	NaN	12.9148	8.59559	13.9947	14.4338	NaN	NaN
P47756	CAPZB	F-actin-capping protein subunit beta	DYLLCDYNR	Unmodified	62	0.646629		1.33975	0.938637	3.47787	3.44784	6.77797	6.50498	5.6±0.77	5.71±0.91	8.63±0.45	10.04±2.49	NaN	1.41098	0.0243616	1.70316	2.2205	8.62188	1.07027	0.834212	1.39436	5.46863	17.3854	8.16452	3.46075	0.683026	4.19614	14.4962	15.5132	16.5796	15.8483	16.5715	14.4538	15.9093	16.7312	15.9133	16.6942	14.1528	15.6581	12.8891	16.0684	16.0773	NaN	9.58635
P47756	CAPZB	F-actin-capping protein subunit beta	GCWDSIHVVEVQEK	Unmodified	147	0.805123		1.57309	1.84805	5.96513	NaN	7.25521	3.11302	2.05±0.37	10.91±4.41	19.51±0.5	8.07±4.5	NaN	NaN	2.87985	NaN	0.26632	NaN	NaN	NaN	NaN	5.96513	NaN	NaN	9.45645	NaN	5.05397	NaN	NaN	12.2105	NaN	14.7298	NaN	NaN	12.3891	NaN	14.7397	NaN	NaN	8.03832	NaN	13.735	NaN	NaN
P47756	CAPZB	F-actin-capping protein subunit beta	NLSDLIDLVPSLCEDLLSSVDQPLK	Unmodified	36	0.430599		19.1983	31.8877	2.30246	2.96065	29.1769	30.8728	NA	NA	0.56±0.25	NA	NaN	0.872014	56.019	0.704068	NaN	6.72593	0.501454	NaN	0.838088	1.14436	15.4611	7.53835	64.5311	NaN	NaN	15.8973	14.2394	10.0069	13.8338	15.0287	15.8137	14.6925	11.2874	13.9194	15.1082	15.4924	14.4004	NaN	14.2284	14.5477	NaN	7.60933
P47756	CAPZB	F-actin-capping protein subunit beta	SDQQLDCALDLMR	Acetyl (Protein N-term)	8	0.810682		1.97933	1.21157	5.75006	5.72457	8.77494	5.56869	NaN	NaN	NaN	NaN	NaN	0.976175	0.901227	3.20607	2.83385	7.48487	NaN	0.309417	2.17918	13.0268	17.3088	7.06754	7.8031	1.96071	9.73451	13.6958	14.5348	15.1716	14.329	13.7837	13.5767	14.8495	15.3992	14.4907	13.8051	13.3478	14.7022	11.3983	14.5833	13.2438	NaN	8.06926
Q86X55	CARM1	Histone-arginine methyltransferase CARM1	AAAAAAVGPGAGGAGSAVPGGAGPCATVSVFPGAR	Acetyl (Protein N-term)	26	0		3.30508	NaN	6.09086	NaN	17.0078	12.9645	NaN	NaN	NaN	NaN	NaN	NaN	NaN	NaN	3.30508	NaN	NaN	NaN	NaN	6.09086	NaN	17.9013	29.5024	NaN	3.61964	NaN	11.0415	13.6617	12.158	13.2718	NaN	11.3546	13.8498	12.1329	13.245	NaN	11.7004	7.46483	11.4494	12.5038	NaN	NaN
Q86X55	CARM1	Histone-arginine methyltransferase CARM1	AGDTLSGTCLLIANK	Unmodified	438	0.533284		5.55257	6.46334	7.94578	8.34977	18.8743	15.7792	NaN	NaN	NaN	NaN	NaN	NaN	0.497175	3.32558	12.835	3.63928	NaN	4.66714	3.04661	20.4301	8.09938	NaN	39.3441	4.94817	23.1053	13.0555	NaN	12.8399	13.4769	12.7421	13.2599	NaN	13.0208	13.3806	12.7801	12.9486	NaN	8.01898	12.6423	11.9037	NaN	NaN
Q86X55	CARM1	Histone-arginine methyltransferase CARM1	CLFQSPLFAK	Unmodified	420	1.1677		4.93655	4.88779	5.92677	8.20268	25.5644	18.7168	NaN	NaN	NaN	NaN	0.298484	1.22424	8.24171	NaN	9.98178	3.39264	1.79714	0.421989	NaN	18.0953	11.1414	13.7186	52.07	NaN	25.3277	13.6086	14.1154	13.8457	NaN	15.051	13.8208	14.3994	14.1394	NaN	15.0366	13.4715	14.898	8.49261	NaN	14.1497	5.42697	7.9806
P49589	CARS	Cysteine--tRNA ligase, cytoplasmic	ALVSQCNLYMAAR	Unmodified	525	0.666372		5.93993	3.05191	5.98845	7.09402	19.2613	16.2534	NaN	NaN	NaN	NaN	NaN	2.41959	7.56014	NaN	7.84007	NaN	1.79182	2.58602	2.97202	16.6039	NaN	16.0977	40.5196	1.07937	19.3484	NaN	13.6944	13.5333	14.1012	14.0756	NaN	13.9696	13.8573	14.1539	14.1459	NaN	13.9693	9.63581	14.3428	13.411	NaN	8.56266
P49589	CARS	Cysteine--tRNA ligase, cytoplasmic	ASKPGEPSWPCPWGK	Unmodified	335	0.431501		3.69207	NaN	4.64851	3.5248	10.4516	9.20886	NaN	NaN	NaN	NaN	NaN	3.69207	NaN	NaN	NaN	NaN	3.41982	NaN	1.90251	8.6232	NaN	16.9633	NaN	3.94	NaN	NaN	13.3021	NaN	13.1561	13.4346	NaN	13.5939	NaN	13.2016	13.5048	NaN	13.739	NaN	13.0966	12.6834	NaN	8.80184
P49589	CARS	Cysteine--tRNA ligase, cytoplasmic	VQPQWSPPAGTQPCR	Unmodified	27	1.2046		6.00407	4.65427	5.51649	7.5008	25.0202	13.5706	NaN	NaN	NaN	NaN	NaN	NaN	NaN	2.713	9.29513	NaN	0.741701	2.18913	2.42285	16.7123	NaN	28.787	33.4809	4.90729	32.9056	NaN	13.2673	14.0337	15.2738	12.8823	NaN	13.3617	14.2076	15.3575	13.1296	NaN	12.7832	9.31866	15.4777	12.1363	NaN	NaN
P49589	CARS	Cysteine--tRNA ligase, cytoplasmic	YFLHTGHLTIAGCK	Unmodified	405	1.25086		3.36055	0.321093	5.38606	5.68107	17.4425	2.72842	NaN	NaN	NaN	NaN	3.13351	3.5876	NaN	NaN	NaN	9.40319	1.36894	NaN	NaN	NaN	19.3718	15.5132	NaN	NaN	NaN	13.4988	13.0299	NaN	NaN	NaN	13.5844	13.265	NaN	NaN	NaN	13.2421	13.1473	NaN	NaN	NaN	8.75726	8.48643
P42574	CASP3	Caspase-3	GTELDCGIETDSGVDDDMACHK	Unmodified	170;184	1.41665		2.01929	1.03138	0.768827	0.576993	34.2448	19.4653	NaN	NaN	NaN	NaN	NaN	2.74859	NaN	1.29	NaN	NaN	0.134873	1.26328	0.908327	NaN	NaN	49.1247	41.3938	12.2159	NaN	NaN	12.8424	14.9599	15.2608	NaN	NaN	12.9118	15.244	15.2289	NaN	NaN	12.2194	5.48967	14.7516	NaN	NaN	7.9002
P42574	CASP3	Caspase-3	LFIIQACR	Unmodified	163	3.12794	1mM_100uM, 1mM_CTRL	1.45755	0.243337	3.00739	2.80825	23.7548	6.19744	NaN	NaN	NaN	NaN	NaN	1.73165	NaN	1.26697	1.37404	NaN	1.95973	NaN	0.873574	6.18887	NaN	30.4533	NaN	18.2248	22.5864	NaN	14.5655	NaN	14.9836	16.7316	NaN	14.6405	NaN	14.9777	16.707	NaN	14.4638	NaN	14.499	15.5186	NaN	8.93949
P16152	CBR1	Carbonyl reductase [NADPH] 1	DVCTELLPLIK	Unmodified	122	0		NaN	NaN	NaN	NaN	18.5466	11.0483	NaN	NaN	NaN	NaN	NaN	NaN	NaN	NaN	NaN	NaN	NaN	NaN	NaN	NaN	NaN	26.3589	NaN	10.7343	NaN	NaN	11.9579	NaN	11.9961	NaN	NaN	12.2258	NaN	12.2963	NaN	NaN	11.4351	NaN	12.1636	NaN	NaN	NaN
P16152	CBR1	Carbonyl reductase [NADPH] 1	ILLNACCPGWVR	Unmodified	226;227	0.787333		3.07315	3.58744	2.41862	1.61352	23.1896	27.0915	NaN	NaN	NaN	NaN	NaN	1.59748	8.31009	2.17546	0.209563	NaN	1.14298	3.18835	1.0189	4.32423	NaN	36.08	55.2231	1.20579	0.249566	NaN	15.2151	15.2084	13.9135	15.3687	NaN	15.4331	15.3552	13.8917	15.4533	NaN	14.7919	9.50641	13.9784	14.895	NaN	9.47054
P35520	CBS	Cystathionine beta-synthase	CEFFNAGGSVK	Unmodified	109	1.40793		2.25136	2.8391	4.28273	3.6944	10.5939	6.65752	NaN	NaN	NaN	NaN	0.120695	6.39104	0.220084	0.468217	4.05677	5.80494	3.82306	1.30464	0.692849	9.78815	9.46959	15.5088	17.0272	0.0866865	10.8771	15.0749	13.2348	16.3604	16.0817	15.9859	15.1707	13.2505	16.5615	16.058	16.008	14.822	13.9407	12.0627	15.6304	15.3228	5.58406	9.57361
P35520	CBS	Cystathionine beta-synthase	CIIVMPEK	Unmodified	165	1.12096		0.277632	0.24196	2.00639	1.43954	4.71597	3.52937	NaN	NaN	NaN	NaN	0.367669	NaN	0.00356128	0.461665	NaN	4.09811	1.93794	0.323718	1.12203	2.55017	6.82456	6.68192	NaN	0.641431	NaN	13.2665	14.5159	16.3049	16.2476	15.1616	13.1755	14.5258	16.4608	16.1444	15.2128	12.9218	15.1377	11.8431	15.9042	14.5679	5.38674	NaN
P35520	CBS	Cystathionine beta-synthase	CTWQLGR	Unmodified	52	0.237984		2.06375	1.18902	3.80433	2.64437	6.65142	6.9099	NaN	NaN	NaN	NaN	NaN	1.22299	NaN	2.90451	NaN	6.75293	1.64301	NaN	3.01704	NaN	14.2494	4.96188	NaN	0.742983	NaN	14.3663	15.5752	NaN	16.0427	NaN	14.4846	15.5771	NaN	16.0001	NaN	14.0669	16.0525	NaN	15.6141	NaN	NaN	9.4389
P35520	CBS	Cystathionine beta-synthase	CVVILPDSVR	Unmodified	370	1.23852		2.32109	2.39318	6.93529	5.65314	16.8355	11.3179	NaN	NaN	NaN	NaN	5.81706	1.64331	0.397414	NaN	1.42658	13.1095	1.72137	2.57526	NaN	10.335	20.4419	16.4343	28.7603	NaN	1.70556	14.4637	13.1924	13.3729	NaN	13.848	14.538	13.155	13.5534	NaN	13.9134	14.2496	13.804	9.22675	NaN	13.3596	10.6615	7.48937
P35520	CBS	Cystathionine beta-synthase	MLIAQEGLLCGGSAGSTVAVAVK	Unmodified	346	0.243921		24.5958	23.8166	14.8661	21.0385	33.2101	33.0178	NaN	NaN	NaN	NaN	NaN	9.2948	33.3547	1.69967	54.0341	4.00721	8.50628	4.86822	4.58097	52.3677	8.7394	13.1034	57.3553	7.60803	79.2443	14.0856	12.1928	11.7993	14.3296	10.6641	14.0755	12.2054	12.7267	14.273	11.2186	13.7044	12.9276	7.82941	14.0816	9.52886	NaN	9.12472
P35520	CBS	Cystathionine beta-synthase	NASNPLAHYDTTADEILQQCDGK	Unmodified	244	0		NaN	NaN	3.37511	0.918399	8.96783	NaN	NaN	NaN	NaN	NaN	NaN	NaN	NaN	NaN	NaN	4.02452	NaN	NaN	NaN	2.7257	8.96783	NaN	NaN	NaN	NaN	14.4882	NaN	NaN	NaN	13.684	14.5204	NaN	NaN	NaN	13.5936	14.2711	NaN	NaN	NaN	13.0884	NaN	NaN
P35520	CBS	Cystathionine beta-synthase	PSETPQAEVGPTGCPHR	Unmodified	15	0		0.217876	NaN	2.61751	2.93568	13.6449	NaN	NaN	NaN	NaN	NaN	NaN	NaN	NaN	0.217876	NaN	5.95309	NaN	0.426594	NaN	1.47286	13.6449	NaN	NaN	NaN	NaN	15.149	NaN	16.209	15.6195	15.2706	15.2169	NaN	16.3865	15.6301	15.3437	14.8075	NaN	11.5134	15.3492	14.6736	NaN	NaN
P83916	CBX1	Chromobox protein homolog 1	CPQVVISFYEER	Unmodified	156	0.893847		7.08563	2.91331	6.44377	8.24303	17.6047	8.72774	25.78±2.38	8.77±4.2	NA	6.57±6.19	NaN	3.73436	9.01442	NaN	8.50812	4.52822	1.91936	0.748424	NaN	18.5791	7.54921	13.1122	25.7168	NaN	24.0405	13.0458	13.0831	13.4029	NaN	14.7372	12.8968	13.8035	13.6905	NaN	14.6846	12.7669	13.2917	10.0673	NaN	13.8105	NaN	8.60006
Q13185	CBX3	Chromobox protein homolog 3	GFTDADNTWEPEENLDCPELIEAFLNSQK	Unmodified	69	0		NaN	NaN	NaN	NaN	3.215	2.95439	NaN	NaN	NaN	NaN	NaN	NaN	NaN	NaN	NaN	NaN	NaN	NaN	NaN	NaN	NaN	5.30408	NaN	NaN	1.12593	10.0031	14.3439	12.4418	13.0571	13.884	10.0871	14.8408	12.5472	13.1486	13.9944	9.96369	14.0392	8.55421	13.9735	12.9774	NaN	NaN
Q13185	CBX3	Chromobox protein homolog 3	LTWHSCPEDEAQ	Unmodified	177	1.37374		1.58914	1.72715	1.79489	1.63605	17.3699	14.4701	1.15±0.18	1.45±0.26	0.26±0.11	3.39±1.67	NaN	0.51858	3.58163	0.667195	NaN	4.3698	0.36997	1.29485	0.579742	2.36008	24.3866	28.285	30.7022	2.89833	0.577315	14.6415	15.4946	16.2157	15.7354	16.1655	14.5618	15.9568	16.3402	15.8636	16.1805	14.1775	14.723	11.7453	16.4059	15.2524	NaN	8.10884
P45973	CBX5	Chromobox protein homolog 5	CPQIVIAFYEER	Unmodified	160	0.920594		6.42506	4.57135	7.14358	4.67785	22.0963	15.8592	NaN	NaN	NaN	NaN	4.95422	8.32792	11.5389	NaN	0.879223	11.7698	7.24522	NaN	NaN	2.41575	18.3635	29.4521	38.723	NaN	1.84649	14.0373	13.2422	13.3433	NaN	15.0633	13.9613	13.7761	13.5276	NaN	15.1654	13.7709	13.3753	9.23168	NaN	14.2081	9.98826	9.99789
P45973	CBX5	Chromobox protein homolog 5	IIGATDSCGDLMFLMK	Unmodified	133	0.925346		6.66743	8.13992	2.01943	1.0911	22.7378	19.8783	NA	10.45±2.54	NA	9.9±0.77	0.497559	3.6117	15.893	NaN	NaN	3.63085	1.74768	NaN	1.30691	1.3923	15.2088	27.0419	47.8557	0.844521	NaN	13.7209	13.3542	12.8191	13.0314	14.1559	13.662	13.9147	13.1419	13.1736	14.3403	13.412	13.2942	8.54767	13.6247	13.3099	6.27979	8.82088
P45973	CBX5	Chromobox protein homolog 5	NLDCPELISEFMK	Unmodified	59	0.744493		3.03963	4.0184	2.5914	3.36954	9.30817	7.67529	NA	5.39±2.32	NA	14.26±6.15	NaN	0.203294	8.90189	0.674155	2.37918	2.58296	0.291916	NaN	0.132155	7.35857	8.45319	7.27379	21.509	0.26169	9.04313	14.9991	15.7562	12.7181	16.2705	15.9805	14.9602	16.2444	12.7583	16.3605	16.0462	14.7425	15.5506	8.77063	16.9399	15.1966	NaN	7.01413
Q8IX12	CCAR1	Cell division cycle and apoptosis regulator protein 1	FSLDCPSCDMMELR	Unmodified	373;376	0.270298		2.06503	0.848992	1.59082	0.319138	14.1142	NaN	NaN	NaN	NaN	NaN	NaN	2.66536	1.46471	NaN	NaN	NaN	1.81648	1.36515	NaN	NaN	NaN	14.1142	NaN	NaN	NaN	NaN	13.9785	14.4382	NaN	NaN	NaN	14.2206	14.8945	NaN	NaN	NaN	14.3433	10.1605	NaN	NaN	NaN	8.99059
Q8N163	CCAR2	Cell cycle and apoptosis regulator protein 2	CAQAQTGIDLSGCTK	Unmodified	387;399	0.877167		0.670234	0.363291	3.38713	3.10251	5.65704	NaN	NaN	NaN	NaN	NaN	NaN	0.49334	0.42918	1.21027	0.548148	NaN	1.78366	1.41449	NaN	6.96326	NaN	5.65704	NaN	NaN	NaN	NaN	14.8005	14.3666	14.8601	14.0292	NaN	14.8521	14.6904	14.9181	14.0899	NaN	14.8734	9.28732	14.6006	13.1846	NaN	7.34234
Q8N163	CCAR2	Cell cycle and apoptosis regulator protein 2	CCMLFVDDMAEPR	Unmodified	324;325	0		2.25829	NaN	4.83715	5.17324	1.42577	NaN	NaN	NaN	NaN	NaN	NaN	NaN	NaN	NaN	2.25829	NaN	NaN	1.17911	NaN	8.49518	NaN	NaN	NaN	NaN	1.42577	NaN	NaN	15.2151	NaN	14.6102	NaN	NaN	15.7275	NaN	14.653	NaN	NaN	10.302	NaN	13.619	NaN	NaN
Q8N163	CCAR2	Cell cycle and apoptosis regulator protein 2	VHLTPYTVDSPICDFLELQR	Unmodified	238	0		0.81505	NaN	2.37296	0.467222	10.2137	NaN	NaN	NaN	NaN	NaN	NaN	0.81505	NaN	NaN	NaN	NaN	2.70333	NaN	NaN	2.04258	NaN	10.2137	NaN	NaN	NaN	NaN	14.1537	NaN	NaN	12.4638	NaN	14.362	NaN	NaN	12.6943	NaN	14.5196	NaN	NaN	11.6798	NaN	7.42517
Q8N163	CCAR2	Cell cycle and apoptosis regulator protein 2	VVTQNICQYR	Unmodified	754	0.521341		2.15067	0.290661	1.21206	0.691806	2.84304	1.27389	NaN	NaN	NaN	NaN	NaN	2.3562	NaN	1.94514	NaN	NaN	0.722884	NaN	1.70125	NaN	NaN	3.74381	NaN	1.94226	NaN	NaN	14.1566	NaN	15.0527	NaN	NaN	14.2637	NaN	15.1685	NaN	NaN	14.6951	NaN	14.8495	NaN	NaN	8.98556
Q96A33	CCDC47	Coiled-coil domain-containing protein 47	LNQENEHIYNLWCSGR	Unmodified	209	1.41405		10.1925	5.84956	12.2757	11.543	38.8621	14.9522	37.53±1.6	NA	16.19±0.34	20.23±3.67	NaN	4.78787	9.3864	NaN	16.4034	NaN	4.86287	6.38903	NaN	25.5752	NaN	23.7334	53.6312	NaN	39.2217	NaN	12.6464	13.0555	NaN	14.8623	NaN	12.7209	13.2268	NaN	14.8421	NaN	12.4772	8.32912	NaN	13.9896	NaN	8.54013
Q96A33	CCDC47	Coiled-coil domain-containing protein 47	VCCEGMLIQLR	Unmodified	214;215	0.95328		11.06	11.0797	12.928	16.0405	39.3402	17.7686	NaN	NaN	NaN	NaN	NaN	4.42455	4.90476	NaN	23.8507	NaN	3.28746	4.0519	NaN	31.4447	NaN	18.8764	48.2879	NaN	50.8564	NaN	14.2452	13.0647	NaN	14.16	NaN	14.5631	13.3177	NaN	14.2962	NaN	14.3553	8.56285	NaN	13.3457	NaN	10.0188
Q4VC31	CCDC58	Coiled-coil domain-containing protein 58	AAPSGGVNCEEFAEFQELLK	Acetyl (Protein N-term)	10	0.047057		83.6881	3.87148	82.8365	1.84033	85.6739	14.6146	NaN	NaN	NaN	NaN	NaN	85.8667	78.6895	87.4705	82.7257	NaN	84.6731	83.5743	80.3391	82.7596	NaN	87.6363	64.5311	96.9875	93.5408	NaN	6.83428	10.9789	NaN	9.49599	NaN	8.63659	10.2319	9.37927	8.44004	NaN	7.86839	NaN	8.85854	NaN	NaN	12.793
Q9H6F5	CCDC86	Coiled-coil domain-containing protein 86	CSQDQGVLASELAQNK	Unmodified	127	0.714316		2.25646	0.395032	4.81284	NaN	9.4332	5.23802	NaN	NaN	NaN	NaN	NaN	1.97713	NaN	2.53579	NaN	NaN	NaN	NaN	4.81284	NaN	NaN	13.137	NaN	5.72936	NaN	NaN	12.97	12.4514	13.1989	12.7177	NaN	13.6976	12.5938	13.365	12.7245	NaN	12.2152	NaN	13.8881	11.6809	NaN	7.53947
Q9BW85	CCDC94	Coiled-coil domain-containing protein 94	CLAEITFK	Unmodified	83	0.785025		4.1495	2.25777	8.21757	4.46868	14.1658	10.5745	NA	7.09±3.38	NA	11.06±6.29	NaN	7.02459	4.69912	1.78141	3.09289	NaN	10.7901	4.29769	4.58912	13.1933	NaN	25.171	21.2647	4.92515	5.30219	NaN	11.4027	13.2265	12.5332	13.7876	NaN	11.7407	13.2456	12.6607	13.8	NaN	11.7601	8.97845	12.7142	12.8863	NaN	7.88917
Q96F63	CCDC97	Coiled-coil domain-containing protein 97	ADFYCAEVAR	Unmodified	136	0.431592		13.0215	NaN	8.16266	4.70665	29.5908	26.0039	NaN	NaN	NaN	NaN	NaN	NaN	NaN	13.0215	NaN	NaN	NaN	4.83456	11.4908	NaN	NaN	NaN	47.9783	11.2032	NaN	NaN	NaN	13.1272	12.634	NaN	NaN	NaN	13.1542	12.8009	NaN	NaN	NaN	8.50922	13.3667	NaN	NaN	NaN
O75909	CCNK	Cyclin-K	PCWYWDK	Unmodified	23	0.140445		9.25591	14.4582	13.6934	18.3636	20.2926	23.6124	NaN	NaN	NaN	NaN	1.53337	3.53678	1.06978	NaN	30.8837	5.04902	4.92094	3.58289	NaN	41.2208	15.1794	11.6013	0.0316608	NaN	54.358	12.8591	13.3269	12.983	NaN	13.3547	12.8413	13.6186	13.2061	NaN	13.4149	12.2717	13.2706	8.23984	NaN	12.5728	7.05918	8.76195
P78371	CCT2	T-complex protein 1 subunit beta	HGINCFINR	Unmodified	289	0.334622		1.14933	0.749038	3.5274	2.59739	5.63083	4.75848	8.35±0.58	15.55±2.76	9.73±0.43	9.57±3.92	0.619679	NaN	NaN	1.67898	NaN	5.36403	NaN	NaN	1.69077	NaN	8.99558	NaN	NaN	2.26607	NaN	13.9607	NaN	NaN	15.7748	NaN	14.0583	NaN	NaN	15.7007	NaN	13.7841	NaN	NaN	15.6666	NaN	6.83832	NaN
P78371	CCT2	T-complex protein 1 subunit beta	SLHDALCVLAQTVK	Unmodified	395	0.865811		9.53554	8.9725	7.61242	6.05047	27.8961	21.9699	1.41±0.35	5.98±3.08	1.82±0.33	21.15±11.24	5.25843	1.93209	22.3619	NaN	8.58971	7.31963	3.49273	NaN	3.37536	16.262	15.3581	13.4719	60.3416	NaN	22.413	15.3155	14.6599	12.6393	13.2362	12.8181	15.4001	14.7495	13.1959	13.2018	12.799	15.0627	14.8684	7.50375	13.1563	11.9366	11.3578	9.19537
P78371	CCT2	T-complex protein 1 subunit beta	TVYGGGCSEMLMAHAVTQLANR	Unmodified	412	0.251218		9.67465	15.5202	8.43029	13.7379	18.5405	17.9217	27.67±2.5	21.95±6.27	25.45±1.15	25.44±3.63	37.2438	1.75496	5.312	0.473697	3.58883	32.5031	1.03389	1.17201	0.280473	7.16202	45.1174	8.49931	28.4525	1.46882	9.16458	11.745	14.8969	14.7988	16.2256	15.5675	11.8971	15.1126	15.1743	16.284	15.6893	11.4664	15.2816	10.8708	16.2233	15.0283	11.3282	9.29057
P49368	CCT3	T-complex protein 1 subunit gamma	IGDEYFTFITDCK	Unmodified	366	0.684945		2.43452	1.22086	3.62783	2.03266	7.67031	5.74144	5.74±0.19	9.78±3.45	6.52±0.19	11.71±3.52	NaN	3.03729	3.23676	1.0295	NaN	5.79485	2.33396	NaN	1.51139	4.87112	14.3794	9.91939	5.27665	1.10582	NaN	15.1116	12.879	14.3212	15.5289	15.4217	15.1136	12.9346	14.6821	15.4819	15.4854	14.8202	13.5728	10.5148	15.2328	14.8652	NaN	8.08587
P49368	CCT3	T-complex protein 1 subunit gamma	IPGGIIEDSCVLR	Unmodified	213	1.21131		0.923028	0.42807	2.33731	2.10772	6.34977	5.3715	1.63±0.36	1.7±0.25	3.95±0.37	4±1.09	1.27708	0.191205	1.08935	0.923776	1.13372	5.5186	1.31153	0.434095	0.99808	3.42423	12.9926	7.09582	9.78336	0.504774	1.37232	14.4932	16.0176	16.886	17.0306	16.5903	14.5884	16.1509	17.1791	17.0023	16.613	14.3469	16.5391	13.0764	16.8104	16.0276	8.42505	7.18696
P49368	CCT3	T-complex protein 1 subunit gamma	KIGDEYFTFITDCK	Unmodified	366	1.95657		1.01377	0.324426	2.68787	2.08803	10.2767	6.27203	5.74±0.19	9.78±3.45	6.52±0.19	11.71±3.52	0.866017	1.07295	0.679578	1.43655	NaN	5.90712	1.11011	0.713719	2.29116	3.41725	14.5598	12.7014	12.8933	0.952335	NaN	13.7868	14.2417	14.191	14.0348	16.2028	13.8234	14.3945	14.5615	13.9231	16.1657	13.5345	14.9377	10.3197	13.8433	15.6162	7.15137	7.91409
P49368	CCT3	T-complex protein 1 subunit gamma	NLQDAMQVCR	Unmodified	398	0.290063		1.58474	0.470505	3.40014	3.09355	5.66694	6.6282	4.67±0.48	16.4±8.37	6±0.37	12.44±5.13	2.1235	1.37597	NaN	1.25474	NaN	7.86877	1.78987	NaN	0.955235	2.98669	14.3208	7.39682	0.531171	0.418974	NaN	14.9307	16.4971	14.1133	16.6142	16.1116	14.9016	16.6019	14.3896	16.6422	16.1419	14.6255	17.0572	9.86391	16.4521	15.5564	9.61049	10.5334
P49368	CCT3	T-complex protein 1 subunit gamma	TLIQNCGASTIR	Unmodified	455	0.286679		0.879971	NaN	2.37286	1.6507	5.39044	7.45733	16.35±0.48	11.49±1.76	21.09±1.77	5.6±1.18	NaN	NaN	NaN	0.879971	NaN	4.05051	NaN	NaN	0.750505	2.31756	10.6636	NaN	NaN	0.117313	NaN	14.4999	10.8711	12.0023	15.3057	13.7845	14.5421	10.5267	12.3365	15.2628	13.8965	14.2962	11.0208	8.49085	15.1003	13.2556	NaN	NaN
P49368	CCT3	T-complex protein 1 subunit gamma	WSSLACNIALDAVK	Unmodified	173	0.834159		5.72106	8.29756	6.62475	8.37544	20.3536	14.0633	1.29±0.15	6.43±5.21	1.58±0.3	0.16±0.11	18.1465	1.06088	2.21997	NaN	1.45691	18.8342	0.98007	1.34718	NaN	5.33752	32.4124	12.071	32.107	NaN	4.82407	14.3122	14.7732	14.0566	12.6543	14.5198	14.3046	14.9497	14.3623	12.7666	14.5573	13.8926	15.0903	10.0414	12.5834	13.7657	12.3892	8.42907
P50991	CCT4	T-complex protein 1 subunit delta	AQDIEAGDGTTSVVIIAGSLLDSCTK	Unmodified	120	0		0.418258	NaN	1.40285	0.559341	6.31469	NaN	2.44±0.3	NA	2.6±0.17	NA	NaN	NaN	NaN	NaN	0.418258	1.79836	NaN	NaN	NaN	1.00733	6.31469	NaN	NaN	NaN	NaN	12.9611	NaN	12.2725	11.0896	14.0728	13.0296	NaN	12.6802	10.799	14.0947	12.7224	NaN	8.88408	10.4271	13.5033	NaN	NaN
P50991	CCT4	T-complex protein 1 subunit delta	DIEREDIEFICK	Unmodified	337	0.396032		0.608534	0.613411	3.04284	3.20244	0.294128	NaN	4.27±0.36	5.2±3.35	3.27±0.25	5.41±2.98	NaN	NaN	NaN	1.04228	0.174788	NaN	NaN	NaN	0.778372	5.3073	NaN	NaN	NaN	0.294128	NaN	NaN	NaN	NaN	16.0227	14.9285	NaN	NaN	NaN	15.9968	14.9264	NaN	NaN	NaN	15.6527	14.3131	NaN	NaN
P50991	CCT4	T-complex protein 1 subunit delta	IGLIQFCLSAPK	Unmodified	252	0.838375		3.44582	5.56968	2.39576	2.58776	19.4952	23.8178	0.61±0.19	1.27±0.29	1.17±0.3	0.46±0.21	2.03632	0.841719	13.333	0.903885	0.114199	6.70534	1.60581	0.390447	0.538225	2.739	18.1176	18.1423	59.2455	1.21673	0.753789	15.7152	14.8586	14.3786	16.4002	16.2584	15.7925	14.9695	14.8374	16.3857	16.1832	15.4261	15.2602	8.44514	15.9959	15.5778	10.333	8.17697
P50991	CCT4	T-complex protein 1 subunit delta	KLGGTIDDCELVEGLVLTQK	Unmodified	221	0.227537		8.98289	8.86948	11.9356	15.5748	23.7043	16.0977	1.49±0.24	9.68±8.98	0.79±0.2	20.63±17.73	NaN	2.71122	NaN	NaN	15.2546	NaN	0.922557	NaN	NaN	22.9487	NaN	12.3215	NaN	NaN	35.0871	NaN	13.0877	NaN	NaN	13.3729	NaN	13.2752	NaN	NaN	13.4433	NaN	13.4177	NaN	NaN	12.6588	NaN	8.12516
P50991	CCT4	T-complex protein 1 subunit delta	LGGTIDDCELVEGLVLTQK	Unmodified	221	0.239582		4.59237	6.49399	6.18823	7.54243	11.341	9.26338	1.49±0.24	9.68±8.98	0.79±0.2	20.63±17.73	NaN	12.078	NaN	1.23167	0.467447	2.91357	14.8145	NaN	0.836577	NaN	10.2949	21.0831	NaN	2.64514	NaN	12.9672	13.1657	11.21	13.4001	12.3415	13.1585	13.2892	11.4069	13.4878	12.4721	12.7793	13.5793	6.75101	13.0969	11.8775	NaN	10.528
P50991	CCT4	T-complex protein 1 subunit delta	TGCNVLLIQK	Unmodified	295	0.946483		0.808802	0.0783459	2.18777	1.36674	10.4033	9.37679	5.25±0.16	11.25±4.97	9.78±0.29	18.45±8.36	NaN	0.753403	NaN	0.864201	NaN	4.31922	1.82095	2.37055	0.556534	1.87157	11.3956	19.2445	NaN	0.56982	NaN	13.8758	14.4688	13.7442	15.6027	12.8543	13.9718	14.643	14.0218	15.6428	13.0549	13.7751	14.9305	9.92647	15.4688	12.6091	NaN	7.62578
P50991	CCT4	T-complex protein 1 subunit delta	TLSGMESYCVR	Unmodified	450	0.624435		3.25384	3.69861	2.76199	1.51639	8.45251	5.23898	17.38±0.27	8.91±3.99	8.82±0.43	13.46±4.8	NaN	NaN	NaN	5.86915	0.638526	NaN	NaN	1.0642	3.98177	3.24002	NaN	11.2956	NaN	11.6553	2.40663	NaN	11.4065	16.3097	16.0845	16.3189	NaN	11.5901	16.5361	16.1309	16.3474	NaN	12.1131	11.6382	15.8187	15.6801	NaN	NaN
P48643	CCT5	T-complex protein 1 subunit epsilon	CPTLEQYAMR	Unmodified	440	0.228838		9.75716	10.7518	10.3784	10.3531	16.3245	11.6289	8.74±0.67	15.53±4.96	6.99±0.46	12.19±3.23	27.746	10.1443	0.887086	2.28386	7.72458	26.2009	7.41494	1.55263	1.89708	14.8263	34.7958	11.6508	15.4454	3.0213	16.7091	13.5894	14.5257	14.8881	16.0121	15.2379	13.586	14.6409	15.17	15.97	15.2766	13.3515	14.9241	11.4627	15.8999	14.6745	12.4957	11.5996
P48643	CCT5	T-complex protein 1 subunit epsilon	EMNPALGIDCLHK	Unmodified	493	0.603853		0.716979	0.414093	0.989819	0.886658	7.86279	11.2998	4.78±0.3	2.03±0.81	4.98±0.3	3.49±0.99	NaN	0.554278	1.08356	1.02295	0.207127	NaN	0.217469	0.747805	0.725988	2.26802	NaN	2.76808	20.8129	0.00735319	NaN	NaN	15.1564	16.9081	16.4346	15.2256	NaN	15.3271	17.1845	16.4505	15.2157	NaN	15.1875	12.6784	16.3623	14.5674	NaN	7.86728
P48643	CCT5	T-complex protein 1 subunit epsilon	ETGANLAICQWGFDDEANHLLLQNNLPAVR	Unmodified	302	0.0920323		4.89048	NaN	6.81911	4.31036	7.7064	3.32841	1.15±0.4	14.24±13.42	1.28±0.12	NA	NaN	NaN	NaN	NaN	4.89048	3.77122	NaN	NaN	NaN	9.86699	10.8512	4.2206	NaN	NaN	8.04745	13.4451	11.698	NaN	NaN	14.0758	13.4066	11.8118	NaN	NaN	14.1676	13.2163	12.2543	NaN	NaN	13.5375	NaN	NaN
P48643	CCT5	T-complex protein 1 subunit epsilon	IAILTCPFEPPKPK	Unmodified	253	1.30007		3.25508	2.17722	3.98338	3.94652	13.1419	9.00887	25.92±0.57	0.84±0.23	4.84±0.08	0.37±0.19	NaN	1.41834	4.9372	1.33167	5.3331	4.70334	2.75147	0.72377	1.25795	10.4804	12.3936	15.5198	25.75	0.633078	11.413	14.2696	14.3376	15.7625	16.5305	16.1607	14.3959	14.4624	16.0711	16.5087	16.1994	14.1368	14.8466	12.0833	16.4613	15.5379	NaN	8.41836
P48643	CCT5	T-complex protein 1 subunit epsilon	SLHDALCVIR	Unmodified	407	1.02076		1.90755	0.576535	4.55384	4.03923	10.7052	7.90948	NaN	NaN	NaN	NaN	2.06489	1.4069	NaN	1.50351	2.6549	5.20162	1.39108	NaN	1.6065	10.0161	14.6864	19.3778	NaN	1.5011	7.25561	14.1921	15.0658	NaN	16.1956	15.1577	14.2509	15.2474	NaN	16.1891	15.2011	14.0444	15.4797	NaN	15.8509	14.5025	8.83048	9.13468
P48643	CCT5	T-complex protein 1 subunit epsilon	VVYGGGAAEISCALAVSQEADK	Unmodified	429	0.52947		2.51716	1.7156	4.61337	2.2418	8.0572	6.23282	0.52±0.27	14.3±7.07	2.02±0.17	15.4±8	1.99323	4.43365	NaN	1.12462	NaN	7.16894	3.69259	NaN	2.97857	NaN	15.1037	5.80231	NaN	3.26563	NaN	14.9693	13.2617	NaN	14.0536	NaN	15.0523	13.4538	NaN	13.872	NaN	14.6592	13.8322	NaN	13.7742	NaN	9.55559	9.03843
Q99832	CCT7	T-complex protein 1 subunit eta	CQVFEETQIGGER	Unmodified	345	0.195909		16.2822	22.4372	16.2675	19.7366	26.8946	17.6266	NaN	NaN	NaN	NaN	56.2583	7.89295	3.64977	5.06824	8.54178	50.1895	7.31487	1.9726	5.18753	16.6731	51.1359	10.2325	37.4483	10.6959	24.9606	10.4598	14.3526	14.0171	15.2934	15.5308	10.4836	14.3754	14.2859	15.2999	15.5241	10.4302	15.066	9.47444	14.8536	14.8228	11.3335	11.0229
Q99832	CCT7	T-complex protein 1 subunit eta	EGTDSSQGIPQLVSNISACQVIAEAVR	Unmodified	29	0.083077		1.47481	1.2817	0.977708	0.967524	1.60036	1.96456	4.3±0.22	10.32±5.94	7.29±0.22	0.22±0.08	NaN	2.79529	NaN	0.235782	1.39336	NaN	2.04891	0.192915	0.126014	1.54299	NaN	3.835	NaN	0.144945	0.821131	NaN	15.0421	14.738	16.3624	15.409	NaN	15.1003	15.0567	16.3842	15.5872	NaN	15.8295	10.4223	15.9663	14.8357	NaN	10.125
Q99832	CCT7	T-complex protein 1 subunit eta	INALTAASEAACLIVSVDETIK	Unmodified	511	0.315966		7.79315	8.2302	6.35515	7.32633	20.9695	29.4023	1.66±0.36	NA	1.15±0.15	NA	NaN	17.9009	11.0781	0.56319	1.63042	1.43966	16.8006	6.08672	NaN	1.09362	4.08274	12.8733	64.5311	NaN	2.39086	13.3558	13.593	11.4828	14.384	14.7663	13.4755	13.5879	11.8336	14.3596	14.9727	13.2125	14.3245	NaN	14.0344	14.1668	NaN	11.6393
Q99832	CCT7	T-complex protein 1 subunit eta	LPIGDVATQYFADRDMFCAGR	Unmodified	310	0.740435		5.112	4.24768	6.97781	9.5445	20.3127	12.6602	NA	17.57±5.04	0.77±0.47	13.9±4.1	NaN	0.815266	5.21189	NaN	9.30886	NaN	2.05811	0.896876	NaN	17.9784	NaN	9.71305	34.3312	NaN	16.8937	NaN	13.7241	12.9956	NaN	13.2127	NaN	13.7656	13.5798	NaN	13.0492	NaN	14.4429	8.50331	NaN	12.3264	NaN	6.99594
Q99832	CCT7	T-complex protein 1 subunit eta	QLCDNAGFDATNILNK	Unmodified	450	0.949999		4.06851	2.64631	4.57576	2.27257	21.7979	16.5092	2.55±0.16	2.82±0.74	1.92±0.18	12.33±4.69	1.30777	6.58321	4.31454	NaN	NaN	6.12468	5.63576	1.96684	NaN	NaN	9.75001	15.0278	40.616	NaN	NaN	14.0238	13.5258	13.4861	13.7138	NaN	14.0858	13.6155	13.6977	13.6464	NaN	13.9014	14.3717	8.62808	13.3271	NaN	7.9905	9.9107
Q99832	CCT7	T-complex protein 1 subunit eta	RTMMACGGSIQTSVNALSADVLGR	Unmodified	326	0.0775244		12.4861	8.32448	18.6901	20.2259	22.48	20.0761	NaN	NaN	NaN	NaN	NaN	6.5998	NaN	NaN	18.3724	NaN	4.38824	NaN	NaN	32.992	NaN	16.5852	NaN	6.0113	44.8436	NaN	13.4558	NaN	12.7321	14.9029	NaN	13.6641	NaN	12.6544	14.9718	NaN	13.8924	NaN	12.5352	14.0869	NaN	9.84471
Q99832	CCT7	T-complex protein 1 subunit eta	TCTFILR	Unmodified	370	0.0760282		9.20211	13.374	7.16374	11.5639	13.358	16.4179	24.29±1	10.47±2.08	9.57±0.69	5.98±2.12	24.6444	1.61272	NaN	1.34924	NaN	24.4699	0.805502	NaN	0.878406	2.50118	31.9592	7.22677	NaN	0.888177	NaN	13.4043	14.0463	14.2753	15.9106	14.8957	13.5732	14.0143	14.5415	15.9035	14.936	13.399	14.8309	9.7939	15.6466	14.3019	12.066	8.31565
Q99832	CCT7	T-complex protein 1 subunit eta	TMMACGGSIQTSVNALSADVLGR	Unmodified	326	1.26158		1.52893	0.364475	5.52347	3.61484	11.9788	6.1535	NaN	NaN	NaN	NaN	1.49951	NaN	NaN	1.90722	1.18005	7.00003	NaN	NaN	1.40408	8.16629	17.5057	13.0826	NaN	NaN	5.34809	13.0439	10.5945	NaN	12.6105	12.2236	13.0251	10.8546	NaN	12.7921	12.1782	12.2907	11.2322	NaN	12.1573	11.3123	7.21121	NaN
Q99832	CCT7	T-complex protein 1 subunit eta	YNFFTGCPK	Unmodified	364	1.75143		3.40217	3.16415	5.53821	5.31411	14.4036	6.17646	3.28±0.26	8.66±4.49	1.89±0.09	14.64±7.94	NaN	3.25336	0.0822561	2.58942	7.68364	9.54064	2.25832	1.0685	1.97201	12.8516	18.4981	12.4497	19.4126	4.45062	17.2071	13.0818	15.8349	17.1234	17.4035	15.9466	13.0733	15.8828	17.3663	17.3534	15.9488	12.7146	16.6081	12.6624	16.98	15.3975	NaN	11.1447
P50990	CCT8	T-complex protein 1 subunit theta	AHEILPNLVCCSAK	Unmodified	148;149	1.25976		6.2356	6.07335	9.37702	8.81354	24.4738	12.8646	NaN	NaN	NaN	NaN	1.30581	4.69835	NaN	3.85308	15.0851	8.73054	3.10916	NaN	3.63018	22.0382	22.3099	32.1993	NaN	7.25941	36.1267	13.5221	14.3686	NaN	14.5082	14.108	13.708	14.3947	NaN	14.4644	14.2083	13.1942	14.5778	NaN	14.3138	13.5151	7.48655	10.2336
P50990	CCT8	T-complex protein 1 subunit theta	IAVYSCPFDGMITETK	Unmodified	244	0.859013		0.448203	0.54797	1.91893	1.56222	3.95455	3.96931	1.2±0.15	9.32±5.56	3.23±0.13	9.46±5.31	0.0438674	0.350019	0.181429	1.40769	0.258011	3.26126	0.323679	NaN	0.832356	3.25842	9.33131	6.94458	2.19113	0.292274	1.01346	15.0329	15.1577	15.0494	15.8819	15.5839	15.1388	15.392	15.3406	15.8818	15.6682	14.757	15.6446	10.4143	15.6036	15.0319	4.08066	7.20193
P50990	CCT8	T-complex protein 1 subunit theta	IAVYSCPFDGMITETK	Oxidation (M)	244	0.927188		4.84753	2.57345	8.4276	4.65521	17.7318	12.8838	1.2±0.15	9.32±5.56	3.23±0.13	9.46±5.31	NaN	2.70221	8.58821	4.03972	4.05998	NaN	10.5678	5.42554	3.80636	13.9107	NaN	13.6769	36.3684	6.70596	14.1758	NaN	12.0124	12.246	13.5523	11.5454	NaN	11.3572	12.608	13.2936	12.1947	NaN	14.0308	9.59107	13.0192	11.6712	NaN	7.04494
P50990	CCT8	T-complex protein 1 subunit theta	LIAQACVSIFPDSGHFNVDNIR	Unmodified	187	0.691139		10.7103	14.4353	8.7127	2.46979	24.7093	20.2697	2.68±0.27	1.1±0.71	5.73±0.88	11.85±4.89	4.15937	4.08636	36.529	4.08186	4.69503	9.07825	6.65981	11.5608	5.75893	10.5057	17.822	17.1255	60.6987	16.373	11.5272	13.807	13.9209	12.0325	11.6373	12.1845	13.791	14.1145	12.9255	11.5984	12.1346	13.4905	14.3826	7.68874	11.0672	11.796	9.49171	9.57389
P50990	CCT8	T-complex protein 1 subunit theta	QITSYGETCPGLEQYAIK	Unmodified	430	0.592816		1.34226	NaN	1.97181	1.48343	5.47783	4.33136	3.81±0.14	18.47±11.48	1.68±0.26	18.7±6.91	NaN	NaN	NaN	1.34226	NaN	3.68426	NaN	NaN	1.08074	1.15044	10.3512	4.01519	NaN	2.06714	NaN	13.6952	13.5364	14.0442	14.9837	13.9479	13.7928	13.6776	14.3086	15.0065	14.0183	13.4311	14.229	9.52963	14.7936	13.3404	NaN	NaN
O15446	CD3EAP	DNA-directed RNA polymerase I subunit RPA34	VLSSCPQAGEATLLAPSTEAGGGLTCASAPQGTLR	Unmodified	86;107	0.497166		2.6722	3.18449	1.30221	0.275629	12.5043	16.4346	NaN	NaN	NaN	NaN	NaN	1.24922	0.447306	6.32007	NaN	NaN	1.0054	1.55011	1.35111	NaN	NaN	24.1253	NaN	0.883266	NaN	NaN	14.5862	14.1404	14.4804	NaN	NaN	15.1446	14.3446	14.6102	NaN	NaN	13.5441	7.34917	15.1168	NaN	NaN	8.48099
P13987	CD59	CD59 glycoprotein	LRENELTYYCCK	Unmodified	88;89	1.807		82.0765	3.46685	78.518	1.44294	89.4098	4.08887	NaN	NaN	NaN	NaN	82.636	85.2296	NaN	NaN	78.364	79.299	79.402	NaN	NaN	76.8529	89.3243	85.3644	NaN	NaN	93.5408	9.33168	10.2664	NaN	NaN	10.7256	9.55792	12.7445	NaN	NaN	10.8417	6.7703	11.3006	NaN	NaN	NaN	13.5873	15.667
P60033	CD81	CD81 antigen	TFHETLDCCGSSTLTALTTSVLK	Unmodified	156;157	0.264678		70.0696	13.8689	67.2551	4.0139	77.266	2.0611	NaN	NaN	NaN	NaN	NaN	79.8764	NaN	NaN	60.2628	NaN	70.0933	NaN	NaN	64.4168	NaN	75.8085	NaN	NaN	78.7234	NaN	9.75942	NaN	NaN	11.8105	NaN	11.3215	NaN	NaN	11.4663	NaN	10.8738	NaN	NaN	10.092	NaN	13.1973
O75794	CDC123	Cell division cycle protein 123 homolog	CTNSEVTVQPSPYLSYR	Unmodified	289	0.284992		2.66175	3.12973	3.71941	1.70377	7.21459	8.35948	NA	12.9±3.64	NA	11.41±4.43	NaN	NaN	6.26374	0.606869	1.11463	NaN	2.95615	5.45898	1.71085	4.75166	NaN	16.8594	2.05326	NaN	2.73116	NaN	12.5931	14.2742	14.2506	14.6889	NaN	12.9081	14.5409	14.2544	14.7156	NaN	12.9011	10.5505	14.3154	14.1012	NaN	NaN
Q13042	CDC16	Cell division cycle protein 16 homolog	CYDFDVHTMK	Unmodified	544	0.465879		0.783366	0.74135	2.19874	1.60275	1.83365	NaN	NA	NA	NA	NA	NaN	NaN	0.259152	1.30758	NaN	NaN	NaN	0.948085	1.64268	4.00547	NaN	NaN	NaN	1.83365	NaN	NaN	NaN	13.4638	13.486	13.5041	NaN	NaN	13.5338	13.582	13.5664	NaN	NaN	7.85275	13.5704	12.6383	NaN	NaN
Q12834	CDC20	Cell division cycle protein 20 homolog	AVAWCPWQSNVLATGGGTSDR	Unmodified	364	0.582199		10.6783	11.5714	11.6131	9.31978	32.9558	25.8681	NA	18.45±7.28	NaN	NaN	NaN	NaN	6.71398	23.7108	1.61004	NaN	NaN	1.71788	20.2243	12.897	NaN	14.637	49.6705	60.1324	7.38346	NaN	11.1388	12.2782	12.6596	12.0398	NaN	11.5347	12.7627	12.9335	12.0976	NaN	11.8731	6.93086	12.323	11.2548	NaN	NaN
P49427	CDC34	Ubiquitin-conjugating enzyme E2 R1	VPTTLAEYCVK	Unmodified	191	0.36198		1.88363	0.518211	1.07553	1.09254	22.5424	28.2037	NA	3.05±0.92	NA	NA	NaN	1.5172	NaN	2.25007	NaN	NaN	0.302984	NaN	1.84807	NaN	NaN	42.4854	NaN	2.59938	NaN	NaN	14.3613	NaN	14.1396	NaN	NaN	14.6076	NaN	14.3149	NaN	NaN	13.3095	NaN	14.7792	NaN	NaN	8.54094
Q16543	CDC37	Hsp90 co-chaperone Cdc37	CIDSGLWVPNSK	Unmodified	336	1.14903		1.06013	0.983388	2.27429	3.41744	7.43465	5.05257	NaN	NaN	NaN	NaN	NaN	1.04425	0.323022	0.418258	2.45497	NaN	0.393872	0.852473	0.459387	7.39145	NaN	9.41933	11.8258	0.182347	8.3111	NaN	14.7976	15.8864	14.8162	15.2714	NaN	15.2197	16.0083	14.9773	15.3423	NaN	14.7088	12.381	15.4682	14.6316	NaN	8.43037
P60953	CDC42	Cell division control protein 42 homolog	TCLLISYTTNK	Unmodified	18	0.936761		10.2208	10.5239	8.99974	10.3206	28.569	20.6341	2.69±0.47	20.03±11.57	1.55±0.48	12.29±6.39	23.217	4.82659	19.8664	2.86787	0.325925	27.1472	3.48706	5.18626	2.05086	7.12727	33.8952	18.0243	54.8861	7.47048	NaN	13.7382	13.8778	12.9496	15.377	13.1177	13.7043	13.9851	13.3811	15.35	13.0293	13.3965	14.1076	8.79142	15.2385	12.682	12.2811	9.78383
P60953	CDC42	Cell division control protein 42 homolog	YVECSALTQK	Unmodified	157	0		1.11017	NaN	1.13363	0.17001	0.45123	NaN	9.02±0.77	5.64±1.4	4.73±0.45	9.41±3.57	NaN	NaN	NaN	1.11017	NaN	NaN	NaN	1.00673	1.32679	1.06737	NaN	NaN	NaN	0.45123	NaN	NaN	NaN	15.5047	15.7059	15.5796	NaN	NaN	15.6734	15.6748	15.6867	NaN	NaN	12.2056	15.6946	15.1246	NaN	NaN
Q99459	CDC5L	Cell division cycle 5-like protein	TAAQCLEHYEFLLDK	Unmodified	96	0.516151		6.36491	3.78928	1.49615	NaN	24.5029	18.3611	NA	12.23±5.97	NA	NA	NaN	3.68548	9.04434	NaN	NaN	NaN	NaN	1.49615	NaN	NaN	NaN	11.5196	37.4862	NaN	NaN	NaN	11.7656	12.9535	NaN	NaN	NaN	12.4046	13.3464	NaN	NaN	NaN	11.9539	9.09307	NaN	NaN	NaN	7.26266
Q96FF9	CDCA5	Sororin	SCFGFEGLLGAEDLSGVSPVVCSK	Unmodified	165;185	0		0.194999	NaN	1.39109	NaN	29.7796	15.8013	NaN	NaN	NaN	NaN	NaN	NaN	0.194999	NaN	NaN	NaN	1.39109	NaN	NaN	NaN	NaN	40.9528	18.6064	NaN	NaN	NaN	12.8837	13.6782	NaN	NaN	NaN	13.4517	13.9901	NaN	NaN	NaN	11.8499	7.44584	NaN	NaN	NaN	NaN
Q96GN5	CDCA7L	Cell division cycle-associated 7-like protein	GQFCGPCLR	Unmodified	380;383	0.370386		2.87332	1.47517	3.72388	2.55721	38.6211	46.527	NaN	NaN	NaN	NaN	NaN	1.83021	NaN	3.91642	NaN	NaN	1.91566	NaN	5.5321	NaN	NaN	71.5206	NaN	5.72152	NaN	NaN	14.9894	NaN	15.0851	NaN	NaN	15.3292	NaN	15.1124	NaN	NaN	11.7506	NaN	15.2867	NaN	NaN	9.44495
P12830	CDH1	Cadherin-1	DQVTTLEVSVCDCEGAAGVCR	Unmodified	686;688;695	0.0898919		82.2911	7.00914	80.7873	5.5019	75.6577	15.7354	NaN	NaN	NaN	NaN	NaN	87.2473	77.3349	NaN	NaN	NaN	76.8969	84.6777	NaN	NaN	NaN	86.7843	64.5311	NaN	NaN	NaN	NaN	12.4824	NaN	NaN	NaN	11.4873	10.8954	NaN	NaN	NaN	9.43513	NaN	NaN	NaN	NaN	14.0666
P12830	CDH1	Cadherin-1	TIFFCER	Unmodified	603	0.285491		64.8328	7.90159	59.3007	2.86741	71.6572	14.421	NaN	NaN	NaN	NaN	NaN	59.2455	NaN	70.4201	NaN	NaN	57.2732	NaN	61.3283	NaN	NaN	61.46	NaN	81.8544	NaN	NaN	11.2002	NaN	12.3405	NaN	NaN	11.6701	NaN	13.2094	NaN	NaN	11.5395	NaN	13.2449	NaN	NaN	12.2814
P12830	CDH1	Cadherin-1	VNFEDCTGR	Unmodified	60	0.706253		45.3791	0.832406	39.3829	12.9257	59.3685	6.87223	NaN	NaN	NaN	NaN	NaN	NaN	45.9677	44.7905	NaN	NaN	NaN	48.5228	30.243	NaN	NaN	NaN	64.2279	54.5091	NaN	NaN	NaN	12.4105	14.1755	NaN	NaN	NaN	12.7249	14.3853	NaN	NaN	NaN	6.65148	14.1969	NaN	NaN	NaN
Q9UQ88	CDK11A	Cyclin-dependent kinase 11A	SVEEFQCLNR	Unmodified	428	0.0588298		22.3172	29.003	27.3369	36.2996	43.7519	56.2182	NaN	NaN	NaN	NaN	NaN	NaN	NaN	1.80901	42.8255	NaN	NaN	NaN	1.66918	53.0045	NaN	NaN	NaN	3.99966	83.5042	NaN	NaN	NaN	14.5156	10.6667	NaN	NaN	NaN	14.5793	10.7708	NaN	NaN	NaN	14.5474	8.71925	NaN	NaN
Q9NYV4	CDK12	Cyclin-dependent kinase 12	CSNILLNNSGQIK	Unmodified	862	0		48.8364	NaN	32.0284	NaN	19.747	9.35743	NaN	NaN	NaN	NaN	NaN	NaN	NaN	48.8364	NaN	NaN	NaN	NaN	32.0284	NaN	NaN	26.3637	NaN	13.1303	NaN	NaN	11.2062	NaN	11.8322	NaN	NaN	11.4921	NaN	12.0589	NaN	NaN	11.4172	NaN	12.1243	NaN	NaN	NaN
P24941	CDK2	Cyclin-dependent kinase 2	APEILLGCK	Unmodified	177	0.257385		6.70724	8.30126	4.29215	5.07662	12.9247	8.31026	NA	NA	NA	3.07±1.23	NaN	0.837364	NaN	12.5771	NaN	NaN	0.702443	NaN	7.88187	NaN	NaN	7.04841	NaN	18.8009	NaN	NaN	14.3697	NaN	13.8255	NaN	NaN	14.7597	NaN	13.8114	NaN	NaN	14.2038	NaN	13.6676	NaN	NaN	7.68054
Q9BXF3	CECR2	Cat eye syndrome critical region protein 2	NPWPSDSSYPGPAAQGCVR	Unmodified	1059	0.477035		12.2721	9.10838	16.2967	18.7145	38.4486	30.2471	NaN	NaN	NaN	NaN	NaN	NaN	7.50173	6.53965	22.7749	NaN	NaN	5.97486	5.01592	37.8992	NaN	NaN	63.1686	4.72086	47.4565	NaN	NaN	13.5285	12.3955	12.8964	NaN	NaN	13.7889	12.502	12.7776	NaN	NaN	5.09474	13.0075	11.5758	NaN	NaN
Q92879	CELF1	CUGBP Elav-like family member 1	AMHQAQTMEGCSSPMVVK	Unmodified	177	0.658209		2.89697	2.33757	4.22777	5.78703	10.2291	7.91523	12.07±0.6	5.04±2.3	4.11±0.32	10.61±4.8	NaN	2.8712	0.315661	2.4214	5.97962	NaN	1.4611	0.910487	1.64378	12.8957	NaN	17.9554	5.68864	1.47501	15.7975	NaN	14.1733	14.4115	13.4871	13.5906	NaN	14.4682	14.7775	13.4945	13.6306	NaN	14.1912	9.10544	13.3571	12.7806	NaN	9.29618
Q92879	CELF1	CUGBP Elav-like family member 1	GCAFVTFTTR	Unmodified	150	1.37668		4.50842	2.53459	4.11104	2.62439	22.5087	18.1872	33.51±1.42	NA	12.84±0.37	38.56±6.18	4.95088	2.2724	7.90204	2.90834	NaN	8.49114	2.933	1.9764	2.61549	4.53917	22.2197	19.8486	46.1285	1.83808	NaN	13.7909	13.7667	14.0083	14.7811	15.4679	13.7785	14.0498	14.2	14.8321	15.5407	13.4091	13.8683	9.22673	14.654	14.7648	9.74079	8.54199
Q92879	CELF1	CUGBP Elav-like family member 1	VMFSSFGQIEECR	Unmodified	137	1.91139		4.02833	2.9419	7.20042	7.6649	19.0168	5.7331	NA	22.42±3.58	9.36±0.64	NA	1.98746	2.5292	3.22093	NaN	8.37573	7.0026	3.39703	0.433416	NaN	17.9686	13.4106	19.6545	16.2845	NaN	26.7177	14.2874	13.0156	14.166	NaN	14.0292	14.3475	13.4159	14.5049	NaN	14.0882	14.0052	13.2514	10.2969	NaN	13.1903	8.86932	7.94971
O95319	CELF2	CUGBP Elav-like family member 2	GCCFVTFYTR	Unmodified	61;62	1.07022		2.93691	4.30814	1.73375	1.35148	21.4764	18.9664	NaN	NaN	NaN	NaN	0.0381548	0.88515	7.88742	NaN	NaN	3.32147	0.612956	0.607687	NaN	2.39287	8.78962	12.3598	43.2796	NaN	NaN	13.7394	14.2805	13.9994	NaN	13.9621	13.8567	14.4255	14.4549	NaN	14.15	13.5616	14.3489	9.28506	NaN	13.4346	2.58568	7.67214
O95319	CELF2	CUGBP Elav-like family member 2	GCCFVTFYTRK	Unmodified	61;62	3.16718	1mM_100uM, 1mM_CTRL	5.47136	4.94618	3.39458	2.68884	22.4653	3.81575	NaN	NaN	NaN	NaN	11.1543	2.13699	3.12281	NaN	NaN	7.33485	2.64471	1.29329	NaN	2.30547	19.6917	20.8872	26.817	NaN	NaN	12.2372	13.2095	13.9791	NaN	15.108	12.5019	13.2667	14.2332	NaN	15.1923	11.9804	13.3157	8.89476	NaN	14.3687	9.47249	7.89385
Q7Z7K6	CENPV	Centromere protein V	SNPGGFGIAPHCLDEGTVR	Unmodified	240	0		1.6277	NaN	1.92808	NaN	24.2268	30.739	NaN	NaN	NaN	NaN	NaN	NaN	NaN	1.6277	NaN	NaN	NaN	NaN	1.92808	NaN	NaN	45.9626	NaN	2.49101	NaN	NaN	12.9505	NaN	14.7635	NaN	NaN	13.0598	NaN	14.8774	NaN	NaN	11.6122	NaN	14.428	NaN	NaN	NaN
P23528	CFL1	Cofilin-1	AVLFCLSEDK	Unmodified	39	0.69669		4.1298	2.7928	5.71488	4.22317	10.9652	8.87506	4.22±0.29	9.11±2.34	4.21±0.2	4.68±2.17	5.53565	3.05359	8.22701	1.0565	2.77623	12.5352	3.91859	5.69237	1.08235	5.34591	19.5155	12.5202	19.2502	0.820978	2.71932	16.0638	16.3579	16.7285	16.6742	17.3727	15.862	16.704	17.0334	16.7466	17.5135	15.7465	16.4262	13.4875	17.2193	16.9662	12.1851	11.5727
P23528	CFL1	Cofilin-1	AVLFCLSEDKK	Unmodified	39	0.727419		3.58176	2.71332	5.10605	4.30294	10.6697	9.06579	4.22±0.29	9.11±2.34	4.21±0.2	4.68±2.17	4.34829	2.21307	7.70691	3.19231	0.448227	12.2431	2.13609	6.09446	2.39461	2.66196	20.2037	10.1989	19.4033	2.99558	0.547126	16.0252	17.0156	16.8697	17.0169	17.2288	15.8662	17.4248	17.1445	17.0869	17.3327	15.6735	17.0746	13.616	17.4832	16.7884	11.7773	11.7517
P23528	CFL1	Cofilin-1	HELQANCYEEVK	Unmodified	139	0.523365		2.11807	0.366607	3.1169	4.21217	9.52401	10.5551	1.11±0.28	6.36±4.61	0.81±0.07	8.38±4.9	2.52979	1.99747	NaN	1.82696	NaN	10.6454	1.18328	1.37732	0.972726	1.40572	22.884	12.9889	NaN	2.16014	0.0629769	16.0562	14.2819	16.181	16.7169	15.9223	15.9612	14.708	16.3539	16.8269	15.9487	15.6743	14.0205	12.2542	17.3031	15.3927	10.9955	8.86648
Q96JM3	CHAMP1	Chromosome alignment-maintaining phosphoprotein 1	CNFESNFPR	Unmodified	770	0.440952		3.04107	1.56492	5.717	4.0246	16.5474	19.0348	NaN	NaN	NaN	NaN	NaN	4.7575	NaN	2.67211	1.69359	NaN	2.76505	NaN	4.08461	10.3013	NaN	38.4753	NaN	4.27893	6.88812	NaN	12.8881	NaN	13.7464	14.1704	NaN	13.2985	NaN	13.7545	14.1652	NaN	12.4139	NaN	13.8072	12.9135	NaN	8.77212
Q9Y6H1	CHCHD2	Coiled-coil-helix-coiled-coil-helix domain-containing protein 2	LCEGFNEVLK	Unmodified	134	1.85577		59.294	9.42133	55.6896	7.8569	80.735	12.5709	NaN	NaN	NaN	NaN	NaN	65.7554	45.4688	61.2035	64.7485	NaN	60.6902	45.7476	53.2038	63.1168	NaN	85.4067	63.7191	80.3297	93.4846	NaN	11.7738	13.6912	12.9008	11.5308	NaN	12.4433	13.7552	13.4392	11.5186	NaN	9.6206	6.34206	13.2784	2.26966	NaN	13.3871
Q9NX63	CHCHD3	MICOS complex subunit MIC19	CSALATQYMHCVNHAK	Unmodified	204;214	1.32949		82.5845	3.69274	80.0478	2.39253	92.0409	2.12124	NaN	NaN	NaN	NaN	NaN	85.1957	NaN	NaN	79.9733	NaN	78.356	NaN	NaN	81.7395	NaN	90.5409	NaN	NaN	93.5408	NaN	6.73118	NaN	NaN	9.80059	NaN	9.33994	NaN	NaN	8.77647	NaN	NaN	NaN	NaN	NaN	NaN	12.1072
Q8N4Q1	CHCHD4	Mitochondrial intermembrane space import and assembly protein 40	GSDCVDQFR	Unmodified	87	0.499101		48.9253	16.5355	50.9694	15.3785	74.9211	14.6937	NaN	NaN	NaN	NaN	NaN	NaN	37.233	NaN	60.6177	NaN	NaN	40.0952	NaN	61.8436	NaN	NaN	64.5311	NaN	85.3111	NaN	NaN	11.7752	NaN	11.1253	NaN	NaN	11.7568	NaN	10.7333	NaN	NaN	NaN	NaN	8.56194	NaN	NaN
O14646	CHD1	Chromodomain-helicase-DNA-binding protein 1	SAAGYPDYYCK	Unmodified	411	0.328643		4.97254	1.78306	6.09956	3.44026	16.8214	15.6757	NaN	NaN	NaN	NaN	NaN	6.23336	NaN	3.71172	NaN	NaN	8.53219	NaN	3.66693	NaN	NaN	27.9058	NaN	5.73699	NaN	NaN	12.9083	NaN	14.5873	NaN	NaN	13.1119	NaN	14.572	NaN	NaN	12.9248	NaN	14.0308	NaN	NaN	9.20821
Q14839	CHD4	Chromodomain-helicase-DNA-binding protein 4	AYHMVCLDPDMEK	Unmodified	396	0.221247		4.46545	3.45768	13.0734	6.43493	12.9061	13.648	NaN	NaN	NaN	NaN	2.0205	NaN	NaN	NaN	6.9104	8.52317	NaN	NaN	NaN	17.6235	22.5566	NaN	NaN	NaN	3.25551	13.4837	NaN	NaN	NaN	13.8257	13.5392	NaN	NaN	NaN	13.6012	13.0714	NaN	NaN	NaN	12.5293	8.09001	NaN
Q14839	CHD4	Chromodomain-helicase-DNA-binding protein 4	CCNHPYLFPVAAMEAPK	Unmodified	1018;1019	0.308903		21.5637	22.9268	15.613	19.8221	41.119	24.5144	NaN	NaN	NaN	NaN	37.7755	NaN	5.35201	NaN	NaN	29.6294	NaN	1.5967	NaN	NaN	43.192	15.634	64.5311	NaN	NaN	12.5651	13.1556	14.2845	NaN	NaN	12.9578	13.5011	14.6288	NaN	NaN	12.2817	13.2958	NaN	NaN	NaN	12.1843	NaN
Q14839	CHD4	Chromodomain-helicase-DNA-binding protein 4	FNAPGAQQFCFLLSTR	Unmodified	1121	0.305042		6.60056	6.90332	4.44904	3.52206	17.1567	23.2054	NaN	NaN	NaN	NaN	NaN	2.23842	15.6157	8.26411	0.283992	3.09608	NaN	NaN	1.80406	8.44696	5.54742	11.547	58.0809	9.30195	1.30611	12.4993	13.4294	12.1918	12.4063	13.7642	12.6927	13.6941	12.1644	12.6055	13.5392	12.5393	13.39	6.05118	11.791	12.4664	NaN	8.18234
O96017	CHEK2	Serine/threonine-protein kinase Chk2	SCEYCFDEPLLK	Unmodified	121;124	0		0.544386	NaN	4.32212	4.59802	NaN	NaN	NaN	NaN	NaN	NaN	NaN	NaN	NaN	NaN	0.544386	NaN	NaN	1.07083	NaN	7.57341	NaN	NaN	NaN	NaN	NaN	NaN	NaN	14.0984	NaN	13.324	NaN	NaN	14.3635	NaN	13.3216	NaN	NaN	9.20677	NaN	12.4293	NaN	NaN
O96017	CHEK2	Serine/threonine-protein kinase Chk2	TLCGTPTYLAPEVLVSVGTAGYNR	Unmodified	385	0.337842		18.6623	16.6121	30.4872	25.7943	42.7559	16.5027	NaN	NaN	NaN	NaN	6.91577	NaN	NaN	NaN	30.4088	12.2478	NaN	NaN	NaN	48.7265	32.5592	NaN	NaN	33.913	61.7956	10.3059	NaN	NaN	10.3154	10.7576	9.92751	NaN	NaN	9.35751	10.7779	9.53702	NaN	NaN	9.40501	9.8302	6.77307	NaN
Q8IWX8	CHERP	Calcium homeostasis endoplasmic reticulum protein	LALEQQQLICK	Unmodified	69	1.25315		4.48085	4.23002	6.85982	8.77655	26.4591	18.349	1.1±0.19	7.77±7.47	2.45±0.45	7.45±4.33	NaN	3.4422	2.40319	1.37917	10.6988	NaN	2.19082	4.97963	0.534872	19.734	NaN	26.2475	45.9781	1.92868	31.682	NaN	13.9546	14.0407	14.6259	14.4165	NaN	14.4691	14.1901	14.6842	14.4266	NaN	13.7137	9.42373	15.1464	13.5037	NaN	9.34893
Q9UHD1	CHORDC1	Cysteine and histidine-rich domain-containing protein 1	ALLCYNR	Acetyl (Protein N-term)	5	0.628729		6.74493	2.12215	8.24816	6.34927	20.527	13.0848	NaN	NaN	NaN	NaN	NaN	NaN	NaN	5.24435	8.24552	3.20238	NaN	NaN	6.16472	15.3774	15.5014	37.853	NaN	6.87542	21.8781	13.7585	12.0871	NaN	12.2865	13.2039	13.8188	12.1842	NaN	12.4018	13.2725	13.4594	11.4393	NaN	12.055	12.4761	NaN	NaN
Q9UHD1	CHORDC1	Cysteine and histidine-rich domain-containing protein 1	TSDFNTFLAQEGCTK	Unmodified	211	1.36545		1.35075	NaN	2.28874	1.71739	11.3282	6.62105	3.93±0.34	16.78±7.97	2.49±0.42	8.72±4.32	NaN	NaN	NaN	1.35075	NaN	4.51746	NaN	0.443902	1.64735	2.54626	17.1268	NaN	12.744	4.11378	NaN	13.9027	NaN	15.4335	15.6628	15.3349	14.0199	NaN	15.6253	15.7019	15.3312	13.6544	NaN	8.8409	15.3577	14.7701	NaN	NaN
Q9UHD1	CHORDC1	Cysteine and histidine-rich domain-containing protein 1	TTDFSDFLSIVGCTK	Unmodified	59	0.899768		2.2866	2.36143	4.38652	5.0194	27.8036	27.1858	6.65±0.36	1.37±1.07	1.33±0.2	4.29±4.04	5.14891	NaN	3.29952	0.37655	0.321433	10.021	NaN	NaN	0.392781	2.74582	16.169	29.7158	64.5311	NaN	0.798397	12.4514	13.2275	12.9753	14.7975	15.8969	12.3044	13.3516	13.328	14.7839	15.9056	12.1888	13.2259	NaN	14.5059	15.2483	8.4614	NaN
O76071	CIAO1	Probable cytosolic iron-sulfur protein assembly protein CIAO1	IWGTEGDSWICK	Unmodified	52	0.635655		2.11559	0.277288	3.60558	4.27013	17.2486	15.3099	3.29±0.34	10.97±0.4	11.41±0.28	4.86±0.48	NaN	1.91952	NaN	NaN	2.31166	NaN	1.19427	1.08657	NaN	8.53591	NaN	28.0744	NaN	NaN	6.42289	NaN	13.6272	14.6643	NaN	14.5234	NaN	13.7818	14.7901	NaN	14.494	NaN	13.7673	9.13039	NaN	13.7726	NaN	8.15299
O76071	CIAO1	Probable cytosolic iron-sulfur protein assembly protein CIAO1	SVAWAPSGNLLATCSR	Unmodified	123	0.142956		8.42241	10.4913	15.306	20.8886	3.67093	3.38426	25.02±0.95	5.53±3	13.27±0.52	NA	NaN	NaN	NaN	1.00393	15.8409	NaN	NaN	NaN	0.535528	30.0765	NaN	NaN	NaN	1.2779	6.06396	NaN	NaN	NaN	15.0613	11.0551	NaN	NaN	NaN	15.0878	10.9009	NaN	NaN	NaN	14.5801	9.96939	NaN	NaN
O76071	CIAO1	Probable cytosolic iron-sulfur protein assembly protein CIAO1	TIYDIAWCQLTGALATACGDDAIR	Unmodified	261;271	0		4.08686	NaN	19.4742	NaN	28.3643	6.92564	NaN	NaN	NaN	NaN	NaN	NaN	NaN	NaN	4.08686	NaN	NaN	NaN	NaN	19.4742	NaN	33.2615	NaN	NaN	23.4671	NaN	10.9772	NaN	NaN	11.334	NaN	11.1464	NaN	NaN	11.41	NaN	8.38236	NaN	NaN	10.2329	NaN	NaN
Q6FI81	CIAPIN1	Anamorsin	LCSALTLSGLVEVK	Unmodified	116	0.455087		9.36356	11.2678	2.74768	0.731971	29.0231	24.7296	NaN	NaN	NaN	NaN	NaN	1.39605	17.3311	NaN	NaN	NaN	3.26526	2.23009	NaN	NaN	NaN	11.5366	46.5095	NaN	NaN	NaN	12.9352	13.0895	NaN	NaN	NaN	13.1323	13.2663	NaN	NaN	NaN	13.2602	8.83848	NaN	NaN	NaN	6.99277
Q6FI81	CIAPIN1	Anamorsin	NCTCGLAEELEK	Unmodified	249;251	0.940071		4.76157	0.204805	6.50506	4.6234	28.3543	26.9207	NaN	NaN	NaN	NaN	NaN	4.79218	4.86703	4.46493	4.92214	NaN	3.46311	3.43094	5.90794	13.2183	NaN	36.6137	62.8194	5.3467	8.63738	NaN	14.8824	14.4986	14.0643	13.9844	NaN	15.304	14.7136	14.0363	13.9546	NaN	13.0549	3.3963	14.458	13.1526	NaN	10.7775
Q6FI81	CIAPIN1	Anamorsin	SACGNCYLGDAFR	Unmodified	274;277	1.0569		5.23517	1.51459	7.26279	5.51114	29.9784	25.8623	NaN	NaN	NaN	NaN	NaN	3.99547	3.93805	6.97523	6.03192	NaN	3.34645	3.14674	7.63352	14.9244	NaN	35.0052	64.5311	8.7467	11.6307	NaN	14.5348	15.0112	14.7265	15.2717	NaN	14.856	15.1447	14.7882	15.2466	NaN	12.948	NaN	15.1637	14.4314	NaN	10.1538
Q07065	CKAP4	Cytoskeleton-associated protein 4	SSSSSSASAAAAAAAASSSASCSR	Unmodified	100	1.57623		12.9343	9.44549	14.1064	9.81232	32.8383	13.7743	NaN	NaN	NaN	NaN	29.3835	11.9356	5.83865	8.60035	8.91364	31.1492	8.63467	9.50074	7.52045	13.7269	44.9723	37.4896	45.4299	18.1796	18.12	11.8691	13.4841	13.4977	13.857	14.0961	11.8386	13.9894	13.613	13.9897	14.1144	11.5914	13.0472	9.29827	14.2335	12.6207	10.8986	10.8265
Q14008	CKAP5	Cytoskeleton-associated protein 5	MCLVYPASK	Unmodified	1317	0.244233		3.09393	2.08383	1.84677	0.187483	10.495	13.7042	11.67±0.39	3.28±1.24	NA	16.99±3.6	NaN	4.56742	NaN	1.62043	NaN	NaN	1.7142	NaN	1.97934	NaN	NaN	20.1854	NaN	0.804727	NaN	NaN	13.0908	NaN	14.3433	NaN	NaN	13.3375	NaN	14.2938	NaN	NaN	13.5848	NaN	13.9586	NaN	NaN	8.91274
Q14008	CKAP5	Cytoskeleton-associated protein 5	PFCAALLK	Unmodified	441	0.429141		0.697385	NaN	1.43175	0.566923	5.83327	5.4287	NaN	NaN	NaN	NaN	NaN	NaN	NaN	0.697385	NaN	NaN	1.83262	NaN	1.03087	NaN	NaN	9.67194	NaN	1.9946	NaN	NaN	12.9703	NaN	14.2688	NaN	NaN	13.288	NaN	14.3163	NaN	NaN	13.5434	NaN	14.1506	NaN	NaN	NaN
Q14008	CKAP5	Cytoskeleton-associated protein 5	TEMPCQALVR	Unmodified	637	0.309811		1.93133	0.139562	3.11029	1.59693	5.97356	5.98679	4.96±0.37	NA	NA	29.14±5.02	NaN	2.03002	NaN	1.83265	NaN	NaN	2.99989	NaN	1.57142	4.75956	NaN	10.2069	NaN	1.74026	NaN	NaN	13.9327	NaN	16.3178	15.0674	NaN	14.0405	NaN	16.323	15.0832	NaN	14.4471	NaN	16.3783	14.4325	NaN	8.5411
P12277	CKB	Creatine kinase B-type	DYEFMWNPHLGYILTCPSNLGTGLR	Unmodified	283	1.77512		NaN	NaN	2.84141	1.70228	22.5941	7.35258	NA	NA	3.05±1.97	NA	NaN	NaN	NaN	NaN	NaN	4.27279	0.959046	NaN	NaN	3.2924	27.7932	17.3951	NaN	NaN	NaN	15.3881	13.9523	NaN	NaN	13.2809	15.1657	14.3156	NaN	NaN	13.3833	14.2848	13.0086	NaN	NaN	12.4827	NaN	NaN
P12277	CKB	Creatine kinase B-type	FCTGLTQIETLFK	Unmodified	254	0.335667		10.1991	14.43	4.42248	3.86077	23.4474	27.5999	8.79±1.18	NA	5.19±0.62	NA	NaN	0.651847	26.799	NaN	3.14631	4.08715	NaN	NaN	0.740307	8.43997	14.3926	6.31909	64.5311	NaN	8.54662	13.5488	14.3516	12.133	14.6704	14.9118	13.4078	14.7216	12.7547	14.7559	14.9502	13.1505	14.4955	NaN	15.2329	14.3503	NaN	7.29802
P12277	CKB	Creatine kinase B-type	GFCLPPHCSR	Unmodified	141;146	1.02182		4.82043	NaN	5.41145	6.00006	19.9002	3.23135	NaN	NaN	NaN	NaN	4.82043	NaN	NaN	NaN	NaN	9.65414	NaN	1.16877	NaN	NaN	22.1851	17.6153	NaN	NaN	NaN	14.067	10.9126	14.2687	NaN	NaN	14.0583	10.9519	14.3892	NaN	NaN	13.8009	10.6881	10.5679	NaN	NaN	9.97613	NaN
P12532	CKMT1A	Creatine kinase U-type, mitochondrial	HNNCMASHLTPAVYAR	Unmodified	62	0.789563		4.30689	0.815613	6.84422	4.43725	22.2872	17.8661	NaN	NaN	NaN	NaN	NaN	NaN	4.5878	4.94493	3.38795	NaN	NaN	5.26297	3.41418	11.8555	NaN	20.254	47.0826	4.59795	17.2142	NaN	11.28	11.6753	12.568	13.8067	NaN	11.7679	11.9406	12.7313	13.8514	NaN	11.4963	7.58624	12.8626	13.0607	NaN	NaN
O75122	CLASP2	CLIP-associating protein 2	VLCPIIQTADYPINLAAIK	Unmodified	1184	0.486921		3.42863	4.09093	9.97566	NaN	37.9449	37.5986	NaN	NaN	NaN	NaN	NaN	NaN	6.32136	NaN	0.535908	NaN	NaN	NaN	NaN	9.97566	NaN	NaN	64.5311	NaN	11.3587	NaN	NaN	11.5355	11.6088	12.0617	NaN	NaN	12.0879	11.7208	11.9492	NaN	NaN	NaN	11.2192	11.1839	NaN	NaN
O00299	CLIC1	Chloride intracellular channel protein 1	FLDGNELTLADCNLLPK	Unmodified	178	1.01838		1.15944	0.849103	2.64467	2.41866	6.26279	5.42691	2.33±0.51	4.84±3.62	3.81±0.18	5.77±3.18	0.188073	2.20442	1.2997	1.68724	0.417742	6.593	1.43719	0.648238	1.25034	3.29456	13.9852	8.96313	5.9089	1.05313	1.40358	14.6018	16.1019	15.9561	16.3961	15.7839	14.5179	16.4372	16.1962	16.4763	15.8873	14.3828	16.1357	12.536	16.9113	15.2625	5.75195	10.8322
O00299	CLIC1	Chloride intracellular channel protein 1	IGNCPFSQR	Unmodified	24	0.509825		5.10787	4.04026	6.45659	5.47784	16.6428	15.7439	NA	18.02±3.54	4.26±0.7	7.44±3.97	3.519	9.70103	NaN	2.10358	NaN	13.1542	8.69434	NaN	1.64586	2.33201	18.321	31.4804	NaN	0.126918	NaN	14.3209	10.1606	NaN	14.3061	14.2764	14.3757	10.3622	NaN	14.3523	14.4522	14.1973	10.0063	NaN	14.8045	13.8825	9.75332	7.16179
O00299	CLIC1	Chloride intracellular channel protein 1	LHIVQVVCK	Unmodified	191	0.814354		2.93096	2.68157	4.0178	3.36961	9.17334	5.32971	4.96±0.4	11.96±9.6	4.31±0.26	8.63±5.06	0.780327	2.07705	NaN	5.9355	NaN	9.71029	1.35678	1.62451	3.70192	3.69552	15.2936	5.55394	NaN	6.67249	NaN	14.9979	14.8095	15.3183	16.4163	15.4231	14.8761	15.219	15.5682	16.4525	15.4294	14.7302	14.8086	11.6745	16.9298	14.7889	8.21077	9.45173
Q9Y696	CLIC4	Chloride intracellular channel protein 4	AGSDGESIGNCPFSQR	Unmodified	35	1.05587		1.43224	0.686331	4.1662	3.63822	8.51164	6.21102	15.49±1.15	6.46±3.06	2.46±0.41	10.09±5.37	0.734693	1.91171	0.961231	2.12133	NaN	9.78658	1.58448	1.23069	2.37248	5.85677	16.0382	7.81863	13.3195	0.915967	4.46591	14.7919	15.8253	15.6202	15.2487	14.0569	14.7919	16.1954	15.8708	15.2797	14.1274	14.6068	15.6019	11.905	15.7254	13.5157	7.91701	10.3451
Q9Y696	CLIC4	Chloride intracellular channel protein 4	DEFTNTCPSDK	Unmodified	234	0.520327		1.60371	1.67885	3.14919	3.81516	8.2237	8.62253	1.26±0.44	NA	0.7±0.2	6.47±3.88	0.0693197	3.39695	NaN	1.34486	NaN	9.92913	1.86505	0.970146	1.06863	1.91298	17.3936	6.99782	NaN	0.279714	NaN	15.2657	15.0035	15.6715	15.311	15.1341	15.1276	15.4121	15.7721	15.4552	15.2565	15.056	14.973	12.1789	15.8985	14.6204	4.97393	10.378
Q9Y696	CLIC4	Chloride intracellular channel protein 4	FLDGNEMTLADCNLLPK	Unmodified	189	0.66291		1.58942	0.358389	0.971317	0.336606	8.25736	9.74587	2.05±0.25	5.93±1.21	7.66±0.16	5.39±0.73	NaN	1.39504	2.003	1.37022	NaN	NaN	0.988128	0.557453	0.958277	1.38141	NaN	4.75321	19.2708	0.748075	NaN	NaN	15.7545	15.5097	15.6467	13.2568	NaN	16.2023	15.7748	15.7279	13.5551	NaN	15.7565	11.3951	16.2073	12.8077	NaN	9.81099
Q9Y696	CLIC4	Chloride intracellular channel protein 4	IEEFLEEVLCPPK	Unmodified	100	0.132531		1.27119	NaN	5.15495	5.02998	7.75168	8.76106	1.42±0.28	NA	NA	0.74±0.48	1.27119	NaN	NaN	NaN	NaN	8.71168	NaN	NaN	1.59822	NaN	17.3442	5.73834	NaN	0.172548	NaN	14.3105	13.6384	NaN	12.8541	NaN	14.1051	13.9715	NaN	12.9911	NaN	14.0015	13.5669	NaN	13.4737	NaN	8.23558	NaN
Q9NZA1	CLIC5	Chloride intracellular channel protein 5	FLDGDELTLADCNLLPK	Unmodified	345	0.000942879		2.44416	0.854961	1.8771	NaN	2.4386	2.41684	NaN	NaN	NaN	NaN	NaN	1.83961	NaN	3.04871	NaN	NaN	NaN	NaN	1.8771	NaN	NaN	4.14756	NaN	0.729634	NaN	NaN	13.854	NaN	13.1829	NaN	NaN	14.2448	NaN	13.2649	NaN	NaN	13.9974	NaN	13.633	NaN	NaN	8.3171
P54105	CLNS1A	Methylosome subunit pICln	DRSDCLGEHLYVMVNAK	Unmodified	73	0.662496		8.08261	4.46423	13.9917	12.6706	25.7241	1.51071	NaN	NaN	NaN	NaN	NaN	4.92592	NaN	NaN	11.2393	NaN	5.03228	NaN	NaN	22.9511	NaN	26.7923	NaN	NaN	24.6559	NaN	12.3025	NaN	NaN	12.9078	NaN	12.7703	NaN	NaN	13.0924	NaN	12.4048	NaN	NaN	12.295	NaN	8.23969
O76031	CLPX	ATP-dependent Clp protease ATP-binding subunit clpX-like, mitochondrial	CELNVTEDALK	Unmodified	538	1.52621		8.55632	NaN	4.56523	2.41474	18.4511	2.48667	NaN	NaN	NaN	NaN	NaN	NaN	NaN	8.55632	NaN	NaN	NaN	NaN	6.27271	2.85775	NaN	NaN	NaN	16.6928	20.2095	NaN	NaN	NaN	11.8368	11.5117	NaN	NaN	NaN	11.9466	11.5487	NaN	NaN	NaN	11.4154	9.78948	NaN	NaN
Q00610	CLTC	Clathrin heavy chain 1	CNEPAVWSQLAK	Unmodified	1102	0.676757		3.76914	6.47342	5.2823	7.75899	15.9332	14.6359	0.81±0.55	15.3±9.45	0.83±0.24	8.63±4.39	15.2791	0.678111	0.336734	0.44707	2.10471	18.7322	1.14868	1.07576	0.270704	5.18416	32.8251	7.03345	NaN	NaN	7.94098	14.5664	13.9279	15.8752	16.3108	15.5757	14.6379	14.5926	15.9173	16.1706	15.4786	14.3706	15.7215	7.98556	15.4521	14.857	12.3363	6.93168
Q00610	CLTC	Clathrin heavy chain 1	EVCFACVDGK	Unmodified	1257;1260	0.197098		3.72748	3.83616	2.56603	2.05391	11.8156	NaN	NaN	NaN	NaN	NaN	NaN	6.44005	NaN	1.0149	NaN	NaN	5.06259	0.628124	1.16615	3.40727	NaN	11.8156	NaN	NaN	NaN	NaN	13.2852	17.0461	17.2529	15.7926	NaN	13.845	17.2476	17.1355	15.7345	NaN	15.2378	9.35061	16.4503	15.2005	NaN	9.63585
Q00610	CLTC	Clathrin heavy chain 1	GQCDLELINVCNENSLFK	Unmodified	926;934	0.0371943		14.9545	8.85378	18.4222	16.9219	21.8687	22.5119	NaN	NaN	NaN	NaN	NaN	NaN	NaN	8.6939	21.215	6.45666	NaN	NaN	NaN	30.3878	6.59058	9.81129	NaN	15.9412	55.1316	11.9717	10.2396	11.6271	10.7236	11.7919	12.0514	11.1928	11.8518	10.6738	11.8337	11.7712	12.3605	NaN	10.183	10.9106	NaN	NaN
Q00610	CLTC	Clathrin heavy chain 1	HSSLAGCQIINYR	Unmodified	151	0.735545		4.9528	3.31358	7.15874	6.65639	12.7946	8.3707	24.68±0.74	15.6±2.95	27.62±0.83	20.96±8.56	2.90465	7.69018	0.3922	5.48523	8.29173	7.02809	4.64319	1.11175	4.55793	18.4528	13.674	11.6917	10.4524	2.46903	25.6857	16.0096	14.8838	16.7685	16.7256	16.1555	16.2138	15.5319	16.9245	16.6284	16.0197	15.8369	16.7755	9.95867	15.9143	15.3449	11.1547	11.5129
Q00610	CLTC	Clathrin heavy chain 1	LECSEELGDLVK	Unmodified	459	0.0346403		19.9562	21.2066	16.2901	18.8788	25.4697	27.5247	2.77±0.25	0.47±0.08	3.42±0.15	3.49±0.73	34.9515	4.96083	NaN	NaN	NaN	29.6394	2.9408	NaN	NaN	NaN	44.9326	6.00676	NaN	NaN	NaN	13.4069	11.61	NaN	NaN	NaN	13.6552	12.3855	NaN	NaN	NaN	13.1879	13.3966	NaN	NaN	NaN	12.8334	7.55796
Q00610	CLTC	Clathrin heavy chain 1	VIQCFAETGQVQK	Unmodified	491	1.23887		1.06973	0.773374	1.97136	2.84485	9.21656	4.78585	2.75±0.21	4.08±2.49	4.34±0.32	12.76±6.91	1.61659	NaN	NaN	0.522875	NaN	7.02478	1.19915	0.720558	0.659987	0.252325	12.6007	5.83246	NaN	NaN	NaN	14.165	13.1051	15.5379	15.4771	14.179	14.3778	13.8954	15.6839	15.3265	14.1239	14.0574	15.0249	7.16551	14.6006	13.5302	8.44269	NaN
P10909	CLU	Clusterin	EILSVDCSTNNPSQAK	Unmodified	313	0.272256		78.5946	6.79404	76.0829	6.56564	84.0821	14.4662	NaN	NaN	NaN	NaN	NaN	72.4594	74.1994	87.4705	80.249	NaN	67.2975	74.9767	82.0272	80.0302	NaN	81.8762	64.5311	96.3801	93.5408	NaN	9.90661	10.525	NaN	9.28875	NaN	10.8185	10.5809	8.83466	8.94155	NaN	9.6442	NaN	9.07967	NaN	NaN	12.1994
O75153	CLUH	Clustered mitochondria protein homolog	GLEMDPIDCTPPEYILPGSR	Unmodified	184	0		3.07445	NaN	4.90303	1.53935	16.5565	NaN	NA	NA	0.93±0.57	NA	NaN	NaN	NaN	3.07445	NaN	3.81454	NaN	NaN	NaN	5.99151	16.5565	NaN	NaN	NaN	NaN	12.3891	NaN	NaN	12.4251	12.4413	12.3098	NaN	NaN	12.4896	12.3521	11.7833	NaN	NaN	11.7974	11.6486	NaN	NaN
Q7Z7K0	CMC1	COX assembly mitochondrial protein homolog	ECLTAYYNDPAFYEECK	Unmodified	63;77	0.0423611		11.2919	3.19483	9.74818	4.29537	11.4001	6.98982	NaN	NaN	NaN	NaN	NaN	14.543	11.1761	8.15648	NaN	NaN	12.0832	12.3703	4.79108	NaN	NaN	19.304	6.03253	8.8637	NaN	NaN	13.7449	13.9598	13.6821	NaN	NaN	14.2415	13.9745	13.7132	NaN	NaN	13.6783	10.2183	14.3955	NaN	NaN	11.4232
P62633	CNBP	Cellular nucleic acid-binding protein	CGETGHVAINCSK	Unmodified	140;150	1.32737		2.21627	1.9192	8.62995	7.78794	20.6625	13.2735	NaN	NaN	NaN	NaN	4.82854	1.98457	NaN	1.84412	0.20784	18.0938	1.41908	NaN	3.15277	11.8541	35.7852	26.2465	NaN	5.09881	15.5194	14.3766	15.7288	13.4217	15.0953	13.0385	14.1798	16.0425	13.7217	15.2794	13.0813	13.4631	14.7991	8.14144	15.7186	12.1475	10.2883	10.3038
P62633	CNBP	Cellular nucleic acid-binding protein	CYSCGEFGHIQK	Unmodified	119;122	1.0669		4.22825	1.22743	10.4584	8.00733	21.2932	14.4294	NaN	NaN	NaN	NaN	3.00863	3.54408	NaN	4.56697	5.79333	17.3922	2.39002	NaN	4.7594	17.2919	34.5241	32.6949	NaN	6.13168	11.8223	15.2308	14.3863	NaN	16.0286	13.9515	14.9878	14.7663	NaN	16.1981	13.7874	14.4439	13.4946	NaN	16.6813	13.3056	10.4284	9.82447
P62633	CNBP	Cellular nucleic acid-binding protein	DCDLQEDACYNCGR	Unmodified	67;74;77	0.741822		2.89621	0.342607	5.59584	5.93975	18.8086	17.3597	NaN	NaN	NaN	NaN	NaN	3.19514	NaN	2.97115	2.52233	NaN	1.8179	2.41848	3.72161	14.4254	NaN	31.0575	36.3558	4.968	2.85313	NaN	16.7728	17.0172	16.2394	14.8041	NaN	17.161	17.2973	16.3432	14.5882	NaN	15.9268	11.1315	16.8985	14.0217	NaN	12.0554
P62633	CNBP	Cellular nucleic acid-binding protein	ECTIEATA	Unmodified	171	1.5435		2.38096	0.568158	5.60609	6.15773	21.5753	13.1414	NaN	NaN	NaN	NaN	2.17924	3.02246	NaN	1.94119	NaN	15.9957	1.5063	1.91306	2.08198	6.53338	29.0532	25.3014	29.8571	2.08946	NaN	15.1023	14.2811	15.6264	14.4499	15.4407	14.8166	14.7502	15.8186	14.6286	15.5786	14.5706	13.7031	10.8899	15.0723	14.7939	9.82039	9.48061
P62633	CNBP	Cellular nucleic acid-binding protein	GFQFVSSSLPDICYR	Unmodified	54	1.15803		2.88753	2.38887	8.02505	7.82276	22.8679	20.3485	4.31±0.38	NA	NA	NA	1.42768	2.30344	7.0545	2.43318	1.21886	19.0013	2.04883	1.65403	3.85979	13.5613	34.9512	28.1608	47.3712	3.48897	0.367389	13.6469	15.7866	15.6401	16.3271	15.8757	13.3311	16.1451	15.8609	16.4156	15.7708	12.8824	15.2104	10.6527	16.8338	15.0548	7.74214	10.582
P62633	CNBP	Cellular nucleic acid-binding protein	TSEVNCYR	Unmodified	158	0.532362		1.03011	0.728289	9.02789	7.04573	34.6273	30.0092	NaN	NaN	NaN	NaN	NaN	NaN	NaN	1.54509	0.515132	NaN	NaN	NaN	4.04581	14.01	NaN	34.8372	64.5311	4.51376	NaN	NaN	11.2208	12.0163	13.5152	12.8984	NaN	11.585	11.9515	13.5957	12.8853	NaN	10.1595	NaN	14.0336	12.3249	NaN	NaN
Q96KP4	CNDP2	Cytosolic non-specific dipeptidase	DVDYVCISDNYWLGK	Unmodified	192	0		2.4797	NaN	7.38889	NaN	35.5262	41.019	3.89±0.86	NA	2.51±0.33	22.01±6.52	NaN	NaN	NaN	NaN	2.4797	NaN	NaN	NaN	NaN	7.38889	NaN	NaN	64.5311	NaN	6.52138	NaN	NaN	11.0072	NaN	13.658	NaN	NaN	11.27	NaN	13.5017	NaN	NaN	NaN	NaN	12.7179	NaN	NaN
Q96KP4	CNDP2	Cytosolic non-specific dipeptidase	FCLEGMEESGSEGLDELIFAR	Unmodified	161	0		NaN	NaN	3.93028	3.84315	10.8671	NaN	5.21±0.27	NA	5.71±0.5	NA	NaN	NaN	NaN	NaN	NaN	6.6478	NaN	NaN	NaN	1.21276	10.8671	NaN	NaN	NaN	NaN	13.0845	NaN	NaN	NaN	12.4698	13.5071	NaN	NaN	NaN	12.537	13.7245	NaN	NaN	NaN	11.9061	NaN	NaN
Q99439	CNN2	Calponin-2	AGQCVIGLQMGTNK	Unmodified	164	2.10206	1mM_100uM, 1mM_CTRL	12.098	8.56511	11.9177	11.4028	36.4122	14.0257	NA	4.07±0.53	12.59±0.8	14.55±5.97	9.85315	5.30586	5.38434	13.9253	26.0214	13.8266	3.24057	3.51423	8.20191	30.8051	31.3505	36.3405	51.7422	15.9148	46.7131	13.6775	14.6196	15.5624	13.9564	14.6232	13.5714	15.1543	15.8176	14.1498	14.7301	12.9385	13.9156	9.83643	14.5789	14.0314	10.7093	10.6707
Q99439	CNN2	Calponin-2	CASQSGMTAYGTR	Unmodified	175	0.473867		3.26037	NaN	2.93575	2.26555	14.1403	13.049	NA	24.28±17.94	21.5±0.74	15.9±2.2	NaN	NaN	NaN	3.26037	NaN	NaN	1.33377	NaN	NaN	4.53774	NaN	29.0338	NaN	8.67233	4.71482	NaN	12.2628	NaN	12.4268	11.7433	NaN	12.7101	NaN	12.6709	11.6631	NaN	11.2887	NaN	13.2395	10.9696	NaN	NaN
Q99439	CNN2	Calponin-2	CASQVGMTAPGTR	Unmodified	215	0.755223		5.85892	5.2452	6.26052	7.91488	23.8742	17.13	NA	7.72±1.74	6.14±1.17	7.18±2.6	9.56783	NaN	NaN	2.15	NaN	18.073	NaN	3.1696	1.26134	2.53814	32.0582	NaN	35.3771	4.18714	NaN	14.0016	NaN	14.9936	13.7405	14.4422	13.619	NaN	15.1785	13.814	14.4051	13.358	NaN	10.3934	14.4246	13.8147	10.9856	NaN
Q99439	CNN2	Calponin-2	CDNSSMSLQMGYTQGANQSGQVFGLGR	Unmodified	240	0.537827		12.4885	14.6948	4.05998	2.38867	27.4938	26.5063	NA	22.51±9.35	NA	19.67±11.37	NaN	3.25979	33.6158	1.76972	11.3085	NaN	4.57218	NaN	1.45677	6.151	NaN	27.0376	64.5311	3.42853	14.9781	NaN	12.5702	10.4676	12.9735	11.9324	NaN	13.0442	10.3826	13.2169	12.4267	NaN	12.1266	NaN	13.5649	11.6608	NaN	7.88289
Q99439	CNN2	Calponin-2	DGTILCTLMNK	Unmodified	61	0.901938		3.97381	2.24142	5.28077	5.11109	14.2333	12.5443	26.99±1.24	12.58±6.22	NA	11.53±6.02	3.7472	4.7564	7.36478	1.73191	2.26876	13.5378	2.06205	2.68601	1.20978	6.90818	17.2985	14.3138	33.217	0.44896	5.88816	14.6016	15.9549	15.8667	16.5858	15.9273	14.2796	16.3993	16.1278	16.7346	16.0332	14.1818	15.7532	12.3305	17.3723	15.4416	10.1286	11.8387
Q99439	CNN2	Calponin-2	YCPQGTVADGAPSGTGDCPDPGEVPEYPPYYQEEAGY	Unmodified	274;290	1.00079		1.89467	0.15941	1.14065	0.593792	21.4687	18.6693	NaN	NaN	NaN	NaN	NaN	1.78195	NaN	2.00739	NaN	NaN	0.684445	1.0735	0.80728	1.99739	NaN	36.7969	26.932	0.677265	NaN	NaN	15.0403	15.3332	16.0628	15.8097	NaN	15.5475	15.5666	16.1872	16.0148	NaN	14.3979	10.2198	16.8185	15.2596	NaN	9.45648
Q15417	CNN3	Calponin-3	CASQAGMTAYGTR	Unmodified	173	0.183633		15.1524	20.0929	8.16248	13.2027	21.1299	11.1574	7.96±0.77	25.12±12.98	14.03±0.73	12.49±6.38	NaN	0.94453	NaN	29.3602	NaN	NaN	0.730519	NaN	23.406	0.350911	NaN	13.2404	NaN	29.0194	NaN	NaN	13.4665	NaN	12.0559	13.5321	NaN	14.0033	NaN	12.2119	13.6063	NaN	12.9943	NaN	12.8536	13.0529	NaN	6.9528
Q15417	CNN3	Calponin-3	DGIILCELINK	Unmodified	59	0.119317		10.1822	13.8026	14.7959	20.0704	19.8754	22.1395	1.14±0.49	0.17±0.17	0.52±0.09	2.91±1.56	NaN	0.777667	9.43084	0.581005	29.9393	6.15048	0.497116	NaN	NaN	37.7402	10.2675	4.30809	31.6355	0.147062	53.0186	14.8569	15.4267	14.6272	14.8043	12.7574	14.7811	15.8184	15.0623	14.9118	12.8862	14.6821	15.4555	11.4164	15.4905	12.1553	NaN	8.62979
A5YKK6	CNOT1	CCR4-NOT transcription complex subunit 1	CPSILGGLAPEK	Unmodified	624	0.614227		3.56165	0.89742	4.61912	3.97105	14.4109	10.6442	NA	1.57±0.24	NA	19.39±2.96	NaN	NaN	NaN	2.92708	4.19622	NaN	NaN	2.55493	2.1053	9.19714	NaN	26.2428	NaN	5.61321	11.3768	NaN	10.7992	13.0329	14.6204	13.416	NaN	11.1839	13.1485	14.6076	13.4046	NaN	11.3597	NaN	13.9303	12.6469	NaN	NaN
Q9BT09	CNPY3	Protein canopy homolog 3	DTSCLAEQWSGK	Unmodified	206	0.249388		59.9048	20.4965	59.6754	21.0669	74.7638	14.11	NaN	NaN	NaN	NaN	NaN	83.4783	49.9417	46.2945	NaN	NaN	83.3719	52.5886	43.0657	NaN	NaN	90.5409	63.3534	70.3972	NaN	NaN	7.17143	13.0528	11.6734	NaN	NaN	7.9046	13.1001	11.7958	NaN	NaN	NaN	5.56264	11.6415	NaN	NaN	11.6406
Q9BT09	CNPY3	Protein canopy homolog 3	LIEVTETICK	Unmodified	104	0.486564		75.6059	2.27343	66.4671	0.638776	81.5382	14.2147	NaN	NaN	NaN	NaN	NaN	73.9983	NaN	77.2135	NaN	NaN	66.0154	NaN	66.9188	NaN	NaN	71.4869	NaN	91.5895	NaN	NaN	11.6074	NaN	10.7148	NaN	NaN	12.8457	NaN	11.9656	NaN	NaN	12.0894	NaN	11.9415	NaN	NaN	14.089
Q9NYJ1	COA4	Cytochrome c oxidase assembly factor 4 homolog, mitochondrial	SGCAASHFAVQECMAQHQDWR	Unmodified	34;44	0.0978421		43.0266	8.43225	48.4256	11.4097	52.0756	17.6147	NaN	NaN	NaN	NaN	NaN	37.0641	48.9891	NaN	NaN	NaN	40.3578	56.4935	NaN	NaN	NaN	39.6201	64.5311	NaN	NaN	NaN	12.531	11.528	NaN	NaN	NaN	12.7448	11.3437	NaN	NaN	NaN	13.0774	NaN	NaN	NaN	NaN	12.0938
Q5JTJ3	COA6	Cytochrome c oxidase assembly factor 6 homolog	CLDENLEDASQCK	Unmodified	68;79	0.193527		81.3907	4.04802	79.047	3.66212	84.8949	13.8597	NaN	NaN	NaN	NaN	NaN	80.8972	80.1302	87.0526	77.483	NaN	74.9678	83.8747	78.6142	78.7315	NaN	87.7383	64.5311	93.7693	93.5408	NaN	9.39303	10.1523	6.90509	10.4954	NaN	10.6705	9.6499	11.6728	10.0562	NaN	7.60777	NaN	12.0112	NaN	NaN	13.0643
Q5JTJ3	COA6	Cytochrome c oxidase assembly factor 6 homolog	SSFESSCPQQWIK	Unmodified	90	1.3754		78.6009	5.80504	72.3619	2.52575	87.7685	7.48796	NaN	NaN	NaN	NaN	NaN	80.5123	NaN	83.2093	72.0812	NaN	70.3912	NaN	71.4852	75.2091	NaN	79.3074	NaN	90.4573	93.5408	NaN	8.61717	NaN	8.40084	10.9163	NaN	10.5555	NaN	10.8339	10.4152	NaN	9.0604	NaN	10.686	NaN	NaN	12.1966
P39060	COL18A1	Collagen alpha-1(XVIII) chain	GADFQCFQQAR	Unmodified	1604	1.12598		34.6154	12.2879	36.7903	10.988	60.5842	13.4797	NaN	NaN	NaN	NaN	NaN	NaN	21.2225	37.2542	45.3695	NaN	NaN	32.073	28.9486	49.3492	NaN	NaN	62.5533	46.2283	72.9711	NaN	NaN	14.2221	13.0383	12.4169	NaN	NaN	14.1886	13.1731	12.5385	NaN	NaN	9.85392	13.3787	11.4524	NaN	NaN
P02462	COL4A1	Collagen alpha-1(IV) chain	AHGQDLGTAGSCLR	Unmodified	1493	0.0046785		81.3192	5.28322	80.2403	9.94216	80.1878	14.606	47.51±2.15	NA	27.19±1.61	NA	NaN	NaN	84.0677	75.2283	84.6616	NaN	NaN	87.7947	68.9768	83.9493	NaN	NaN	64.5311	82.586	93.4463	NaN	NaN	8.31619	13.0276	9.69521	NaN	NaN	7.1417	13.2962	8.97028	NaN	NaN	NaN	13.4112	6.12381	NaN	NaN
P02462	COL4A1	Collagen alpha-1(IV) chain	FSTMPFLFCNINNVCNFASR	Unmodified	1505;1511	0.679946		83.4822	4.95741	80.8303	0.117779	90.0493	4.93771	NaN	NaN	NaN	NaN	NaN	86.9876	NaN	NaN	79.9768	NaN	80.747	NaN	NaN	80.9136	NaN	86.5578	NaN	NaN	93.5408	NaN	5.85808	NaN	NaN	10.3206	NaN	11.0697	NaN	NaN	10.0403	NaN	11.8014	NaN	NaN	NaN	NaN	14.2461
P08572	COL4A2	Collagen alpha-2(IV) chain	AHNQDLGLAGSCLAR	Unmodified	1537	0.881408		56.6489	17.3259	57.085	14.5559	77.3028	11.8132	NaN	NaN	NaN	NaN	NaN	46.3676	37.574	71.5645	71.0895	NaN	39.26	54.9443	59.5184	74.6174	NaN	76.6675	64.2353	75.3902	92.9181	NaN	13.0578	13.353	11.3847	11.8863	NaN	12.9515	12.9776	11.8676	12.0561	NaN	12.65	7.36203	11.927	7.71692	NaN	13.2396
P08572	COL4A2	Collagen alpha-2(IV) chain	FSTMPFLYCNPGDVCYYASR	Unmodified	1549;1555	0.718001		83.0355	5.73151	80.9278	0.401211	90.5503	4.22917	NaN	NaN	NaN	NaN	NaN	87.0883	NaN	NaN	78.9827	NaN	80.6441	NaN	NaN	81.2115	NaN	87.5599	NaN	NaN	93.5408	NaN	4.23028	NaN	NaN	11.9369	NaN	10.1485	NaN	NaN	11.4039	NaN	10.5454	NaN	NaN	NaN	NaN	13.3281
P08572	COL4A2	Collagen alpha-2(IV) chain	HSQTDQEPMCPVGMNK	Oxidation (M)	1504	1.15499		86.9102	0.792431	86.3301	2.58497	96.7704	4.56734	NaN	NaN	NaN	NaN	NaN	NaN	NaN	87.4705	86.3498	NaN	NaN	NaN	88.1579	84.5023	NaN	NaN	NaN	100	93.5408	NaN	NaN	NaN	NaN	NaN	NaN	NaN	NaN	NaN	NaN	NaN	NaN	NaN	NaN	NaN	NaN	NaN
Q8NBJ5	COLGALT1	Procollagen galactosyltransferase 1	AAYSNFWCGMTSQGYYK	Unmodified	203	0.999049		4.10254	0.815475	5.23968	1.95717	33.7394	27.005	NaN	NaN	NaN	NaN	NaN	3.31211	4.94094	NaN	4.05458	NaN	4.22522	3.99801	NaN	7.49582	NaN	22.6068	64.5311	NaN	14.0802	NaN	12.2026	11.7978	NaN	13.3146	NaN	12.7009	11.6556	NaN	13.1479	NaN	12.3599	NaN	NaN	12.318	NaN	7.53916
Q86VX2	COMMD7	COMM domain-containing protein 7	TSMECFC	Unmodified	198;200	0.540009		1.8409	1.18511	2.43854	2.65022	11.9214	14.0171	NaN	NaN	NaN	NaN	NaN	2.6789	NaN	1.0029	NaN	NaN	0.958333	1.20163	1.18378	6.41039	NaN	21.833	NaN	2.00985	NaN	NaN	14.7131	15.193	15.7723	15.9008	NaN	15.0588	15.4785	15.8871	15.874	NaN	14.5071	10.7493	16.1272	15.2178	NaN	9.73266
P53621	COPA	Coatomer subunit alpha	CPLSGACYSPEFK	Unmodified	1185;1191	0.902708		5.26191	4.50371	5.95351	5.03347	24.607	24.2713	NaN	NaN	NaN	NaN	11.7931	4.61868	NaN	1.84578	2.79007	13.4503	3.23905	1.88968	2.35388	8.83463	30.5522	22.1571	62.658	2.40149	5.26622	13.1432	13.2147	15.1113	16.2059	15.828	13.3542	13.8702	15.1806	16.0736	15.7676	12.6398	15.3387	5.64155	15.2281	15.0662	10.471	9.05365
P53621	COPA	Coatomer subunit alpha	FPVFNMSYNPAENAVLLCTR	Unmodified	380	1.21926		5.70073	1.01732	7.31019	NaN	10.3234	2.60988	12.38±0.83	NA	9.83±0.69	NA	6.22723	4.52806	6.34691	NaN	NaN	7.31019	NaN	NaN	NaN	NaN	12.1689	8.47797	NaN	NaN	NaN	12.2129	11.3444	12.9546	11.0939	NaN	12.3586	12.1381	13.3587	11.0675	NaN	12.1967	13.8207	NaN	10.7912	NaN	8.51633	7.1531
P53621	COPA	Coatomer subunit alpha	TTYQALPCLPSMYGYPNR	Oxidation (M)	975	0.262836		NaN	NaN	4.21478	1.19676	9.43279	10.1695	9.21±1.26	17.09±5.67	6.65±0.25	14.04±2.83	NaN	NaN	NaN	NaN	NaN	5.06102	NaN	NaN	3.36855	NaN	16.6237	NaN	NaN	2.2419	NaN	12.3358	NaN	NaN	12.4512	NaN	12.6484	NaN	NaN	12.2383	NaN	12.3616	NaN	NaN	11.2983	NaN	NaN	NaN
P53621	COPA	Coatomer subunit alpha	TTYQALPCLPSMYGYPNR	Unmodified	975	0.777804		2.66637	2.13445	2.98256	1.80197	24.8881	26.8533	9.21±1.26	17.09±5.67	6.65±0.25	14.04±2.83	NaN	NaN	4.17565	1.15709	NaN	4.95146	1.48286	4.28255	0.754896	3.44104	16.4847	18.4772	63.4549	1.13553	NaN	13.8278	12.1718	13.5631	15.6393	15.3034	13.9406	13.0513	13.4996	15.5583	15.2319	13.508	14.2204	4.09204	14.6826	14.4902	NaN	NaN
P53621	COPA	Coatomer subunit alpha	VQVPNCDEIFYAGTGNLLLR	Unmodified	453	0.231841		11.2355	NaN	11.5706	9.43841	19.8587	15.6106	1.41±0.44	NA	6.49±0.46	11.89±3.98	NaN	NaN	NaN	NaN	11.2355	4.89662	NaN	NaN	NaN	18.2445	8.82034	NaN	NaN	NaN	30.897	13.0493	NaN	NaN	NaN	14.0417	13.2014	NaN	NaN	NaN	14.0397	12.9733	NaN	NaN	NaN	13.3659	NaN	NaN
P53618	COPB1	Coatomer subunit beta	AAAQCYIDLIIK	Unmodified	284	0.104925		6.50182	NaN	10.7921	7.67388	13.9211	13.0167	3.06±0.43	13.03±10.43	3.25±0.12	NA	NaN	NaN	NaN	NaN	6.50182	5.36584	NaN	NaN	NaN	16.2183	8.85641	NaN	NaN	4.19803	28.7089	12.7748	NaN	NaN	11.8143	12.209	12.9604	NaN	NaN	11.6226	12.3341	12.7682	NaN	NaN	10.7827	11.2494	NaN	NaN
P53618	COPB1	Coatomer subunit beta	ALSGYCGFMAANLYAR	Unmodified	888	1.11292		4.71403	3.42718	5.07801	3.83744	11.822	4.3282	NA	9.59±2.84	23.33±1.86	NA	0.18553	6.55948	8.02079	NaN	4.09033	3.82439	4.67686	1.37349	NaN	10.4373	12.6092	15.7026	NaN	NaN	7.15425	12.3393	10.9819	12.4819	NaN	13.3426	12.6955	11.5812	12.8409	NaN	13.1256	11.9938	12.8472	NaN	NaN	12.6709	3.46976	7.36115
P53618	COPB1	Coatomer subunit beta	VLSECSPLMNDIFNK	Unmodified	623	0.222504		2.13342	NaN	5.86857	5.68677	8.38074	0.784587	5.27±0.46	4.44±0.83	4.01±0.15	9.82±4.74	NaN	NaN	NaN	NaN	2.13342	NaN	NaN	NaN	1.84742	9.88972	NaN	7.82595	NaN	NaN	8.93552	NaN	11.2851	12.1667	13.164	12.826	NaN	11.4955	12.2831	13.0052	12.8126	NaN	12.9253	5.97591	12.7224	11.8908	NaN	NaN
P35606	COPB2	Coatomer subunit beta'	TFEVCDLPVR	Unmodified	56	0.630358		1.93019	1.18591	2.53016	1.92915	6.42363	6.46944	3.78±0.4	0.95±0.08	1.53±0.17	0.8±0.43	2.07484	3.54317	NaN	1.2124	0.890327	4.51201	1.30549	0.814218	1.26959	4.74951	13.3744	10.4635	NaN	0.41414	1.44242	14.55	12.9763	15.1051	16.8045	15.7706	14.717	13.588	15.0996	16.7315	15.6457	14.3961	14.9996	8.15745	15.9269	15.0121	9.19554	8.41409
P35606	COPB2	Coatomer subunit beta'	TGLWVGDCFIYTSSVNR	Unmodified	533	0.230332		13.8387	11.5092	11.3002	9.17567	25.5785	23.7435	9.8±0.42	20.79±6.13	4.99±0.73	30.07±4.97	NaN	21.977	5.70045	NaN	NaN	5.55105	21.8821	6.46733	NaN	NaN	7.67479	16.5486	52.5122	NaN	NaN	13.3541	10.8358	12.255	NaN	NaN	13.4778	11.2592	12.7083	NaN	NaN	13.3222	12.367	6.3959	NaN	NaN	NaN	9.26538
P35606	COPB2	Coatomer subunit beta'	VWCVASLR	Unmodified	276	1.02604		0.77095	0.858433	2.1177	1.04998	6.37155	5.46399	27.24±1.67	24.5±1.57	18.63±1.05	15.99±2.93	0.0451797	NaN	0.549156	1.71852	NaN	3.06964	2.50773	0.478718	1.70892	2.82351	7.4321	11.2275	NaN	0.455034	NaN	14.0743	12.1423	14.752	15.5025	14.321	14.2772	12.5948	14.8002	15.3247	14.1538	13.8411	14.0162	8.91994	14.5504	13.4783	3.16456	NaN
O14579	COPE	Coatomer subunit epsilon	NAFYIGSYQQCINEAQR	Unmodified	34	0.755193		1.26841	0.714985	2.17262	2.0903	6.30539	5.70965	7.45±0.92	17.27±7.04	10.18±0.98	15.95±2.02	NaN	2.04217	1.13087	0.632185	NaN	5.74219	2.28701	0.933767	0.635043	1.26509	13.5028	7.75284	3.79075	0.175176	NaN	13.9809	15.2872	13.6688	15.3175	14.1686	14.0211	15.6542	13.8817	15.319	14.2666	13.6662	15.573	10.2163	15.5168	13.5758	NaN	9.90441
Q9Y678	COPG1	Coatomer subunit gamma-1	SLPYNQPGTCYTLVALPK	Unmodified	706	0		1.60898	NaN	2.74821	0.0058542	25.0449	NaN	NaN	NaN	NaN	NaN	NaN	1.60898	NaN	NaN	NaN	NaN	2.75235	NaN	NaN	2.74408	NaN	25.0449	NaN	NaN	NaN	NaN	12.5583	13.3659	NaN	13.6896	NaN	12.776	13.4342	NaN	13.7596	NaN	13.8074	6.27782	NaN	13.04	NaN	6.82426
Q9Y678	COPG1	Coatomer subunit gamma-1	SPFAYCMMIR	Unmodified	230	0		2.81315	NaN	3.2693	1.74266	11.2168	NaN	NA	NA	41.14±3.17	42.68±4.23	NaN	2.81315	NaN	NaN	NaN	NaN	2.03705	NaN	NaN	4.50154	NaN	11.2168	NaN	NaN	NaN	NaN	12.8679	NaN	NaN	15.2398	NaN	13.2513	NaN	NaN	15.1722	NaN	14.0515	NaN	NaN	14.586	NaN	7.96029
Q9UBF2	COPG2	Coatomer subunit gamma-2	ELAPAVSVLQLFCSSPK	Unmodified	296	0.141277		4.42727	5.31384	8.62169	10.1825	10.2778	10.3097	NaN	NaN	NaN	NaN	1.94176	NaN	NaN	0.811672	10.5284	3.90992	NaN	NaN	1.64843	20.3067	9.90081	NaN	NaN	0.161824	20.7708	14.2611	NaN	NaN	15.4962	10.9023	14.3334	NaN	NaN	15.3964	10.8046	14.0835	NaN	NaN	14.7092	10.4308	8.80877	NaN
Q9UBF2	COPG2	Coatomer subunit gamma-2	LPDDDPTAVAGSFSCTMK	Unmodified	723	0.251368		1.96475	0.0300229	2.0706	1.33903	3.09887	1.09106	5.48±0.67	18.53±7.32	4.45±0.27	11.02±1.87	NaN	1.98597	NaN	1.94352	NaN	NaN	1.06891	0.763329	3.20179	3.24835	NaN	3.87036	NaN	2.32737	NaN	NaN	13.5207	14.1176	15.0542	14.1794	NaN	13.8569	14.1233	14.9407	14.0979	NaN	15.0632	9.06286	14.3145	13.4172	NaN	8.09677
Q9UBF2	COPG2	Coatomer subunit gamma-2	MCYLTIK	Unmodified	88	0.457552		0.945463	0.726218	2.10194	1.01898	5.7503	8.0479	19.31±0.35	14.27±5.91	9.65±0.55	NA	NaN	1.43699	0.111317	1.28808	NaN	NaN	2.5745	1.59164	0.97396	3.26765	NaN	11.441	NaN	0.0595733	NaN	NaN	12.7695	14.7408	14.554	14.6917	NaN	12.9833	14.9755	14.5609	14.6496	NaN	14.1523	9.25006	13.9217	13.9923	NaN	6.8695
Q9UBF2	COPG2	Coatomer subunit gamma-2	VTVQMEPSDSYEVLSCIPAPSLPYNQPGICYTLVR	Unmodified	689;703	0		1.01775	NaN	5.54194	NaN	8.18331	6.77331	NaN	NaN	NaN	NaN	NaN	NaN	NaN	NaN	1.01775	NaN	NaN	NaN	NaN	5.54194	12.9728	NaN	NaN	NaN	3.39386	10.8406	NaN	NaN	12.6752	13.8958	11.0385	NaN	NaN	12.5735	13.7945	10.5985	NaN	NaN	12.1153	13.1438	NaN	NaN
Q9UNS2	COPS3	COP9 signalosome complex subunit 3	CFKPALPYLDVDMMDICK	Unmodified	154;170	0		0.503303	NaN	1.76985	1.33578	24.6034	NaN	NaN	NaN	NaN	NaN	NaN	0.503303	NaN	NaN	NaN	NaN	0.825313	NaN	NaN	2.71439	NaN	24.6034	NaN	NaN	NaN	NaN	14.4011	NaN	NaN	15.6968	NaN	14.9171	NaN	NaN	15.6503	NaN	14.2035	NaN	NaN	14.8427	NaN	6.97189
Q9UNS2	COPS3	COP9 signalosome complex subunit 3	CIELDER	Unmodified	383	0.943256		50.0592	7.22736	49.1535	9.65617	62.8375	4.4552	NaN	NaN	1.78±0.51	1.04±0.54	NaN	NaN	58.1958	44.3842	47.5975	NaN	NaN	60.0716	41.7354	45.6536	NaN	NaN	64.5311	66.1975	57.7838	NaN	NaN	13.256	13.5727	13.4872	NaN	NaN	13.1783	13.7999	13.5054	NaN	NaN	NaN	13.9214	12.4503	NaN	NaN
Q9UNS2	COPS3	COP9 signalosome complex subunit 3	PALPYLDVDMMDICK	Unmodified	170	0.550967		15.322	NaN	3.42461	1.54714	33.6109	30.875	NaN	NaN	NaN	NaN	NaN	NaN	15.322	NaN	NaN	4.51861	NaN	NaN	NaN	2.33061	33.5205	NaN	64.5311	2.78125	NaN	13.6837	NaN	11.7933	14.7218	13.1236	13.5195	NaN	12.1728	14.7952	13.1297	12.9606	NaN	NaN	14.8666	12.2911	NaN	NaN
Q9BT78	COPS4	COP9 signalosome complex subunit 4	CQQLAAYGILEK	Unmodified	255	0.589376		2.34903	1.55783	2.5321	1.21389	10.1133	9.95294	16.85±1.89	11.22±6.91	0.98±0.23	8.72±3.58	NaN	1.81968	4.10255	1.12484	NaN	NaN	1.85731	NaN	1.80552	3.93346	NaN	8.63648	20.7222	0.981297	NaN	NaN	14.0555	11.53	13.8275	14.1039	NaN	14.4804	11.8155	13.9499	14.0909	NaN	14.1543	8.15076	14.0755	13.4821	NaN	8.50259
Q9BT78	COPS4	COP9 signalosome complex subunit 4	HALHCTILASAGQQR	Unmodified	232	0		1.27597	NaN	7.17293	NaN	12.4019	5.4966	15.15±1.94	14.62±6.87	19.57±1.6	NA	1.27597	NaN	NaN	NaN	NaN	7.17293	NaN	NaN	NaN	NaN	16.2886	NaN	NaN	NaN	8.51526	13.6565	9.13307	NaN	NaN	10.5303	13.6914	9.24971	NaN	NaN	10.6534	13.4457	9.38532	NaN	NaN	9.82907	7.58714	NaN
Q9H9Q2	COPS7B	COP9 signalosome complex subunit 7b	CIPYSVLLK	Unmodified	110	0.748684		3.54647	4.67908	1.51528	0.583312	17.3876	16.3098	NA	14.81±8.64	NA	13.35±6.9	NaN	1.27675	8.92751	0.435144	NaN	NaN	2.18871	1.16747	1.18966	NaN	NaN	15.7365	34.4602	1.96618	NaN	NaN	14.0256	13.6019	14.674	NaN	NaN	14.4667	13.7605	14.737	NaN	NaN	14.0964	9.81452	15.0154	NaN	NaN	7.95228
Q9BR76	CORO1B	Coronin-1B	CEPIVMTVPR	Unmodified	345	0.497466		0.741048	0.919806	3.34002	3.06685	3.19315	1.87124	18.98±0.46	19.54±5.58	19.39±0.85	24.8±12.43	NaN	NaN	0.36641	1.78905	0.0676826	NaN	NaN	1.64916	1.49076	6.88013	NaN	NaN	5.0055	1.26812	3.30582	NaN	NaN	15.003	15.3003	14.3453	NaN	NaN	15.2169	15.2116	14.4785	NaN	NaN	10.5927	14.8361	13.7242	NaN	NaN
Q9BR76	CORO1B	Coronin-1B	NDQCYEDIR	Unmodified	25	0		1.67531	NaN	1.40174	0.603912	0.995394	NaN	2.64±0.48	1.57±0.29	1.45±0.29	0.46±0.46	NaN	NaN	NaN	1.67531	NaN	NaN	NaN	1.34296	0.829361	2.03289	NaN	NaN	NaN	0.995394	NaN	NaN	NaN	13.9907	14.616	13.8288	NaN	NaN	14.1713	14.5696	13.7413	NaN	NaN	8.91307	14.1616	13.0287	NaN	NaN
Q9BR76	CORO1B	Coronin-1B	VTWDSTFCAVNPK	Unmodified	41	0.072604		4.91863	5.08341	8.58044	10.2319	8.25691	8.89116	2.8±0.22	8.39±4.6	5.06±0.39	13.86±7.18	NaN	NaN	0.46028	3.84124	10.4544	NaN	NaN	2.20792	3.15079	20.3826	NaN	NaN	NaN	1.96991	14.5439	NaN	NaN	13.6349	14.0505	13.1919	NaN	NaN	13.5434	13.9768	13.269	NaN	NaN	8.05099	13.5136	12.6671	NaN	NaN
Q9ULV4	CORO1C	Coronin-1C	CEPIIMTVPR	Unmodified	343	0.861914		1.79577	1.98573	3.87273	3.39481	8.49258	5.79722	4.36±0.64	15.06±5.03	13.27±1.91	4.86±1.7	NaN	0.932115	NaN	4.06708	0.388111	6.98601	0.700375	0.731761	3.08983	7.85568	16.2783	6.98145	NaN	8.37507	2.33555	13.509	13.7839	14.5107	15.348	14.3082	13.5798	13.8793	14.6892	15.3025	14.3037	13.2383	14.0359	8.9987	14.9008	13.736	NaN	7.25096
Q9ULV4	CORO1C	Coronin-1C	NDQCYDDIR	Unmodified	23	0		1.4033	NaN	1.5423	1.0255	0.154641	NaN	10.11±0.19	0.33±0.29	0.86±0.32	1±0.64	NaN	NaN	NaN	1.4033	NaN	NaN	NaN	1.16404	0.759646	2.7032	NaN	NaN	NaN	0.154641	NaN	NaN	NaN	14.5161	14.6234	14.4695	NaN	NaN	14.6734	14.5352	14.5406	NaN	NaN	9.81094	14.1143	13.9679	NaN	NaN
Q9ULV4	CORO1C	Coronin-1C	VTWDSSFCAVNPR	Unmodified	39	1.11022		1.68826	0.627939	3.35417	3.57819	11.2799	9.45963	23.23±1.19	20.24±11.24	8.15±0.7	12.21±6.62	2.19881	1.85837	NaN	1.92312	0.772746	8.66376	0.721212	1.33132	0.599954	5.45461	24.0869	11.2288	NaN	1.50533	8.29855	13.6427	13.8124	14.2098	15.2457	14.4537	13.7022	13.7918	14.4192	15.1794	14.4404	13.3005	14.226	5.15003	14.7607	13.8091	8.37408	8.29043
P14854	COX6B1	Cytochrome c oxidase subunit 6B1	GGDISVCEWYQR	Unmodified	54	0.393726		74.0094	4.2607	72.8103	4.37206	79.0283	11.3804	31.9±1.54	NA	20.55±2.52	NA	74.0506	71.0112	70.8481	81.2466	72.8907	67.5336	69.143	77.0488	76.914	73.4121	77.3074	72.4191	64.5311	89.8494	91.0344	10.3254	12.8411	13.141	11.257	12.8448	10.2476	13.4411	12.6604	12.2513	12.575	10.0638	12.8402	NaN	12.6092	9.49233	12.8453	14.97
P14854	COX6B1	Cytochrome c oxidase subunit 6B1	NCWQNYLDFHR	Unmodified	30	0.10368		52.6226	21.9502	51.3223	20.2638	59.3362	15.7113	22.86±1.87	NA	16.98±0.9	NA	68.8838	76.5023	53.0354	20.7247	43.967	61.1298	70.6218	62.225	20.0355	42.5995	75.9995	75.5553	52.5413	40.8058	51.7792	11.6471	11.3105	12.7821	12.744	14.7778	11.7857	12.2523	12.3263	12.8219	14.8291	11.2212	11.398	9.16279	12.4392	13.629	13.577	14.1423
P14854	COX6B1	Cytochrome c oxidase subunit 6B1	VYQSLCPTSWVTDWDEQR	Unmodified	65	0.179147		62.2689	15.1555	59.5684	16.8483	69.7938	21.7443	24.21±3.41	NA	16.26±1.45	NA	74.557	74.7113	47.5653	44.0934	70.4176	70.2828	72.6893	43.2893	39.1327	72.4478	81.9559	71.214	35.6266	66.6319	93.5408	10.149	10.5927	10.5152	11.0702	10.3441	9.82866	11.149	10.9591	11.3752	9.86056	9.23014	11.0199	7.37782	11.1706	NaN	12.7364	13.168
O75131	CPNE3	Copine-3	EALAQCVLAEIPQQVVGYFNTYK	Unmodified	506	0		NaN	NaN	3.00282	0.0281039	7.48776	NaN	NaN	NaN	NaN	NaN	NaN	NaN	NaN	NaN	NaN	NaN	2.98294	NaN	NaN	3.02269	NaN	7.48776	NaN	NaN	NaN	9.68382	11.2661	NaN	9.86293	12.1463	10.2223	11.7439	NaN	9.83569	12.234	9.56333	12.5983	NaN	8.15517	11.8132	NaN	NaN
O75131	CPNE3	Copine-3	ISLNSLCYGDMDK	Unmodified	202	0		5.93699	NaN	3.42044	1.35389	11.5737	NaN	11.32±0.79	8.36±1.9	2.3±0.32	6.67±3.22	NaN	NaN	NaN	5.93699	NaN	NaN	NaN	NaN	4.37778	2.46309	NaN	NaN	NaN	11.5737	NaN	NaN	NaN	NaN	13.5175	14.2678	NaN	NaN	NaN	13.3563	14.3003	NaN	NaN	NaN	12.6056	13.5719	NaN	NaN
Q10570	CPSF1	Cleavage and polyadenylation specificity factor subunit 1	GYVAAGTCLMQGEEVTCR	Unmodified	1126;1135	0.456795		3.02579	2.68528	3.21023	0.785246	10.7326	8.26346	NaN	NaN	NaN	NaN	NaN	4.92457	1.12702	NaN	NaN	NaN	3.76548	2.65497	NaN	NaN	NaN	16.5758	4.88948	NaN	NaN	NaN	14.3604	15.2249	NaN	NaN	NaN	14.7785	15.5796	NaN	NaN	NaN	14.3594	9.58646	NaN	NaN	NaN	10.2971
Q10570	CPSF1	Cleavage and polyadenylation specificity factor subunit 1	VITLCLYR	Unmodified	699	0.352561		5.4393	6.16855	2.02204	1.12975	18.2109	25.2729	NaN	NaN	NaN	NaN	NaN	1.47495	12.5463	2.29663	NaN	NaN	1.08831	1.69994	NaN	3.27786	NaN	13.1627	55.2672	3.8275	0.586292	NaN	13.2007	13.621	13.3767	14.5545	NaN	13.7017	14.0861	13.4476	14.5364	NaN	13.7316	7.85287	12.8196	13.5884	NaN	7.33896
Q10570	CPSF1	Cleavage and polyadenylation specificity factor subunit 1	VYAVATSTNTPCAR	Unmodified	1044	0.314208		2.38157	0.191781	1.51216	0.608478	4.95716	5.72253	NaN	NaN	NaN	NaN	NaN	2.24596	NaN	2.51718	NaN	NaN	0.861073	2.06642	1.609	NaN	NaN	9.0036	NaN	0.910722	NaN	NaN	14.2936	14.1244	14.3476	NaN	NaN	14.6713	14.2269	14.3001	NaN	NaN	14.5406	NaN	13.6374	NaN	NaN	9.05154
Q9P2I0	CPSF2	Cleavage and polyadenylation specificity factor subunit 2	HLSLCHGLSDLAR	Unmodified	311	0.674175		12.3593	11.1815	11.9415	8.33305	29.3643	21.1001	NA	NA	NaN	NaN	26.5619	4.72386	15.9134	NaN	2.23824	23.2298	3.14853	11.1759	NaN	10.2118	34.3654	18.3196	56.5768	NaN	8.19545	12.5569	12.9547	12.9377	NaN	14.5177	12.8323	13.0632	13.1482	NaN	14.5465	12.314	13.3327	7.82833	NaN	13.725	11.3717	8.82788
Q9P2I0	CPSF2	Cleavage and polyadenylation specificity factor subunit 2	LGLNCAIYATIPVYK	Unmodified	82	1.22383		7.66612	2.55566	9.61939	NaN	18.7005	6.09057	NA	11.81±4.2	NA	11.24±0.93	6.58127	5.83184	NaN	10.5852	NaN	9.61939	NaN	NaN	NaN	NaN	14.3938	23.0072	NaN	NaN	NaN	11.7148	10.8606	NaN	10.1153	NaN	11.8549	10.9436	NaN	9.71557	NaN	11.6077	10.8323	NaN	9.55754	NaN	8.10439	7.05734
Q9UKF6	CPSF3	Cleavage and polyadenylation specificity factor subunit 3	CMAVYQTYVNAMNDK	Unmodified	278	1.1882		17.5919	9.64296	14.9635	6.18419	45.4607	21.074	NA	NA	NA	12.87±6.43	NaN	10.8207	13.3224	28.6325	NaN	NaN	7.85232	17.955	19.083	NaN	NaN	22.8352	64.5311	49.0158	NaN	NaN	13.0944	12.9335	14.5198	NaN	NaN	13.3226	13.1393	14.5397	NaN	NaN	13.565	NaN	14.1128	NaN	NaN	10.2741
Q9UKF6	CPSF3	Cleavage and polyadenylation specificity factor subunit 3	TVECEEGSEDDESLR	Unmodified	655	0.00148394		46.4175	57.3387	44.7663	56.8314	49.4351	57.5644	18.07±1.96	6.65±2.37	NA	2.84±0.45	86.9621	NaN	NaN	5.87295	NaN	84.9522	NaN	NaN	4.58044	NaN	90.1393	NaN	NaN	8.73096	NaN	NaN	NaN	NaN	12.7484	NaN	NaN	NaN	NaN	12.7069	NaN	NaN	NaN	NaN	12.0218	NaN	9.9021	NaN
O95639	CPSF4	Cleavage and polyadenylation specificity factor subunit 4	SGAAVCEFFLK	Unmodified	41	0.142088		13.7377	18.7048	17.555	27.3846	29.859	27.3523	3.36±0.32	NA	NA	NA	NaN	1.48002	NaN	4.46578	35.2673	NaN	0.465209	NaN	3.05934	49.1405	NaN	34.5782	NaN	0.454216	54.5447	NaN	12.9181	NaN	13.9874	13.9492	NaN	13.168	NaN	13.9608	13.9023	NaN	12.4604	NaN	13.6942	12.706	NaN	7.06134
Q16630	CPSF6	Cleavage and polyadenylation specificity factor subunit 6	VLISSLQDCLHGIESK	Unmodified	476	0.647158		4.17221	4.0254	4.35773	2.37301	14.9901	16.6956	2.54±0.33	NA	0.98±0.35	0.2±0.14	1.34334	NaN	9.96701	3.83623	1.54227	5.84102	1.61202	3.60559	3.10773	7.6223	7.79185	12.3214	44.4016	5.27103	5.16476	12.7215	13.4176	13.9077	13.5646	14.5264	12.633	13.8148	14.1501	13.6562	14.4927	12.4517	13.4956	9.85022	14.098	13.7619	6.72751	NaN
P23786	CPT2	Carnitine O-palmitoyltransferase 2, mitochondrial	HSAGELQQMMVECSK	Unmodified	535	0.249068		14.0124	9.37999	17.5561	19.1749	33.4554	21.5721	13.55±0.36	NA	14.73±0.92	NA	NaN	NaN	NaN	7.37973	20.645	NaN	NaN	NaN	3.99736	31.1147	NaN	NaN	NaN	18.2016	48.7092	NaN	NaN	NaN	12.4125	12.7745	NaN	NaN	NaN	12.4995	12.6686	NaN	NaN	NaN	11.8655	11.7763	NaN	NaN
Q9H3G5	CPVL	Probable serine carboxypeptidase CPVL	CTEPEDQLYYVK	Unmodified	320	0.724113		56.5619	5.22289	52.3991	9.50495	66.8924	10.3499	NaN	NaN	NaN	NaN	58.697	NaN	NaN	50.6097	60.379	56.3324	NaN	NaN	41.5589	59.3061	67.8958	NaN	NaN	56.0773	76.7039	11.1401	NaN	NaN	11.3989	10.5522	11.2367	NaN	NaN	11.6501	10.6968	10.5327	NaN	NaN	11.6789	9.0027	12.1944	NaN
P29762	CRABP1	Cellular retinoic acid-binding protein 1	IHCTQTLLEGDGPK	Unmodified	96	1.14974		4.33949	4.4048	6.71113	2.89171	12.2846	4.17887	NaN	NaN	NaN	NaN	0.65854	3.98365	2.09273	10.623	NaN	7.08753	6.80097	2.9547	10.0013	NaN	12.6572	7.93192	NaN	16.2647	NaN	13.3205	14.2993	14.6271	15.285	NaN	13.3689	14.4744	14.8286	15.2406	NaN	12.9016	14.2333	11.1643	15.7214	NaN	6.28651	9.91376
P46109	CRKL	Crk-like protein	DSSTCPGDYVLSVSENSR	Unmodified	44	0		8.40965	NaN	6.39935	NaN	25.9678	28.8832	NA	16.81±12.85	NA	16.74±9.77	NaN	NaN	8.40965	NaN	NaN	NaN	NaN	NaN	6.39935	NaN	NaN	12.9805	59.0647	5.8581	NaN	NaN	12.3704	11.5649	11.8111	NaN	NaN	13.0108	11.8042	11.8902	NaN	NaN	12.3691	6.47617	12.3127	NaN	NaN	NaN
O75390	CS	Citrate synthase, mitochondrial	GFSIPECQK	Unmodified	101	1.40778		1.44527	0.405562	0.720937	0.179896	3.5001	1.45197	3.94±0.09	1.42±0.59	9.27±0.9	7.15±1.92	NaN	1.1585	NaN	1.73205	NaN	NaN	0.584766	0.653171	0.924874	NaN	NaN	4.5268	NaN	2.4734	NaN	NaN	15.3631	15.4442	13.3538	NaN	NaN	15.3449	15.5691	13.3365	NaN	NaN	15.7494	11.7688	12.9479	NaN	NaN	9.14761
O75534	CSDE1	Cold shock domain-containing protein E1	CSACNVWR	Unmodified	730;733	0		1.47741	NaN	2.00752	1.49947	1.1209	NaN	NaN	NaN	NaN	NaN	NaN	NaN	NaN	1.47741	NaN	NaN	NaN	1.04569	1.24161	3.73525	NaN	NaN	NaN	1.1209	NaN	NaN	NaN	13.8976	14.7073	14.6481	NaN	NaN	14.061	14.613	14.6488	NaN	NaN	NaN	14.0183	13.7963	NaN	NaN
O75534	CSDE1	Cold shock domain-containing protein E1	LLTSYGFIQCSER	Unmodified	42	1.21804		6.14614	5.85788	7.4017	6.92379	22.1194	15.7705	NA	7.58±3.73	NA	10.69±5.21	15.0818	1.69411	3.20213	1.65213	9.1005	13.2651	5.57493	1.58979	0.585918	15.9927	23.8757	18.1918	44.5538	0.417859	23.5579	14.4411	13.4451	14.6965	15.4088	15.6374	14.6639	13.6733	14.9959	15.3349	15.6473	14.2245	14.3742	8.11728	14.7263	14.877	12.1883	7.78692
P55060	CSE1L	Exportin-2	LLTECPPMMDTEYTK	Unmodified	853	0.208933		8.04514	8.87529	7.26942	5.6545	18.4857	26.5412	1.03±0.36	3.6±0.31	0.58±0.24	2.66±1.06	NaN	NaN	17.9501	0.814574	5.37075	5.57641	NaN	14.492	0.926884	8.08245	9.5874	1.20817	64.5311	0.725542	16.3761	13.0608	13.4035	12.8371	15.4056	15.2316	12.789	13.9455	13.2712	15.4232	15.2545	13.3005	13.6972	NaN	15.4747	14.4821	NaN	NaN
P55060	CSE1L	Exportin-2	NLFEDQNTLTSICEK	Unmodified	344	0.410763		1.86788	0.70949	2.62098	2.78706	5.30846	4.9338	1.31±0.38	20.86±7.32	3.66±0.19	8.2±2.61	NaN	1.12482	NaN	2.53819	1.94062	5.49718	0.29044	0.318017	1.20624	5.79301	11.867	2.85388	NaN	0.466658	6.04629	14.3959	15.7189	15.5662	15.4147	15.2798	14.3688	16.1057	15.7586	15.4661	15.3576	14.1767	15.8859	11.2657	15.4634	14.4394	NaN	9.46031
P55060	CSE1L	Exportin-2	VCASVTFK	Unmodified	61	0.677375		4.15473	1.81082	3.03886	4.72928	15.8162	16.2468	1.16±0.26	NA	4.98±0.12	NA	5.43517	2.87429	NaN	NaN	NaN	11.3782	2.27681	0.252457	0.422447	0.86434	27.3045	4.32796	NaN	NaN	NaN	12.6071	15.397	15.3119	15.1352	15.7419	12.6765	15.89	15.6015	15.1583	15.7299	12.4514	15.6331	11.0601	15.2113	14.892	8.70027	10.5215
P41240	CSK	Tyrosine-protein kinase CSK	YNFHGTAEQDLPFCK	Unmodified	31	0.292618		5.07235	2.1242	3.59683	0.338341	13.2732	13.678	NA	2.02±0.88	NA	16.54±8.86	NaN	6.57439	NaN	3.57032	NaN	NaN	3.83607	NaN	3.35758	NaN	NaN	22.9451	NaN	3.60139	NaN	NaN	12.6281	NaN	14.6973	NaN	NaN	12.9055	NaN	14.6281	NaN	NaN	13.3269	NaN	14.4136	NaN	NaN	9.01095
P48730	CSNK1D	Casein kinase I isoform delta	GYPSEFATYLNFCR	Unmodified	255	0.436821		1.31268	1.84695	2.90799	NaN	8.0847	8.04548	NA	NA	NA	NA	NaN	2.61867	0.00668977	NaN	NaN	NaN	2.90799	NaN	NaN	NaN	NaN	13.7737	2.39569	NaN	NaN	NaN	13.4439	12.5742	NaN	NaN	NaN	13.4077	12.8834	NaN	NaN	NaN	14.074	8.36172	NaN	NaN	NaN	8.42962
P19784	CSNK2A2	Casein kinase II subunit alpha'	EQSQPCADNAVLSSGLTAAR	Unmodified	336	0.399194		NaN	NaN	0.926668	1.18577	2.72071	2.06921	NA	11.87±9.95	14.61±1.56	6.31±3.94	NaN	NaN	NaN	NaN	NaN	NaN	NaN	NaN	1.76513	0.0882018	NaN	4.18386	NaN	1.25756	NaN	NaN	12.7562	13.2387	13.665	14.0816	NaN	12.8539	13.3252	13.7752	14.0688	NaN	12.7888	9.27377	13.4648	13.2856	NaN	NaN
P67870	CSNK2B	Casein kinase II subunit beta	CMDVYTPK	Unmodified	140	0.0752665		17.373	19.9219	10.169	9.41907	16.2456	21.8494	5.61±0.25	21.31±6.04	5.12±0.41	14.55±6.41	NaN	31.4599	NaN	3.28604	NaN	NaN	22.7165	2.01096	3.94128	12.0071	NaN	41.268	NaN	6.52869	0.940235	NaN	12.31	14.1573	14.5206	13.2017	NaN	12.6411	14.419	14.6458	13.1992	NaN	11.975	10.5349	14.9989	12.5648	NaN	11.4836
P67870	CSNK2B	Casein kinase II subunit beta	GNEFFCEVDEDYIQDK	Unmodified	23	0.584927		4.98288	NaN	2.78583	3.44232	9.39517	10.0573	3.08±0.5	3.81±1.11	3.24±0.42	16.61±3.53	NaN	NaN	4.98288	NaN	NaN	7.61873	0.464121	2.88086	NaN	0.179602	11.8031	2.88975	22.5555	0.332345	NaN	13.1862	14.6302	13.4223	13.2867	13.1612	13.0033	15.0672	13.5894	13.3263	13.1674	12.9742	14.6271	10.1369	13.8185	12.6276	NaN	NaN
P67870	CSNK2B	Casein kinase II subunit beta	VYCENQPMLPIGLSDIPGEAMVK	Unmodified	114	0.739261		1.74148	1.7171	1.99636	1.36656	4.44702	1.98778	NA	13.11±4.88	2.78±0.34	6.93±3.18	NaN	NaN	1.75793	3.45029	0.01622	NaN	0.626266	NaN	2.00347	3.35935	NaN	5.6929	5.49354	2.15462	NaN	NaN	14.7191	14.8767	14.5558	13.9584	NaN	15.1665	15.2192	14.536	14.0016	NaN	14.6341	11.4079	15.0039	13.2333	NaN	NaN
P67870	CSNK2B	Casein kinase II subunit beta	YQQGDFGYCPR	Unmodified	109	1.20259		2.19867	1.76982	5.05478	4.9693	11.4378	8.21964	9.12±0.97	3.92±0.98	8.54±0.85	8.78±1.98	2.09594	1.15732	1.06632	1.39257	5.28122	11.1264	0.861616	2.07766	1.42908	9.77919	19.188	5.87696	19.9582	1.11732	11.0486	15.2383	15.4211	15.5329	14.6609	15.5493	15.0834	15.8975	15.7134	14.7491	15.693	15.0402	15.4772	12.423	15.3309	15.045	9.89874	9.20416
Q16527	CSRP2	Cysteine and glycine-rich protein 2	NLDSTTVAIHDEEIYCK	Unmodified	58	0.176661		8.49365	1.99939	14.4483	11.2532	14.2622	4.06664	10.03±1.62	10±3.92	8.77±0.68	11.21±2.85	NaN	NaN	NaN	7.07987	9.90744	NaN	NaN	NaN	6.49107	22.4054	NaN	NaN	NaN	11.3867	17.1378	NaN	NaN	NaN	14.5007	13.4066	NaN	NaN	NaN	14.5386	13.3311	NaN	NaN	NaN	14.461	12.7855	NaN	NaN
Q16527	CSRP2	Cysteine and glycine-rich protein 2	TVYHAEEVQCDGR	Unmodified	25	0.480609		3.32871	1.79517	2.80926	1.50708	24.8405	30.2212	NA	16.29±8.69	NA	15.48±5.57	NaN	4.59809	NaN	2.05934	NaN	NaN	1.75899	NaN	2.13273	4.53606	NaN	46.2101	NaN	3.47089	NaN	NaN	14.0725	NaN	13.0702	12.0116	NaN	14.1433	NaN	12.9941	11.9322	NaN	12.8334	NaN	12.8778	11.3109	NaN	9.90457
P04080	CSTB	Cystatin-B	MMCGAPSATQPATAETQHIADQVR	Acetyl (Protein N-term)	3	0.729235		1.56268	0.651164	4.57992	5.70292	12.1977	11.3939	NaN	NaN	NaN	NaN	1.654	1.61316	2.28269	0.700857	NaN	11.0628	0.337298	NaN	NaN	2.33964	27.0625	6.14406	14.6123	0.971658	NaN	14.0733	14.1226	14.3947	14.3061	14.2761	13.6175	14.5502	14.62	14.3874	14.3849	13.0541	13.4085	10.0417	15.0521	13.7382	8.38465	8.39236
P04080	CSTB	Cystatin-B	MMCGAPSATQPATAETQHIADQVR	NaN	3	0.313675		9.21265	37.4008	13.3061	11.9085	NaN	NaN	NaN	NaN	NaN	NaN	1.02586	NaN	4.8855	21.7266	NaN	NaN	NaN	NaN	NaN	NaN	NaN	NaN	10.2705	64.5311	NaN	NaN	#NUM!	NaN	11.871	9.84665	NaN	NaN	NaN	11.9818	9.9062	NaN	NaN	NaN	13.2919	NaN	NaN	NaN
Q05048	CSTF1	Cleavage stimulation factor subunit 1	CIVHSPTNPGFMTCSDDFR	Unmodified	402;415	0.595693		1.52865	0.814326	4.26361	5.70065	9.41831	0.24081	NaN	NaN	NaN	NaN	NaN	0.952836	NaN	NaN	2.10447	NaN	1.31656	0.639716	NaN	10.8345	NaN	9.24803	NaN	NaN	9.58859	NaN	14.1471	14.4815	NaN	13.9096	NaN	14.3576	14.8785	NaN	14.0179	NaN	14.6219	9.7494	NaN	13.0956	NaN	7.64623
Q05048	CSTF1	Cleavage stimulation factor subunit 1	TISLCCWDSR	Unmodified	379;380	0		0.608052	NaN	1.44518	1.01458	12.4501	NaN	NaN	NaN	NaN	NaN	NaN	0.608052	NaN	NaN	NaN	NaN	1.25034	0.542139	NaN	2.54304	NaN	12.4501	NaN	NaN	NaN	NaN	15.6835	15.9513	NaN	15.6578	NaN	15.7453	16.2387	NaN	15.8198	NaN	15.9088	11.6691	NaN	14.8772	NaN	8.52881
P33240	CSTF2	Cleavage stimulation factor subunit 2	GYGFCEYQDQETALSAMR	Unmodified	62	0.359214		5.90562	6.57941	15.6501	9.35471	17.8669	14.6894	NA	13.83±6.65	NA	9.46±4.16	NaN	1.75909	2.46588	NaN	13.4919	9.03535	NaN	NaN	NaN	22.2649	12.418	12.0821	24.4823	0.869037	39.4833	11.9903	12.8032	12.759	12.4678	13.1777	11.5304	13.3447	13.1176	12.6568	13.2695	11.5284	12.9642	8.57841	13.2229	12.1776	NaN	7.20036
Q12996	CSTF3	Cleavage stimulation factor subunit 3	CYLSYVR	Unmodified	103	1.02642		1.82759	0.833297	3.80473	1.93672	16.2245	16.711	NA	13.44±1.78	NA	NA	1.0126	3.22489	1.81098	1.52731	1.5622	2.52469	2.3109	3.86209	NaN	6.52122	6.27061	12.4951	40.8307	NaN	5.30137	13.6463	14.0264	14.3461	13.3368	14.8266	13.7434	14.4187	14.5905	13.4239	14.8212	13.5214	14.3023	10.0716	13.2417	13.9652	7.23898	9.3229
Q12996	CSTF3	Cleavage stimulation factor subunit 3	FMDLYPCSASELK	Unmodified	536	0		1.3388	NaN	5.77609	NaN	1.711	1.75218	NA	5.24±3.41	NA	16.63±9.61	NaN	NaN	NaN	NaN	1.3388	NaN	NaN	NaN	NaN	5.77609	NaN	2.94998	NaN	NaN	0.472024	NaN	12.2411	NaN	12.3219	14.519	NaN	12.4202	NaN	12.2592	14.6595	NaN	12.3138	NaN	12.3744	13.7088	NaN	NaN
P56545	CTBP2	C-terminal-binding protein 2	DCTVEMPILK	Unmodified	44	0.409718		6.30824	5.6429	5.65307	4.33965	10.2058	5.0505	NaN	NaN	NaN	NaN	NaN	NaN	5.13207	12.4465	1.34612	3.84205	2.19093	1.7241	9.18474	11.3236	10.4023	7.31688	NaN	17.2315	5.87245	13.3487	12.8908	12.575	13.2122	12.6924	13.4843	13.1471	12.8284	13.3095	12.7564	13.2484	12.6695	7.11614	13.2187	12.0651	NaN	NaN
P56545	CTBP2	C-terminal-binding protein 2	DLATVAFCDAQSTQEIHEK	Unmodified	60	0.0408886		7.89178	8.04934	13.2097	17.3811	13.5274	16.3547	NA	NA	NA	15.1±3.73	NaN	NaN	NaN	2.20003	13.5835	NaN	NaN	NaN	0.919426	25.5001	NaN	5.94525	NaN	2.3397	32.2971	NaN	14.158	13.6607	13.6595	14.3945	NaN	14.4063	13.9073	13.7463	14.3934	NaN	14.0462	9.19498	13.5364	13.4353	NaN	NaN
P49711	CTCF	Transcriptional repressor CTCF	CSMCDYASVEVSK	Unmodified	353;356	1.29816		3.67052	2.89795	4.97604	4.46311	19.1883	14.6104	NaN	NaN	NaN	NaN	7.91156	3.07459	NaN	1.52444	2.17147	9.78411	1.93136	1.0551	2.20848	9.90113	19.538	18.1289	37.4162	NaN	1.66998	14.1541	13.9521	14.2648	14.2429	14.3682	14.2731	14.0657	14.7332	14.1821	14.3433	13.7603	13.9076	8.7938	13.9024	13.2369	10.8334	9.17722
P35221	CTNNA1	Catenin alpha-1	AAAGEFADDPCSSVK	Unmodified	116	2.20263	1mM_100uM, 1mM_CTRL	2.98801	0.952351	1.63068	0.838566	8.57596	2.63257	1.54±0.31	1.86±0.19	3.36±0.42	0.29±0.18	NaN	2.31459	NaN	3.66142	NaN	NaN	0.547803	1.4086	2.41764	2.14868	NaN	10.4375	NaN	6.71445	NaN	NaN	15.2379	15.6446	14.696	14.7589	NaN	15.5792	15.7103	14.8001	14.7195	NaN	15.0446	11.3786	15.3343	14.1563	NaN	10.0404
P35221	CTNNA1	Catenin alpha-1	CVIALQEK	Unmodified	526	0.345238		0.447509	0.242544	0.371455	0.290202	4.19361	5.99181	2.81±0.27	0.59±0.21	1.87±0.2	0.31±0.24	NaN	0.276005	NaN	0.619014	NaN	NaN	0.526403	0.036667	0.551295	NaN	NaN	11.0914	NaN	0.27909	1.21031	NaN	14.9081	15.4489	15.3445	15.1832	NaN	15.3316	15.5024	15.3826	15.2425	NaN	14.6021	11.707	15.8273	14.6052	NaN	6.60841
P35221	CTNNA1	Catenin alpha-1	LESIISGAALMADSSCTR	Unmodified	324	0.873056		2.20223	2.14116	0.901067	0.443558	19.3359	15.7743	5.32±0.57	11.92±2.33	1.85±0.31	17.86±10.14	NaN	0.766625	4.66326	1.1768	NaN	NaN	1.21471	0.587424	NaN	NaN	NaN	8.18174	30.49	NaN	NaN	NaN	14.5387	13.704	13.7743	13.1905	NaN	15.0084	13.9202	13.9667	13.2859	NaN	14.3875	9.40788	14.4959	12.7844	NaN	7.72096
P35221	CTNNA1	Catenin alpha-1	LIEVANLACSISNNEEGVK	Unmodified	438	0.365939		1.74504	NaN	2.56967	1.89104	5.32841	5.11778	1.37±0.21	11.52±3.77	2.14±0.1	12.9±5.06	NaN	1.74504	NaN	NaN	NaN	4.68307	1.98856	NaN	1.03737	NaN	3.68902	11.065	NaN	1.23119	NaN	13.4731	14.1225	14.4158	13.9537	13.4437	13.2159	14.6614	14.479	13.8707	13.3883	13.2221	14.2223	10.2983	14.5064	12.6934	NaN	8.50787
P35221	CTNNA1	Catenin alpha-1	MSASQLEALCPQVINAALALAAKPQSK	Unmodified	461	0.1882		NaN	NaN	1.98028	2.27015	3.16999	2.72293	NaN	NaN	NaN	NaN	NaN	NaN	NaN	NaN	NaN	3.58552	0.375036	NaN	NaN	NaN	5.39269	3.98453	NaN	0.13275	NaN	12.9416	14.3134	NaN	15.311	NaN	12.7002	14.6985	NaN	15.3749	NaN	12.7345	14.4795	NaN	15.852	NaN	NaN	NaN
P35221	CTNNA1	Catenin alpha-1	NVPILYTASQACLQHPDVAAYK	Unmodified	228	0.500218		11.1365	9.99329	6.30851	6.31064	25.9456	26.8009	2.7±0.3	15.76±6.7	0.2±0.2	7.69±3.82	NaN	NaN	21.8798	2.11771	9.41196	NaN	3.9872	4.872	0.943114	15.4317	NaN	14.5162	64.5311	3.23888	21.4961	NaN	11.9435	11.6062	13.3929	12.628	NaN	12.4433	12.253	13.5097	12.7594	NaN	11.9178	NaN	13.8421	11.9807	NaN	NaN
P35222	CTNNB1	Catenin beta-1	LVQNCLWTLR	Unmodified	381	0.866286		2.56219	0.810803	12.841	NaN	7.71747	3.36785	11.57±1.08	21.57±1.7	14.12±0.24	29.58±4.38	NaN	NaN	NaN	1.98886	3.13551	NaN	NaN	NaN	NaN	12.841	NaN	10.8627	NaN	4.16421	8.12546	NaN	13.0894	12.3447	13.9571	15.2575	NaN	13.3247	12.5242	13.9162	15.3901	NaN	12.9046	NaN	13.7927	14.7116	NaN	NaN
P35222	CTNNB1	Catenin beta-1	VAAGVLCELAQDK	Unmodified	619	0.330531		0.842471	NaN	2.83003	3.67225	6.39602	6.76246	0.62±0.1	2.1±0.39	3.88±0.22	0.09±0.09	NaN	NaN	NaN	0.842471	NaN	7.06293	0.496029	NaN	0.931124	NaN	13.8258	4.76177	NaN	0.600439	NaN	14.3216	14.0299	NaN	15.1351	NaN	14.3167	14.3638	NaN	15.1326	NaN	13.9765	14.0855	NaN	15.2221	NaN	NaN	NaN
O60716	CTNND1	Catenin delta-1	EVHLGACGALK	Unmodified	429	0		4.06365	NaN	4.61386	2.67502	26.2801	NaN	NA	7.89±0.44	13.76±0.47	8.18±0.82	NaN	4.06365	NaN	NaN	NaN	NaN	2.72234	NaN	NaN	6.50539	NaN	26.2801	NaN	NaN	NaN	NaN	13.418	12.7861	NaN	13.7257	NaN	13.8435	12.9052	NaN	13.8007	NaN	13.2376	7.12453	NaN	13.2171	NaN	9.06253
O60716	CTNND1	Catenin delta-1	HIEWESVLTNTAGCLR	Unmodified	533	1.17679		3.05858	2.77033	4.33089	2.71552	16.22	12.453	NA	NA	1.99±0.86	NA	1.70372	2.67181	7.05369	NaN	0.80511	7.40093	2.99505	1.29482	NaN	5.63276	16.2406	17.791	30.6145	NaN	0.233748	13.2571	14.2502	14.0224	NaN	14.9096	13.0602	14.6633	14.2042	NaN	14.9702	12.9562	14.1106	9.62229	NaN	14.315	7.61198	9.26587
O60716	CTNND1	Catenin delta-1	LVENCVCLLR	Unmodified	579;581	0		0.908346	NaN	2.7426	0.202207	1.22496	NaN	NaN	NaN	NaN	NaN	NaN	NaN	NaN	0.908346	NaN	NaN	NaN	NaN	2.59962	2.88558	NaN	NaN	NaN	1.22496	NaN	NaN	NaN	NaN	14.7544	15.8004	NaN	NaN	NaN	14.8199	15.9878	NaN	NaN	NaN	15.2227	15.3677	NaN	NaN
O60716	CTNND1	Catenin delta-1	SNAAAYLQHLCYR	Unmodified	394	0.958176		10.3339	9.07784	10.8522	12.2812	28.7983	19.7129	5.31±0.59	NA	1.85±0.51	18.2±1.77	5.29326	2.22245	13.1735	6.07775	24.9026	11.6252	1.63358	4.13136	5.0646	31.8061	20.5096	16.7415	55.7413	8.28572	42.7134	14.5178	13.869	13.9332	13.1017	12.0334	14.4255	14.2742	14.3178	13.0773	12.1234	14.0655	13.7291	8.77814	13.2442	11.2582	10.5702	8.61136
O60716	CTNND1	Catenin delta-1	TPAILEASAGAIQNLCAGR	Unmodified	692	0.344798		5.11362	5.73257	17.3672	NaN	13.5474	12.4845	4.55±0.35	38.22±21.06	7.39±0.57	1.41±0.58	NaN	NaN	NaN	1.06008	9.16716	NaN	NaN	NaN	NaN	17.3672	NaN	14.7766	NaN	0.493768	25.3718	NaN	12.3919	NaN	13.4614	12.608	NaN	12.7038	NaN	13.423	12.7491	NaN	12.3332	NaN	13.7076	11.8483	NaN	NaN
P17812	CTPS1	CTP synthase 1	GLGLSPDLVVCR	Unmodified	216	0.804315		1.51011	0.341632	2.08328	1.69889	14.1878	14.6034	NA	3.37±0.68	NA	NA	NaN	1.75168	NaN	1.26854	NaN	3.70947	0.29269	0.933714	1.41558	4.06492	26.9671	26.6406	NaN	2.81128	0.332434	14.2247	14.8818	16.5268	16.5471	16.2043	14.4071	14.9537	16.6862	16.4982	16.2476	13.7151	15.4133	10.9413	15.8954	15.471	NaN	9.27279
P17812	CTPS1	CTP synthase 1	ISMFCHVEPEQVICVHDVSSIYR	Unmodified	234;243	1.35105		6.38059	5.796	9.97385	10.1811	33.5575	1.59811	NaN	NaN	NaN	NaN	NaN	2.2822	NaN	NaN	10.479	NaN	2.18086	6.24762	NaN	21.4931	NaN	34.6876	NaN	NaN	32.4275	NaN	13.012	11.9196	NaN	12.0074	NaN	13.0193	11.9696	NaN	11.8812	NaN	12.8321	NaN	NaN	10.6663	NaN	7.79364
P17812	CTPS1	CTP synthase 1	LCSAHGVLVPGGFGVR	Unmodified	362	0.492067		7.55283	9.23567	6.57855	3.87174	19.7607	22.2329	NA	11.87±2.75	NA	NA	NaN	6.39488	20.9538	1.53009	1.33254	4.81755	7.01031	12.9402	2.73181	5.39287	14.9773	19.925	57.3282	3.58356	2.98928	14.1721	13.7692	14.391	13.6582	15.2503	14.368	13.8137	14.8733	13.5746	15.2274	13.9858	14.8014	8.95425	13.0743	14.552	NaN	10.1089
P17812	CTPS1	CTP synthase 1	LLETCSIALVGK	Unmodified	299	1.97581		1.54667	0.0139198	1.05622	0.107517	5.78582	1.16508	NA	10.15±5.37	NA	9.12±3.36	NaN	1.53683	NaN	1.55651	NaN	NaN	1.13225	NaN	0.980193	NaN	NaN	6.60966	NaN	4.96199	NaN	NaN	13.3046	NaN	14.0191	NaN	NaN	13.3435	NaN	13.9528	NaN	NaN	13.9911	NaN	13.2593	NaN	NaN	7.50319
Q9NRF8	CTPS2	CTP synthase 2	GLGLSPDLIVCR	Unmodified	216	1.52325		1.39868	0.509545	1.993	1.95497	24.3424	17.3653	NA	1.18±0.3	20.62±0.67	5.01±1.17	NaN	1.03837	NaN	1.75898	NaN	4.75466	0.0705999	1.02121	0.832037	3.28647	23.9484	28.8848	43.1879	1.34855	NaN	12.5448	14.2043	13.8781	15.4507	15.4873	12.7919	14.2254	13.9886	15.3707	15.5672	12.0209	14.6925	7.01948	14.7907	14.7878	NaN	7.8289
P53634	CTSC	Dipeptidyl peptidase 1	GTDECAIESIAVAATPIPK	Unmodified	448	2.08446	1mM_100uM, 1mM_CTRL	1.38736	0.74634	4.09726	2.9777	10.5329	5.96622	NaN	NaN	NaN	NaN	0.479836	1.67315	1.81228	2.23507	0.736483	7.00322	1.50919	2.44897	1.87091	7.65402	18.0248	7.58487	15.302	3.48336	8.26942	13.293	14.0447	14.015	14.1366	13.839	13.2685	14.2359	14.1727	14.1685	13.9169	13.0641	14.2567	10.6644	14.4424	13.2276	5.79932	8.3682
P53634	CTSC	Dipeptidyl peptidase 1	NQASCGSCYSFASMGMLEAR	Unmodified	255;258	2.38488	1mM_100uM, 1mM_CTRL	53.8026	4.03735	52.6339	4.90117	75.4861	12.0256	NaN	NaN	NaN	NaN	53.8526	59.3281	52.2034	NaN	49.8265	47.0921	50.8495	53.9165	NaN	58.6774	76.7219	68.8333	64.5311	NaN	91.8582	12.2599	12.3243	13.0738	NaN	13.6708	12.3355	12.8598	13.0607	NaN	13.2648	9.36267	10.6115	NaN	NaN	8.42576	12.9617	13.4118
P53634	CTSC	Dipeptidyl peptidase 1	NWACFTGK	Unmodified	136	1.85073		71.9412	4.50102	68.8039	3.7407	86.0098	6.78195	NaN	NaN	NaN	NaN	NaN	76.1794	NaN	72.4273	67.2168	NaN	71.5961	NaN	64.5537	70.2618	NaN	78.6053	NaN	87.5041	91.9199	NaN	11.7747	NaN	13.2445	13.3752	NaN	12.6307	NaN	14.0298	13.0565	NaN	12.5045	NaN	13.8263	9.57063	NaN	14.5578
P53634	CTSC	Dipeptidyl peptidase 1	RGTDECAIESIAVAATPIPK	Unmodified	448	0.140725		3.01028	1.46583	6.60992	6.93992	4.48751	2.00024	NaN	NaN	NaN	NaN	NaN	1.97379	NaN	4.04678	NaN	NaN	11.5172	NaN	1.70266	NaN	NaN	5.90189	NaN	3.07313	NaN	NaN	12.1982	NaN	14.0707	NaN	NaN	12.2644	NaN	14.0993	NaN	NaN	12.2626	NaN	14.2542	NaN	NaN	6.76514
P53634	CTSC	Dipeptidyl peptidase 1	YAQDFGLVEEACFPYTGTDSPCK	Unmodified	321;331	2.46934	1mM_100uM, 1mM_CTRL	62.6696	5.5529	59.1343	7.01676	77.5857	8.46864	NaN	NaN	NaN	NaN	63.4642	70.7021	63.8508	59.4973	55.8338	61.6425	62.0092	65.7198	47.3452	58.9545	79.381	79.254	64.5311	76.7045	88.0578	14.1341	13.7428	14.7261	14.4887	15.2305	14.1465	14.5918	14.7274	15.0599	14.9712	12.8866	13.5398	NaN	14.71	12.1405	15.5675	15.8382
P53634	CTSC	Dipeptidyl peptidase 1	YYSSEYHYVGGFYGGCNEALMK	Unmodified	355	1.79708		26.4774	7.31341	28.6902	8.01842	46.2405	9.46226	NaN	NaN	NaN	NaN	21.9425	29.3758	19.2287	NaN	35.3627	22.3911	24.8001	27.221	NaN	40.3485	37.7383	42.5124	45.0198	NaN	59.6914	13.9361	13.102	14.3251	NaN	14.1629	13.8864	13.5392	14.2355	NaN	14.0192	13.3512	13.3287	9.47832	NaN	12.8714	12.3689	12.1237
P07339	CTSD	Cathepsin D	AIGAVPLIQGEYMIPCEK	Unmodified	329	0.896812		72.9726	5.448	69.9214	7.04624	80.187	9.47556	NaN	NaN	NaN	NaN	73.0809	81.543	70.0292	73.279	66.9309	65.4227	72.6444	79.2747	60.9005	71.3648	83.6374	80.9674	64.5311	81.6419	90.1572	11.5486	11.0807	12.8237	12.7501	13.3219	12.0687	12.8277	11.9382	13.817	12.7633	10.2656	12.0668	NaN	13.0416	9.88312	13.945	14.9181
P07339	CTSD	Cathepsin D	EGCEAIVDTGTSLMVGPVDEVR	Unmodified	290	1.00052		72.9452	2.96866	70.9091	6.415	81.3046	10.5888	NaN	NaN	NaN	NaN	74.6582	76.7788	72.6576	71.6776	68.9538	68.3621	73.0472	78.5612	61.4239	73.151	86.4353	79.7186	64.5311	82.8795	92.9586	9.74425	10.6485	11.5933	10.7731	11.3037	9.93877	11.4454	11.0883	11.5914	10.5938	7.68356	10.9148	NaN	11.1344	5.33106	12.3454	13.5232
O60911	CTSV	Cathepsin L2	NNHCGIATAASYPNV	Unmodified	323	0.305611		49.41	15.1129	35.0367	15.594	53.4251	12.371	NaN	NaN	NaN	NaN	NaN	60.0965	NaN	38.7235	NaN	NaN	46.0634	NaN	24.0101	NaN	NaN	62.1727	NaN	44.6775	NaN	NaN	10.7736	NaN	12.5634	NaN	NaN	11.8257	NaN	13.1234	NaN	NaN	10.7473	NaN	12.7872	NaN	NaN	11.9198
O60911	CTSV	Cathepsin L2	SGIYFEPDCSSK	Unmodified	270	0.937473		59.3831	2.59428	55.1386	9.32083	69.347	11.6977	NaN	NaN	NaN	NaN	NaN	57.3014	62.727	60.1447	57.3594	NaN	47.645	64.0216	46.5506	62.3371	NaN	59.3493	64.5311	67.3295	86.1783	NaN	12.4742	11.6694	12.4789	13.3315	NaN	13.0767	11.5779	13.1808	12.8832	NaN	12.4013	NaN	12.7818	10.3876	NaN	13.4105
Q13616	CUL1	Cullin-1	CIDILIEK	Unmodified	752	0.29531		2.42928	1.89582	5.29264	4.92889	0.660853	NaN	2.86±0.22	NA	2.04±0.22	NA	NaN	NaN	3.76983	1.08873	NaN	NaN	NaN	2.93009	1.98974	10.9581	NaN	NaN	NaN	0.660853	NaN	NaN	NaN	12.7487	13.9361	13.9971	NaN	NaN	12.8487	13.9162	14.0402	NaN	NaN	NaN	13.3794	13.1747	NaN	NaN
Q13616	CUL1	Cullin-1	YCDSLLK	Unmodified	426	0.191554		29.688	25.0619	30.7347	24.8267	49.7996	22.4171	NA	NA	1.98±0.29	6.8±1.29	NaN	NaN	0.893508	46.5866	41.5838	NaN	NaN	3.83013	35.6154	52.7586	NaN	NaN	NaN	33.9483	65.6509	NaN	NaN	13.7481	13.8883	13.2626	NaN	NaN	13.954	13.9516	13.2248	NaN	NaN	8.35812	13.2431	12.075	NaN	NaN
Q13618	CUL3	Cullin-3	TMCECMSSYLR	Unmodified	314;316	0		3.01101	NaN	2.94802	2.49443	1.49514	NaN	NaN	NaN	NaN	NaN	NaN	NaN	NaN	3.01101	NaN	NaN	NaN	NaN	1.18419	4.71185	NaN	NaN	NaN	1.49514	NaN	NaN	NaN	NaN	14.3226	13.5317	NaN	NaN	NaN	14.3414	13.6983	NaN	NaN	NaN	13.9127	12.9542	NaN	NaN
Q13619	CUL4A	Cullin-4A	TLQSLACGK	Unmodified	633	0		2.75703	NaN	4.05521	2.74421	3.37278	NaN	NA	NA	NA	NA	NaN	NaN	NaN	2.75703	NaN	NaN	NaN	1.79244	3.26549	7.10768	NaN	NaN	NaN	3.37278	NaN	NaN	NaN	15.4588	14.139	14.5289	NaN	NaN	15.6536	14.0734	14.6626	NaN	NaN	10.7049	13.8113	13.7106	NaN	NaN
Q13620	CUL4B	Cullin-4B	LQWQSTLGHCVLK	Unmodified	730	0.356402		1.50867	2.04779	5.70894	3.79207	9.84538	8.76736	NaN	NaN	NaN	NaN	NaN	2.95668	NaN	NaN	0.0606657	NaN	3.02754	NaN	NaN	8.39034	NaN	16.0448	NaN	NaN	3.64592	NaN	13.5005	NaN	NaN	14.0316	NaN	13.7649	NaN	NaN	14.0793	NaN	14.0766	NaN	NaN	13.1311	NaN	8.66715
O60888	CUTA	Protein CutA	RLAACVNLIPQITSIYEWK	Unmodified	96	0.383977		1.1803	0.0574402	3.1234	2.92539	11.8583	12.3527	NaN	NaN	NaN	NaN	NaN	1.13969	NaN	NaN	1.22092	NaN	1.05484	NaN	NaN	5.19196	NaN	20.593	NaN	NaN	3.12364	NaN	14.3451	NaN	NaN	14.5055	NaN	14.824	NaN	NaN	14.5508	NaN	14.083	NaN	NaN	13.956	NaN	8.1057
P78310	CXADR	Coxsackievirus and adenovirus receptor	CYVDGSEEIGSDFK	Unmodified	146	0.413976		57.85	10.9533	58.5914	18.2102	80.1786	16.5241	NaN	NaN	NaN	NaN	NaN	NaN	NaN	50.1049	65.5951	NaN	NaN	NaN	45.7148	71.4679	NaN	NaN	NaN	68.4943	91.8629	NaN	NaN	NaN	11.6282	11.1862	NaN	NaN	NaN	11.7854	10.9974	NaN	NaN	NaN	11.6537	7.38137	NaN	NaN
Q9H5V9	CXorf56	UPF0428 protein CXorf56	CGLPLFYQSQPK	Unmodified	96	0.464045		1.58061	0.408628	8.61692	7.21798	2.97102	1.09902	NaN	NaN	NaN	NaN	NaN	NaN	NaN	1.86955	1.29166	NaN	NaN	NaN	3.51303	13.7208	NaN	NaN	NaN	2.1939	3.74814	NaN	NaN	NaN	13.6448	12.9847	NaN	NaN	NaN	13.743	12.9895	NaN	NaN	NaN	13.6458	12.1702	NaN	NaN
P08574	CYC1	Cytochrome c1, heme protein, mitochondrial	DVCTFLR	Unmodified	271	0.646208		1.30235	1.09178	1.93959	1.90637	3.88107	2.72966	NaN	NaN	NaN	NaN	NaN	0.680307	1.16672	0.480444	2.88193	NaN	0.885698	1.27045	0.818692	4.7835	NaN	2.85159	4.03298	1.08835	7.55135	NaN	15.4202	15.0356	15.433	15.5704	NaN	15.804	15.1716	15.4384	15.6365	NaN	15.4889	11.8447	15.8602	14.9281	NaN	8.42874
P08574	CYC1	Cytochrome c1, heme protein, mitochondrial	HGGEDYVFSLLTGYCEPPTGVSLR	Unmodified	219	1.09854		5.65155	4.93151	9.23282	8.64351	24.6891	15.1283	8.92±0.76	18.8±11.31	2.86±0.17	4.81±2.13	0.413898	2.58584	8.89356	NaN	10.7129	7.34836	1.687	NaN	NaN	18.6631	13.3839	11.3407	43.209	NaN	30.8228	12.6173	13.4781	11.3865	NaN	14.4114	12.4565	14.0038	11.4168	NaN	14.4173	12.256	13.599	7.9909	NaN	13.6047	4.9092	8.44514
P08574	CYC1	Cytochrome c1, heme protein, mitochondrial	HLVGVCYTEDEAK	Unmodified	139	0.353842		2.84765	2.49693	3.87074	3.58449	7.18452	5.50705	10.5±0.37	6.59±3.43	12.23±0.51	15.21±6.78	NaN	1.84762	NaN	1.00574	5.68958	NaN	2.095	NaN	1.52076	7.99646	NaN	5.73521	NaN	2.54707	13.2713	NaN	13.6578	NaN	15.4758	13.8843	NaN	14.0896	NaN	15.5899	14.207	NaN	13.6658	NaN	15.803	13.3346	NaN	8.12727
Q7L576	CYFIP1	Cytoplasmic FMR1-interacting protein 1	CFQPPIHQSLASS	Unmodified	1241	1.73332		2.50274	1.66701	5.7482	5.77862	15.9115	2.41699	NaN	NaN	NaN	NaN	NaN	3.75201	0.724555	1.4492	4.08521	NaN	4.69355	2.67383	1.44526	14.1802	NaN	17.6205	NaN	NaN	14.2024	NaN	12.0087	13.6066	13.6216	13.073	NaN	12.4345	13.9216	13.595	13.0951	NaN	13.1597	6.76062	13.1415	12.439	NaN	7.53278
Q7L576	CYFIP1	Cytoplasmic FMR1-interacting protein 1	WTCTSSGSSPQYNICEQMIQIR	Unmodified	334;346	1.16165		3.15102	NaN	3.83268	2.53371	10.4802	3.91199	NaN	NaN	NaN	NaN	NaN	NaN	NaN	NaN	3.15102	3.58269	1.43323	NaN	NaN	6.48212	13.6183	11.725	NaN	NaN	6.09731	12.1942	12.9286	NaN	NaN	12.3734	12.2663	13.4173	NaN	NaN	12.412	12.0829	14.0738	NaN	NaN	11.566	NaN	NaN
Q16850	CYP51A1	Lanosterol 14-alpha demethylase	TPQTVAGYTIPPGHQVCVSPTVNQR	Unmodified	408	0.467734		4.88099	1.69822	7.336	6.79916	16.5908	13.4567	NaN	NaN	NaN	NaN	NaN	6.82727	NaN	3.70063	4.11505	NaN	NaN	NaN	2.52826	12.1437	NaN	32.1161	NaN	9.38108	8.27527	NaN	11.8672	12.7907	14.5092	14.5971	NaN	11.8446	12.8974	14.4797	14.5796	NaN	11.6072	NaN	13.5688	13.37	NaN	8.30907
Q16850	CYP51A1	Lanosterol 14-alpha demethylase	TVCGENLPPLTYDQLK	Unmodified	351	0.0536018		8.37548	11.262	13.2274	14.9937	16.6857	21.4745	NaN	NaN	NaN	NaN	NaN	NaN	NaN	0.412005	16.3389	NaN	NaN	NaN	2.62522	23.8295	NaN	NaN	NaN	1.50092	31.8705	NaN	NaN	12.5198	14.7332	14.4603	NaN	NaN	12.537	14.68	14.447	NaN	NaN	NaN	13.6992	13.3032	NaN	NaN
Q14118	DAG1	Dystroglycan	ATSITVTGSGSCR	Unmodified	713	0.544929		76.7043	9.31789	68.1218	20.5552	83.3725	10.9045	NaN	NaN	NaN	NaN	65.4548	85.9808	77.4152	85.5019	69.1687	31.8857	82.565	76.5178	72.7992	76.8411	90.1393	84.6882	64.3912	86.7688	90.8748	8.51987	9.23396	11.7947	7.04952	9.82912	9.25578	11.7368	12.1503	10.2199	8.65739	NaN	11.2332	4.35375	10.6576	6.74994	10.1255	15.3191
P51398	DAP3	28S ribosomal protein S29, mitochondrial	TFSEACLMVR	Unmodified	98	1.50436		3.24173	1.4183	2.88647	1.27432	11.834	5.63951	NaN	NaN	NaN	NaN	NaN	2.95007	1.99194	4.78319	NaN	NaN	3.9619	1.479	3.2185	NaN	NaN	18.31	8.00418	9.18785	NaN	NaN	14.6387	14.0777	14.856	NaN	NaN	14.7482	14.3634	14.81	NaN	NaN	14.6059	9.54313	14.5206	NaN	NaN	9.802
P14868	DARS	Aspartate--tRNA ligase, cytoplasmic	IGSCTQQDVELHVQK	Unmodified	130	0.116945		6.27615	4.15298	10.2272	11.9767	14.2796	12.8481	1.8±0.24	2.88±0.62	4.16±0.45	6.18±2.65	NaN	NaN	NaN	3.33955	9.21275	NaN	NaN	NaN	1.7584	18.696	NaN	NaN	NaN	5.19459	23.3645	NaN	NaN	NaN	13.844	13.3306	NaN	NaN	NaN	13.7082	13.3934	NaN	NaN	NaN	13.2958	12.6333	NaN	NaN
P14868	DARS	Aspartate--tRNA ligase, cytoplasmic	LEYCEALAMLR	Unmodified	349	1.13763		1.64593	1.35461	5.32143	3.75323	10.8616	5.4611	2.86±0.21	15.02±4.9	1.91±0.11	10.71±3.34	NaN	NaN	0.367855	1.50405	3.0659	NaN	NaN	NaN	2.6675	7.97536	NaN	13.6327	16.9095	4.67354	8.2305	NaN	11.1997	13.9212	12.967	14.9799	NaN	11.2531	14.0264	12.911	14.9719	NaN	12.2805	7.63132	12.1603	14.2907	NaN	NaN
P14868	DARS	Aspartate--tRNA ligase, cytoplasmic	QCFLVLR	Unmodified	76	0.344199		0.985078	0.412554	0.471446	NaN	5.24536	6.50162	NA	NA	NA	28.79±1.4	NaN	NaN	0.693359	1.2768	NaN	NaN	NaN	NaN	0.471446	NaN	NaN	9.8427	NaN	0.648024	NaN	NaN	12.9053	13.6707	15.0112	NaN	NaN	13.3267	13.9932	14.9049	NaN	NaN	14.4379	8.45935	14.4351	NaN	NaN	NaN
P14868	DARS	Aspartate--tRNA ligase, cytoplasmic	QMCICADFEK	Unmodified	257;259	0		3.02349	NaN	1.96469	0.815196	3.26093	NaN	NaN	NaN	NaN	NaN	NaN	NaN	NaN	3.02349	NaN	NaN	NaN	2.312	2.54871	1.03335	NaN	NaN	NaN	3.26093	NaN	NaN	NaN	14.6138	15.2286	14.3439	NaN	NaN	14.8464	15.2552	14.3609	NaN	NaN	9.29795	14.5406	13.6799	NaN	NaN
Q96EP5	DAZAP1	DAZ-associated protein 1	IFVGGIPHNCGETELR	Unmodified	124	0.335087		3.5809	4.87718	1.03202	0.128301	11.0218	13.1373	11.17±1.82	1.52±0.13	1.24±0.05	0.48±0.12	NaN	0.542447	9.20656	0.993709	NaN	NaN	1.12274	0.941298	NaN	NaN	NaN	7.15024	25.6598	0.25531	NaN	NaN	16.0835	13.7587	13.9105	NaN	NaN	16.467	14.2008	14.042	NaN	NaN	16.1137	10.3267	14.4654	NaN	NaN	8.76301
Q96EP5	DAZAP1	DAZ-associated protein 1	SYFSQYGEVVDCVIMK	Unmodified	39	0.291084		6.73626	6.63621	8.28111	10.9347	15.7377	15.7713	6.8±0.28	8.36±4.89	5.8±0.6	17.85±9.38	0.0795414	4.48749	6.54704	NaN	15.8309	4.11001	3.93923	0.574792	NaN	24.5004	10.9865	10.8141	13.776	0.620576	42.4912	14.6317	14.4008	14.5404	14.2362	15.1352	14.6403	14.7389	14.8491	14.2682	15.181	14.3656	14.4964	11.1609	14.5726	14.3364	4.5386	10.1959
Q16643	DBN1	Drebrin	APPPVFYNKPPEIDITCWDADPVPEEEEGFEGGD	Unmodified	632	1.40174		0.883187	NaN	2.69558	3.78511	14.0234	3.03071	NaN	NaN	NaN	NaN	NaN	0.883187	NaN	NaN	NaN	7.03273	NaN	0.994849	NaN	0.0591545	16.1664	11.8803	NaN	NaN	NaN	12.4528	14.131	14.0381	13.3645	13.8757	12.3424	14.6003	14.2154	13.6416	13.9647	12.0884	14.0525	10.6119	14.3296	13.5473	NaN	7.5194
Q16643	DBN1	Drebrin	EGTQASEGYFSQSQEEEFAQSEELCAK	Unmodified	613	0.332429		7.62003	9.73572	4.11323	3.81322	18.2015	17.7457	NaN	NaN	NaN	NaN	NaN	2.71555	18.8326	NaN	1.31193	6.80959	1.41688	NaN	NaN	NaN	18.213	12.1831	42.3054	NaN	0.104388	13.0438	14.3582	14.6855	11.5653	13.6484	12.7772	14.7769	15.0274	11.6291	13.9336	12.4659	14.255	11.461	12.1122	13.3898	NaN	9.39806
Q16643	DBN1	Drebrin	VMYGFCSVK	Unmodified	68	0.921268		2.35547	1.15664	5.14886	4.15198	9.23417	7.20913	NA	43.05±8.64	NA	NA	1.36122	2.79875	0.912128	3.5699	3.13534	9.38662	1.95705	1.66314	2.78525	9.95225	19.3182	12.4313	9.73922	1.75276	2.92937	16.3971	16.919	17.337	16.6716	16.4042	16.1996	17.4278	17.5688	16.8083	16.5019	15.9344	16.9862	13.7568	17.3603	16.0956	10.4225	12.0038
Q9UJU6	DBNL	Drebrin-like protein	AEEDVEPECIMEK	Unmodified	127	0.624312		NaN	NaN	0.885718	0.0456679	4.94553	5.23402	7.4±0.29	12.81±8.89	2.86±0.18	15.54±9.35	NaN	NaN	NaN	NaN	NaN	NaN	0.842644	0.933599	0.880909	NaN	NaN	8.64655	NaN	1.24452	NaN	NaN	14.2461	14.0937	13.3973	NaN	NaN	14.8547	14.2316	13.4726	NaN	NaN	14.0534	10.6251	14.0181	NaN	NaN	NaN
Q9NV06	DCAF13	DDB1- and CUL4-associated factor 13	FCGTSFFTVGDDK	Unmodified	120	0.115572		4.00083	0.977355	6.45473	3.53733	5.23413	5.0366	NaN	NaN	NaN	NaN	NaN	NaN	3.30974	4.69193	NaN	NaN	NaN	5.38008	3.57935	10.4048	NaN	NaN	NaN	8.79554	1.67272	NaN	NaN	12.1567	11.8584	13.174	NaN	NaN	12.3607	11.9217	12.9681	NaN	NaN	5.7336	11.1419	12.2107	NaN	NaN
Q9NV06	DCAF13	DDB1- and CUL4-associated factor 13	TNPICSMTWGFDSISSVK	Unmodified	190	0		2.78721	NaN	4.60553	3.45262	2.18191	NaN	NaN	NaN	NA	12.75±4.26	NaN	NaN	NaN	NaN	2.78721	NaN	NaN	NaN	2.16415	7.0469	NaN	NaN	NaN	NaN	2.18191	NaN	NaN	NaN	12.4129	12.455	NaN	NaN	NaN	12.4519	12.347	NaN	NaN	NaN	12.1881	11.3862	NaN	NaN
Q9NV06	DCAF13	DDB1- and CUL4-associated factor 13	YIMCGSDEMNIR	Unmodified	342	0.187882		1.91188	1.91158	2.69648	0.849425	6.81228	NaN	NaN	NaN	NaN	NaN	NaN	NaN	0.56019	3.26358	NaN	NaN	NaN	2.09585	3.29712	NaN	NaN	NaN	NaN	6.81228	NaN	NaN	NaN	13.4729	13.7296	NaN	NaN	NaN	13.6484	13.7381	NaN	NaN	NaN	7.58045	13.0536	NaN	NaN	NaN
Q14203	DCTN1	Dynactin subunit 1	VTFSCAAGFGQR	Unmodified	1252	1.36652		17.4112	4.13376	18.6871	7.28071	46.8051	19.4034	NaN	NaN	NaN	NaN	NaN	21.9757	13.9197	16.3384	NaN	NaN	22.7499	23.0298	10.2816	NaN	NaN	49.8095	64.5311	26.0748	NaN	NaN	12.1075	12.9043	14.148	NaN	NaN	12.2924	13.0718	14.1858	NaN	NaN	12.3951	NaN	13.908	NaN	NaN	10.5369
Q13561	DCTN2	Dynactin subunit 2	CDQDAQNPLSAGLQGACLMETVELLQAK	Unmodified	240;256	0		NaN	NaN	NaN	NaN	27.8351	8.5936	NaN	NaN	NaN	NaN	NaN	NaN	NaN	NaN	NaN	NaN	NaN	NaN	NaN	NaN	21.7585	33.9116	NaN	NaN	NaN	11.8627	12.9779	NaN	NaN	NaN	11.8592	13.5159	NaN	NaN	NaN	11.2802	12.4561	NaN	NaN	NaN	NaN	NaN
Q96GG9	DCUN1D1	DCN1-like protein 1	TAVSCLSQNDWK	Unmodified	29	0.0622612		13.7994	15.0124	16.5122	20.6811	26.1002	31.8236	8.69±1.14	12.69±3.9	3.44±0.92	19.41±5.7	NaN	NaN	NaN	3.18402	24.4148	NaN	NaN	NaN	1.88846	31.136	NaN	NaN	NaN	3.59754	48.603	NaN	NaN	NaN	14.1238	10.8398	NaN	NaN	NaN	14.1732	10.9015	NaN	NaN	NaN	14.6115	10.0539	NaN	NaN
O94760	DDAH1	N(G),N(G)-dimethylarginine dimethylaminohydrolase 1	LTVPDDIAANCIYLNIPNK	Unmodified	222	0		NaN	NaN	NaN	NaN	6.44949	6.31989	5.83±0.39	NA	7.15±0.85	NA	NaN	NaN	NaN	NaN	NaN	NaN	NaN	NaN	NaN	NaN	NaN	10.9183	NaN	1.98066	NaN	NaN	12.4516	NaN	12.8923	NaN	NaN	12.7156	NaN	12.9732	NaN	NaN	12.6434	NaN	13.4473	NaN	NaN	NaN
O94760	DDAH1	N(G),N(G)-dimethylarginine dimethylaminohydrolase 1	SFCSMAGPNLIAIGSSESAQK	Unmodified	178	0.0849069		6.79383	NaN	7.14761	7.92159	9.13776	7.67355	6±0.64	16.66±2.96	9.26±0.88	13.82±2.19	NaN	NaN	NaN	NaN	6.79383	NaN	1.54621	NaN	NaN	12.749	NaN	14.5638	NaN	NaN	3.71174	NaN	12.8475	NaN	10.3351	12.7672	NaN	13.2994	NaN	10.3049	12.8384	NaN	13.2788	NaN	11.0065	12.1264	NaN	NaN
O94760	DDAH1	N(G),N(G)-dimethylarginine dimethylaminohydrolase 1	VDGLLTCCSVLINK	Unmodified	274;275	0.801445		6.14078	5.41852	1.35122	0.0154683	25.3454	15.3924	NaN	NaN	NaN	NaN	NaN	2.3093	9.97225	NaN	NaN	NaN	1.36216	1.34028	NaN	NaN	NaN	14.4613	36.2295	NaN	NaN	NaN	14.0444	13.7855	NaN	NaN	NaN	14.3247	14.1335	NaN	NaN	NaN	14.1792	10.3365	NaN	NaN	NaN	8.84351
O95865	DDAH2	N(G),N(G)-dimethylarginine dimethylaminohydrolase 2	AGAGLSSLCLVLSTRPHS	Unmodified	276	1.23264		5.96448	3.63926	8.23439	8.0921	29.8668	6.69809	NaN	NaN	NaN	NaN	8.53783	3.39114	NaN	NaN	NaN	13.9564	2.51241	NaN	NaN	NaN	25.1305	34.603	NaN	NaN	NaN	11.8005	12.4769	NaN	NaN	NaN	11.9358	13.0053	NaN	NaN	NaN	11.5091	12.0739	NaN	NaN	NaN	8.60118	7.84887
O95865	DDAH2	N(G),N(G)-dimethylarginine dimethylaminohydrolase 2	LSDVTLVPVSCSELEK	Unmodified	262	0.378153		2.28267	0.240835	1.36096	0.662939	2.16992	1.19974	NA	3.53±1.05	NA	5.44±2.76	NaN	2.11237	NaN	2.45296	NaN	NaN	0.622493	1.55558	1.9048	NaN	NaN	3.01826	NaN	1.32157	NaN	NaN	14.2799	14.9516	15.1415	NaN	NaN	14.6922	15.1325	15.2322	NaN	NaN	14.2167	11.3851	15.8816	NaN	NaN	8.94708
Q16531	DDB1	DNA damage-binding protein 1	FLYGCQAPTICFVYQDPQGR	Unmodified	173;179	1.03595		0.642643	0.631816	3.07984	2.37411	5.48325	3.87291	NaN	NaN	NaN	NaN	0.0217291	1.05494	0.190043	NaN	1.30386	4.30962	0.343124	NaN	NaN	4.58677	9.30589	8.11102	NaN	1.10118	3.41489	15.1537	14.3228	14.2126	13.8231	14.9551	15.241	14.6858	14.4723	13.821	14.8401	14.9065	15.208	6.20852	13.1357	14.0315	3.18753	7.97045
Q16531	DDB1	DNA damage-binding protein 1	ICYQEVSQCFGVLSSR	Unmodified	725;732	1.07073		4.13597	2.90185	6.13159	3.84286	11.7277	5.05478	NaN	NaN	NaN	NaN	1.1399	8.07156	3.24458	NaN	4.08785	3.18538	6.97317	3.14041	NaN	11.2274	9.04683	17.5581	NaN	NaN	8.57802	13.49	14.0329	14.4287	NaN	15.3701	13.5728	14.4693	14.7187	NaN	15.4247	13.2049	14.5382	7.70936	NaN	14.5261	7.2556	10.7388
Q16531	DDB1	DNA damage-binding protein 1	NISVASCNSSQVVVAVGR	Unmodified	503	0.53231		15.1852	18.299	9.49806	2.82791	29.6646	17.3162	NA	NA	NaN	NaN	1.24519	NaN	35.907	8.40345	NaN	6.97209	NaN	8.96894	12.5532	NaN	12.0715	NaN	46.6899	30.2324	NaN	12.272	NaN	11.5702	12.9365	NaN	12.2475	NaN	12.3494	12.7018	NaN	12.2262	NaN	9.60829	12.2183	NaN	6.16682	NaN
Q16531	DDB1	DNA damage-binding protein 1	YNACILEYK	Unmodified	87	0.389351		4.4238	6.99052	5.2923	5.68246	11.2972	10.8805	NA	7.92±1.13	1.27±0.4	10.25±2	16.9205	1.49446	1.57447	0.928228	1.20138	14.9584	3.14851	2.14639	0.689639	5.51855	26.7278	8.1969	NaN	1.16844	9.09551	13.9397	14.2816	14.0929	15.669	14.5512	14.0998	14.6808	14.2614	15.6023	14.5501	13.7222	15.0075	8.39403	14.9192	13.7225	11.8902	8.43908
P30046	DDT	D-dopachrome decarboxylase	RLCAAAASILGKPADR	Unmodified	24	1.50224		3.25365	NaN	3.81131	2.46936	13.9706	0.846253	2.25±0.22	3.81±2.76	3.88±0.33	6.05±3.52	NaN	3.25365	NaN	NaN	NaN	5.55741	2.0652	NaN	NaN	NaN	14.569	13.3723	NaN	NaN	NaN	12.4308	13.7647	NaN	NaN	NaN	12.4542	13.998	NaN	NaN	NaN	12.1523	13.9001	NaN	NaN	NaN	NaN	9.07452
Q92499	DDX1	ATP-dependent RNA helicase DDX1	FLICTDVAAR	Unmodified	571	1.09347		2.70065	0.708294	3.24738	1.77019	24.3531	21.1915	3.28±0.35	0.95±0.3	5.13±0.16	14.52±3.72	NaN	1.88684	3.03712	3.17799	NaN	NaN	2.01115	2.01699	3.19297	5.76841	NaN	22.5905	46.3709	4.09802	NaN	NaN	14.3567	14.5774	14.909	14.9669	NaN	14.4594	14.8715	14.9427	14.9407	NaN	14.6198	9.77058	14.4752	14.2907	NaN	8.8572
Q92499	DDX1	ATP-dependent RNA helicase DDX1	GSAFAIGSDGLCCQSR	Unmodified	110;111	1.9018		1.86175	0.530429	3.5518	1.72764	13.8787	8.83849	NaN	NaN	NaN	NaN	2.22879	1.61816	2.36677	1.23329	NaN	5.38969	1.87735	4.43572	1.54025	4.51597	15.7653	17.2808	21.3646	1.10431	NaN	12.5098	15.9741	15.4508	17.1358	16.1903	12.8705	16.0689	15.7505	17.1327	16.2241	12.385	16.3836	9.24524	16.6756	15.3937	7.26125	10.2484
Q92499	DDX1	ATP-dependent RNA helicase DDX1	IDCDNLEQYFIQQGGGPDKK	Unmodified	519	0.02069		8.96699	2.23671	8.66733	6.03279	NaN	NaN	3.72±0.7	16.58±6.27	5.41±0.26	10.6±1.8	NaN	NaN	NaN	7.3854	10.5486	NaN	NaN	NaN	4.40151	12.9332	NaN	NaN	NaN	NaN	NaN	NaN	NaN	11.809	11.3126	11.4806	NaN	NaN	12.1144	11.2927	11.6016	NaN	NaN	NaN	10.8852	10.7295	NaN	NaN
Q92499	DDX1	ATP-dependent RNA helicase DDX1	MDQAIIFCR	Unmodified	513	0.256482		10.5376	13.1146	13.2256	19.6522	29.166	28.9798	5.38±0.56	14.31±5.46	6.24±0.89	10.23±3.74	NaN	3.78547	NaN	2.1748	25.6525	NaN	2.01859	NaN	1.74071	35.9174	NaN	26.0347	NaN	1.87898	59.5843	NaN	14.9748	NaN	16.5101	14.2136	NaN	15.1081	NaN	16.5134	13.9478	NaN	15.1904	NaN	15.9496	13.2444	NaN	10.5122
Q92499	DDX1	ATP-dependent RNA helicase DDX1	NQALFPACVLK	Unmodified	231	0.411668		5.60604	5.32777	5.81808	4.04737	10.2525	7.46832	1.47±0.22	8.89±3.62	2.33±0.22	12.63±7.18	14.7327	3.48862	0.943935	5.22992	3.63503	11.1154	3.53884	1.22665	4.37434	8.83513	22.4533	4.23695	4.22772	11.1068	9.23756	12.8863	13.4013	15.8523	16.8977	16.6021	13.059	13.4945	16.0264	16.8792	16.64	12.7546	13.8536	10.8238	16.5298	15.8108	10.5927	8.81577
Q13206	DDX10	Probable ATP-dependent RNA helicase DDX10	CFVSYVR	Unmodified	471	1.01521		1.68869	0.641391	2.11728	1.02975	8.86463	7.7205	NaN	NaN	NaN	NaN	NaN	2.36557	1.08995	1.61056	NaN	NaN	3.11071	0.729501	2.0058	2.62311	NaN	14.3238	NaN	3.40541	NaN	NaN	13.3357	13.3798	13.9399	13.9047	NaN	13.7145	13.5636	13.9853	13.9042	NaN	13.9481	NaN	13.9136	12.9564	NaN	8.17048
Q92841	DDX17	Probable ATP-dependent RNA helicase DDX17	CTYLVLDEADR	Unmodified	319	1.54862		1.72218	0.776113	3.98247	2.68475	9.68483	6.63674	NaN	NaN	NaN	NaN	0.642904	2.72796	1.43148	1.70161	2.10694	6.12131	1.77592	2.3274	2.09025	7.59748	14.4846	7.10463	18.3931	1.88131	6.56054	14.1143	14.2704	14.3382	15.2557	15.6948	14.1554	14.515	14.5992	15.2947	15.7727	13.7549	14.1057	10.3845	15.2024	14.9927	7.04538	9.31698
Q92841	DDX17	Probable ATP-dependent RNA helicase DDX17	TTSSANNPNLMYQDECDR	Unmodified	584	2.04497	1mM_100uM, 1mM_CTRL	0.889921	0.742702	1.7324	2.15157	12.3572	8.18823	NaN	NaN	NaN	NaN	NaN	0.489395	0.265841	0.863699	1.94075	2.26477	0.235312	0.5562	0.321225	5.2845	15.6534	18.6125	19.4271	0.168661	7.92424	13.2505	14.5538	14.5292	15.4205	15.5353	13.2674	14.8462	14.7592	15.4627	15.6608	12.871	14.1666	10.1312	15.4097	14.6731	NaN	7.08396
Q92841	DDX17	Probable ATP-dependent RNA helicase DDX17	TTSSANNPNLMYQDECDRR	Unmodified	584	0		2.69255	NaN	3.72094	1.03848	23.4138	NaN	NaN	NaN	NaN	NaN	NaN	2.69255	NaN	NaN	NaN	NaN	4.45525	NaN	NaN	2.98662	NaN	23.4138	NaN	NaN	NaN	NaN	13.0232	NaN	12.7926	14.5546	NaN	13.4034	NaN	12.7509	14.6689	NaN	12.9796	NaN	12.7159	13.6493	NaN	8.05034
Q9NVP1	DDX18	ATP-dependent RNA helicase DDX18	ANATVDGLEQGYVVCPSEK	Unmodified	407	0.307531		8.0612	5.80705	9.90807	4.16933	14.5435	11.1093	NaN	NaN	NaN	NaN	0.136413	9.23102	NaN	14.1014	8.77599	4.22026	9.3531	NaN	13.077	12.9819	10.9854	9.98594	NaN	30.9279	6.27476	13.4878	13.13	NaN	14.6608	13.6697	13.53	13.3775	NaN	14.8674	13.4785	13.25	13.2027	NaN	14.0998	12.2362	4.17385	10.0508
Q9NVP1	DDX18	ATP-dependent RNA helicase DDX18	NLQCLVIDEADR	Unmodified	329	0.0540279		5.2943	6.12633	5.38972	5.04372	8.1988	7.93565	NaN	NaN	NaN	NaN	9.62627	NaN	NaN	0.962333	NaN	8.95617	NaN	NaN	1.82327	NaN	13.8102	NaN	NaN	2.58745	NaN	12.858	NaN	NaN	13.3722	NaN	13.1109	NaN	NaN	13.4116	NaN	12.7226	NaN	NaN	12.5939	NaN	9.85189	NaN
Q9NUU7	DDX19A	ATP-dependent RNA helicase DDX19A	ISEQIVIGTPGTVLDWCSK	Unmodified	224	0.327695		12.0765	15.3388	2.64777	1.14486	24.4103	29.8956	3.16±0.17	2.43±0.5	7.36±0.41	2.22±0.82	NaN	NaN	22.9226	1.23031	NaN	NaN	2.0197	NaN	1.95441	3.9692	NaN	14.6649	57.9626	0.603442	NaN	NaN	12.6219	11.9073	15.016	14.2749	NaN	12.8495	12.544	15.059	14.2321	NaN	13.0455	7.11166	14.7082	13.4919	NaN	NaN
Q9NUU7	DDX19A	ATP-dependent RNA helicase DDX19A	VLVTTNVCAR	Unmodified	392	1.0109		2.0381	0.941011	3.74892	3.95741	13.6539	9.16926	21.72±0.87	NA	24.59±1.16	25.76±1.94	1.64037	1.36127	NaN	3.11267	NaN	8.07635	0.313934	NaN	2.85648	NaN	22.8141	13.6721	NaN	4.47559	NaN	15.6338	15.6766	NaN	15.1972	NaN	15.6871	15.8189	NaN	15.1371	NaN	15.2598	15.7656	NaN	15.0812	NaN	9.93297	9.69719
Q9NR30	DDX21	Nucleolar RNA helicase 2	DSEDNPQTLLFSATCPHWVFNVAK	Unmodified	378	0.988978		1.45767	1.20082	4.6925	1.19475	8.77435	6.12476	NaN	NaN	NaN	NaN	0.278206	2.37616	NaN	2.60233	0.573995	3.84768	NaN	NaN	NaN	5.53731	10.9645	13.5029	NaN	NaN	1.85561	13.8101	12.6983	NaN	14.3574	15.2261	13.6142	13.1629	NaN	14.5051	15.229	13.4842	13.1201	NaN	13.6302	14.0673	5.5266	7.5397
Q9NR30	DDX21	Nucleolar RNA helicase 2	KLSVACFYGGTPYGGQFER	Unmodified	291	0.612282		4.82901	3.76972	7.01787	4.94768	26.3972	25.5948	NaN	NaN	NaN	NaN	NaN	3.28422	9.12575	NaN	2.07707	11.6488	1.80493	NaN	NaN	7.59986	12.3744	17.7901	64.5311	NaN	10.8932	12.2816	13.757	13.0883	NaN	14.1392	12.3568	14.28	13.5719	NaN	14.0403	12.076	14.2683	NaN	NaN	13.0207	NaN	9.08084
Q9NR30	DDX21	Nucleolar RNA helicase 2	LGVCFDVPTASVTEIQEK	Unmodified	682	0.354542		1.7095	0.94152	1.6627	1.52798	12.5357	18.7851	NaN	NaN	NaN	NaN	NaN	2.57987	1.8385	0.710129	NaN	0.824882	0.736884	NaN	NaN	3.42633	7.36402	6.79577	45.7342	0.578719	2.20556	12.8946	13.4065	13.4186	14.6738	14.2358	13.1484	13.9251	13.705	14.6998	14.1455	12.7543	13.6342	6.85462	14.038	13.129	NaN	8.37003
Q9NR30	DDX21	Nucleolar RNA helicase 2	LSVACFYGGTPYGGQFER	Unmodified	291	0.778243		5.73732	4.82631	5.85939	3.23112	25.6227	26.024	NaN	NaN	NaN	NaN	0.94026	4.42458	10.8194	10.8382	1.66413	2.25356	NaN	NaN	6.83248	8.49214	9.68619	13.9671	64.5311	14.3063	NaN	13.3177	11.9521	11.6827	11.9114	11.962	13.5146	12.5334	12.2893	12.0417	12.0721	12.9637	12.6915	NaN	11.6887	10.9986	6.80219	7.72567
Q9NR30	DDX21	Nucleolar RNA helicase 2	TGVCICFYQHK	Unmodified	537;539	0.350845		0.949845	0.157716	0.943177	0.283657	5.3477	7.44527	NaN	NaN	NaN	NaN	NaN	0.838322	NaN	1.06137	NaN	NaN	1.0872	NaN	0.616403	1.12593	NaN	10.6123	NaN	0.0831025	NaN	NaN	15.2007	NaN	14.6484	16.0047	NaN	15.6728	NaN	14.7888	15.914	NaN	15.6373	NaN	14.1466	14.7535	NaN	8.51321
Q96GQ7	DDX27	Probable ATP-dependent RNA helicase DDX27	ACIPVGLLGK	Unmodified	248	0.54653		1.45001	0.753081	4.47264	2.85009	1.76098	NaN	NaN	NaN	NaN	NaN	NaN	NaN	NaN	1.98252	0.917502	NaN	NaN	NaN	2.45732	6.48796	NaN	NaN	NaN	1.76098	NaN	NaN	NaN	NaN	14.3735	14.1148	NaN	NaN	NaN	14.3849	13.9945	NaN	NaN	NaN	14.4077	12.8724	NaN	NaN
Q96GQ7	DDX27	Probable ATP-dependent RNA helicase DDX27	DICACAATGTGK	Unmodified	259;261	0.300359		2.54472	1.79818	4.18162	3.87407	10.5071	13.6076	NaN	NaN	NaN	NaN	3.81623	NaN	NaN	1.27322	NaN	9.75837	NaN	1.58459	1.52107	3.86243	20.1291	NaN	NaN	0.88509	NaN	12.6628	NaN	16.0022	15.2149	14.9729	12.9326	NaN	16.2411	15.2511	15.0239	12.4942	NaN	10.1352	14.9333	13.8918	8.21738	NaN
O00148	DDX39A	ATP-dependent RNA helicase DDX39A	AIVDCGFEHPSEVQHECIPQAILGMDVLCQAK	Unmodified	63;75;87	1.95244		0.121044	NaN	2.05222	1.52749	12.4119	0.319864	NaN	NaN	NaN	NaN	0.121044	NaN	NaN	NaN	NaN	3.13232	0.972125	NaN	NaN	NaN	12.6381	12.1857	NaN	NaN	NaN	12.4608	13.3373	NaN	NaN	NaN	12.499	13.5806	NaN	NaN	NaN	12.2251	13.3951	NaN	NaN	NaN	2.97414	NaN
O00148	DDX39A	ATP-dependent RNA helicase DDX39A	HFVLDECDK	Unmodified	197	1.27756		2.36142	0.845839	2.87187	3.00312	20.5999	17.4334	1.29±0.22	1.48±0.21	2.11±0.2	5.15±0.34	3.28585	2.17215	NaN	1.62624	NaN	7.76629	1.14598	0.647122	1.0314	3.76854	25.0031	35.4096	NaN	1.38711	NaN	13.5661	13.5841	15.0208	15.6597	14.2161	13.696	13.961	15.2685	15.6831	14.4857	13.1852	12.8664	8.74752	15.1903	13.4035	8.89558	8.2926
Q13838	DDX39B	Spliceosome RNA helicase DDX39B	CIALAQLLVEQNFPAIAIHR	Unmodified	300	1.05775		1.7769	2.04933	2.6588	1.14347	5.70614	0.719404	1.6±0.31	NA	7.02±0.75	NA	0.327799	3.22599	NaN	NaN	NaN	2.40487	1.66364	NaN	NaN	3.90788	6.21484	5.19745	NaN	NaN	NaN	14.851	13.4075	NaN	NaN	12.0787	15.0596	13.7262	NaN	NaN	12.0611	14.6762	13.6583	NaN	NaN	11.1845	6.80503	8.7046
Q13838	DDX39B	Spliceosome RNA helicase DDX39B	HFILDECDK	Unmodified	198	0.450135		6.16033	6.48066	8.77239	8.21429	15.352	11.0224	NA	2.67±0.15	NA	3.57±0.45	15.1211	1.5993	NaN	1.2018	6.71915	18.7644	3.11214	NaN	1.07646	12.1366	27.1284	15.0943	NaN	0.665564	18.5198	14.9742	14.104	13.4432	16.3559	16.7894	15.1037	14.4596	13.6782	16.4133	16.8213	14.8926	14.5649	9.04914	16.0913	15.99	12.726	8.36111
Q13838	DDX39B	Spliceosome RNA helicase DDX39B	NCPHIVVGTPGR	Unmodified	165	0.534333		1.17812	NaN	1.52801	1.42105	5.56203	7.28159	23.1±0.89	3.97±0.56	21.24±0.98	3.6±1.5	NaN	NaN	NaN	1.17812	NaN	3.07608	NaN	0.254124	0.390601	2.39123	10.7109	NaN	NaN	0.413169	NaN	15.1091	NaN	14.4558	15.1192	14.9989	15.3401	NaN	14.757	15.1346	15.1356	14.9857	NaN	10.2632	14.7961	14.1572	NaN	NaN
O00571	DDX3X	ATP-dependent RNA helicase DDX3X	DLMACAQTGSGK	Unmodified	223	0.137725		12.2669	13.2038	11.5127	17.4744	20.9128	20.7274	NaN	NaN	NaN	NaN	NaN	3.23727	NaN	6.14264	27.4208	NaN	2.61286	1.73117	4.02069	37.6861	NaN	9.06242	13.2982	9.42014	51.8705	NaN	14.425	15.0402	14.5893	14.2037	NaN	14.4028	15.3154	14.5974	14.1832	NaN	14.6828	10.9469	14.2481	13.3841	NaN	9.72731
O00571	DDX3X	ATP-dependent RNA helicase DDX3X	GCHLLVATPGR	Unmodified	317	0		2.26878	NaN	2.33694	1.75457	1.31156	NaN	NaN	NaN	NaN	NaN	NaN	NaN	NaN	2.26878	NaN	NaN	NaN	NaN	1.09627	3.57761	NaN	NaN	NaN	1.31156	NaN	NaN	NaN	NaN	13.8223	13.741	NaN	NaN	NaN	13.7989	13.6885	NaN	NaN	NaN	13.2258	12.9817	NaN	NaN
O00571	DDX3X	ATP-dependent RNA helicase DDX3X	IGLDFCK	Unmodified	341	0.0683971		23.8118	25.7819	29.403	34.9045	43.5013	42.8584	NaN	NaN	NaN	NaN	NaN	NaN	NaN	5.5812	42.0424	NaN	NaN	NaN	4.72185	54.0842	NaN	NaN	NaN	13.1959	73.8068	NaN	NaN	NaN	13.9927	13.4698	NaN	NaN	NaN	13.954	13.2821	NaN	NaN	NaN	13.6126	12.1865	NaN	NaN
O00571	DDX3X	ATP-dependent RNA helicase DDX3X	VRPCVVYGGADIGQQIR	Unmodified	298	0.619941		9.29473	11.3237	7.42423	4.10769	22.0699	9.09917	11.99±0.71	10.19±5.01	13.08±0.34	9.28±3.94	22.3386	3.56022	NaN	NaN	1.9854	12.1494	4.70382	NaN	NaN	5.41953	28.504	15.6358	NaN	NaN	NaN	11.152	12.6359	NaN	NaN	11.9598	11.5883	12.504	NaN	NaN	12.211	10.9906	13.2073	NaN	NaN	11.401	9.6195	8.08098
Q86XP3	DDX42	ATP-dependent RNA helicase DDX42	ELEPGDGPIAVIVCPTR	Unmodified	333	0		0.336378	NaN	4.46136	1.62573	13.2668	NaN	NA	NA	7.06±0.43	NA	0.336378	NaN	NaN	NaN	NaN	5.61093	NaN	NaN	NaN	3.3118	13.2668	NaN	NaN	NaN	NaN	13.1031	NaN	13.5536	12.6486	12.897	13.1192	NaN	13.6846	12.6594	12.9204	12.9825	NaN	9.268	12.622	11.7822	5.09457	NaN
Q86XP3	DDX42	ATP-dependent RNA helicase DDX42	SEYTQPTPIQCQGVPVALSGR	Unmodified	281	0.935951		0.412048	0.213156	1.67905	2.34825	6.2028	2.92908	14.8±1.85	NA	9.31±2.12	NA	0.261324	NaN	NaN	0.562771	NaN	4.39044	NaN	NaN	0.34737	0.299349	8.27397	4.13163	NaN	NaN	NaN	13.2894	14.2928	13.6374	14.5906	13.7074	13.383	14.6491	13.6896	14.6181	13.6777	13.1218	14.5369	9.81072	14.5096	12.8184	4.91538	NaN
Q7L014	DDX46	Probable ATP-dependent RNA helicase DDX46	SWVQCGISMK	Unmodified	377	0.533364		0.835452	0.927439	2.54756	2.76243	5.72236	7.09378	3.45±0.24	6.17±2.49	4.66±0.24	NA	NaN	2.15893	0.28054	0.787012	0.115331	NaN	1.24128	0.720925	1.57015	6.65788	NaN	10.7384	NaN	0.706304	NaN	NaN	14.8037	14.6592	15.6991	15.0294	NaN	15.1662	14.9536	15.7517	15.0758	NaN	14.6858	9.51916	15.5599	14.1488	NaN	9.50315
Q7L014	DDX46	Probable ATP-dependent RNA helicase DDX46	VVCVYGGTGISEQIAELK	Unmodified	478	0.107667		35.4768	12.9228	24.929	19.3078	33.7671	24.0058	NA	20.74±11.05	NaN	NaN	43.0182	42.8572	20.5552	NaN	NaN	33.6502	38.3376	NaN	2.79916	NaN	51.4381	43.427	NaN	6.4362	NaN	11.9934	11.9209	10.3952	12.3656	NaN	12.0629	12.2734	11.0599	12.5255	NaN	11.5465	12.2753	NaN	12.2351	NaN	11.9627	11.8702
P17844	DDX5	Probable ATP-dependent RNA helicase DDX5	ELAQQVQQVAAEYCR	Unmodified	191	0.325622		4.52472	3.91479	6.82141	7.3507	11.176	9.92514	3.59±0.45	6.32±0.97	2.22±0.82	11.26±5.62	0.713023	8.93281	6.65949	1.79357	NaN	5.20134	17.4547	4.0162	0.613453	NaN	12.5637	24.5314	5.61478	1.99422	NaN	14.7575	12.1878	14.6197	14.9978	NaN	14.8264	12.3873	14.8176	15.087	NaN	14.5325	11.8548	10.5221	14.7473	NaN	7.83908	9.05569
P17844	DDX5	Probable ATP-dependent RNA helicase DDX5	GDGPICLVLAPTR	Unmodified	247	1.1703		2.70725	1.63984	4.41362	2.85093	12.4226	9.49279	NaN	NaN	NaN	NaN	0.251589	3.60428	3.39248	3.58063	NaN	5.78535	3.84206	1.17141	2.73557	8.53371	15.6391	23.1938	18.369	2.61453	2.29685	14.8368	14.2742	13.8449	15.452	12.5127	14.8836	14.4661	13.9039	15.3696	12.6921	14.5497	14.2174	10.1984	15.1879	11.7265	6.40779	9.73777
P17844	DDX5	Probable ATP-dependent RNA helicase DDX5	GHNCPKPVLNFYEANFPANVMDVIAR	Unmodified	89	0		1.63565	NaN	6.45485	NaN	8.12345	8.34037	NaN	NaN	NaN	NaN	NaN	NaN	NaN	NaN	1.63565	NaN	NaN	NaN	NaN	6.45485	NaN	14.021	NaN	NaN	2.22592	NaN	12.1127	NaN	NaN	13.4112	NaN	12.2539	NaN	NaN	13.5793	NaN	12.2524	NaN	NaN	12.5502	NaN	NaN
P17844	DDX5	Probable ATP-dependent RNA helicase DDX5	GVEICIATPGR	Unmodified	298	1.83621		2.10227	1.50263	4.20459	2.69303	14.84	10.145	NaN	NaN	NaN	NaN	1.8738	0.947802	4.37742	2.67405	0.638271	6.68792	2.9504	1.56282	2.33283	7.489	15.2715	14.8265	27.0506	2.21144	NaN	15.1939	15.0639	15.7313	15.7764	16.593	15.2986	15.287	15.9388	15.7832	16.3637	15.021	15.147	11.8478	15.6102	15.423	9.68895	8.55524
P17844	DDX5	Probable ATP-dependent RNA helicase DDX5	LIDFLECGK	Unmodified	234	1.17939		2.28949	2.41534	3.52535	4.16021	11.0626	7.5055	0.69±0.22	0.29±0.12	NA	2.22±0.75	5.86195	0.65872	1.00667	1.63062	NaN	10.7548	1.11395	0.820176	1.57454	3.36331	20.1223	9.66823	12.5023	1.95749	NaN	12.0831	15.8991	16.4551	17.0464	16.8544	12.2216	16.1177	16.7332	17.0861	16.8806	11.7414	15.7926	12.517	16.7576	15.9714	8.29283	8.86078
P17844	DDX5	Probable ATP-dependent RNA helicase DDX5	STCIYGGAPK	Unmodified	277	0		NaN	NaN	NaN	NaN	17.8112	19.4391	NaN	NaN	NaN	NaN	NaN	NaN	NaN	NaN	NaN	NaN	NaN	NaN	NaN	NaN	NaN	31.5567	NaN	4.0657	NaN	NaN	10.5112	NaN	12.5612	10.3513	NaN	10.3759	NaN	12.5323	10.3801	NaN	10.0482	NaN	12.5406	9.35454	NaN	NaN
Q9BQ39	DDX50	ATP-dependent RNA helicase DDX50	TGICICFYQPR	Unmodified	488;490	1.70741		4.3843	4.10537	2.31769	1.7546	33.3659	13.7958	NaN	NaN	NaN	NaN	NaN	1.48136	7.28724	NaN	NaN	NaN	0.918549	1.74824	NaN	4.28628	NaN	23.6108	43.1209	NaN	NaN	NaN	14.9185	14.0154	NaN	15.4046	NaN	15.1985	14.2739	NaN	15.4001	NaN	14.4034	7.3361	NaN	14.389	NaN	9.06313
Q9Y2R4	DDX52	Probable ATP-dependent RNA helicase DDX52	SVANVIQQAGCPVPEYIK	Unmodified	536	0.133405		8.22802	7.53547	12.4029	15.3361	22.6069	25.9054	NaN	NaN	NaN	NaN	NaN	NaN	NaN	2.89964	13.5564	NaN	NaN	NaN	1.55861	23.2472	NaN	NaN	NaN	4.28898	40.9248	NaN	NaN	NaN	13.7329	14.2251	NaN	NaN	NaN	13.7967	14.2845	NaN	NaN	NaN	13.0151	13.157	NaN	NaN
P26196	DDX6	Probable ATP-dependent RNA helicase DDX6	GNEFEDYCLK	Unmodified	102	0.310762		1.28255	NaN	1.37012	0.974554	3.75443	3.88971	7.52±0.98	9.91±5.33	3.74±0.28	12.43±4.34	NaN	1.28255	NaN	NaN	NaN	NaN	2.05923	NaN	0.681004	NaN	NaN	6.50487	NaN	1.00399	NaN	NaN	14.8662	13.94	14.6271	NaN	NaN	15.0685	14.123	14.5594	NaN	NaN	15.8723	9.32046	13.9547	NaN	NaN	8.79951
P26196	DDX6	Probable ATP-dependent RNA helicase DDX6	NLVCTDLFTR	Unmodified	390	0.532009		1.85601	1.09044	2.98107	2.18474	7.27132	8.14161	NA	6.27±2.85	NA	15.36±5.72	NaN	1.46985	0.629448	3.21607	2.10867	NaN	1.85092	1.01816	3.04344	6.01176	NaN	16.069	NaN	0.00260338	5.74234	NaN	14.9298	14.9207	14.6545	15.904	NaN	15.1014	15.1722	14.6026	15.9361	NaN	16.0428	9.99845	13.9906	15.1743	NaN	9.06291
O43583	DENR	Density-regulated protein	AADISESSGADCK	Acetyl (Protein N-term)	13	1.26434		0.929992	0.82505	2.83681	3.91698	10.3606	7.54059	NaN	NaN	NaN	NaN	0.140019	1.44068	1.81739	0.321883	NaN	8.70786	0.713078	0.845798	NaN	1.08051	18.5158	11.9726	10.6624	0.291591	NaN	13.7028	14.6662	15.337	14.9681	15.3712	13.5807	15.0954	15.5399	15.13	15.5355	13.2706	14.2012	11.5395	15.7248	14.8326	4.42653	8.7699
O43583	DENR	Density-regulated protein	VLYCGVCSLPTEYCEYMPDVAK	Unmodified	34;37;44	2.10322	1mM_100uM, 1mM_CTRL	1.78067	0.329424	4.55198	6.75666	30.7576	3.65312	NaN	NaN	NaN	NaN	2.01361	1.54773	NaN	NaN	NaN	12.3535	0.582158	0.72028	NaN	NaN	28.1745	33.3408	NaN	NaN	NaN	14.1807	14.4549	13.8767	NaN	NaN	14.0319	14.9121	14.2533	NaN	NaN	13.4599	13.556	9.1397	NaN	NaN	8.78195	8.66388
O00273	DFFA	DNA fragmentation factor subunit alpha	ACDILAIDK	Unmodified	47	0.21991		7.26688	NaN	4.26906	5.00179	11.2152	15.244	NA	6.69±5.67	NA	9.45±3.83	NaN	NaN	NaN	7.26688	NaN	NaN	0.732264	NaN	7.80587	NaN	NaN	21.9944	NaN	0.436085	NaN	NaN	13.2979	NaN	12.2032	NaN	NaN	13.793	NaN	12.3749	NaN	NaN	12.6598	NaN	12.9236	NaN	NaN	NaN
Q15392	DHCR24	Delta(24)-sterol reductase	LGCQDAFPEVYDK	Unmodified	499	0.402175		2.46549	2.1679	4.66375	1.83061	22.3607	26.6155	0.42±0.42	NA	1.63±0.24	NA	NaN	NaN	0.932553	3.99843	NaN	6.71927	NaN	3.20904	4.06294	NaN	15.3367	7.28499	61.7332	5.08799	NaN	12.0445	11.9765	11.9854	14.0602	NaN	12.2464	12.3394	12.7039	14.0754	NaN	12.2181	13.2262	5.224	13.5644	NaN	NaN	NaN
Q15392	DHCR24	Delta(24)-sterol reductase	TFMCTGRPGWLTVSLR	Unmodified	91	0.508388		6.5209	6.834	7.35774	5.99048	13.9289	5.91105	NaN	NaN	NaN	NaN	15.9229	1.56258	7.23624	NaN	1.36184	14.0333	2.74116	1.87506	NaN	10.7814	20.186	8.43873	NaN	NaN	13.1621	13.2816	14.2803	13.5441	NaN	12.6582	13.3662	14.7937	13.9682	NaN	12.5636	12.9439	15.5828	8.16254	NaN	11.3925	11.1241	8.50323
Q9UBM7	DHCR7	7-dehydrocholesterol reductase	VIECSYTSADGQR	Unmodified	380	0.649905		5.03338	5.47016	4.86763	3.31395	11.5242	7.26158	NaN	NaN	NaN	NaN	0.781556	11.2046	NaN	3.11404	NaN	10.1334	5.52501	1.26635	3.47811	3.93533	14.7917	16.578	NaN	3.20294	NaN	13.8469	11.8364	14.6294	14.3471	14.2448	13.9525	12.3825	14.6908	14.4227	14.052	13.7724	13.0956	7.52356	13.2713	13.0764	7.06199	9.07369
P00374	DHFR	Dihydrofolate reductase	VGSLNCIVAVSQNMGIGK	Unmodified	7	0		13.2644	NaN	NaN	NaN	20.7948	16.2992	NaN	NaN	NaN	NaN	13.2644	NaN	NaN	NaN	NaN	NaN	NaN	NaN	NaN	NaN	25.8299	33.9823	NaN	2.57212	NaN	10.8549	11.4981	NaN	12.2685	11.3155	10.6177	11.2129	NaN	12.4234	11.2383	10.1767	11.0936	NaN	11.6908	10.5825	8.38081	NaN
P49366	DHPS	Deoxyhypusine synthase	CLAPTYLGEFSLR	Unmodified	142	0.193753		1.41283	NaN	17.8923	17.9039	9.4675	12.5077	NaN	NaN	NA	NA	NaN	NaN	NaN	NaN	1.41283	NaN	5.23238	NaN	NaN	30.5523	NaN	18.3118	NaN	NaN	0.623185	NaN	11.5728	NaN	NaN	13.3106	NaN	11.6393	NaN	NaN	13.3833	NaN	11.8573	NaN	NaN	12.7785	NaN	NaN
O43143	DHX15	Pre-mRNA-splicing factor ATP-dependent RNA helicase DHX15	FQIYFDNCPLLTIPGR	Unmodified	307	0.418813		2.40496	0.251234	4.773	1.97479	6.13163	3.38932	25.9±2.42	NA	NaN	NaN	NaN	2.58261	NaN	NaN	2.22731	3.37661	NaN	NaN	NaN	6.16939	9.51132	6.15082	NaN	NaN	2.73276	15.1971	13.363	NaN	NaN	13.8953	15.4084	13.6247	NaN	NaN	14.0448	15.0513	13.7447	NaN	NaN	13.0933	NaN	8.32818
O43143	DHX15	Pre-mRNA-splicing factor ATP-dependent RNA helicase DHX15	IAPQYYDMSNFPQCEAK	Unmodified	774	0.59922		2.33651	3.36582	3.56718	5.50488	9.26237	8.60003	5.28±0.51	18.98±7.58	16.32±0.71	17.59±5.42	0.752608	NaN	0.452699	0.760061	7.38067	1.77552	0.928757	0.665671	1.07875	13.3872	5.48675	3.55036	17.5752	0.384925	19.3146	13.6723	14.9656	15.7905	15.8082	13.423	13.8536	15.323	16.1427	15.8458	13.3971	13.7689	15.3549	10.4903	15.2774	12.4138	6.83251	NaN
O43143	DHX15	Pre-mRNA-splicing factor ATP-dependent RNA helicase DHX15	TCTDIKPEWLVK	Unmodified	750	0.0811872		9.53585	10.8903	12.9394	16.1934	21.7133	28.4407	11.28±0.51	4.01±0.48	2.07±0.08	6.83±1.58	NaN	NaN	NaN	1.83524	17.2365	NaN	NaN	NaN	1.48899	24.3899	NaN	NaN	NaN	1.60271	41.8239	NaN	NaN	NaN	15.6892	13.6056	NaN	NaN	NaN	15.74	13.4226	NaN	NaN	NaN	15.0859	12.4623	NaN	NaN
O43143	DHX15	Pre-mRNA-splicing factor ATP-dependent RNA helicase DHX15	TTQIPQWCVEYMR	Unmodified	174	1.47271		0.784131	0.64439	1.94955	1.38428	6.43189	5.18895	3.76±1.02	8.04±3.37	NA	6.17±2.07	0.0310769	1.3855	0.880957	1.41212	0.211003	3.1282	0.676118	1.36933	0.857092	3.71701	9.30761	9.66678	11.5363	0.715749	0.933022	14.8878	15.3607	15.6446	16.8802	16.3328	15.0225	15.625	15.8713	16.9002	16.3123	14.8293	15.6817	10.391	16.2993	15.4386	3.43803	9.40714
Q7Z478	DHX29	ATP-dependent RNA helicase DHX29	LLYCTTGVLLR	Unmodified	678	1.13537		2.38891	1.54661	4.91146	4.77712	16.9872	13.4494	NaN	NaN	NaN	NaN	1.46721	4.66273	1.36493	NaN	2.06077	2.67552	3.50744	1.49374	NaN	11.9692	8.56676	16.4492	36.1521	NaN	6.78059	13.6728	12.9289	13.0601	NaN	13.4259	13.9826	12.7997	13.4253	NaN	13.3701	12.9786	13.4569	8.29485	NaN	12.6263	7.80806	8.78224
Q7L2E3	DHX30	Putative ATP-dependent RNA helicase DHX30	CQSGFAYHLFPR	Unmodified	786	2.3846	1mM_100uM, 1mM_CTRL	10.8233	6.56761	12.7085	13.5553	48.4006	11.4762	NaN	NaN	NaN	NaN	6.64436	NaN	7.43235	NaN	18.3933	6.89059	3.03332	NaN	NaN	28.2016	38.6852	42.0348	64.5311	NaN	48.3515	11.9738	11.6879	11.5729	NaN	13.364	11.984	11.7252	11.8568	NaN	13.3788	11.1241	11.5585	NaN	NaN	11.7801	8.37825	NaN
Q9H2U1	DHX36	ATP-dependent RNA helicase DHX36	AVICAGLYPK	Unmodified	836	0		1.25828	NaN	2.57153	1.53196	1.14823	NaN	NaN	NaN	NaN	NaN	NaN	NaN	NaN	1.25828	NaN	NaN	NaN	NaN	1.48827	3.65479	NaN	NaN	NaN	1.14823	NaN	NaN	NaN	NaN	15.4949	14.4005	NaN	NaN	NaN	15.4983	14.4163	NaN	NaN	NaN	15.1232	13.6225	NaN	NaN
Q9H2U1	DHX36	ATP-dependent RNA helicase DHX36	TPLEELCLQIK	Unmodified	640	0.290237		10.4875	1.79428	13.9183	12.3048	23.7648	13.56	NaN	NaN	NaN	NaN	NaN	NaN	NaN	9.21878	11.7563	NaN	NaN	NaN	5.2175	22.6191	NaN	NaN	NaN	14.1764	33.3532	NaN	NaN	NaN	12.7062	13.3001	NaN	NaN	NaN	12.6158	13.2647	NaN	NaN	NaN	12.2813	12.4109	NaN	NaN
Q08211	DHX9	ATP-dependent RNA helicase A	AAECNIVVTQPR	Unmodified	438	0.658743		8.55734	10.9763	6.98377	6.1878	21.2178	18.4181	NaN	NaN	NaN	NaN	2.6752	2.66985	NaN	24.9994	3.8849	6.01976	0.544415	2.25926	15.7769	10.3185	15.6442	15.5405	3.72705	52.5391	18.638	14.2599	14.0441	15.2567	15.676	14.8431	14.3832	14.3649	15.4612	15.7852	14.8502	14.1239	14.325	9.18842	15.1632	13.7253	9.2823	9.0587
Q08211	DHX9	ATP-dependent RNA helicase A	FMCEVQVEGYNYTGMGNSTNK	Unmodified	36	0.262974		5.47759	NaN	7.28533	4.72763	19.7385	25.5873	2.78±0.34	NA	NA	13.88±1.72	NaN	NaN	NaN	NaN	5.47759	3.94239	NaN	NaN	NaN	10.6283	9.8534	6.89808	64.5311	1.41149	15.9985	11.7687	10.2242	10.2913	13.5377	12.9067	11.8916	10.7004	10.4543	13.5664	12.8211	11.4665	10.7813	NaN	12.9996	11.7509	NaN	NaN
Q08211	DHX9	ATP-dependent RNA helicase A	FMCEVQVEGYNYTGMGNSTNKK	Unmodified	36	0.741768		11.7274	10.9518	19.7767	14.1169	45.2302	20.409	2.78±0.34	NA	NA	13.88±1.72	NaN	NaN	3.98331	NaN	19.4715	NaN	9.79453	NaN	NaN	29.7589	NaN	23.8693	64.5311	NaN	47.2903	NaN	11.2068	10.3164	NaN	11.1039	NaN	11.4384	11.2358	NaN	11.1875	NaN	11.7835	NaN	NaN	9.79928	NaN	NaN
Q08211	DHX9	ATP-dependent RNA helicase A	LAAQSCALSLVR	Unmodified	242	0.483023		14.7759	12.8378	6.14245	6.37819	20.0156	15.3842	NaN	NaN	NaN	NaN	NaN	5.6982	NaN	23.8536	NaN	3.87003	4.97888	0.456958	15.2639	NaN	7.11053	15.8961	NaN	37.0402	NaN	14.3388	14.569	14.3449	14.6582	11.6015	14.4958	14.8825	14.5359	14.7684	11.8302	14.3428	15.0603	8.8453	14.0673	10.8529	NaN	10.7299
Q08211	DHX9	ATP-dependent RNA helicase A	LQISHEAAACITGLR	Unmodified	1099	0.236497		3.4667	3.52041	17.4827	27.4923	27.3837	37.5303	NaN	NaN	NaN	NaN	7.5297	1.32438	NaN	1.54602	NaN	49.2269	1.83937	NaN	1.38175	NaN	70.2573	11.4157	NaN	0.478011	NaN	12.7049	13.0854	NaN	15.2169	NaN	12.989	13.3497	NaN	15.2308	NaN	12.724	13.7389	NaN	14.8261	NaN	9.30583	7.06577
Q08211	DHX9	ATP-dependent RNA helicase A	NFLYAWCGK	Unmodified	12	1.03461		2.44445	1.78531	2.2207	1.92442	8.15535	6.54056	1.32±0.25	0.27±0.18	NA	11.99±6.66	4.53713	3.28519	0.683309	1.27218	NaN	5.59947	1.71408	0.92157	1.10562	1.76277	10.913	12.8655	NaN	0.68757	NaN	15.6614	13.5801	16.109	15.848	16.7494	15.7707	13.9875	16.383	15.8628	16.7058	15.5188	14.2335	10.8246	15.1905	15.7674	11.4782	8.90445
Q08211	DHX9	ATP-dependent RNA helicase A	SSVNCPFSSQDMK	Unmodified	1029	0.388749		8.42164	9.75775	9.01069	11.0951	18.3669	14.5746	NaN	NaN	NaN	NaN	21.9038	0.651808	0.315581	3.6964	15.5406	17.0554	0.562896	0.589019	2.32222	24.5239	20.4575	8.46017	NaN	6.39735	38.1527	14.0393	14.7002	15.7228	15.7622	15.1643	14.2426	15.0343	16.0662	15.828	15.288	13.9928	15.1388	9.63225	15.173	14.2397	12.4688	7.64652
O60610	DIAPH1	Protein diaphanous homolog 1	NAGAFGFNISFLCK	Unmodified	1005	1.24808		3.73275	0.423203	6.01	1.29257	9.02037	2.52317	NaN	NaN	NaN	NaN	NaN	4.032	NaN	NaN	3.4335	5.02414	5.53248	NaN	NaN	7.4734	9.18691	11.4561	NaN	NaN	6.41805	13.0843	13.1633	NaN	NaN	14.2091	13.2598	13.4242	NaN	NaN	14.2059	13.0219	13.9858	NaN	NaN	13.6208	NaN	8.79604
O60832	DKC1	H/ACA ribonucleoprotein complex subunit 4	DSAVNAICYGAK	Unmodified	310	1.02304		1.20706	0.465495	2.09467	1.36029	6.89135	5.37325	NA	14.98±7.19	4.11±0.26	11.91±6.14	NaN	1.26868	0.60781	1.74293	1.20884	NaN	1.2629	NaN	1.35666	3.66447	NaN	6.33769	14.6262	2.7109	3.89059	NaN	14.4106	14.7005	16.3144	15.1782	NaN	14.601	14.9492	16.3307	15.0821	NaN	14.7261	9.67426	15.7171	14.067	NaN	8.328
O60832	DKC1	H/ACA ribonucleoprotein complex subunit 4	TTHYTPLACGSNPLK	Unmodified	74	0.338892		7.46104	5.7159	9.77381	10.9445	19.5932	16.3269	3.1±0.32	7.86±1.41	11.13±0.78	5.54±2.08	NaN	3.54284	NaN	4.82042	14.0198	NaN	3.23298	NaN	3.67964	22.4088	NaN	14.276	NaN	6.5877	37.9158	NaN	13.7558	NaN	15.6727	14.4025	NaN	14.116	NaN	15.7587	14.3325	NaN	14.1717	NaN	15.1839	13.232	NaN	9.1935
O60832	DKC1	H/ACA ribonucleoprotein complex subunit 4	VTGCLIVCIER	Unmodified	131;135	0.460052		13.3898	13.3432	3.59875	1.16897	22.9742	25.9391	NaN	NaN	NaN	NaN	NaN	3.95475	22.8249	NaN	NaN	2.68434	4.9562	4.19041	NaN	2.56404	6.09098	9.99019	52.8413	NaN	NaN	14.3132	15.3204	14.2227	NaN	15.3015	14.5979	15.4902	15.038	NaN	15.3363	14.2138	15.8727	9.72165	NaN	14.2117	NaN	10.9239
P10515	DLAT	Dihydrolipoyllysine-residue acetyltransferase component of pyruvate dehydrogenase complex, mitochondrial	NFSAIINPPQACILAIGASEDK	Unmodified	586	1.25709		2.10052	0.434678	4.60779	3.30009	8.22115	3.15047	NaN	NaN	NaN	NaN	NaN	1.9588	NaN	2.58838	1.7544	3.57895	3.60921	NaN	1.84255	9.40045	11.326	10.1705	NaN	4.35912	7.02901	13.7178	13.3856	NaN	12.8483	13.7688	13.9372	13.3689	NaN	12.844	13.8949	13.5751	13.9128	NaN	12.2574	13.2197	NaN	7.94128
P09622	DLD	Dihydrolipoyl dehydrogenase, mitochondrial	NETLGGTCLNVGCIPSK	Unmodified	80;85	1.70109		4.87844	1.40517	5.2196	0.445586	23.1281	10.9254	NaN	NaN	NaN	NaN	NaN	6.17411	3.38478	5.07643	NaN	NaN	4.74895	5.63496	5.27488	NaN	NaN	19.974	35.2835	14.1267	NaN	NaN	14.7342	15.0705	15.6864	NaN	NaN	14.6474	15.3328	15.612	NaN	NaN	15.1429	10.6183	15.0157	NaN	NaN	11.0193
Q15398	DLGAP5	Disks large-associated protein 5	YRPDMPCFLLSNQNAVK	Unmodified	129	0.528724		6.67665	2.83618	9.98789	10.5987	19.277	3.99976	NaN	NaN	NaN	NaN	NaN	4.67117	NaN	NaN	8.68213	NaN	2.49345	NaN	NaN	17.4823	NaN	22.1053	NaN	NaN	16.4488	NaN	13.2384	NaN	NaN	13.9429	NaN	13.787	NaN	NaN	14.0983	NaN	13.1384	NaN	NaN	13.2716	NaN	9.09458
Q86Y56	DNAAF5	Dynein assembly factor 5, axonemal	SATYCEQLLQHVQAVPATQ	Unmodified	841	0.620511		3.46647	2.39969	3.97068	2.79085	30.6707	37.2393	NaN	NaN	NaN	NaN	NaN	NaN	4.67672	5.02005	0.70265	NaN	NaN	1.45582	3.48299	6.97324	NaN	NaN	57.0029	4.3385	NaN	NaN	NaN	14.0665	13.338	13.8402	NaN	NaN	14.2389	13.3221	13.9119	NaN	NaN	7.22362	13.1025	13.0512	NaN	NaN
Q86Y56	DNAAF5	Dynein assembly factor 5, axonemal	TLFQACTDEEAAVVQSCTR	Unmodified	409;420	0.311244		2.39697	1.26065	4.06767	2.79887	21.7093	30.711	NaN	NaN	NaN	NaN	NaN	NaN	NaN	3.28838	1.50556	NaN	NaN	2.38891	2.51539	7.2987	NaN	NaN	57.1519	5.00432	2.97179	NaN	NaN	14.5367	14.4828	14.9234	NaN	NaN	14.7013	14.4166	15.0099	NaN	NaN	6.06374	14.2387	14.1368	NaN	NaN
P31689	DNAJA1	DnaJ homolog subfamily A member 1	CVLNEGMPIYR	Unmodified	302	0.448832		3.61747	3.1145	5.98484	6.73474	11.9722	12.4524	1.19±0.46	13.76±0.73	10.63±0.61	8.15±1.99	NaN	3.33344	1.17747	1.86855	8.09044	5.64453	2.65854	2.30274	1.60666	17.7118	12.9778	15.9781	0.0430475	0.649865	30.212	13.4957	15.0023	14.8179	15.6134	14.7371	13.4974	15.266	15.0596	15.6835	14.7969	13.3498	15.1212	11.0827	15.6765	14.0082	NaN	10.3485
P31689	DNAJA1	DnaJ homolog subfamily A member 1	IHQIGPGMVQQIQSVCMECQGHGER	Unmodified	177;180	1.3604		7.60985	4.63846	9.156	11.5927	36.7658	16.8124	NaN	NaN	NaN	NaN	NaN	4.07456	5.89301	NaN	12.862	NaN	2.21791	2.71097	NaN	22.5391	NaN	28.1225	56.1416	NaN	26.0334	NaN	13.0984	13.7374	NaN	12.9298	NaN	13.2246	14.1931	NaN	12.8861	NaN	12.5274	7.98396	NaN	12.1076	NaN	8.74702
O60884	DNAJA2	DnaJ homolog subfamily A member 2	IGLVEALCGFQFTFK	Unmodified	280	0		5.20203	NaN	6.6464	1.19689	16.1614	NaN	NA	NA	NaN	NaN	5.20203	NaN	NaN	NaN	NaN	5.80007	NaN	NaN	NaN	7.49273	16.1614	NaN	NaN	NaN	NaN	13.7529	9.88696	NaN	NaN	14.1882	13.7945	10.0226	NaN	NaN	14.0417	13.3763	10.2869	NaN	NaN	13.5386	9.77865	NaN
Q96EY1	DNAJA3	DnaJ homolog subfamily A member 3, mitochondrial	GSIIISPCVVCR	Unmodified	289;292	2.31131	1mM_100uM, 1mM_CTRL	5.71618	1.9343	6.48191	6.13655	30.0648	13.5783	NaN	NaN	NaN	NaN	NaN	3.96598	6.10509	4.51486	8.27878	NaN	2.6059	3.9862	3.69198	15.6436	NaN	23.4461	49.8023	19.4013	27.6095	NaN	13.4892	13.0975	15.5097	13.4877	NaN	13.6241	13.4144	15.5561	13.5343	NaN	13.5977	9.108	14.837	12.5056	NaN	9.09698
P25685	DNAJB1	DnaJ homolog subfamily B member 1	EALCGCTVNVPTLDGR	Unmodified	267;269	0		1.45883	NaN	0.991456	0.27526	9.16129	NaN	NaN	NaN	NaN	NaN	NaN	1.45883	NaN	NaN	NaN	NaN	1.18609	0.796817	NaN	NaN	NaN	9.16129	NaN	NaN	NaN	NaN	14.2257	14.2155	NaN	NaN	NaN	14.6291	14.4269	NaN	NaN	NaN	14.3334	10.8683	NaN	NaN	NaN	8.34775
P25685	DNAJB1	DnaJ homolog subfamily B member 1	VSLEEIYSGCTK	Unmodified	179	0.736384		1.24061	0.245188	0.98645	0.282852	3.47969	2.70044	NaN	NaN	NaN	NaN	NaN	1.03253	1.51091	1.17838	NaN	NaN	1.04728	0.678132	1.23394	NaN	NaN	4.64146	5.40481	0.392789	NaN	NaN	14.7326	15.4274	13.895	NaN	NaN	15.0557	15.6634	13.8276	NaN	NaN	14.7311	12.3109	14.2666	NaN	NaN	8.34891
Q8IXB1	DNAJC10	DnaJ homolog subfamily C member 10	FDCSSAPDICSNLYVFQPSLAVFK	Unmodified	403;410	1.5046		65.1983	6.19812	62.7272	4.86929	84.6686	9.65983	NaN	NaN	NaN	NaN	NaN	72.3111	62.3292	NaN	60.9544	NaN	60.9417	59.0028	NaN	68.2373	NaN	77.838	NaN	NaN	91.4991	NaN	9.6821	8.57134	NaN	11.1117	NaN	10.8861	9.19463	NaN	10.4301	NaN	10.0633	NaN	NaN	7.04078	NaN	11.9575
Q9NVH1	DNAJC11	DnaJ homolog subfamily C member 11	CFVTTNCALQFSSR	Unmodified	235;241	0.342822		0.729684	NaN	4.2028	4.17099	33.1988	44.3106	NaN	NaN	NaN	NaN	NaN	NaN	0.729684	NaN	NaN	NaN	NaN	1.25347	NaN	7.15214	NaN	NaN	64.5311	NaN	1.86649	NaN	NaN	13.7675	NaN	13.86	NaN	NaN	14.0288	NaN	13.9614	NaN	NaN	NaN	NaN	12.9024	NaN	NaN
Q99543	DNAJC2	DnaJ homolog subfamily C member 2	TLVDNAYSCDPR	Unmodified	276	0.571156		1.79243	0.79638	3.40653	2.51985	9.29894	12.1625	6.7±1.1	NA	1.89±0.34	NA	NaN	1.95118	0.641818	2.46394	2.11279	NaN	2.5322	2.32408	1.62827	7.14157	NaN	17.8991	NaN	0.698756	NaN	NaN	13.0806	13.916	14.1549	13.9784	NaN	13.4344	13.9254	14.2949	14.1582	NaN	13.2114	10.0942	14.6326	13.2208	NaN	7.63052
Q99615	DNAJC7	DnaJ homolog subfamily C member 7	AAAAECDVVMAATEPELLDDQEAK	Acetyl (Protein N-term)	7	0		NaN	NaN	6.41493	NaN	13.2179	2.2076	NaN	NaN	NaN	NaN	NaN	NaN	NaN	NaN	NaN	6.41493	NaN	NaN	NaN	NaN	14.7789	11.6569	NaN	NaN	NaN	12.7899	13.7772	14.0441	13.2767	13.059	12.7353	14.1941	14.2165	13.3826	13.1459	12.5894	13.1731	9.19234	13.7993	12.2977	NaN	NaN
Q99615	DNAJC7	DnaJ homolog subfamily C member 7	AECLAMLGR	Unmodified	185	1.22783		19.5812	5.72449	17.6471	7.28003	52.0868	13.5051	NA	NA	5.31±1.23	NA	NaN	15.5334	23.6291	NaN	NaN	NaN	12.4993	22.7948	NaN	NaN	NaN	42.5373	61.6364	NaN	NaN	NaN	13.6322	14.227	12.1019	NaN	NaN	14.011	14.4551	12.3925	NaN	NaN	13.2771	8.22405	12.64	NaN	NaN	11.4253
Q99615	DNAJC7	DnaJ homolog subfamily C member 7	ALEFAPACHR	Unmodified	175	0		1.19346	NaN	2.54089	1.33363	1.11751	NaN	NA	8.94±4.39	NA	7.61±2.69	NaN	NaN	NaN	1.19346	NaN	NaN	NaN	NaN	1.59787	3.48391	NaN	NaN	NaN	1.11751	NaN	NaN	NaN	NaN	14.6799	14.3841	NaN	NaN	NaN	14.76	14.4741	NaN	NaN	NaN	15.2445	13.7261	NaN	NaN
Q99615	DNAJC7	DnaJ homolog subfamily C member 7	CHLSLGNAMAACR	Unmodified	105;116	0.830135		0.930858	0.900724	2.72094	2.41321	12.4876	11.1188	NaN	NaN	NaN	NaN	NaN	1.83731	0.0359785	NaN	0.91928	NaN	1.63066	1.04526	NaN	5.48691	NaN	23.4476	12.7989	NaN	1.21645	NaN	14.2928	16.2116	NaN	15.8952	NaN	14.8105	16.617	NaN	16.1577	NaN	13.7505	11.9658	NaN	15.3383	NaN	8.75402
Q99615	DNAJC7	DnaJ homolog subfamily C member 7	GLCLYYEDCIEK	Unmodified	219;225	2.24922	1mM_100uM, 1mM_CTRL	6.23902	5.93316	1.18024	0.089721	33.4973	2.0755	NaN	NaN	NaN	NaN	NaN	2.04365	10.4344	NaN	NaN	NaN	1.24369	1.1168	NaN	NaN	NaN	32.0297	34.9649	NaN	NaN	NaN	14.3458	13.2916	NaN	NaN	NaN	14.8977	13.656	NaN	NaN	NaN	13.6461	8.75158	NaN	NaN	NaN	8.96405
Q99615	DNAJC7	DnaJ homolog subfamily C member 7	LDDAIEDCTNAVK	Unmodified	317	1.19649		0.871942	0.266542	6.31685	7.9859	19.3947	2.20645	3.01±0.5	6.99±4.07	3.56±0.11	0.81±0.41	1.06042	0.683469	NaN	NaN	NaN	11.9637	0.669962	NaN	NaN	NaN	20.9549	17.8345	NaN	NaN	NaN	13.3775	14.9552	NaN	NaN	NaN	13.2863	15.4741	NaN	NaN	NaN	13.0128	14.475	NaN	NaN	NaN	7.03749	7.97045
O00429	DNM1L	Dynamin-1-like protein	ICYIFHETFGR	Unmodified	367	2.63957	1mM_100uM, 1mM_CTRL	4.50883	1.80929	3.49751	2.30484	37.1143	9.63406	17.58±0.51	3.13±1.91	19.61±1.34	NA	3.22947	NaN	5.78819	NaN	NaN	5.2568	0.888419	NaN	NaN	4.3473	34.4429	29.0979	47.8022	NaN	NaN	13.9703	13.0238	12.7724	NaN	14.1387	14.0297	13.2586	13.0256	NaN	14.1794	13.1154	13.1474	7.63394	NaN	13.4398	9.27387	NaN
O00429	DNM1L	Dynamin-1-like protein	YIETSELCGGAR	Unmodified	361	0		2.21606	NaN	1.00242	0.577886	45.8866	NaN	NaN	NaN	NaN	NaN	NaN	2.21606	NaN	NaN	NaN	NaN	0.593796	1.41105	NaN	NaN	NaN	45.8866	NaN	NaN	NaN	NaN	13.8821	13.647	NaN	NaN	NaN	14.2075	13.7659	NaN	NaN	NaN	13.0994	3.63157	NaN	NaN	NaN	8.62015
P26358	DNMT1	DNA (cytosine-5)-methyltransferase 1	CIQCGQYLDDPDLK	Unmodified	353;356	0.941018		1.39447	1.1613	4.15321	4.24656	13.2047	14.2093	NaN	NaN	NaN	NaN	2.23611	2.7829	0.0763316	1.48857	0.388451	3.03063	3.02506	0.756987	2.38748	11.5659	20.0023	29.9777	NaN	1.85675	0.98215	12.4196	13.2522	15.2645	14.1155	14.1203	12.5541	13.5919	15.4667	14.1126	13.9128	12.1287	13.3473	NaN	13.5413	13.0262	7.17582	8.3285
P26358	DNMT1	DNA (cytosine-5)-methyltransferase 1	CTVEYGEDLPECVQVYSMGGPNR	Unmodified	1060;1071	2.4506	1mM_100uM, 1mM_CTRL	2.04138	1.87858	2.40214	1.62057	50.4656	19.8916	NaN	NaN	NaN	NaN	NaN	3.36973	0.71302	NaN	NaN	NaN	0.131931	2.80931	2.69192	3.97541	NaN	36.4002	64.5311	NaN	NaN	NaN	13.4851	14.6551	12.3127	13.2638	NaN	13.9591	14.8654	12.4056	13.2506	NaN	13.1816	NaN	11.5519	12.0851	NaN	8.8475
P26358	DNMT1	DNA (cytosine-5)-methyltransferase 1	HGHLCPIDTGLIEK	Unmodified	420	3.17198	1mM_100uM, 1mM_CTRL	4.7479	2.78726	5.53409	3.95077	45.8769	14.6644	NA	24.83±2.42	NA	NA	7.96099	3.3021	2.9806	NaN	NaN	11.0174	1.94728	3.56217	NaN	5.60953	39.661	35.3442	62.6255	NaN	NaN	12.7147	13.1447	14.268	NaN	13.8526	12.7219	13.5214	14.4679	NaN	13.8186	11.8469	12.7797	5.57685	NaN	12.7593	9.4038	8.47675
P26358	DNMT1	DNA (cytosine-5)-methyltransferase 1	LNNPGSTVFTEDCNILLK	Unmodified	1191	1.59389		8.64331	NaN	3.19175	3.27381	21.4229	11.3043	NaN	NaN	NaN	NaN	NaN	NaN	NaN	8.64331	NaN	3.65692	NaN	0.353187	7.62369	1.13321	11.4835	19.0649	NaN	33.7202	NaN	12.4995	13.2254	14.4013	13.9992	13.9609	12.6654	13.5669	14.6083	14.0192	13.9376	12.3962	13.0367	7.31252	13.3467	12.9541	NaN	NaN
P26358	DNMT1	DNA (cytosine-5)-methyltransferase 1	LTCFSVYCK	Unmodified	409;414	0.297058		23.9353	24.5089	20.9545	17.5665	46.2686	36.5115	NaN	NaN	NaN	NaN	NaN	50.951	17.728	3.12688	NaN	NaN	38.6327	20.7289	3.50195	NaN	NaN	70.0456	64.5311	4.22922	NaN	NaN	12.8773	13.1208	15.6533	NaN	NaN	13.0478	13.3726	15.633	NaN	NaN	12.8696	NaN	15.0381	NaN	NaN	13.3666
P26358	DNMT1	DNA (cytosine-5)-methyltransferase 1	NQLCDLETK	Unmodified	62	0.403159		19.3167	23.6395	9.91375	15.3999	38.3347	24.8441	NA	2.43±0.97	NA	1.95±0.24	36.0324	2.60108	NaN	NaN	NaN	27.69	1.42594	0.625304	NaN	NaN	55.9022	20.7673	NaN	NaN	NaN	13.4597	13.7368	14.3011	NaN	NaN	13.5645	13.9692	14.41	NaN	NaN	13.102	13.4802	6.36632	NaN	NaN	12.9605	8.71256
Q9Y6K1	DNMT3A	DNA (cytosine-5)-methyltransferase 3A	FSVVCVEK	Unmodified	340	0.533696		2.20412	0.0264121	2.05463	0.554992	14.9111	16.5855	NaN	NaN	NaN	NaN	NaN	2.18545	NaN	2.2228	NaN	NaN	1.50295	NaN	2.04805	2.61288	NaN	26.6388	NaN	3.18334	NaN	NaN	14.2884	NaN	15.2051	15.2773	NaN	14.4446	NaN	15.218	15.1882	NaN	13.7039	NaN	14.5383	14.0793	NaN	9.00585
Q9Y6K1	DNMT3A	DNA (cytosine-5)-methyltransferase 3A	LMPLSSFCSAFHQATYNK	Unmodified	351	1.03985		0.930257	NaN	4.09881	2.73432	29.9731	11.5626	NaN	NaN	NaN	NaN	NaN	0.930257	NaN	NaN	NaN	6.03226	2.16535	NaN	NaN	NaN	21.7971	38.1491	NaN	NaN	NaN	12.0786	13.4455	NaN	NaN	NaN	12.228	13.6188	NaN	NaN	NaN	11.621	12.5771	NaN	NaN	NaN	NaN	6.90965
Q9UBC3	DNMT3B	DNA (cytosine-5)-methyltransferase 3B	EDVLWCTELER	Unmodified	802	0.377901		5.84457	7.24793	6.96105	4.87365	20.4262	22.6035	NaN	NaN	NaN	NaN	14.2133	NaN	NaN	1.73923	1.58121	11.0406	NaN	NaN	1.56412	8.27847	46.2555	NaN	NaN	4.2629	10.7602	14.0851	NaN	NaN	15.1316	14.3119	14.2415	NaN	NaN	15.1148	14.2317	13.1363	NaN	NaN	14.1057	12.9987	11.7295	NaN
Q9UBC3	DNMT3B	DNA (cytosine-5)-methyltransferase 3B	ELLLCSNTSCCR	Unmodified	490;495;496	2.13703	1mM_100uM, 1mM_CTRL	4.51373	2.99017	6.74782	5.07331	46.9888	32.9059	NaN	NaN	NaN	NaN	9.08302	5.67188	1.66636	2.27062	3.87675	10.3461	6.86922	1.3494	2.1356	13.0388	82.6621	66.7136	NaN	14.1777	24.4017	12.9079	12.287	15.3502	14.134	14.1696	13.2058	12.3382	15.7308	14.1991	14.0924	9.08813	9.90244	NaN	13.1829	12.3252	9.80793	8.44079
Q9UBC3	DNMT3B	DNA (cytosine-5)-methyltransferase 3B	FLECNPVMIDAIK	Unmodified	716	0.495429		4.65614	NaN	8.21352	8.38168	21.4858	14.8137	NaN	NaN	NaN	NaN	NaN	NaN	NaN	NaN	4.65614	2.28678	NaN	NaN	NaN	14.1403	18.0902	41.0159	NaN	5.19606	21.6409	13.285	12.397	13.1709	12.7585	12.3447	13.3291	12.3813	13.4508	12.8113	12.0961	12.7932	11.0791	NaN	12.1075	10.882	NaN	NaN
Q9UBC3	DNMT3B	DNA (cytosine-5)-methyltransferase 3B	LELQDCLEYNR	Unmodified	759	0.173187		7.23923	9.09646	10.3649	13.5479	23.4982	26.6715	NaN	NaN	NaN	NaN	13.6714	NaN	NaN	0.807059	NaN	19.9447	NaN	NaN	0.785094	NaN	42.3577	NaN	NaN	4.63859	NaN	13.0773	NaN	NaN	14.8626	NaN	13.2804	NaN	NaN	14.8951	NaN	12.5434	NaN	NaN	14.1269	NaN	10.6548	NaN
Q9UBC3	DNMT3B	DNA (cytosine-5)-methyltransferase 3B	NIEEWGPFDLVIGGSPCNDLSNVNPAR	Unmodified	651	0		NaN	NaN	2.76392	NaN	27.1987	22.0718	NaN	NaN	NaN	NaN	NaN	NaN	NaN	NaN	NaN	2.76392	NaN	NaN	NaN	NaN	44.0556	35.3246	NaN	2.21581	NaN	13.4827	10.5762	NaN	13.8434	12.3385	13.5291	11.113	NaN	13.7575	12.241	12.497	10.538	NaN	13.1552	10.6867	NaN	NaN
Q9UBC3	DNMT3B	DNA (cytosine-5)-methyltransferase 3B	NPVSFHPLFEGGLCQTCR	Unmodified	455;458	2.19696	1mM_100uM, 1mM_CTRL	3.29489	3.74977	3.36296	0.947866	50.1113	17.2667	NaN	NaN	NaN	NaN	0.102097	2.35844	7.42413	NaN	NaN	4.0332	NaN	2.69271	NaN	NaN	30.977	54.8259	64.5311	NaN	NaN	14.8942	14.1857	13.7704	NaN	NaN	15.104	14.3846	13.9092	NaN	NaN	14.0803	12.816	NaN	NaN	NaN	5.16165	9.01606
Q9UBC3	DNMT3B	DNA (cytosine-5)-methyltransferase 3B	TADDSATSDYCPAPK	Unmodified	393	1.16208		1.23124	0.350845	1.62032	1.62228	24.6994	22.0606	NaN	NaN	NaN	NaN	NaN	1.47933	NaN	0.98316	NaN	4.40176	0.506926	0.458568	1.1757	1.55865	26.5006	45.8041	NaN	1.79343	NaN	14.7189	14.8175	15.4458	15.915	15.3061	14.8213	15.0096	15.6327	15.9898	15.256	14.1987	13.4118	NaN	15.1591	14.1112	NaN	8.96006
Q9UBC3	DNMT3B	DNA (cytosine-5)-methyltransferase 3B	YVASEVCEESIAVGTVK	Unmodified	607	0.311402		4.91101	2.89145	5.81745	2.77549	34.3852	42.6327	NaN	NaN	NaN	NaN	NaN	NaN	6.95557	2.86644	NaN	NaN	NaN	7.78002	3.85488	NaN	NaN	NaN	64.5311	4.23933	NaN	NaN	NaN	12.7969	12.6617	NaN	NaN	NaN	12.8267	12.6944	NaN	NaN	NaN	NaN	11.8413	NaN	NaN	NaN
Q92785	DPF2	Zinc finger protein ubi-d4	LPFLDSQTGVAQSNCYIWMEK	Unmodified	53	1.86548		3.9987	0.737873	11.1955	0.435508	18.3837	3.43339	NaN	NaN	10.63±0.72	NA	4.52046	NaN	NaN	NaN	3.47695	10.8876	NaN	NaN	NaN	11.5035	20.8115	NaN	NaN	NaN	15.9559	11.5521	NaN	NaN	NaN	12.5345	11.3694	NaN	NaN	NaN	12.7582	10.9681	NaN	NaN	NaN	11.6396	7.36326	NaN
Q92785	DPF2	Zinc finger protein ubi-d4	SGHPSCLQFTPVMMAAVK	Unmodified	306	0.343224		0.281628	NaN	4.19511	4.58892	18.7261	21.8017	NaN	NaN	NaN	NaN	NaN	NaN	NaN	NaN	0.281628	NaN	0.950248	NaN	NaN	7.43997	NaN	34.1423	NaN	3.30996	NaN	NaN	12.7481	NaN	11.5291	13.6711	NaN	13.0213	NaN	11.5491	13.7286	NaN	11.9837	NaN	11.7054	12.8545	NaN	NaN
Q92785	DPF2	Zinc finger protein ubi-d4	TGQPEELVSCSDCGR	Unmodified	295;298	0.0679482		7.05282	4.30814	11.3284	11.9886	13.826	16.266	NaN	NaN	NaN	NaN	NaN	NaN	NaN	4.0065	10.0991	NaN	NaN	NaN	2.85117	19.8056	NaN	NaN	NaN	2.32416	25.3278	NaN	NaN	NaN	13.2138	12.8863	NaN	NaN	NaN	13.3478	12.9707	NaN	NaN	NaN	13.3962	12.0603	NaN	NaN
Q9NY33	DPP3	Dipeptidyl peptidase 3	ADTQYILPNDIGVSSLDCR	Acetyl (Protein N-term)	19	0		0.728362	NaN	0.836495	0.314417	NaN	NaN	NaN	NaN	NaN	NaN	NaN	NaN	NaN	0.728362	NaN	NaN	NaN	0.614168	NaN	1.05882	NaN	NaN	NaN	NaN	NaN	NaN	10.5774	14.153	13.8009	14.5238	NaN	10.9674	14.3405	13.7366	14.6522	NaN	11.2349	10.1286	13.6432	13.8694	NaN	NaN
Q9NY33	DPP3	Dipeptidyl peptidase 3	ALYEGYATVTDAPPECFLTLR	Unmodified	654	0.296799		5.07206	NaN	7.97814	3.83987	11.0711	3.83605	NA	1.7±0.47	0.74±0.31	13.67±12.08	NaN	NaN	NaN	NaN	5.07206	NaN	5.26293	NaN	NaN	10.6933	NaN	8.35862	NaN	NaN	13.7836	NaN	11.4207	NaN	NaN	12.671	NaN	11.7534	NaN	NaN	12.6481	NaN	12.2567	NaN	NaN	12.0073	NaN	NaN
Q9NY33	DPP3	Dipeptidyl peptidase 3	EGITTYFSGNCTMEDAK	Unmodified	176	0.0436627		6.4631	5.80403	9.09133	12.8528	11.1436	16.9015	7.97±0.54	11.82±5.36	2.49±0.25	8.93±3.51	NaN	3.21646	NaN	3.0089	13.1639	NaN	1.93446	NaN	1.4101	23.9294	NaN	1.1375	NaN	1.6357	30.6576	NaN	13.4605	NaN	13.699	13.8561	NaN	13.6521	NaN	13.5709	13.8529	NaN	13.768	NaN	13.6165	13.2108	NaN	8.75308
Q9NY33	DPP3	Dipeptidyl peptidase 3	FSTIASSYEECR	Unmodified	509	0.141794		15.0013	14.2887	10.5874	10.0371	27.6683	31.4371	7.44±0.74	3.09±2.2	9.61±0.94	10.08±0.66	NaN	25.105	NaN	4.89771	NaN	NaN	17.6847	NaN	3.49008	NaN	NaN	49.8977	NaN	5.43896	NaN	NaN	13.1791	NaN	13.1764	NaN	NaN	13.2833	NaN	13.1786	NaN	NaN	13.4528	NaN	12.8963	NaN	NaN	11.8715
Q7L190	DPPA4	Developmental pluripotency-associated protein 4	LCAFAYPNQK	Unmodified	122	0.506459		13.1909	11.7532	15.1611	19.108	36.2305	22.9492	NaN	NaN	NaN	NaN	NaN	4.92582	NaN	8.00125	26.6457	NaN	2.6758	NaN	5.64927	37.1583	NaN	47.0523	NaN	9.87119	51.7679	NaN	13.2352	NaN	12.9042	12.8245	NaN	13.217	NaN	12.8788	13.0612	NaN	12.5098	NaN	13.0444	11.8478	NaN	9.17233
Q7L190	DPPA4	Developmental pluripotency-associated protein 4	VSALFLLPASNFPPPHLEDNMLCPK	Unmodified	287	0.139416		0.764216	NaN	5.12513	5.89684	8.82785	11.5478	NaN	NaN	NaN	NaN	NaN	NaN	NaN	NaN	0.764216	NaN	0.955435	NaN	NaN	9.29482	NaN	16.9934	NaN	NaN	0.66235	NaN	15.5274	NaN	NaN	14.9414	NaN	15.8009	NaN	NaN	15.0184	NaN	15.0531	NaN	NaN	14.1481	NaN	NaN
Q16555	DPYSL2	Dihydropyrimidinase-related protein 2	AITIANQTNCPLYITK	Unmodified	248	0.977086		2.36797	1.74601	2.74165	1.94057	12.7306	12.5725	3.83±0.33	4.42±2.94	6.37±0.27	9.32±8.24	0.0850409	2.93929	4.25883	2.1887	NaN	5.32525	2.69832	0.809386	0.942999	3.9323	15.7078	12.6229	32.1151	1.69383	1.51352	14.7216	15.209	15.2913	15.7286	15.3429	14.8815	15.212	15.6858	15.7371	15.4034	14.4103	15.7454	11.0515	15.524	14.8283	4.72498	10.3669
Q16555	DPYSL2	Dihydropyrimidinase-related protein 2	GLYDGPVCEVSVTPK	Unmodified	504	0.119318		2.5276	3.28488	4.52012	5.33847	7.43515	12.2993	2.02±0.41	6.55±4.61	NA	8.56±4.03	6.29856	NaN	NaN	0.996053	0.288172	10.5291	NaN	NaN	0.324847	2.70636	21.637	NaN	NaN	0.265868	0.402642	13.0911	NaN	13.4389	15.1479	15.6321	13.1009	NaN	13.5247	15.1286	15.6488	12.8693	NaN	9.43404	14.8917	14.9973	9.41232	NaN
Q16555	DPYSL2	Dihydropyrimidinase-related protein 2	THNSSLEYNIFEGMECR	Oxidation (M)	439	0.990736		21.6063	12.2888	25.2481	14.2236	43.2621	0.87594	NA	21.28±4.41	NA	NA	21.6026	NaN	9.31934	NaN	33.8969	29.9903	NaN	9.25919	NaN	36.4947	43.7568	NaN	42.2507	NaN	43.7787	12.2875	NaN	13.1288	NaN	12.6413	12.5766	NaN	13.3978	NaN	12.9573	12.4272	NaN	10.7077	NaN	12.5095	10.6903	NaN
Q16555	DPYSL2	Dihydropyrimidinase-related protein 2	THNSSLEYNIFEGMECR	Unmodified	439	0.63454		4.41665	3.42162	4.46516	5.74618	11.3748	7.70663	NA	21.28±4.41	NA	NA	NaN	1.05253	NaN	4.30441	7.89301	3.95031	0.693348	0.797831	2.42135	14.463	12.2797	8.12989	NaN	3.48704	21.6028	15.3511	15.4039	13.4435	12.9468	15.1611	15.4211	15.5503	13.6981	13.0615	15.2293	15.0562	15.9016	8.63321	12.7281	14.4366	NaN	9.04824
Q14195	DPYSL3	Dihydropyrimidinase-related protein 3	AITIASQTNCPLYVTK	Unmodified	248	0.935124		1.20999	0.934549	1.98717	1.9128	6.33189	5.76844	NA	NA	18.23±0.75	NA	NaN	0.928206	1.69716	2.17554	0.0390433	3.83343	0.28664	0.455897	1.09406	4.26584	11.1372	5.99097	13.1086	1.33864	0.0840225	13.9005	15.2322	15.5553	15.9177	15.7715	14.0862	15.3576	15.9165	15.9801	15.845	13.7786	15.7647	11.7886	15.7793	15.1883	NaN	8.69314
Q14195	DPYSL3	Dihydropyrimidinase-related protein 3	FIPCSPFSDYVYK	Unmodified	471	1.30753		1.33139	0.996673	1.43003	1.39075	7.65534	5.77647	NA	NA	NA	NA	NaN	0.35913	2.3508	1.28424	NaN	3.80219	0.906615	0.14676	1.02689	1.26771	8.44954	6.02257	15.0192	1.13004	NaN	14.9522	15.4378	15.7222	15.8269	15.9327	14.9503	15.5413	16.117	15.855	15.9934	14.8624	16.088	12.4296	15.6781	15.3707	NaN	7.51924
Q14195	DPYSL3	Dihydropyrimidinase-related protein 3	FIPCSPFSDYVYKR	Unmodified	471	0.233958		9.7577	10.4006	16.0651	21.4758	28.3953	16.2017	NA	NA	NA	NA	NaN	NaN	2.40337	NaN	17.112	NaN	NaN	0.879431	NaN	31.2508	NaN	NaN	16.939	NaN	39.8517	NaN	NaN	14.333	NaN	12.801	NaN	NaN	14.6739	NaN	12.8408	NaN	NaN	10.6421	NaN	11.9917	NaN	NaN
Q14195	DPYSL3	Dihydropyrimidinase-related protein 3	GAPLVVICQGK	Unmodified	448	0.292657		1.59666	0.566461	4.19882	5.96788	10.3288	13.6027	NA	NA	NA	NA	NaN	1.9972	NaN	1.19611	NaN	14.744	1.88851	0.632885	0.789794	2.93895	25.7835	5.0299	NaN	0.173012	NaN	14.1506	15.1456	14.8255	16.428	15.281	14.2603	15.2647	15.072	16.4292	15.3736	14.0403	15.7734	11.3794	16.2522	14.7026	NaN	9.72993
Q14195	DPYSL3	Dihydropyrimidinase-related protein 3	SCCDYALHVDITHWNDSVK	Unmodified	132;133	1.13241		1.73211	0.0621181	7.32435	0.917343	9.45925	3.56955	NaN	NaN	NaN	NaN	1.68819	NaN	NaN	NaN	1.77603	6.67569	NaN	NaN	NaN	7.97301	11.9833	NaN	NaN	NaN	6.9352	14.0164	NaN	NaN	NaN	14.188	14.0762	NaN	NaN	NaN	14.172	13.8441	NaN	NaN	NaN	13.446	8.35782	NaN
Q9BPU6	DPYSL5	Dihydropyrimidinase-related protein 5	DSELYQVLHACK	Unmodified	181	0.142006		5.71469	2.27615	10.3033	10.5981	13.6301	11.9126	NA	NA	NA	NA	NaN	NaN	NaN	4.10521	7.32417	NaN	NaN	NaN	2.80936	17.7973	NaN	NaN	NaN	5.20666	22.0536	NaN	NaN	NaN	13.343	13.5552	NaN	NaN	NaN	13.2751	13.4979	NaN	NaN	NaN	12.6019	12.7668	NaN	NaN
Q9Y295	DRG1	Developmentally-regulated GTP-binding protein 1	GGINLTATCPQSELDAETVK	Unmodified	195	0.594487		2.09655	NaN	2.89007	2.75031	7.45391	5.27068	4.29±0.82	2.53±2.07	NA	6.58±2.83	NaN	NaN	NaN	2.09655	NaN	5.90227	NaN	NaN	2.25527	0.512668	13.3633	3.23861	NaN	5.75978	NaN	12.7158	14.1631	14.0502	15.076	14.2095	12.9101	14.2567	14.2067	15.0019	14.2816	12.5265	14.8526	9.84207	14.5987	13.6521	NaN	NaN
Q9Y295	DRG1	Developmentally-regulated GTP-binding protein 1	TTVEDFCMK	Unmodified	322	0		46.013	NaN	26.8112	36.1936	77.2288	NaN	NA	5.46±2.73	3.48±0.2	4.79±2.73	NaN	NaN	NaN	NaN	46.013	NaN	NaN	NaN	1.21847	52.404	NaN	NaN	NaN	NaN	77.2288	NaN	NaN	NaN	13.8777	12.4837	NaN	NaN	NaN	13.9986	12.5472	NaN	NaN	NaN	13.407	11.4337	NaN	NaN
P55039	DRG2	Developmentally-regulated GTP-binding protein 2	VYMPCLYVYNK	Unmodified	241	0.856701		7.11773	4.18401	9.83033	5.38871	24.1086	16.8292	NA	NA	41.19±3.8	9.62±4.64	11.9482	NaN	4.78118	NaN	4.62385	11.5497	13.2747	1.8188	NaN	12.6781	18.211	11.4226	48.9129	NaN	17.8877	13.8774	10.8957	12.3158	NaN	13.8361	13.912	11.0164	12.6605	NaN	13.9117	13.592	12.1222	7.33789	NaN	13.1127	11.227	NaN
P15924	DSP	Desmoplakin	DFLQGSSCIAGIYNETTK	Unmodified	2259	0.763854		15.0692	6.54652	20.0549	0.86553	27.5738	5.24063	NaN	NaN	NaN	NaN	19.6983	NaN	NaN	NaN	10.4401	19.4429	NaN	NaN	NaN	20.667	31.2795	NaN	NaN	NaN	23.8682	10.897	NaN	NaN	NaN	11.9999	11.2158	NaN	NaN	NaN	11.9791	10.6344	NaN	NaN	NaN	11.2901	9.12526	NaN
P60981	DSTN	Destrin	ASGVQVADEVCR	Acetyl (Protein N-term)	12	1.76287		2.69391	2.66847	4.34564	3.79491	17.1299	11.8265	NaN	NaN	NaN	NaN	3.26234	0.946895	0.265815	1.97652	7.01796	6.58776	1.27184	2.87626	1.11874	9.87358	19.6909	21.4571	32.6945	1.439	10.368	13.3194	14.012	13.6263	14.1996	14.2262	13.2365	14.2364	13.8049	14.2277	14.4299	13.4149	14.4338	10.0867	14.8562	14.2988	8.63815	7.502
P60981	DSTN	Destrin	AVIFCLSADK	Unmodified	39	1.01521		5.75095	6.74183	3.97299	3.2446	21.3861	18.198	2.97±0.33	8.77±4.3	3.86±0.27	5.03±2.64	NaN	2.26545	13.522	1.46538	NaN	8.27575	1.83366	1.5515	1.54055	6.66351	24.064	28.4998	46.7383	5.63409	1.9945	14.7609	14.1372	14.6054	15.2817	16.4026	14.7425	14.3228	14.9767	15.3242	16.3601	14.2739	13.9294	10.7361	15.365	15.7772	NaN	8.90794
P60981	DSTN	Destrin	AVIFCLSADKK	Unmodified	39	0		2.77659	NaN	3.75917	2.11347	4.65279	NaN	2.97±0.33	8.77±4.3	3.86±0.27	5.03±2.64	NaN	NaN	NaN	2.77659	NaN	NaN	NaN	NaN	2.26472	5.25362	NaN	NaN	NaN	4.65279	NaN	NaN	NaN	NaN	14.2153	13.2253	NaN	NaN	NaN	14.2803	13.168	NaN	NaN	NaN	14.3733	12.5921	NaN	NaN
P60981	DSTN	Destrin	CIIVEEGK	Unmodified	46	0		8.03928	NaN	6.08878	0.972155	11.5833	NaN	4.02±0.31	11.13±0.81	2.28±0.32	2.94±0.2	NaN	NaN	NaN	8.03928	NaN	NaN	NaN	NaN	5.40137	6.7762	NaN	NaN	NaN	11.5833	NaN	NaN	NaN	NaN	12.9726	13.5813	NaN	NaN	NaN	13.0352	13.5143	NaN	NaN	NaN	12.6392	12.8504	NaN	NaN
P60981	DSTN	Destrin	LGGSLIVAFEGCPV	Unmodified	163	0.693181		11.8682	18.857	6.9165	3.98339	27.8682	19.4847	NaN	NaN	NaN	NaN	0.530008	5.81661	39.9328	NaN	1.19327	12.6095	3.42868	6.35995	NaN	5.26792	27.1142	23.7476	53.859	NaN	6.75207	12.098	14.0654	12.1277	NaN	13.816	12.0189	14.4	12.8921	NaN	13.8974	11.7402	14.0684	9.51387	NaN	13.3046	4.74862	10.2581
P23919	DTYMK	Thymidylate kinase	ENFSLDWCK	Unmodified	117	0.777663		5.10387	4.29629	4.62965	2.54518	16.9518	12.4159	3.48±0.21	0.18±0.11	NA	3.03±1.34	NaN	1.73941	3.62882	9.94339	NaN	NaN	2.62036	3.77688	7.49171	NaN	NaN	13.0341	30.8539	6.9673	NaN	NaN	13.5381	12.4798	13.405	NaN	NaN	13.8394	12.8023	13.4705	NaN	NaN	13.6078	9.11366	13.4182	NaN	NaN	7.91868
P33316	DUT	Deoxyuridine 5'-triphosphate nucleotidohydrolase, mitochondrial	IAQLICER	Unmodified	222	0.299864		4.21807	3.89819	3.89782	2.86235	7.79242	4.2272	NaN	NaN	NaN	NaN	NaN	1.46164	NaN	6.9745	NaN	NaN	NaN	1.27275	6.94955	3.47116	NaN	4.80334	NaN	10.7815	NaN	NaN	13.354	14.1721	13.0038	15.4695	NaN	13.8207	14.2666	13.0986	15.6439	NaN	13.166	10.6219	13.6466	14.8781	NaN	7.47889
P33316	DUT	Deoxyuridine 5'-triphosphate nucleotidohydrolase, mitochondrial	TDIQIALPSGCYGR	Unmodified	166	1.10757		1.00136	0.579093	3.2282	3.74348	9.68637	9.03881	NaN	NaN	NaN	NaN	1.18599	0.540696	1.40328	1.61872	0.258112	9.56774	1.2126	0.491845	1.19862	3.67021	21.4504	8.98593	15.9019	1.02817	1.06544	13.5206	16.6034	16.4183	16.7116	17.0659	13.3578	16.9618	16.5649	16.8371	17.1374	13.1729	16.5338	12.8493	17.3092	16.3544	7.34421	9.27817
Q14204	DYNC1H1	Cytoplasmic dynein 1 heavy chain 1	CYLTMTQALEAR	Unmodified	1888	1.06837		7.69339	4.50045	8.64064	9.00986	29.2752	23.1542	NaN	NaN	NaN	NaN	10.4447	4.67529	NaN	3.13382	12.5198	12.3531	3.00193	1.60107	3.39258	22.8546	23.7262	12.5059	64.0995	6.5671	39.4772	12.7602	11.5686	14.0921	14.6473	14.4741	12.9817	12.1656	14.2985	14.6579	14.4365	12.4764	13.9261	1.82534	13.862	13.5775	9.88722	7.4261
Q14204	DYNC1H1	Cytoplasmic dynein 1 heavy chain 1	IQFVGACNPPTDPGR	Unmodified	2712	0.773982		3.00769	1.29458	7.28746	6.12346	25.1729	26.824	NaN	NaN	NaN	NaN	3.74213	NaN	1.60959	2.264	4.41504	7.03905	NaN	3.13226	2.9522	16.0264	12.6354	NaN	64.5311	4.9565	18.5687	13.8717	NaN	12.8416	13.2562	14.0869	13.9537	NaN	12.9054	13.2093	13.9882	13.6562	NaN	NaN	12.2939	13.2159	9.39671	NaN
Q14204	DYNC1H1	Cytoplasmic dynein 1 heavy chain 1	ITNQVIYLNPPIEECR	Unmodified	978	0.663075		6.22731	3.88717	9.26546	9.19541	21.6607	17.163	NaN	NaN	NaN	NaN	NaN	8.0579	NaN	1.76282	8.86122	20.7533	4.104	2.36238	1.43616	17.6714	42.5896	18.1671	NaN	1.07951	24.8066	12.556	11.3624	13.5746	16.0603	15.1694	12.6735	12.0533	13.6868	15.9651	15.0862	12.2394	13.2694	NaN	15.1672	14.3876	NaN	8.0656
Q14204	DYNC1H1	Cytoplasmic dynein 1 heavy chain 1	LSCLPAFK	Unmodified	3940	0.461866		1.55471	NaN	3.98811	1.75488	2.27171	0.920038	NaN	NaN	NaN	NaN	NaN	NaN	NaN	1.55471	NaN	NaN	NaN	NaN	2.74723	5.229	NaN	NaN	NaN	1.62114	2.92227	NaN	NaN	NaN	13.4802	12.8936	NaN	NaN	NaN	13.459	13.0405	NaN	NaN	NaN	12.7639	12.4182	NaN	NaN
Q14204	DYNC1H1	Cytoplasmic dynein 1 heavy chain 1	SACDTVDTWLDDTAK	Unmodified	4216	0.0580227		19.1752	23.4817	45.1983	NaN	23.2591	29.4981	NaN	NaN	NaN	NaN	NaN	NaN	NaN	2.57118	35.7793	NaN	NaN	NaN	NaN	45.1983	12.9482	7.92412	NaN	4.93646	67.2274	11.0562	10.8491	12.6444	12.8609	12.2406	11.1592	11.5808	12.652	12.7083	12.3626	10.6139	12.7604	4.96777	11.8178	11.2437	NaN	NaN
Q14204	DYNC1H1	Cytoplasmic dynein 1 heavy chain 1	SSLQSQCLNEVLK	Unmodified	3712	0.153477		16.5847	23.8782	20.436	25.0842	33.8834	33.9505	NaN	NaN	NaN	NaN	51.3572	NaN	0.328283	1.59584	13.0577	54.9885	NaN	2.32441	1.47804	22.953	68.0006	NaN	NaN	0.102039	33.5475	12.2927	NaN	14.8826	15.1428	14.9858	12.4237	NaN	14.973	15.0317	14.9075	12.0842	NaN	NaN	14.1954	14.1474	12.8212	NaN
Q14204	DYNC1H1	Cytoplasmic dynein 1 heavy chain 1	TSAPITCELLNK	Unmodified	1999	0.498607		2.68568	2.22585	2.76011	1.7788	9.55763	10.7916	NaN	NaN	NaN	NaN	NaN	5.24865	NaN	1.57095	1.23745	NaN	2.36486	1.23673	2.11087	5.32798	NaN	21.8567	NaN	1.67363	5.14259	NaN	13.0339	14.9354	15.9304	15.0042	NaN	13.7394	15.073	15.7973	14.8958	NaN	14.7209	NaN	15.0442	14.2323	NaN	9.06832
Q13409	DYNC1I2	Cytoplasmic dynein 1 intermediate chain 2	ICSWSLDMLSHPQDSMELVHK	Unmodified	408	0.598142		9.23833	8.31749	13.9071	12.2995	37.7692	20.0528	NaN	NaN	NaN	NaN	3.35698	NaN	NaN	NaN	15.1197	5.21008	NaN	NaN	NaN	22.6042	23.5897	NaN	NaN	NaN	51.9486	12.0634	NaN	NaN	NaN	11.5953	12.2465	NaN	NaN	NaN	11.5409	11.3238	NaN	NaN	NaN	10.3717	7.42501	NaN
O43237	DYNC1LI2	Cytoplasmic dynein 1 light intermediate chain 2	CNVWILDGDLYHK	Unmodified	117	0.507759		5.17925	3.91523	8.16743	7.90933	14.5831	0.597727	NaN	NaN	NaN	NaN	NaN	2.41076	NaN	NaN	7.94773	NaN	2.57469	NaN	NaN	13.7602	NaN	15.0057	NaN	NaN	14.1604	NaN	13.471	NaN	NaN	14.205	NaN	13.7671	NaN	NaN	14.2253	NaN	13.92	NaN	NaN	13.5615	NaN	8.33392
P63167	DYNLL1	Dynein light chain 1, cytoplasmic	KYNPTWHCIVGR	Unmodified	56	2.13884	1mM_100uM, 1mM_CTRL	5.02885	5.65063	6.38999	3.6592	30.529	14.4865	NA	20.98±1.95	NA	23.78±1.42	0.579482	6.92151	12.1869	NaN	0.427518	11.8331	4.6608	3.96055	NaN	5.10552	19.4937	25.1597	46.9335	NaN	NaN	14.3888	14.2849	13.5087	NaN	13.6672	14.0872	14.5017	13.88	NaN	13.6965	13.9438	14.3931	9.61921	NaN	12.9192	7.16892	10.7482
P63167	DYNLL1	Dynein light chain 1, cytoplasmic	NADMSEEMQQDSVECATQALEK	Unmodified	24	0.557036		0.922153	0.0808401	3.10988	5.09429	10.4705	10.3488	NA	6.38±3.7	NA	8.95±2.76	NaN	0.979316	NaN	0.864991	NaN	12.1861	0.539882	0.2518	1.26996	1.30161	21.4366	9.09918	NaN	0.875806	NaN	14.8354	15.3259	15.2626	15.1278	15.3991	14.6467	15.6391	15.5342	15.256	15.4865	14.3021	15.2011	11.5178	15.3003	14.7298	NaN	8.86496
P63167	DYNLL1	Dynein light chain 1, cytoplasmic	YNPTWHCIVGR	Unmodified	56	0.633531		3.43394	3.70678	4.45944	4.00064	13.9861	15.4678	NA	20.98±1.95	NA	23.78±1.42	NaN	1.33725	8.96843	2.09236	1.33771	10.2779	2.03063	2.6038	0.558224	6.82659	18.8314	8.26522	38.7093	0.449321	3.67507	16.2783	14.5298	14.5491	15.032	15.5503	16.084	14.7075	14.9517	15.0426	15.7322	15.905	14.7261	11.4931	15.2025	14.9707	NaN	8.52431
Q96FJ2	DYNLL2	Dynein light chain 2, cytoplasmic	NADMSEDMQQDAVDCATQAMEK	Unmodified	24	0.181186		NaN	NaN	2.48032	2.61093	5.0252	6.50903	3.2±0.41	11.21±6.3	6.25±0.41	15.12±7.71	NaN	NaN	NaN	NaN	NaN	4.32652	NaN	NaN	0.634114	NaN	9.62778	NaN	NaN	0.42262	NaN	12.9716	12.8685	14.0295	14.0942	13.7532	12.8398	13.1093	14.3232	14.1846	13.9493	12.5474	12.724	10.5359	14.383	13.1986	NaN	NaN
O95905	ECD	Protein SGT1	CLYAQLVQQR	Unmodified	267	0.310091		10.6582	11.8267	12.6678	15.4388	27.2319	23.1318	NA	21.93±11.61	NA	25.59±9.48	NaN	4.98825	NaN	2.73405	24.2523	NaN	3.72553	NaN	3.78292	30.495	NaN	23.1509	NaN	6.41218	52.1325	NaN	12.6995	NaN	13.5463	13.217	NaN	12.8998	NaN	13.3769	13.3619	NaN	12.8628	NaN	13.2456	12.446	NaN	8.65596
Q13011	ECH1	Delta(3,5)-Delta(2,4)-dienoyl-CoA isomerase, mitochondrial	PVIAAVHGGCIGGGVDLVTACDIR	Unmodified	171;182	0.421415		10.2619	12.9124	11.2745	11.887	33.795	21.6872	NaN	NaN	NaN	NaN	1.13143	19.3923	NaN	NaN	NaN	2.86907	19.6799	NaN	NaN	NaN	18.4598	49.1301	NaN	NaN	NaN	13.0008	13.5513	NaN	NaN	NaN	13.0168	13.5395	NaN	NaN	NaN	12.5121	13.4699	NaN	NaN	NaN	6.75556	11.7444
Q13011	ECH1	Delta(3,5)-Delta(2,4)-dienoyl-CoA isomerase, mitochondrial	YCAQDAFFQVK	Unmodified	187	0.534191		5.78377	5.14862	5.02154	6.55706	14.2149	10.6302	NaN	NaN	NaN	NaN	NaN	NaN	NaN	2.14315	9.42439	4.19525	NaN	0.397281	0.962129	14.5315	17.1878	17.9611	4.72378	2.65486	28.5472	11.8367	11.4127	14.6317	14.8227	13.7206	12.1372	11.6151	14.8887	14.7803	13.7141	11.9206	11.5541	11.3002	14.3852	12.8628	NaN	NaN
P30084	ECHS1	Enoyl-CoA hydratase, mitochondrial	ALNALCDGLIDELNQALK	Unmodified	62	1.32686		8.02044	12.958	8.30908	11.1023	32.7167	14.4993	NaN	NaN	NaN	NaN	NaN	22.9829	NaN	0.481295	0.597076	3.79555	24.7717	NaN	0.463383	4.20564	48.1053	37.7116	NaN	13.5476	31.5021	12.9428	12.8376	NaN	14.7191	13.6627	12.8925	12.7161	NaN	14.6865	13.7593	11.7038	12.5815	NaN	14.2107	12.1573	NaN	11.3542
P30084	ECHS1	Enoyl-CoA hydratase, mitochondrial	EMQNLSFQDCYSSK	Unmodified	111	6.29954	1mM_100uM, 1mM_CTRL	1.26656	0.583422	2.95759	2.66624	32.7479	6.35497	5.28±0.34	2.59±2.39	8.07±0.55	NA	1.92624	1.12647	NaN	1.47118	0.542351	5.74055	1.10487	0.70287	1.24315	5.99648	40.5685	27.0314	NaN	28.153	35.2388	14.658	14.387	14.9984	15.2284	15.2897	14.7073	14.5354	15.1984	15.2368	15.2091	13.758	13.8555	10.5043	14.5286	13.5587	9.19377	8.13052
P30084	ECHS1	Enoyl-CoA hydratase, mitochondrial	ICPVETLVEEAIQCAEK	Unmodified	213;225	1.27806		1.49403	1.51625	4.07993	3.85995	16.0954	11.7362	NaN	NaN	NaN	NaN	3.6473	0.652102	0.250219	1.42648	NaN	8.40139	NaN	0.974221	NaN	2.86418	33.4653	19.8015	1.76642	10.7949	14.6491	13.5798	13.8097	14.9438	14.5776	14.6726	13.5558	13.7922	15.2099	14.4343	14.6789	12.7815	13.6098	10.4803	14.1478	13.434	9.06612	6.75662
O75521	ECI2	Enoyl-CoA delta isomerase 2, mitochondrial	WLSDECTNAVVNFLSR	Unmodified	380	1.36774		2.93914	1.7324	4.1786	2.54342	20.6894	6.73587	NaN	NaN	NaN	NaN	4.16414	1.71415	NaN	NaN	NaN	5.97707	2.38013	NaN	NaN	NaN	25.4524	15.9264	NaN	NaN	NaN	12.4603	13.399	NaN	NaN	NaN	12.3549	13.5132	NaN	NaN	NaN	11.9049	13.6691	NaN	NaN	NaN	8.14675	7.75809
Q5VYK3	ECM29	Proteasome-associated protein ECM29 homolog	ELCSLASDLSQPDLVYK	Unmodified	1070	0.163992		20.3945	20.6642	45.784	NaN	35.4014	40.3071	NaN	NaN	NaN	NaN	NaN	NaN	NaN	5.78272	35.0063	NaN	NaN	NaN	NaN	45.784	NaN	NaN	NaN	6.89999	63.9028	NaN	NaN	NaN	11.794	11.2419	NaN	NaN	NaN	12.0036	11.2302	NaN	NaN	NaN	11.5185	10.3784	NaN	NaN
Q5VYK3	ECM29	Proteasome-associated protein ECM29 homolog	IVAISCAADILK	Unmodified	1638	0.288116		0.634242	0.234883	1.19614	0.374783	16.8026	23.4592	NaN	NaN	NaN	NaN	NaN	NaN	0.468154	0.800329	NaN	NaN	NaN	0.931133	1.46116	NaN	NaN	5.82413	43.7381	0.845629	NaN	NaN	12.1247	13.1661	14.4551	NaN	NaN	12.6567	13.5059	14.4344	NaN	NaN	13.2972	7.47946	14.1033	NaN	NaN	NaN
Q5VYK3	ECM29	Proteasome-associated protein ECM29 homolog	SCAFAMGHLVR	Unmodified	1420	2.1799	1mM_100uM, 1mM_CTRL	3.95475	2.86824	6.47475	0.574773	43.0149	17.7996	NaN	NaN	NaN	NaN	NaN	5.03602	6.1252	NaN	0.703045	NaN	6.60539	5.84591	NaN	6.97297	NaN	30.4286	55.6011	NaN	NaN	NaN	11.7726	13.1875	NaN	13.8068	NaN	12.1583	13.3859	NaN	13.6959	NaN	12.1441	7.19456	NaN	13.0649	NaN	7.74362
Q5VYK3	ECM29	Proteasome-associated protein ECM29 homolog	TIAALLPCLLDK	Unmodified	1257	1.39114		2.5118	1.5872	4.06139	4.9889	9.54511	2.77239	NaN	NaN	NaN	NaN	1.67862	1.26492	NaN	2.29776	4.8059	1.85481	2.00874	NaN	0.87526	11.5068	11.9932	10.9414	NaN	5.65749	9.58831	12.364	13.7529	NaN	14.4764	15.7346	12.7981	13.9789	NaN	14.3444	15.7632	12.2501	15.0769	NaN	13.8803	15.0977	6.69711	7.66598
Q6P2E9	EDC4	Enhancer of mRNA-decapping protein 4	SCQAMFQQINDSFR	Unmodified	1130	0.613838		8.54164	2.11762	7.80805	1.82624	17.855	8.50389	NaN	NaN	NaN	NaN	NaN	10.039	NaN	7.04425	NaN	NaN	6.51671	NaN	9.0994	NaN	NaN	23.8681	NaN	11.8418	NaN	NaN	11.8011	NaN	12.689	NaN	NaN	12.1424	NaN	12.5801	NaN	NaN	12.6131	NaN	11.9566	NaN	NaN	8.85792
Q15075	EEA1	Early endosome antigen 1	VCDACFNDLQG	Unmodified	1402;1405	0.328244		4.38982	0.440061	5.20366	1.83562	31.2342	37.6824	NaN	NaN	NaN	NaN	NaN	NaN	4.70099	4.07865	NaN	NaN	NaN	6.50164	3.90568	NaN	NaN	NaN	57.8797	4.58871	NaN	NaN	NaN	13.5471	14.4346	NaN	NaN	NaN	13.7368	14.3729	NaN	NaN	NaN	7.64595	14.8335	NaN	NaN	NaN
P68104	EEF1A1	Elongation factor 1-alpha 1	DGNASGTTLLEALDCILPPTRPTDK	Unmodified	234	0.346368		2.0911	2.62018	1.99989	1.563	11.6616	18.4634	NaN	NaN	NaN	NaN	NaN	1.04256	6.01162	0.687447	0.622786	3.27318	NaN	NaN	0.255536	2.47096	8.33157	3.65754	44.2385	0.161957	1.91827	15.4421	15.3086	13.858	16.995	15.0576	15.5344	15.4255	14.2546	16.9003	15.0693	15.3615	16.439	8.7705	16.2587	14.3719	NaN	8.93899
P68104	EEF1A1	Elongation factor 1-alpha 1	DGNASGTTLLEALDCILPPTRPTDKPLR	Unmodified	234	0		4.33778	NaN	9.70618	NaN	8.958	3.23084	NaN	NaN	NaN	NaN	NaN	NaN	NaN	NaN	4.33778	NaN	NaN	NaN	NaN	9.70618	NaN	11.2426	NaN	NaN	6.67345	NaN	12.6762	NaN	NaN	12.9223	NaN	12.8217	NaN	NaN	13.206	NaN	13.8624	NaN	NaN	12.3089	NaN	NaN
P68104	EEF1A1	Elongation factor 1-alpha 1	NMITGTSQADCAVLIVAAGVGEFEAGISK	Unmodified	111	0.0152567		25.2997	34.9917	25.6562	33.5637	20.2919	26.6505	6.85±0.65	7.89±7.17	1.71±0.34	NA	1.56351	75.2985	23.6817	NaN	0.65511	2.09488	73.0583	25.8451	NaN	1.62635	3.43099	58.6644	17.9809	NaN	1.09129	14.8332	11.0487	11.9424	12.1777	14.0056	14.9576	11.48	12.3871	12.1122	13.9422	14.7071	12.6081	11.4155	11.5666	13.2635	9.06188	13.7044
P68104	EEF1A1	Elongation factor 1-alpha 1	PMCVESFSDYPPLGR	Oxidation (M)	411	0.66345		9.76415	7.51098	17.0691	23.5976	33.9071	26.6164	1.78±0.26	5.05±2.6	0.97±0.15	12.78±7.69	5.83738	7.33797	13.8158	1.2896	20.54	10.1267	6.00136	6.96266	3.20522	59.0494	19.3855	19.4572	55.6378	6.5789	68.476	14.8663	12.0595	12.9578	14.1787	11.4127	14.9344	12.2761	13.3277	14.1392	11.6036	14.6798	12.9908	8.54114	13.7317	8.76341	11.0695	8.61464
P68104	EEF1A1	Elongation factor 1-alpha 1	PMCVESFSDYPPLGR	Unmodified	411	1.37682		2.55374	2.05611	3.43181	2.12381	10.9836	8.26967	1.78±0.26	5.05±2.6	0.97±0.15	12.78±7.69	0.858624	1.79467	2.04452	6.13431	1.93658	4.24942	2.23876	0.378097	4.53573	5.75704	11.9841	13.8295	22.8386	2.56814	3.69749	16.5732	15.3263	15.2253	16.2338	15.8915	16.5871	15.627	15.4552	16.2057	15.8801	16.3735	16.0027	10.3316	15.6844	15.2305	9.92535	9.75292
P68104	EEF1A1	Elongation factor 1-alpha 1	SGDAAIVDMVPGKPMCVESFSDYPPLGR	Unmodified	411	1.23841		0.828855	0.5993	1.62329	1.3789	7.43829	7.15857	1.78±0.26	5.05±2.6	0.97±0.15	12.78±7.69	0.0304571	1.07726	1.63982	0.849674	0.547069	3.53253	0.653148	0.634973	0.637671	2.6581	12.3691	6.61575	16.8314	0.131884	1.24335	14.7973	17.6418	18.1769	18.905	18.1509	14.6574	17.8248	18.4955	18.8828	18.1455	14.5053	18.6203	13.4781	18.3489	17.5084	3.31842	11.3201
P68104	EEF1A1	Elongation factor 1-alpha 1	SGDAAIVDMVPGKPMCVESFSDYPPLGR	Oxidation (M)	411	0.151248		2.68467	0.418715	4.19535	3.93683	6.7182	6.82561	1.78±0.26	5.05±2.6	0.97±0.15	12.78±7.69	NaN	NaN	NaN	2.38859	2.98074	NaN	NaN	NaN	1.41159	6.97911	NaN	13.7187	NaN	0.0820492	6.35387	NaN	12.0586	NaN	15.1398	15.8873	NaN	11.6479	NaN	14.874	16.1093	NaN	13.3864	NaN	14.2736	15.4052	NaN	NaN
P24534	EEF1B2	Elongation factor 1-beta	KLQIQCVVEDDK	Unmodified	247	0.611701		0.551721	0.646538	1.37701	0.583264	6.08805	NaN	NaN	NaN	NaN	NaN	NaN	1.28238	0.319119	NaN	0.053665	NaN	0.964577	NaN	NaN	1.78944	NaN	6.08805	NaN	NaN	NaN	NaN	15.5511	13.4607	NaN	13.8223	NaN	16.0182	13.5827	NaN	13.8105	NaN	15.5873	10.2617	NaN	13.2441	NaN	9.48422
P24534	EEF1B2	Elongation factor 1-beta	LQIQCVVEDDK	Unmodified	247	1.01822		1.51462	1.07213	2.96091	3.2852	8.54678	7.757	NaN	NaN	NaN	NaN	1.84209	1.16148	3.22831	0.717581	0.623618	8.57533	1.51247	0.881283	0.683005	3.15247	16.1211	6.99695	17.1141	0.525965	1.97573	15.175	16.1346	16.581	16.0544	15.5214	15.0796	16.5284	16.7352	16.1054	15.5858	14.8786	16.2035	13.409	16.7185	14.905	9.64492	9.92291
P24534	EEF1B2	Elongation factor 1-beta	SYIEGYVPSQADVAVFEAVSSPPPADLCHALR	Unmodified	50	1.19758		1.02196	0.874895	2.69275	2.06632	11.8213	10.0947	NaN	NaN	NaN	NaN	0.10326	2.19932	0.764798	1.02047	NaN	5.49307	2.10235	0.544509	NaN	2.63108	19.4823	16.3153	21.4184	1.09881	0.791834	15.5478	14.9803	14.2498	14.9084	16.1487	15.3249	15.3604	14.5109	15.0102	16.2894	15.1009	14.7979	10.5952	15.5992	15.5345	5.83157	9.70717
P29692	EEF1D	Elongation factor 1-delta	SSILLDVKPWDDETDMAQLEACVR	Unmodified	217	0.165075		17.7421	28.6051	1.39938	0.811854	24.7392	34.686	0.95±0.22	7.91±5.07	1.28±0.21	8.27±3.4	NaN	1.87	50.7642	NaN	0.592053	NaN	0.825313	NaN	NaN	1.97345	NaN	8.7899	64.5311	NaN	0.896616	NaN	14.2036	10.7802	14.4305	15.3997	NaN	14.5947	11.5887	14.5036	15.4997	NaN	14.2683	NaN	14.8513	14.7931	NaN	8.69084
P26641	EEF1G	Elongation factor 1-gamma	AAAPAPEEEMDECEQALAAEPK	Unmodified	266	2.32448	1mM_100uM, 1mM_CTRL	0.382497	0.346823	0.823758	1.29001	8.65604	4.63867	2.46±0.54	8.17±1.3	2.96±0.38	3.82±2.47	0.177354	0.782934	NaN	0.187203	NaN	3.10064	0.61533	0.153247	0.157391	0.0921767	11.9361	5.376	NaN	NaN	NaN	15.2396	15.3332	15.9304	15.9827	15.9481	15.226	15.258	16.1584	15.958	15.9624	14.8057	15.9584	11.4432	15.2061	15.1861	6.30497	8.54608
P26641	EEF1G	Elongation factor 1-gamma	WFLTCINQPQFR	Unmodified	194	1.02533		3.76072	2.04695	5.7777	3.69883	17.4891	16.3416	2.52±0.49	4.33±0.81	1.99±0.21	10.22±1.78	1.06122	2.08812	5.37705	4.77432	5.50289	6.05899	2.217	1.95084	8.31269	10.349	11.8631	7.02841	46.0826	15.1925	7.2786	15.2833	14.0008	12.9466	11.3754	14.5633	15.3959	13.8237	13.4472	11.2253	14.6519	15.0669	14.9015	9.06999	10.3895	13.8102	8.94442	8.65091
P13639	EEF2	Elongation factor 2	CELLYEGPPDDEAAMGIK	Oxidation (M)	369	0.298782		1.43215	NaN	11.7093	6.00541	19.4088	12.9142	3.35±0.25	4.23±0.68	2.5±0.21	2.45±0.92	1.43215	NaN	NaN	NaN	NaN	15.9558	NaN	NaN	NaN	7.46288	16.3871	8.27339	33.566	NaN	NaN	11.5273	10.1908	11.3989	NaN	11.1124	12.246	8.93879	11.2058	NaN	11.6347	13.2548	13.3453	8.87728	NaN	11.4274	5.62711	NaN
P13639	EEF2	Elongation factor 2	CELLYEGPPDDEAAMGIK	Unmodified	369	0.88561		3.05138	2.79018	5.77203	6.52154	12.0417	8.82486	3.35±0.25	4.23±0.68	2.5±0.21	2.45±0.92	4.92741	1.02971	1.23822	1.00358	7.05798	7.54855	NaN	0.222088	1.08172	14.2358	14.3091	4.96134	18.7578	0.859818	21.3207	15.276	13.3997	15.704	16.1381	15.6837	15.299	13.4789	15.9026	16.1304	15.6379	14.9471	14.5093	10.156	15.3722	14.9359	11.2187	7.01201
P13639	EEF2	Elongation factor 2	CLYASVLTAQPR	Unmodified	728	0.587077		7.36419	6.97844	9.88876	10.4748	20.9692	18.9666	2.53±0.34	14.04±7.13	1.7±0.18	12.03±6.33	4.32416	3.09447	1.3264	9.46693	18.609	6.04468	2.31131	5.60904	7.13011	28.3486	13.7157	9.29149	48.3985	1.53014	31.9102	14.854	14.9371	16.2434	16.4846	16.665	15.0088	14.9953	16.4226	16.4238	16.6647	14.7201	16.3365	11.0179	15.7241	15.9518	10.5977	10.1718
P13639	EEF2	Elongation factor 2	DLEEDHACIPIK	Unmodified	567	0.731941		1.50407	1.23592	2.89262	2.7339	8.52186	9.05102	6.68±0.24	0.42±0.11	4.27±0.05	0.7±0.13	3.0452	1.39957	NaN	1.54886	0.0226764	7.26402	1.50857	0.682441	1.14659	3.86148	18.7615	13.5135	NaN	0.90558	0.906852	14.8844	14.1392	16.588	16.2818	16.1636	14.9718	14.3107	16.7153	16.2293	16.1221	14.5728	15.3161	10.2697	15.4851	15.4972	10.1	8.20051
P13639	EEF2	Elongation factor 2	DLEEDHACIPIKK	Unmodified	567	0		2.11963	NaN	3.11106	0.740764	13.8047	NaN	6.68±0.24	0.42±0.11	4.27±0.05	0.7±0.13	NaN	2.11963	NaN	NaN	NaN	NaN	3.63486	NaN	NaN	2.58726	NaN	13.8047	NaN	NaN	NaN	NaN	13.7485	NaN	NaN	14.9984	NaN	13.9075	NaN	NaN	14.8913	NaN	14.7277	NaN	NaN	14.271	NaN	8.42076
P13639	EEF2	Elongation factor 2	EGALCEENMR	Unmodified	693	0.30886		0.39909	0.111273	2.05313	2.33198	5.43433	7.17486	3.58±0.48	4.23±0.98	4.19±0.41	5.85±1.52	0.320408	NaN	NaN	0.477772	NaN	4.71121	NaN	NaN	0.351154	1.09702	10.5077	NaN	NaN	0.360937	NaN	15.434	NaN	NaN	15.6035	15.8584	15.4699	NaN	NaN	15.5578	15.8317	15.2009	NaN	NaN	14.9023	15.2628	7.355	NaN
P13639	EEF2	Elongation factor 2	ETVSEESNVLCLSK	Unmodified	591	1.78742		0.969666	0.501508	2.37804	2.27145	7.07185	4.52573	4.17±0.37	15.58±12.37	4.27±0.2	7.91±4.81	0.996168	1.56066	0.372374	0.572845	1.34628	5.29053	1.23963	0.382259	0.637995	4.33977	10.4033	9.40394	10.6837	0.274251	4.59411	15.6495	15.3681	16.6818	16.9616	16.2164	15.6717	15.6374	16.8307	16.8889	16.205	15.5023	16.865	10.9717	16.1751	15.5964	9.21825	9.58922
P13639	EEF2	Elongation factor 2	IWCFGPDGTGPNILTDITK	Unmodified	651	0.282283		4.61601	2.8649	9.43154	2.24306	20.589	25.1601	2.4±0.37	NA	3.24±0.1	NA	6.9919	NaN	5.42156	NaN	1.43456	11.0176	NaN	NaN	NaN	7.84545	17.2447	10.9501	64.5311	2.11823	8.10101	15.1016	11.3506	12.2956	14.536	13.8468	15.1655	11.4581	12.5098	14.558	13.7042	14.9116	12.6248	NaN	13.8994	13.1726	11.5859	NaN
P13639	EEF2	Elongation factor 2	LMEPIYLVEIQCPEQVVGGIYGVLNR	Oxidation (M)	751	0.264906		NaN	NaN	7.4176	3.17607	9.58214	3.99163	1.65±0.56	NA	2.75±0.85	NA	NaN	NaN	NaN	NaN	NaN	4.7484	10.9303	NaN	NaN	6.57414	6.75963	12.4046	NaN	NaN	NaN	12.1018	11.5931	NaN	NaN	13.3372	12.4632	11.1024	NaN	NaN	13.5694	12.3043	12.8474	NaN	NaN	12.7172	NaN	NaN
P13639	EEF2	Elongation factor 2	LMEPIYLVEIQCPEQVVGGIYGVLNR	Unmodified	751	2.01375	100uM_CTRL	0.121752	NaN	2.38191	0.596592	7.07264	0.276938	1.65±0.56	NA	2.75±0.85	NA	0.121752	NaN	NaN	NaN	NaN	1.96006	NaN	NaN	NaN	2.80377	7.26847	6.87682	NaN	NaN	NaN	14.4448	12.5314	NaN	NaN	14.5237	14.4707	12.5793	NaN	NaN	14.5511	14.2555	14.0438	NaN	NaN	13.8732	4.96648	NaN
P13639	EEF2	Elongation factor 2	RCLYASVLTAQPR	Unmodified	728	1.07383		3.69301	2.3215	4.08958	3.79189	15.9462	14.7609	2.53±0.34	14.04±7.13	1.7±0.18	12.03±6.33	7.16297	2.10174	4.98556	1.72955	2.48523	7.55466	1.79346	0.604451	1.68352	8.81181	17.8758	13.7045	39.8657	1.69438	6.59047	15.3666	14.1521	15.1723	16.4504	16.0454	15.5597	14.2082	15.5568	16.4009	16.1707	15.208	15.6103	10.133	15.7609	15.3986	11.8888	8.81186
P13639	EEF2	Elongation factor 2	SNTGGQAFPQCVFDHWQILPGDPFDNSSRPSQVVAETR	Unmodified	812	0.169938		1.16039	NaN	2.92835	2.27365	4.30905	3.68278	2.24±0.28	21.55±19.66	0.6±0.16	0±0	NaN	NaN	NaN	NaN	1.16039	1.32064	NaN	NaN	NaN	4.53606	6.6439	6.21964	NaN	NaN	0.0636027	12.7885	11.4727	NaN	11.5847	14.8853	12.7992	11.7133	NaN	11.2509	14.9195	12.4677	13.0682	NaN	10.8169	14.2039	NaN	NaN
P13639	EEF2	Elongation factor 2	STLTDSLVCK	Unmodified	41	0.446352		3.16868	3.94669	3.40398	4.21474	9.46468	10.7084	2.5±0.18	5.09±0.44	2.54±0.26	1.07±0.15	8.9144	2.4386	NaN	1.21062	0.111111	10.8564	1.92276	0.550062	1.44517	2.24555	22.1654	14.4986	NaN	0.827356	0.367439	16.9475	16.7125	17.8289	18.2366	17.8827	17.0789	16.9065	17.9793	18.1475	17.8264	16.6475	17.8542	11.9586	17.4733	17.1706	13.8174	11.5924
P13639	EEF2	Elongation factor 2	TFCQLILDPIFK	Unmodified	290	0.807105		2.26785	1.17977	6.76686	1.09085	10.2234	6.42127	1.51±0.19	0.27±0.17	2.25±0.24	0.17±0.07	0.906406	2.90731	NaN	NaN	2.98985	7.53821	NaN	NaN	NaN	5.99552	9.83546	16.8298	NaN	NaN	4.00488	13.9852	12.479	NaN	NaN	11.6229	14.1824	12.6809	NaN	NaN	11.4894	13.9985	13.51	NaN	NaN	11.096	7.41625	7.62059
P13639	EEF2	Elongation factor 2	VTDGALVVVDCVSGVCVQTETVLR	Unmodified	131;136	0.0880959		12.9861	16.7519	10.6182	10.6518	18.3383	17.1709	NaN	NaN	NaN	NaN	NaN	24.8314	NaN	NaN	1.14066	3.34633	22.8449	NaN	NaN	5.66342	18.9166	35.2127	NaN	NaN	0.885586	13.4535	10.7955	NaN	NaN	15.204	13.4756	11.1371	NaN	NaN	15.2698	12.8771	11.9352	NaN	NaN	14.5655	NaN	9.46573
P13639	EEF2	Elongation factor 2	YRCELLYEGPPDDEAAMGIK	Unmodified	369	0.727937		1.22509	0.681504	2.25345	2.52067	11.0549	12.8709	3.35±0.25	4.23±0.68	2.5±0.21	2.45±0.92	NaN	1.861	0.344104	1.64994	1.0453	NaN	2.19913	0.415381	0.564371	5.83491	NaN	11.1122	29.1327	0.294525	3.68017	NaN	14.619	16.1154	16.3557	16.3316	NaN	14.9158	16.3415	16.4065	16.2942	NaN	15.931	9.93677	15.9614	15.5967	NaN	9.09916
P13639	EEF2	Elongation factor 2	YVEPIEDVPCGNIVGLVGVDQFLVK	Unmodified	466	0.632656		2.0326	2.07288	1.67845	1.19951	10.8228	12.4387	0.46±0.39	4.36±3.59	0.37±0.05	0.48±0.48	NaN	3.49835	NaN	0.566854	NaN	2.29928	3.19799	0.588012	0.340875	1.9661	8.30576	5.97441	28.7742	NaN	0.236685	14.5647	14.4753	14.6201	15.2972	15.9217	14.6878	14.5719	14.8706	15.1683	15.9734	14.4724	15.806	8.29536	14.5201	15.3016	NaN	9.89397
Q15029	EFTUD2	116 kDa U5 small nuclear ribonucleoprotein component	EGPLCDELIR	Unmodified	780	0.330194		2.28854	0.486537	1.37713	1.48909	1.63329	NaN	NaN	NaN	NaN	NaN	NaN	1.94451	NaN	2.63257	NaN	NaN	0.900054	0.29088	0.740588	3.577	NaN	1.63329	NaN	NaN	NaN	NaN	13.6021	14.775	14.5976	13.5907	NaN	13.8812	15.0216	14.6076	13.6199	NaN	14.1299	9.52695	14.1102	12.7379	NaN	8.147
Q15029	EFTUD2	116 kDa U5 small nuclear ribonucleoprotein component	TCFVDCLIEQTHPEIR	Unmodified	144;148	0.214023		5.13663	NaN	7.14293	7.93742	10.5292	1.12878	NaN	NaN	NaN	NaN	NaN	NaN	NaN	NaN	5.13663	NaN	1.53033	NaN	NaN	12.7555	NaN	11.3274	NaN	NaN	9.73105	NaN	12.374	NaN	NaN	12.7055	NaN	12.8795	NaN	NaN	12.939	NaN	13.1262	NaN	NaN	11.9766	NaN	NaN
Q15029	EFTUD2	116 kDa U5 small nuclear ribonucleoprotein component	VLGENYTLEDEEDSQICTVGR	Unmodified	525	0.348293		3.0365	1.47757	3.86553	1.13373	1.57797	2.24906	NaN	NaN	NaN	NaN	NaN	4.08131	NaN	1.9917	NaN	NaN	4.6672	NaN	NaN	3.06386	NaN	4.17385	NaN	0.345597	0.214466	NaN	12.947	13.8441	14.1842	13.7228	NaN	13.3562	14.0138	14.2059	13.862	NaN	13.4742	7.22506	13.6485	12.8125	NaN	8.59809
Q9H9B1	EHMT1	Histone-lysine N-methyltransferase EHMT1	IPIPCVNAVDSEPCPSNYK	Unmodified	1025;1034	0		1.69096	NaN	1.7308	0.277736	64.5311	NaN	NaN	NaN	NaN	NaN	NaN	NaN	NaN	1.69096	NaN	NaN	NaN	1.92719	1.53442	NaN	NaN	NaN	64.5311	NaN	NaN	NaN	NaN	13.4268	13.2802	NaN	NaN	NaN	13.7044	13.4394	NaN	NaN	NaN	NaN	12.8992	NaN	NaN	NaN
Q9H9B1	EHMT1	Histone-lysine N-methyltransferase EHMT1	YVSQNCVTSPMNIDR	Unmodified	1045	0.364713		11.7174	8.36271	14.2461	13.0875	26.4492	18.3055	NaN	NaN	NaN	NaN	NaN	8.52051	NaN	5.42476	21.207	NaN	9.78757	NaN	3.97033	28.9803	NaN	25.3869	NaN	8.69794	45.2626	NaN	11.8214	NaN	12.6314	12.44	NaN	11.9542	NaN	12.7145	12.5297	NaN	12.1672	NaN	11.8007	11.354	NaN	8.61353
P41567	EIF1	Eukaryotic translation initiation factor 1	NICQFLVEIGLAK	Unmodified	94	0.286751		2.04141	NaN	6.01817	2.87996	10.9744	8.50364	8.14±0.85	NA	NaN	NaN	2.04141	NaN	NaN	NaN	NaN	8.05461	NaN	NaN	NaN	3.98173	16.9874	4.96142	NaN	NaN	NaN	13.4688	12.5676	NaN	NaN	13.1785	13.2289	12.9096	NaN	NaN	13.29	12.6751	12.1932	NaN	NaN	12.2996	8.09027	NaN
Q8N9N8	EIF1AD	Probable RNA-binding protein EIF1AD	AEISFVLCK	Unmodified	89	0.914119		5.07659	5.36031	0.937159	0.674204	19.1271	16.5541	NaN	NaN	NaN	NaN	NaN	1.28628	8.86691	NaN	NaN	NaN	1.0855	0.180165	0.701407	1.78157	NaN	24.2193	32.5369	0.625041	NaN	NaN	14.7971	14.2642	13.5758	14.1509	NaN	15.3111	14.5329	13.8487	14.2198	NaN	14.4509	10.5764	14.2956	13.5304	NaN	8.73464
P47813	EIF1AX	Eukaryotic translation initiation factor 1A, X-chromosomal	LEAMCFDGVK	Unmodified	51	0		1.872	NaN	1.40041	0.0171263	0.546664	NaN	2.49±0.19	11.45±4.48	2.39±0.1	9.94±5.5	NaN	NaN	NaN	1.872	NaN	NaN	NaN	NaN	1.3883	1.41252	NaN	NaN	NaN	0.546664	NaN	NaN	NaN	NaN	15.0018	15.3074	NaN	NaN	NaN	15.1483	15.3957	NaN	NaN	NaN	15.529	14.7376	NaN	NaN
O60739	EIF1B	Eukaryotic translation initiation factor 1b	NICQFLLEVGIVK	Unmodified	94	0.191272		20.5194	27.0374	6.00493	5.65826	29.3376	30.7451	NaN	NaN	NaN	NaN	1.40106	NaN	39.6377	NaN	NaN	10.0059	2.00394	NaN	NaN	NaN	15.782	7.69984	64.5311	NaN	NaN	12.6076	12.0131	9.35266	NaN	11.9444	12.2058	12.5342	9.91786	NaN	12.0828	12.0127	12.0371	NaN	NaN	11.5076	6.67525	NaN
Q9BY44	EIF2A	Eukaryotic translation initiation factor 2A	AVCLEFSPK	Unmodified	80	0		3.14761	NaN	2.0981	1.15628	2.53707	NaN	8.02±0.65	NA	3.28±0.2	NA	NaN	NaN	NaN	3.14761	NaN	NaN	NaN	1.28049	2.91571	NaN	NaN	NaN	NaN	2.53707	NaN	NaN	NaN	12.9025	13.632	NaN	NaN	NaN	13.0372	13.6243	NaN	NaN	NaN	7.5678	13.1887	NaN	NaN	NaN
P49770	EIF2B2	Translation initiation factor eIF-2B subunit beta	HHSTPLIVCAPMFK	Unmodified	268	0.817722		5.76574	NaN	2.08968	0.963859	28.0769	16.2236	NaN	NaN	NaN	NaN	NaN	NaN	5.76574	NaN	NaN	NaN	1.40813	2.77123	NaN	NaN	NaN	16.605	39.5487	NaN	NaN	NaN	12.8733	13.4565	NaN	NaN	NaN	13.2933	13.6141	NaN	NaN	NaN	13.1307	9.1128	NaN	NaN	NaN	NaN
Q9UI10	EIF2B4	Translation initiation factor eIF-2B subunit delta	AHNVPVLVCCETYK	Unmodified	437;438	1.12788		3.63299	1.91921	2.80036	0.425587	41.8536	20.6031	NaN	NaN	NaN	NaN	NaN	2.27591	4.99008	NaN	NaN	NaN	3.1013	2.49943	NaN	NaN	NaN	27.285	56.4222	NaN	NaN	NaN	13.6595	13.8098	NaN	NaN	NaN	13.7536	14.1925	NaN	NaN	NaN	13.5506	6.99061	NaN	NaN	NaN	8.43709
P05198	EIF2S1	Eukaryotic translation initiation factor 2 subunit 1	AGLNCSTENMPIK	Unmodified	218	0.733463		1.00064	0.26828	4.13543	3.25543	9.7228	9.41141	7.42±0.6	4.88±0.8	18.59±0.51	2.77±0.45	NaN	NaN	0.731192	1.00298	1.26774	7.795	3.88582	0.583374	1.35084	7.06212	14.6448	20.5338	2.51061	1.20197	NaN	13.1856	11.7902	15.1584	13.3334	14.1495	13.1077	12.1979	15.4342	13.4366	14.2778	12.7123	12.0342	11.1804	13.0176	13.5734	NaN	NaN
P20042	EIF2S2	Eukaryotic translation initiation factor 2 subunit 2	KTSFVNFTDICK	Unmodified	226	0.862341		5.64803	1.33129	8.85114	6.60494	18.6473	4.59765	NaN	NaN	NaN	NaN	NaN	4.70667	NaN	NaN	6.58939	NaN	4.18074	NaN	NaN	13.5215	NaN	21.8983	NaN	NaN	15.3963	NaN	12.7084	NaN	NaN	12.887	NaN	12.875	NaN	NaN	12.9034	NaN	13.2177	NaN	NaN	12.3534	NaN	8.57607
P20042	EIF2S2	Eukaryotic translation initiation factor 2 subunit 2	LYFLQCETCHSR	Unmodified	302;305	1.42116		12.08	9.3723	16.4659	13.3974	42.1641	19.7827	NaN	NaN	NaN	NaN	24.7901	3.08638	7.5589	NaN	12.8846	30.0347	2.10479	8.26542	NaN	25.4588	55.1346	21.8932	62.6706	NaN	28.9577	10.433	15.2517	12.887	NaN	14.8629	10.7339	15.2326	13.256	NaN	14.8825	10.0889	15.2181	6.13754	NaN	14.2515	9.10646	10.4825
P20042	EIF2S2	Eukaryotic translation initiation factor 2 subunit 2	TSFVNFTDICK	Unmodified	226	0.974812		1.31298	0.850237	3.78355	2.3541	14.0538	15.662	NaN	NaN	NaN	NaN	0.427315	1.47971	2.12513	2.10764	0.425097	6.87862	1.63512	3.05168	1.75092	5.60143	14.9827	13.7294	39.4086	1.52704	0.621148	15.5177	15.2945	12.2693	16.0353	16.0542	15.4996	15.303	12.7555	16.0622	16.085	15.1966	15.502	8.23525	15.9113	15.4053	7.85587	9.4375
P41091	EIF2S3	Eukaryotic translation initiation factor 2 subunit 3	IVLTNPVCTEVGEK	Unmodified	434	0.694797		6.03115	7.70941	4.81148	6.88703	21.6706	23.0653	NaN	NaN	NaN	NaN	17.4666	3.84117	1.4147	1.40212	NaN	17.0865	1.51017	2.75196	1.40164	1.30711	24.578	9.00283	52.8136	0.288105	NaN	15.5265	13.6094	14.913	15.796	14.7129	15.5726	13.847	15.0471	15.735	14.5968	15.276	15.0588	8.59973	14.978	13.9975	13.5342	9.16887
P41091	EIF2S3	Eukaryotic translation initiation factor 2 subunit 3	SCGSSTPDEFPTDIPGTK	Unmodified	105	0.838049		2.28909	1.71126	4.85032	3.9095	20.5521	19.4075	NaN	NaN	NaN	NaN	NaN	NaN	0.790994	1.92226	4.15401	6.51176	NaN	1.71286	1.57838	9.59827	19.164	12.8567	53.1539	1.51191	16.0738	13.6433	13.3153	15.0207	15.1026	14.4207	13.6838	13.5315	15.0718	15.0858	14.4126	13.2738	14.5364	7.26322	14.3669	13.7201	NaN	NaN
P41091	EIF2S3	Eukaryotic translation initiation factor 2 subunit 3	SFDVNKPGCEVDDLK	Unmodified	269	0.929126		1.78665	NaN	2.79094	1.63229	7.85922	5.18671	NaN	NaN	NaN	NaN	NaN	NaN	NaN	1.78665	NaN	5.05015	NaN	1.19371	2.21625	2.70365	12.3211	9.08822	NaN	2.16839	NaN	12.7979	12.7887	13.963	14.5289	13.3171	12.8053	13.1614	14.0208	14.4893	13.3294	12.4462	14.1875	6.85873	14.0636	12.6909	NaN	NaN
P41091	EIF2S3	Eukaryotic translation initiation factor 2 subunit 3	YNIEVVCEYIVK	Unmodified	236	0.585905		3.04951	2.57065	8.61541	5.17587	13.3325	6.26778	NaN	NaN	NaN	NaN	1.23178	NaN	NaN	NaN	4.86724	4.95552	NaN	NaN	NaN	12.2753	8.90054	NaN	NaN	NaN	17.7645	15.0898	NaN	NaN	NaN	12.6011	15.1611	NaN	NaN	NaN	12.6827	14.9216	NaN	NaN	NaN	11.708	8.96884	NaN
Q14152	EIF3A	Eukaryotic translation initiation factor 3 subunit A	FCLQYTR	Unmodified	185	0.173489		3.21222	1.07663	3.6018	2.00496	6.36642	6.83649	20.02±0.4	21.39±9.22	NA	18.78±4.26	NaN	3.97351	NaN	2.45092	NaN	NaN	4.26122	NaN	1.35018	5.194	NaN	11.2005	NaN	1.53229	NaN	NaN	13.5879	NaN	14.2057	14.4493	NaN	13.816	NaN	14.2884	14.3137	NaN	14.088	NaN	14.1273	13.7811	NaN	9.19852
Q14152	EIF3A	Eukaryotic translation initiation factor 3 subunit A	NICQQVNIK	Unmodified	78	0.24085		1.16298	NaN	3.56857	3.61997	7.8052	8.24614	NA	10.41±2.33	21.94±0.62	6.53±3.17	1.16298	NaN	NaN	NaN	NaN	6.12827	NaN	1.00887	NaN	NaN	13.6361	NaN	NaN	1.9743	NaN	14.1273	NaN	14.8424	13.0822	NaN	14.1104	NaN	15.0775	13.0119	NaN	13.7839	NaN	11.0384	13.064	NaN	7.9222	NaN
Q14152	EIF3A	Eukaryotic translation initiation factor 3 subunit A	YLELCVDLR	Unmodified	58	0.553428		9.56319	9.54573	4.35188	1.97102	26.2325	25.4062	NaN	NaN	NaN	NaN	1.43217	7.18388	20.0735	NaN	NaN	5.74448	5.21455	2.0966	NaN	NaN	12.2034	10.9342	55.5598	NaN	NaN	14.5989	12.5937	13.386	NaN	NaN	14.7132	12.792	13.9269	NaN	NaN	14.3794	13.1464	8.85094	NaN	NaN	8.69877	9.11543
P55884	EIF3B	Eukaryotic translation initiation factor 3 subunit B	FSHQGVQLIDFSPCER	Unmodified	384	0.858779		1.9795	1.59719	4.86825	1.44554	15.1084	13.825	NaN	NaN	NaN	NaN	0.748594	4.32522	NaN	1.33806	1.50611	5.45013	3.22245	NaN	NaN	5.93218	23.6253	29.6789	NaN	0.24576	6.88339	14.0598	13.2829	NaN	14.0724	14.7727	14.2212	13.532	NaN	14.0766	14.7734	13.7174	14.3884	NaN	13.5404	14.0662	7.21218	9.02203
P55884	EIF3B	Eukaryotic translation initiation factor 3 subunit B	NLFNVVDCK	Unmodified	515	0.573098		1.16435	0.973188	2.0941	0.909461	5.17648	5.72181	NaN	NaN	NaN	NaN	NaN	2.55608	0.676891	1.0713	0.353125	NaN	2.70955	1.29632	1.33395	3.0366	NaN	12.6152	6.72227	0.425674	0.942826	NaN	13.8895	16.4453	15.7725	16.6102	NaN	14.1365	16.6193	15.7659	16.5937	NaN	15.4212	11.2891	15.1161	15.9606	NaN	8.8393
P55884	EIF3B	Eukaryotic translation initiation factor 3 subunit B	YWLEEAECR	Unmodified	302	0.152244		1.31937	1.7042	5.59959	6.37728	6.01302	7.68356	NaN	NaN	NaN	NaN	NaN	NaN	0.114313	NaN	2.52442	NaN	NaN	1.09017	NaN	10.109	NaN	NaN	0.579928	NaN	11.4461	NaN	NaN	15.8465	NaN	15.6509	NaN	NaN	16.0218	NaN	15.6343	NaN	NaN	10.3875	NaN	14.9321	NaN	NaN
Q99613	EIF3C	Eukaryotic translation initiation factor 3 subunit C	CLEEFELLGK	Unmodified	79	0.474465		0.637492	0.303246	1.13977	0.48827	6.87771	10.0855	0.98±0.17	1.2±0.22	1.1±0.15	1±0.15	NaN	0.721257	0.890052	0.301168	NaN	NaN	1.32719	1.05752	0.509335	1.66502	NaN	1.88783	18.4855	0.259804	NaN	NaN	14.6565	14.5132	15.7099	14.2758	NaN	14.96	14.7527	15.6119	14.2316	NaN	15.109	10.8829	15.5612	13.4737	NaN	7.75
Q99613	EIF3C	Eukaryotic translation initiation factor 3 subunit C	DEAQVCAIIER	Unmodified	480	0.138082		26.6277	NaN	10.2221	10.821	7.15278	0.694357	NaN	NaN	NaN	NaN	NaN	NaN	NaN	26.6277	NaN	NaN	NaN	2.57046	17.8737	NaN	NaN	NaN	7.64377	6.6618	NaN	NaN	NaN	14.5299	14.7453	NaN	NaN	NaN	14.7661	14.7706	NaN	NaN	NaN	10.1534	14.5378	NaN	NaN	NaN
Q99613	EIF3C	Eukaryotic translation initiation factor 3 subunit C	GCILTLVER	Unmodified	443	1.46309		3.03613	1.07532	2.8877	3.27264	18.5602	13.5006	NaN	NaN	NaN	NaN	NaN	4.06059	3.58795	1.58748	2.90851	NaN	1.72884	1.20071	0.854311	7.76693	NaN	24.7109	34.2577	4.18071	11.0915	NaN	15.4893	15.5124	15.5728	16.0391	NaN	15.8113	15.7959	15.5764	16.0967	NaN	15.7357	10.9814	15.4838	15.2642	NaN	11.1328
Q99613	EIF3C	Eukaryotic translation initiation factor 3 subunit C	TMVQLGICAFR	Unmodified	619	0.510767		3.63448	4.90841	2.50299	1.698	14.3212	21.5404	NaN	NaN	NaN	NaN	0.104323	2.32516	12.2711	1.29193	2.17992	3.28226	2.07236	1.17539	0.931107	5.05383	6.18468	7.31695	52.5754	0.50741	5.02157	15.1311	15.5685	14.5965	16.5413	16.4259	15.1743	15.8243	15.0346	16.4989	16.5625	14.8987	16.0557	9.61171	16.5487	15.8626	5.42968	10.3778
O15371	EIF3D	Eukaryotic translation initiation factor 3 subunit D	FMTPVIQDNPSGWGPCAVPEQFR	Unmodified	19	0.73346		0.692724	0.503076	2.47174	1.87764	7.56637	6.84446	27.7±1.91	6.65±1.78	20.21±2.34	7.23±2.17	NaN	NaN	0.357633	1.27121	0.44933	4.13224	NaN	NaN	0.43418	2.84882	13.5494	14.0264	9.64901	0.196806	0.410242	13.5285	14.109	14.6008	15.3686	15.1675	13.5242	14.1865	14.8489	15.4656	15.2035	13.1603	14.7131	9.89874	14.8884	14.4263	NaN	NaN
O15371	EIF3D	Eukaryotic translation initiation factor 3 subunit D	NLAMEATYINHNFSQQCLR	Unmodified	327	0.8513		3.88048	4.2884	6.47998	8.42305	17.783	5.47531	28.74±1.13	23.38±5.02	17.31±0.48	36.88±3.79	NaN	2.11513	0.756534	NaN	8.76978	NaN	1.56914	1.66489	NaN	16.2059	NaN	13.9113	NaN	NaN	21.6546	NaN	13.4479	12.3476	NaN	14.5599	NaN	13.5155	12.8606	NaN	14.6233	NaN	14.5923	5.53166	NaN	13.9406	NaN	8.11697
O15371	EIF3D	Eukaryotic translation initiation factor 3 subunit D	TQGNVFATDAILATLMSCTR	Unmodified	258	0.214619		3.93896	3.04745	5.35695	0.78861	16.5523	27.1211	4.3±0.44	11.06±6.56	3.72±0.26	1.2±0.61	NaN	3.71661	7.0915	NaN	1.00877	5.80139	5.82305	NaN	NaN	4.44643	8.59642	8.56636	64.5311	0.532413	0.535308	12.9245	13.5841	11.6765	14.4212	15.2158	13.1437	13.7633	12.0479	14.418	15.2271	12.83	14.6954	NaN	13.8004	14.5649	NaN	9.09389
O15371	EIF3D	Eukaryotic translation initiation factor 3 subunit D	WTCCALLAGSEYLK	Unmodified	437;438	0.405478		1.553	0.275636	5.55276	1.25871	15.604	18.2071	NaN	NaN	NaN	NaN	1.86914	NaN	1.36303	NaN	1.42684	4.66272	NaN	NaN	NaN	6.44281	9.4704	6.81742	42.6646	NaN	3.46352	13.8951	13.7407	13.3039	13.2552	14.3103	14.1269	13.5974	13.8652	13.1302	14.3141	13.7165	14.827	7.8913	12.7896	13.6602	8.38651	NaN
O15371	EIF3D	Eukaryotic translation initiation factor 3 subunit D	YLEVSEPQDIECCGALEYYDK	Unmodified	195;196	1.11763		1.39961	1.42114	3.34212	2.60473	9.76782	7.18517	NaN	NaN	NaN	NaN	0.182647	NaN	NaN	1.05474	2.96145	4.37864	3.36986	0.971578	0.865499	7.12501	11.3242	17.7902	NaN	0.383719	9.57315	14.621	13.0488	14.9254	16.0292	16.3295	14.8492	13.1058	15.2624	15.9647	16.388	14.4218	14.4034	10.2042	15.4474	15.7297	5.72882	NaN
O75821	EIF3G	Eukaryotic translation initiation factor 3 subunit G	CVTSELLK	Unmodified	25	0.532263		2.22922	1.34559	4.51525	4.96899	7.17389	5.39007	0.69±0.15	11.63±0.9	6.07±0.43	2.3±0.26	NaN	2.37383	1.52408	0.967293	4.05166	4.26169	2.86409	0.957463	1.39862	13.0944	12.6615	11.8549	3.09242	0.322392	7.93827	13.977	14.2104	14.2612	15.1513	15.1243	13.9982	14.4151	14.3242	15.2011	15.1446	13.6607	14.5539	10.6744	15.1531	14.4909	NaN	9.05042
O75821	EIF3G	Eukaryotic translation initiation factor 3 subunit G	EDLNCQEEEDPMNK	Unmodified	139	1.99157		3.44646	0.32851	2.54088	1.04217	7.43326	2.07436	14.59±2.72	1.43±0.65	5.58±0.63	3.44±0.73	NaN	3.21416	NaN	3.67875	NaN	NaN	3.42506	3.04476	2.64036	1.05334	NaN	9.48262	NaN	7.48237	5.33478	NaN	12.6716	13.2083	13.5421	11.8661	NaN	12.7466	13.4677	13.4289	12.0523	NaN	12.7191	8.97991	13.3137	11.3894	NaN	7.96319
O15372	EIF3H	Eukaryotic translation initiation factor 3 subunit H	MDSLLIAGQINTYCQNIK	Unmodified	327	0.574786		4.44287	4.664	3.54833	1.98004	16.135	15.8893	14.13±0.51	16.23±5.53	4±0.31	19.81±7.38	NaN	NaN	7.74081	NaN	1.14492	4.51789	3.13406	NaN	0.979849	5.56152	8.79844	13.314	39.1586	3.26892	NaN	14.3308	12.3504	12.484	13.8451	14.9505	14.4155	12.4279	12.9953	13.7459	14.9353	14.2017	13.4238	8.48716	13.3271	14.2061	NaN	NaN
Q13347	EIF3I	Eukaryotic translation initiation factor 3 subunit I	HVLTGSADNSCR	Unmodified	76	0		1.79683	NaN	3.35033	NaN	8.5516	5.30749	0.74±0.25	3.69±1.24	0.66±0.27	NA	NaN	NaN	NaN	1.79683	NaN	3.35033	NaN	NaN	NaN	NaN	12.3046	4.79864	NaN	NaN	NaN	12.1918	11.5699	12.2147	12.7392	10.4804	11.9094	11.3342	12.625	12.6681	10.7405	11.6857	12.4385	7.78169	12.1171	10.5706	NaN	NaN
Q13347	EIF3I	Eukaryotic translation initiation factor 3 subunit I	LWDCETGK	Unmodified	81	0		1.01095	NaN	1.52576	0.799452	NaN	NaN	7.79±0.89	0.64±0.26	6.28±0.29	4.59±0.64	NaN	NaN	NaN	1.01095	NaN	NaN	NaN	1.12579	1.00524	2.44626	NaN	NaN	NaN	NaN	NaN	NaN	NaN	15.1634	15.7776	15.5126	NaN	NaN	15.3296	15.774	15.5701	NaN	NaN	10.8648	15.3652	14.9331	NaN	NaN
Q13347	EIF3I	Eukaryotic translation initiation factor 3 subunit I	TCGFDFGGNIIMFSTDK	Unmodified	99	1.82673		6.91057	1.95486	13.0407	5.65965	19.6529	4.04785	5.08±0.9	10.38±5.56	0.98±0.17	13.47±6.36	7.84481	NaN	4.66388	NaN	8.22303	6.79827	14.487	NaN	NaN	17.8369	13.6569	20.7495	22.1034	NaN	22.1015	11.9729	10.8167	11.3131	NaN	14.317	12.021	11.0512	11.8352	NaN	14.3622	11.8144	11.7248	6.79416	NaN	13.6666	8.63869	NaN
Q9Y262	EIF3L	Eukaryotic translation initiation factor 3 subunit L	GDPQVYEELFSYSCPK	Unmodified	417	0.273292		0.429404	0.199918	1.73653	1.97367	3.68851	5.21652	0.79±0.3	16.6±7.42	1.22±0.19	10.4±0.5	NaN	NaN	0.288041	0.570768	NaN	5.05311	0.526691	0.637031	0.395669	2.07015	9.69836	1.03471	NaN	0.332447	NaN	14.0929	15.0507	14.7991	15.6593	15.5139	14.221	15.2541	15.0917	15.6567	15.5457	14.0387	15.3328	11.3255	15.7166	14.8637	NaN	NaN
Q7L2H7	EIF3M	Eukaryotic translation initiation factor 3 subunit M	VAASCGAIQYIPTELDQVRK	Unmodified	134	0		2.39994	NaN	NaN	NaN	8.85757	1.1284	3.38±0.58	6.76±3.52	2.76±0.15	8.72±3.98	NaN	NaN	NaN	2.39994	NaN	NaN	NaN	NaN	NaN	NaN	NaN	9.65546	NaN	8.05967	NaN	NaN	11.7397	NaN	13.3408	NaN	NaN	11.9149	NaN	13.1791	NaN	NaN	11.9254	NaN	13.0581	NaN	NaN	NaN
Q7L2H7	EIF3M	Eukaryotic translation initiation factor 3 subunit M	YTVYCSLIK	Unmodified	125	0.81281		4.05299	4.44524	3.02848	1.17118	12.7879	11.737	4.73±0.66	25.65±15.33	3.18±0.45	8.79±5.12	2.26362	NaN	9.11406	0.781282	NaN	4.86897	2.33068	1.97324	2.48727	3.48226	11.5661	10.0955	28.8316	0.65821	NaN	14.7152	13.8318	14.7097	15.4098	14.9069	14.8058	14.1201	15.1991	15.3836	14.9828	14.649	14.2718	11.3689	15.4914	14.4046	9.48953	NaN
P60842	EIF4A1	Eukaryotic initiation factor 4A-I	AILPCIK	Unmodified	66	0.733224		4.19846	4.65317	5.99007	7.82844	14.5224	10.1263	NaN	NaN	NaN	NaN	0.561807	0.861877	NaN	4.83159	10.5386	7.71952	0.507172	0.182754	2.62626	18.9146	21.0511	3.87854	NaN	8.11693	25.0429	13.5736	14.415	15.4456	15.5791	14.9103	13.594	14.5858	15.6543	15.607	14.9495	13.027	15.2059	11.4858	15.0812	14.136	6.30883	7.76785
P06730	EIF4E	Eukaryotic translation initiation factor 4E	IAIWTTECENR	Unmodified	170	0.296329		7.96455	7.57	8.50069	8.89148	14.2841	9.03484	5.09±0.32	8.02±2.44	15.67±0.8	10.3±2.93	NaN	NaN	0.634781	7.50504	15.7538	6.59818	3.10927	2.30812	6.46169	24.0262	15.1982	13.2958	12.8478	2.36078	27.7181	13.8551	13.9516	15.4816	14.7647	14.6748	13.8056	14.222	15.7002	14.8032	14.8063	13.515	14.3564	12.2651	15.0971	14.1347	NaN	NaN
Q13542	EIF4EBP2	Eukaryotic translation initiation factor 4E-binding protein 2	TVAISDAAQLPHDYCTTPGGTLFSTTPGGTR	Unmodified	35	0		8.06625	NaN	8.63124	NaN	12.3481	13.0955	NaN	NaN	NaN	NaN	NaN	NaN	NaN	8.06625	NaN	NaN	NaN	NaN	8.63124	NaN	NaN	21.608	NaN	3.08815	NaN	NaN	11.5196	NaN	12.2908	NaN	NaN	12.0827	NaN	12.5169	NaN	NaN	14.2842	NaN	15.6827	NaN	NaN	NaN
Q04637	EIF4G1	Eukaryotic translation initiation factor 4 gamma 1	LQGINCGPDFTPSFANLGR	Unmodified	662	0.600868		1.92591	1.39772	4.35371	3.52711	20.3789	22.1016	NaN	NaN	NaN	NaN	1.26304	NaN	3.53174	NaN	0.982955	6.97515	NaN	0.34363	NaN	5.74234	20.1912	16.8555	57.4139	1.01083	6.42291	14.1109	14.1501	14.7156	15.2792	13.7537	14.0131	14.3643	14.8603	15.3236	13.8063	13.6193	13.905	7.048	15.2475	12.887	8.02658	NaN
Q04637	EIF4G1	Eukaryotic translation initiation factor 4 gamma 1	MLTEAIMHDCVVK	Unmodified	919	0.45117		8.05396	9.59027	10.9281	13.3694	24.9973	23.9486	NaN	NaN	NaN	NaN	2.36248	4.7968	NaN	2.7079	22.3486	7.67026	3.25411	NaN	2.12937	30.6589	18.2881	19.9715	NaN	2.74461	58.9849	12.8029	13.0274	NaN	14.0261	13.2775	12.683	13.2458	NaN	14.0053	13.2264	12.2166	13.2528	NaN	13.7644	12.196	7.64061	8.92404
Q04637	EIF4G1	Eukaryotic translation initiation factor 4 gamma 1	NHDEESLECLCR	Unmodified	934;936	0.258018		7.50423	4.05184	8.07936	9.26015	17.0453	14.2239	NaN	NaN	NaN	NaN	NaN	4.63915	NaN	NaN	10.3693	NaN	3.95171	1.6008	NaN	18.6856	NaN	22.1914	NaN	0.964534	27.9798	NaN	12.9746	15.5909	12.6678	14.0225	NaN	13.2225	15.9015	12.6471	14.1587	NaN	13.0251	10.2886	12.7043	13.3998	NaN	8.82024
P78344	EIF4G2	Eukaryotic translation initiation factor 4 gamma 2	DMGEDLECLCQIMR	Unmodified	253;255	1.11455		NaN	NaN	2.89079	1.77132	10.9154	2.83276	NaN	NaN	NaN	NaN	NaN	NaN	NaN	NaN	NaN	4.1433	1.63828	NaN	NaN	NaN	8.91235	12.9185	NaN	NaN	NaN	14.0107	14.1219	NaN	NaN	NaN	14.1186	14.4877	NaN	NaN	NaN	13.7879	14.6526	NaN	NaN	NaN	NaN	NaN
Q15056	EIF4H	Eukaryotic translation initiation factor 4H	GFCYVEFDEVDSLK	Unmodified	85	0.213276		6.80297	3.25707	8.91228	8.63035	12.4974	9.08813	1.44±0.4	5.69±2.23	1.57±0.22	2.09±0.38	NaN	3.42967	7.04944	NaN	9.9298	3.88826	3.97096	NaN	NaN	18.8776	8.49091	12.3642	25.0728	0.514749	16.0446	13.2581	12.4152	12.3618	13.0343	14.0472	13.096	12.7768	12.4567	13.1762	14.1773	13.0368	12.5454	9.2266	13.5518	13.4473	NaN	7.80413
P55010	EIF5	Eukaryotic translation initiation factor 5	LCTFILK	Unmodified	138	1.62206		3.01835	2.48399	4.67298	4.58105	17.5422	11.0229	2.36±0.19	7.94±4.85	1.82±0.34	6.24±3.84	2.55685	1.65415	6.64874	1.21366	NaN	12.2857	1.4255	1.64079	2.36911	5.6438	22.8149	16.1906	28.3724	2.7911	NaN	12.6595	14.7973	15.281	14.5311	14.8483	12.5725	15.2591	15.5247	14.6303	14.8463	12.4122	14.5478	11.2988	15.114	14.307	7.61464	9.10392
P55010	EIF5	Eukaryotic translation initiation factor 5	YFGCELGAQTQFDVK	Unmodified	59	0.626299		5.71667	4.57456	6.67154	7.19406	16.1112	13.1583	0.44±0.15	10.56±4.48	0.89±0.13	9.42±5.29	12.078	1.2599	5.32869	NaN	4.2001	16.3835	1.7408	0.731281	NaN	7.83064	29.1565	13.1763	30.1781	0.585805	7.45921	12.8273	13.64	14.0047	14.1069	14.1776	12.7275	13.9679	14.4043	14.1315	14.2658	12.4222	13.4548	10.1792	14.3947	13.5609	10.195	7.54728
P55010	EIF5	Eukaryotic translation initiation factor 5	YLLHGLECVVAMHQAQLISK	Unmodified	320	0.338251		5.76822	4.43055	9.3952	9.36712	16.7664	8.78533	NaN	NaN	NaN	NaN	8.90109	2.63536	NaN	NaN	NaN	16.0188	2.77165	NaN	NaN	NaN	22.9786	10.5543	NaN	NaN	NaN	13.227	12.782	NaN	NaN	NaN	13.0521	13.2907	NaN	NaN	NaN	12.6864	12.463	NaN	NaN	NaN	10.0945	7.77722
P63241	EIF5A	Eukaryotic translation initiation factor 5A-1	ADDLDFETGDAGASATFPMQCSALR	NaN	22	1.18808		2.21666	25.3809	2.96442	0.168278	4.84897	6.15041	NaN	NaN	NaN	NaN	0.72116	NaN	3.08341	NaN	2.84542	NaN	15.6482	2.08588	0.470747	2.24763	3.79242	29.4877	23.3793	46.4865	2.16988	NaN	#NUM!	12.3335	12.5422	13.159	13.9233	12.5724	12.6678	12.2414	13.2694	13.6924	13.2357	13.0152	13.8408	11.446	14.4158	12.9035
P63241	EIF5A	Eukaryotic translation initiation factor 5A-1	ADDLDFETGDAGASATFPMQCSALR	Acetyl (Protein N-term)	22	1.23764		1.08261	1.52469	2.2203	2.63941	11.4984	10.2785	NaN	NaN	NaN	NaN	NaN	0.811967	3.31389	0.108617	0.0959632	6.73104	0.518276	1.52879	0.186317	2.13705	17.2117	17.7189	21.7514	0.46212	0.347863	15.1829	17.5148	17.4017	16.5822	16.2529	14.9342	17.951	17.63	16.7165	16.5122	14.6458	17.0975	13.1366	17.2769	15.6687	NaN	10.7807
P63241	EIF5A	Eukaryotic translation initiation factor 5A-1	ADDLDFETGDAGASATFPMQCSALRK	Acetyl (Protein N-term)	22	0		NaN	NaN	1.57929	1.28988	1.21409	NaN	NaN	NaN	NaN	NaN	NaN	NaN	NaN	NaN	NaN	NaN	NaN	0.667199	NaN	2.49137	NaN	NaN	NaN	1.21409	NaN	NaN	NaN	13.6624	11.9717	14.4232	NaN	NaN	13.9737	12.2534	14.6044	NaN	NaN	9.65659	12.7439	13.7744	NaN	NaN
P63241	EIF5A	Eukaryotic translation initiation factor 5A-1	KYEDICPSTHNMDVPNIK	Unmodified	73	2.27758	1mM_100uM, 1mM_CTRL	4.55994	2.12693	6.07119	6.02467	21.1608	10.4887	5.26±0.56	4.11±1.51	2.85±0.25	8.49±4.39	2.00997	5.46566	2.99443	4.90576	7.42388	5.92727	1.89095	2.11105	3.9806	16.4461	21.9469	24.395	35.8431	7.42143	16.1977	13.7547	14.9831	15.7133	15.192	14.6893	13.5272	15.3707	16.0269	15.3353	14.7466	13.234	14.7366	11.4223	15.9052	14.0538	8.35328	11.0798
P63241	EIF5A	Eukaryotic translation initiation factor 5A-1	KYEDICPSTHNMDVPNIK	Oxidation (M)	73	0.350713		13.672	7.54467	16.0925	8.74892	24.7864	14.0826	5.26±0.56	4.11±1.51	2.85±0.25	8.49±4.39	NaN	10.4296	NaN	8.29057	22.2959	NaN	16.6752	NaN	7.06677	24.5355	NaN	36.5007	NaN	9.16195	28.6965	NaN	11.5536	NaN	12.3908	12.3583	NaN	11.821	NaN	12.1394	12.7663	NaN	12.0086	NaN	12.89	12.1726	NaN	8.67288
P63241	EIF5A	Eukaryotic translation initiation factor 5A-1	YDCGEEILITVLSAMTEEAAVAIK	Unmodified	129	0		85.9654	NaN	0.911661	NaN	41.7682	32.1916	NaN	NaN	NaN	NaN	NaN	NaN	85.9654	NaN	NaN	NaN	NaN	NaN	NaN	0.911661	19.0053	NaN	64.5311	NaN	NaN	10.3138	NaN	NaN	NaN	12.9683	9.64726	NaN	7.68916	NaN	13.1466	9.35048	NaN	NaN	NaN	12.393	NaN	NaN
O60841	EIF5B	Eukaryotic translation initiation factor 5B	LRAPIICVLGHVDTGK	Unmodified	635	0.817987		3.83366	0.502886	7.18777	6.67693	14.7532	2.24113	NaN	NaN	NaN	NaN	NaN	4.18926	NaN	NaN	3.47807	NaN	2.46646	NaN	NaN	11.9091	NaN	16.3379	NaN	NaN	13.1685	NaN	13.5801	NaN	NaN	14.3319	NaN	13.7007	NaN	NaN	14.2221	NaN	14.0497	NaN	NaN	13.4848	NaN	9.27079
P56537	EIF6	Eukaryotic translation initiation factor 6	ASFENNCEIGCFAK	Unmodified	11;15	0.777505		4.74303	3.13499	4.63339	6.17476	11.995	4.13782	NaN	NaN	NaN	NaN	NaN	1.55194	NaN	4.85843	7.81874	NaN	1.66745	0.408851	2.6659	13.7914	NaN	14.7631	NaN	7.23833	13.9836	NaN	14.9851	15.7672	13.7383	13.7663	NaN	15.0329	16.1328	13.5533	13.9145	NaN	15.2523	11.6291	13.3392	13.074	NaN	9.19805
Q9BQ52	ELAC2	Zinc phosphodiesterase ELAC protein 2	HAFGCALVHTSGWK	Unmodified	651	3.0679	1mM_100uM, 1mM_CTRL	3.98252	2.32692	5.60224	1.6598	22.7293	1.66372	NaN	NaN	NaN	NaN	5.6279	2.33714	NaN	NaN	NaN	6.93562	3.74327	NaN	NaN	6.12782	23.9058	21.5529	NaN	NaN	NaN	13.6568	13.2427	NaN	NaN	13.8801	13.6338	13.2892	NaN	NaN	13.7393	12.9804	13.0046	NaN	NaN	12.4838	9.80357	8.05956
Q9BQ52	ELAC2	Zinc phosphodiesterase ELAC protein 2	TCDLEEFQTCLVR	Unmodified	632;640	1.9007		1.75477	1.18639	3.37712	2.48683	15.2679	8.98174	NaN	NaN	NaN	NaN	NaN	3.37793	0.549143	1.3924	1.69962	NaN	2.70614	2.10066	1.65109	7.05057	NaN	23.7168	21.3041	4.1988	11.8518	NaN	14.207	14.7245	15.1726	15.1962	NaN	14.2612	14.8992	15.1377	15.1202	NaN	14.2501	7.29609	14.4565	13.7677	NaN	9.57308
Q9BQ52	ELAC2	Zinc phosphodiesterase ELAC protein 2	VCFGDFPTMPK	Unmodified	753	1.1379		4.00919	2.78195	5.89778	4.69466	20.288	9.55831	NaN	NaN	NaN	NaN	NaN	NaN	NaN	2.04205	5.97632	5.92956	NaN	NaN	1.18732	10.5765	28.9734	NaN	NaN	10.0475	21.8432	12.0689	NaN	NaN	13.0316	12.2408	12.0368	NaN	NaN	13.0708	12.1367	11.1951	NaN	NaN	12.3897	10.9866	NaN	NaN
Q9BQ52	ELAC2	Zinc phosphodiesterase ELAC protein 2	VVYSGDTMPCEALVR	Unmodified	670	1.33828		3.52422	1.73913	5.27407	7.66393	31.4182	21.669	NaN	NaN	NaN	NaN	NaN	2.52608	NaN	2.51419	5.53238	NaN	1.5957	1.08852	1.64834	16.7637	NaN	26.8148	61.1971	9.24515	28.4157	NaN	14.6465	15.0024	14.9507	14.1088	NaN	14.7669	15.1573	14.9725	14.0607	NaN	14.47	9.38059	14.1506	12.8216	NaN	9.57875
Q9BQ52	ELAC2	Zinc phosphodiesterase ELAC protein 2	YLFNCGEGVQR	Unmodified	87	0		9.0684	NaN	3.1627	2.00607	39.2736	NaN	NaN	NaN	NaN	NaN	NaN	9.0684	NaN	NaN	NaN	NaN	4.58121	1.74419	NaN	NaN	NaN	39.2736	NaN	NaN	NaN	NaN	12.9811	14.0559	NaN	NaN	NaN	13.2992	14.1791	NaN	NaN	NaN	12.9686	7.53939	NaN	NaN	NaN	9.87326
Q6IA86	ELP2	Elongator complex protein 2	ICLYTWK	Unmodified	750	0		6.61647	NaN	3.43028	0.553245	31.9018	NaN	NA	24.16±12.88	2.37±0.24	8.63±1.66	NaN	6.61647	NaN	NaN	NaN	NaN	3.03907	NaN	NaN	3.82148	NaN	31.9018	NaN	NaN	NaN	NaN	12.4055	NaN	NaN	13.2718	NaN	12.9922	NaN	NaN	13.0387	NaN	12.8763	NaN	NaN	12.3725	NaN	8.79834
Q6IA86	ELP2	Elongator complex protein 2	VNCIQWICK	Unmodified	63;68	0.815268		25.9506	NaN	24.0904	22.7003	60.2572	0.015475	NaN	NaN	NaN	NaN	NaN	NaN	NaN	NaN	25.9506	NaN	NaN	8.03888	NaN	40.1419	NaN	NaN	60.2463	NaN	60.2682	NaN	NaN	12.8403	NaN	12.7105	NaN	NaN	13.0115	NaN	12.6526	NaN	NaN	6.14176	NaN	11.4283	NaN	NaN
Q92979	EMG1	Ribosomal RNA small subunit methyltransferase NEP1	MVSISNYPLSAALTCAK	Unmodified	230	0.574857		0.732603	0.642764	1.6957	1.8937	8.87119	7.2147	10.58±0.44	11.08±6	NA	13.94±5.12	NaN	NaN	NaN	1.18711	0.2781	NaN	NaN	NaN	0.356646	3.03475	14.6361	11.197	NaN	0.780452	NaN	12.1026	12.4729	13.9527	14.7231	14.6606	12.1987	12.9274	14.3866	14.8623	14.6663	11.6977	13.2146	9.22057	14.2184	13.596	NaN	NaN
Q92979	EMG1	Ribosomal RNA small subunit methyltransferase NEP1	TYELLNCDK	Unmodified	66	0.401471		3.0979	3.60219	3.77202	2.84779	17.0969	20.6192	32.61±0.46	5.65±2.98	NA	10.72±5.8	NaN	7.19109	NaN	1.69171	0.410887	NaN	NaN	NaN	1.75833	5.78571	NaN	31.6769	NaN	2.51693	NaN	NaN	12.1701	NaN	16.082	13.5923	NaN	12.5158	NaN	16.0941	13.4949	NaN	11.7685	NaN	15.4445	12.437	NaN	8.69338
Q9HC35	EML4	Echinoderm microtubule-associated protein-like 4	VIAVADDFCK	Unmodified	811	2.19053	1mM_100uM, 1mM_CTRL	2.00232	2.15427	4.05698	4.57405	17.303	0.776824	NaN	NaN	NaN	NaN	NaN	4.46241	NaN	1.09143	0.453129	NaN	3.83741	0.934651	0.860473	10.5954	NaN	17.8523	NaN	NaN	16.7537	NaN	12.6575	15.1214	15.0086	14.3416	NaN	13.1776	15.272	14.8806	14.2467	NaN	14.3799	6.05176	14.173	13.5527	NaN	8.44398
Q8N8S7	ENAH	Protein enabled homolog	IQDHQVVINCAIPK	Unmodified	62	0.904618		9.08999	6.22389	10.5036	8.4665	29.1453	21.3813	NA	8.13±3.56	NA	17.3±5.58	8.19945	7.4275	17.7623	2.97076	NaN	21.0504	5.96453	13.2077	1.79184	NaN	35.9383	25.3116	53.2219	2.10925	NaN	12.9295	14.405	13.2177	14.4293	NaN	12.7919	14.7832	13.438	14.5542	NaN	12.6095	14.6059	9.86885	14.9016	NaN	9.66557	10.9792
Q8N8S7	ENAH	Protein enabled homolog	SEQSICQAR	Acetyl (Protein N-term)	7	0.32009		0.654782	0.00745995	3.45977	2.66456	8.41541	9.49978	NaN	NaN	NaN	NaN	0.649507	NaN	NaN	0.660057	NaN	5.3439	NaN	NaN	1.57565	NaN	15.1328	1.69805	NaN	NaN	NaN	12.8109	12.5656	13.5659	13.656	13.0978	12.7602	12.9262	13.8198	13.7281	13.0592	12.4431	12.5792	10.6753	13.8193	12.6011	5.75681	NaN
Q14249	ENDOG	Endonuclease G, mitochondrial	SYQNVYVCTGPLFLPR	Unmodified	196	0.610995		4.11344	0.822788	5.51106	5.90723	27.664	28.9767	NaN	NaN	NaN	NaN	NaN	3.9183	3.40577	NaN	5.01626	NaN	1.74617	2.46759	NaN	12.3194	NaN	14.8904	60.8327	NaN	7.26878	NaN	12.2873	11.869	NaN	13.3647	NaN	12.4965	12.2874	NaN	13.2848	NaN	12.6001	6.71809	NaN	12.3774	NaN	7.87676
P06733	ENO1	Alpha-enolase	FGANAILGVSLAVCK	Unmodified	119	0.173786		14.3253	20.3231	9.58027	6.22838	18.4509	16.1999	7.76±0.4	NA	5.83±0.4	3.15±0.56	2.31791	16.4529	48.8733	0.32137	3.6611	5.37316	19.3224	10.8958	9.10178	3.20823	12.3773	18.8952	45.8687	10.9888	4.12461	17.3364	18.1156	15.8408	17.8572	18.4818	17.3849	18.2459	17.0688	17.8546	18.6702	17.1	18.5609	14.8123	18.1031	17.942	12.1459	16.0103
P06733	ENO1	Alpha-enolase	SCNCLLLK	Unmodified	337;339	0.690194		1.09509	0.301052	2.65923	2.3917	5.25782	4.14888	NaN	NaN	NaN	NaN	NaN	0.823398	NaN	1.04312	1.41874	5.55488	1.12383	0.267471	1.45943	4.89053	10.6817	5.72521	NaN	0.787494	3.83688	15.3397	15.7827	16.5054	17.3103	16.0305	15.4281	15.8765	16.8722	17.3232	16.1018	15.1511	16.0611	13.0498	17.2365	15.4952	NaN	9.06902
P06733	ENO1	Alpha-enolase	SGETEDTFIADLVVGLCTGQIK	Unmodified	389	0.102848		14.6552	19.022	11.6098	14.1213	19.5256	20.7067	1.81±0.32	NA	0.35±0.23	NA	0.0981333	37.9814	32.7881	1.78309	0.625505	5.89996	36.6956	7.43474	2.83168	5.18673	13.6285	32.7741	48.5523	1.85554	0.81757	16.3946	15.156	14.7655	14.961	16.4908	16.3992	15.3263	15.5026	14.9763	16.4891	16.0084	15.5069	12.4037	14.7887	15.6556	6.60481	14.7807
P06733	ENO1	Alpha-enolase	VNQIGSVTESLQACK	Unmodified	357	0.857648		1.2466	0.989115	3.82491	3.16132	6.92035	6.38676	3.68±0.19	1.47±0.2	4.61±0.28	4.77±1.63	2.23078	1.25517	0.335827	2.23319	0.178031	8.8425	1.80455	0.921968	2.70865	4.8469	16.8741	7.76041	7.2269	2.28607	0.454305	16.2427	17.7793	17.8668	18.0731	17.4625	16.2597	17.9078	18.1704	18.0936	17.4604	15.9816	18.0465	14.3094	18.0361	16.8932	10.9954	11.6811
P09104	ENO2	Gamma-enolase	VNQIGSVTEAIQACK	Unmodified	357	0.545235		2.13286	0.196856	4.07046	3.85646	10.1039	11.3272	NA	NA	NA	NA	NaN	1.89683	2.1823	2.3688	2.08353	NaN	2.08462	2.00985	2.336	9.85136	NaN	7.96933	26.7075	2.81769	2.92106	NaN	15.134	15.9433	15.0838	15.9267	NaN	15.4572	16.161	15.1012	15.8668	NaN	15.2832	12.3786	15.4986	15.2901	NaN	9.64229
O43491	EPB41L2	Band 4.1-like protein 2	YFLCLQLR	Unmodified	314	1.40475		1.78193	2.18979	4.12142	1.60044	10.8043	2.03025	NaN	NaN	NaN	NaN	0.233513	3.33034	NaN	NaN	NaN	5.2531	2.98974	NaN	NaN	NaN	12.2399	9.36872	NaN	NaN	NaN	14.4132	13.2531	NaN	NaN	NaN	14.4332	13.7794	NaN	NaN	NaN	14.1103	14.0288	NaN	NaN	NaN	5.87637	8.5979
P16422	EPCAM	Epithelial cell adhesion molecule	AKPEGALQNNDGLYDPDCDESGLFK	Unmodified	99	0.00816091		82.4808	5.80517	83.3438	4.1673	81.8038	15.2766	NaN	NaN	NaN	NaN	NaN	87.2097	84.2307	NaN	76.0019	NaN	83.5638	87.3968	NaN	79.0709	NaN	87.3397	64.5311	NaN	93.5408	NaN	3.14135	8.70065	NaN	11.3105	NaN	10.4884	7.58616	NaN	10.2079	NaN	9.59072	NaN	NaN	NaN	NaN	14.3212
P16422	EPCAM	Epithelial cell adhesion molecule	LAVNCFVNNNR	Unmodified	38	0.185494		81.0058	4.47119	79.1235	2.51099	83.319	11.1057	NaN	NaN	NaN	NaN	78.8278	82.0113	81.3941	87.4705	75.3253	77.9041	76.951	83.3192	79.4589	77.9844	87.1766	83.0401	64.5311	93.1307	88.7165	9.20889	10.6035	9.38575	NaN	11.763	9.5892	11.9782	9.47117	10.3903	11.1194	8.9755	10.929	NaN	10.57	10.0573	12.4855	14.5728
P16422	EPCAM	Epithelial cell adhesion molecule	PEGALQNNDGLYDPDCDESGLFK	Unmodified	99	0.848174		82.3261	7.11978	75.2406	8.08645	88.0855	4.39025	NaN	NaN	NaN	NaN	74.1622	87.2473	NaN	85.5689	NaN	75.8096	83.0275	NaN	66.8846	NaN	83.3891	88.7807	NaN	92.0866	NaN	9.51733	NaN	NaN	5.34869	NaN	8.94805	9.28263	NaN	8.81874	NaN	8.52415	7.41414	NaN	8.26693	NaN	12.0519	13.1002
P16422	EPCAM	Epithelial cell adhesion molecule	QCQCTSVGAQNTVICSK	Unmodified	46;48;59	0.740139		86.9656	0.398314	84.9105	2.46816	92.8084	5.05043	NaN	NaN	NaN	NaN	NaN	87.2473	NaN	86.684	NaN	NaN	86.6557	NaN	83.1652	NaN	NaN	89.2372	NaN	96.3796	NaN	NaN	NaN	NaN	7.63147	NaN	NaN	8.47796	NaN	10.1678	NaN	NaN	8.26083	NaN	10.7473	NaN	NaN	14.0766
P21709	EPHA1	Ephrin type-A receptor 1	NILVNQNLCCK	Unmodified	762;763	0.218623		8.62837	2.31248	11.0289	2.15072	9.8416	2.11608	NaN	NaN	NaN	NaN	NaN	NaN	NaN	6.9932	10.2635	NaN	NaN	NaN	9.5081	12.5497	NaN	NaN	NaN	8.34531	11.3379	NaN	NaN	NaN	16.6066	14.4668	NaN	NaN	NaN	16.3471	14.5046	NaN	NaN	NaN	16.0492	13.6597	NaN	NaN
P54760	EPHB4	Ephrin type-B receptor 4	ELVVPVAGSCVVDAVPAPGPSPSLYCR	Unmodified	223;239	0.0717366		73.699	10.8951	69.6603	15.0995	75.664	17.9321	NaN	NaN	NaN	NaN	NaN	86.0242	78.8635	61.4481	68.4602	NaN	72.2034	84.2519	48.4873	73.6987	NaN	84.4911	51.2296	74.3046	92.6308	NaN	7.02215	11.6424	12.2904	11.4508	NaN	11.0783	10.5655	12.7847	10.6967	NaN	9.53502	5.70379	12.1077	6.67016	NaN	13.1584
P07814	EPRS	Bifunctional glutamate/proline--tRNA ligase	EAPCVLIYIPDGHTK	Unmodified	697	0.570463		4.60311	4.3508	6.76042	7.30585	30.0751	31.8931	4.29±0.33	6.89±5.3	3.46±0.12	6.79±3.85	NaN	NaN	1.43013	2.81638	9.56281	NaN	NaN	3.09005	2.01747	15.1737	NaN	NaN	64.5311	1.58828	24.1058	NaN	NaN	12.3211	14.5986	13.8853	NaN	NaN	12.4181	14.5489	13.7403	NaN	NaN	NaN	13.9305	13.0651	NaN	NaN
P07814	EPRS	Bifunctional glutamate/proline--tRNA ligase	GFFICDQPYEPVSPYSCK	Unmodified	680;692	0.889045		1.80924	1.14637	4.65633	3.51968	21.1009	23.7963	NaN	NaN	NaN	NaN	NaN	2.4155	0.755362	0.945819	3.12027	6.76899	1.67388	2.91002	2.10934	9.81942	8.98178	10.4499	56.768	NaN	8.20394	13.676	14.342	14.8967	14.1637	16.2206	13.6926	14.6854	15.0657	14.1366	16.2304	13.5343	16.3621	7.70411	13.407	15.5855	NaN	9.2078
P07814	EPRS	Bifunctional glutamate/proline--tRNA ligase	HEELMLGDPCLK	Unmodified	660	1.09674		3.94551	NaN	2.63188	0.949692	7.95991	2.06206	3.09±0.25	NA	4.12±0.23	1.36±0.2	NaN	NaN	NaN	3.94551	NaN	NaN	NaN	NaN	3.30341	1.96034	NaN	6.50182	NaN	9.41801	NaN	NaN	11.4424	NaN	13.7011	13.1681	NaN	11.7936	NaN	13.5624	13.1282	NaN	13.0337	NaN	13.1514	12.6927	NaN	NaN
P07814	EPRS	Bifunctional glutamate/proline--tRNA ligase	INEAVECLLSLK	Unmodified	856	0.577267		2.29437	1.73721	3.35533	2.04982	8.71267	9.23262	2.65±0.51	NA	1.94±0.39	NA	NaN	1.76736	2.6565	4.45422	0.299409	NaN	1.00576	NaN	4.77797	4.28225	NaN	15.2411	NaN	2.18422	NaN	NaN	12.8525	12.3238	12.2957	13.7758	NaN	13.5308	12.8608	12.0925	13.5682	NaN	14.587	6.52457	11.3919	13.052	NaN	7.25663
P07814	EPRS	Bifunctional glutamate/proline--tRNA ligase	LNQWCNVVR	Unmodified	1148	1.21095		2.83038	0.720592	5.15696	5.09268	15.9364	4.78165	6.01±0.38	4.81±1.08	6.06±0.2	NA	3.33992	2.32085	NaN	NaN	NaN	12.356	2.83532	0.63306	NaN	4.80349	19.3176	12.5553	NaN	NaN	NaN	13.7351	13.1111	14.706	NaN	15.4908	13.9604	13.4442	14.9318	NaN	15.4246	13.4557	14.7128	9.08388	NaN	14.819	9.08913	7.91761
P07814	EPRS	Bifunctional glutamate/proline--tRNA ligase	RGFFICDQPYEPVSPYSCK	Unmodified	680;692	0.231116		0.980852	1.27871	3.27869	2.47585	6.08222	8.47544	NaN	NaN	NaN	NaN	NaN	1.88504	0.0766661	NaN	NaN	NaN	2.59968	1.21319	NaN	6.0232	NaN	12.0753	NaN	NaN	0.0891714	NaN	14.0904	15.071	NaN	14.6145	NaN	14.4922	15.2287	NaN	14.4954	NaN	15.5166	6.70321	NaN	13.8935	NaN	8.58943
P07814	EPRS	Bifunctional glutamate/proline--tRNA ligase	SCQFVAVR	Unmodified	1377	0.326655		1.86061	NaN	3.65939	2.92672	7.06638	4.62182	0.9±0.9	18.65±11.58	9.36±0.7	10.77±6.5	NaN	NaN	NaN	1.86061	NaN	NaN	NaN	NaN	1.58988	5.72889	NaN	NaN	NaN	10.3345	3.79826	NaN	NaN	NaN	14.5278	15.0019	NaN	NaN	NaN	14.441	15.0596	NaN	NaN	NaN	14.8486	14.3706	NaN	NaN
P07814	EPRS	Bifunctional glutamate/proline--tRNA ligase	SLCIPFKPLCELQPGAK	Unmodified	1480;1487	0.79297		7.46209	4.2028	12.8294	15.7457	31.438	0.8557	NaN	NaN	NaN	NaN	NaN	4.49026	NaN	NaN	10.4339	NaN	1.69557	NaN	NaN	23.9633	NaN	32.0431	NaN	NaN	30.8329	NaN	13.9405	NaN	NaN	13.3806	NaN	14.3887	NaN	NaN	13.1798	NaN	15.1582	NaN	NaN	12.6171	NaN	9.73649
P07814	EPRS	Bifunctional glutamate/proline--tRNA ligase	VACVQVVIIPCGITNALSEEDK	Unmodified	1301;1309	1.59546		1.06401	0.198652	2.53152	1.67272	8.6588	4.87052	NaN	NaN	NaN	NaN	0.836343	NaN	1.15356	1.20212	NaN	3.73132	1.62134	0.642558	NaN	4.13086	10.3182	10.9925	11.906	1.4185	NaN	12.8934	11.8546	14.3969	13.8572	13.4058	13.3174	12.2254	14.743	13.8015	13.4375	12.7329	13.8136	6.19135	13.1398	12.5904	6.20719	NaN
P07814	EPRS	Bifunctional glutamate/proline--tRNA ligase	YNVYPTYDFACPIVDSIEGVTHALR	Unmodified	381	1.87427		0.155541	0.156376	4.53654	1.49076	12.9402	2.79744	NaN	NaN	NaN	NaN	0.0449671	NaN	NaN	NaN	0.266116	5.59066	NaN	NaN	NaN	3.48241	14.9183	10.9621	NaN	NaN	NaN	15.1568	10.4147	7.73836	13.3032	15.093	15.3434	10.4712	10.2891	13.2345	15.0736	14.9592	12.1173	NaN	12.4203	14.5085	4.24024	NaN
P04626	ERBB2	Receptor tyrosine-protein kinase erbB-2	AVTSANIQEFAGCK	Unmodified	367	0.491662		67.2431	1.41787	61.4735	8.65639	68.6516	4.21	NaN	NaN	NaN	NaN	NaN	68.178	67.9397	65.6117	NaN	NaN	66.5843	66.3573	51.4788	NaN	NaN	68.4779	64.5311	72.9457	NaN	NaN	10.5945	12.1766	12.1465	NaN	NaN	11.2095	12.1612	12.8619	NaN	NaN	10.4931	NaN	11.8751	NaN	NaN	12.4326
P04626	ERBB2	Receptor tyrosine-protein kinase erbB-2	CPSGVKPDLSYMPIWK	Unmodified	600	0.331098		45.234	4.74423	44.563	1.56157	41.3565	0.993581	NaN	NaN	NaN	NaN	NaN	48.5887	41.8794	NaN	NaN	NaN	45.6672	43.4588	NaN	NaN	NaN	40.654	42.0591	NaN	NaN	NaN	10.3519	11.0013	NaN	NaN	NaN	11.0163	11.0728	NaN	NaN	NaN	10.1648	7.59036	NaN	NaN	NaN	10.6818
P04626	ERBB2	Receptor tyrosine-protein kinase erbB-2	CWGESSEDCQSLTR	Unmodified	204;212	0.717458		71.6484	8.76709	70.5635	4.2506	82.5548	13.0197	NaN	NaN	NaN	NaN	73.4949	NaN	58.8014	78.0499	76.2475	68.618	NaN	66.3867	70.957	76.2922	81.7018	NaN	64.5311	90.4454	93.5408	11.0364	NaN	13.2389	10.9879	9.93077	11.065	NaN	12.6086	11.7963	9.4599	9.75721	NaN	NaN	10.9305	NaN	13.4846	NaN
P04626	ERBB2	Receptor tyrosine-protein kinase erbB-2	NPQLCYQDTILWK	Unmodified	162	0.134218		44.754	6.2841	43.5166	8.86064	52.5488	17.3558	NaN	NaN	NaN	NaN	NaN	40.3104	NaN	NaN	49.1975	NaN	37.2511	NaN	NaN	49.782	NaN	40.2764	NaN	NaN	64.8213	NaN	11.7477	NaN	NaN	12.0073	NaN	12.3692	NaN	NaN	12.1233	NaN	11.7035	NaN	NaN	10.5787	NaN	11.5282
P04626	ERBB2	Receptor tyrosine-protein kinase erbB-2	VCYGLGMEHLR	Unmodified	342	0.138205		56.9458	2.62511	59.0268	6.86062	56.7357	NaN	NaN	NaN	NaN	NaN	NaN	58.8021	55.0896	NaN	NaN	NaN	54.1756	63.878	NaN	NaN	NaN	56.7357	NaN	NaN	NaN	NaN	12.0683	12.4474	NaN	NaN	NaN	12.9332	11.7761	NaN	NaN	NaN	12.202	4.78759	NaN	NaN	NaN	13.116
P84090	ERH	Enhancer of rudimentary homolog	TYADYESVNECMEGVCK	Oxidation (M)	28;33	1.28542		1.5586	1.13992	5.49354	5.65996	18.4696	14.7661	NaN	NaN	NaN	NaN	0.350775	2.8844	NaN	2.08044	0.918788	15.0281	3.43104	2.01013	0.960543	6.03786	22.4803	14.3944	36.1287	0.874856	NaN	14.7652	14.9107	15.24	15.6987	15.1801	14.6439	14.945	15.5315	15.5677	15.4316	14.5846	15.188	12.1699	16.2848	14.7622	6.81737	10.0404
P84090	ERH	Enhancer of rudimentary homolog	TYADYESVNECMEGVCK	Unmodified	28;33	0.761081		0.730401	0.574065	3.27566	3.09803	4.27459	3.83223	NaN	NaN	NaN	NaN	0.148228	1.14645	0.23723	1.47576	0.644342	8.19333	1.30593	1.1824	1.17789	4.51877	10.372	5.16536	3.5995	0.676814	1.5593	16.4192	17.4554	18.1667	18.4314	18.076	16.1414	17.9566	18.4553	18.5235	18.251	16.1773	17.5003	14.9581	19.2632	17.4336	7.22526	11.2246
O75477	ERLIN1	Erlin-1	IYFGSNIPNMFVDSSCALK	Unmodified	312	1.83553		33.7202	5.04819	31.6471	9.0036	54.4024	12.8225	NaN	NaN	NaN	NaN	41.2639	NaN	30.6036	31.3782	31.635	37.1554	NaN	26.2644	21.996	41.1727	61.7069	NaN	52.2472	37.302	66.3534	11.4271	NaN	11.0656	11.2715	13.2261	11.5602	NaN	11.3642	11.624	12.9449	10.7338	NaN	6.28893	11.0265	11.2506	11.2798	NaN
Q96HE7	ERO1L	ERO1-like protein alpha	YSEEANNLIEECEQAER	Unmodified	131	0.865438		30.5468	15.4115	25.5275	13.2617	53.4925	17.1396	NaN	NaN	NaN	NaN	NaN	45.9497	NaN	15.1266	30.5642	NaN	38.2491	NaN	11.7848	26.5487	NaN	63.5874	NaN	33.7027	63.1873	NaN	11.3876	NaN	12.3165	11.0923	NaN	12.4103	NaN	12.6156	11.1216	NaN	10.7936	NaN	12.8754	9.08778	NaN	11.5416
P30040	ERP29	Endoplasmic reticulum resident protein 29	GQGVYLGMPGCLPVYDALAGEFIR	Unmodified	157	1.38067		11.223	19.1698	3.96007	1.77215	34.8624	15.9076	NaN	NaN	NaN	NaN	1.36828	2.14812	39.9726	1.40281	NaN	6.00187	3.05659	NaN	NaN	2.82175	38.6107	32.2163	60.0873	19.6628	23.7347	13.9541	14.1696	12.6464	13.9358	15.3532	13.7148	14.7889	12.8882	14.1483	15.4573	12.9112	13.4405	8.14995	14.4681	14.0262	7.98704	8.86161
Q9BS26	ERP44	Endoplasmic reticulum resident protein 44	TPADCPVIAIDSFR	Unmodified	318	0.44769		70.0747	6.22089	69.4821	8.19582	77.9059	11.096	NaN	NaN	NaN	NaN	NaN	77.5245	72.6748	66.3413	63.758	NaN	72.4941	78.0523	58.5959	68.7862	NaN	78.1564	64.5311	77.2469	91.6893	NaN	10.0603	10.3082	10.9145	12.0541	NaN	11.0759	9.88435	11.4496	11.6122	NaN	10.1575	NaN	11.5558	7.28263	NaN	13.0555
P10768	ESD	S-formylglutathione hydrolase	SVSAFAPICNPVLCPWGK	Unmodified	176;181	1.30624		1.15281	NaN	3.56381	2.46874	11.0025	2.69947	NaN	NaN	NaN	NaN	NaN	1.15281	NaN	NaN	NaN	5.92028	0.996346	NaN	NaN	3.77479	12.9113	9.09366	NaN	NaN	NaN	14.2114	15.8074	11.2384	NaN	13.9714	14.4583	15.8787	11.7372	NaN	14.2354	14.0588	16.3807	7.41819	NaN	13.4286	NaN	9.58474
P10768	ESD	S-formylglutathione hydrolase	VFEHDSVELNCK	Unmodified	28	0.814837		5.47098	3.01524	7.82276	7.04163	20.5701	13.0067	NaN	NaN	NaN	NaN	NaN	NaN	3.04461	4.52171	8.84663	NaN	NaN	3.52898	3.98991	15.9494	NaN	NaN	33.2875	7.29225	21.1306	NaN	NaN	13.8779	15.4813	15.2723	NaN	NaN	14.1209	15.4419	15.2643	NaN	NaN	9.36341	15.2284	14.5318	NaN	NaN
Q9H501	ESF1	ESF1 homolog	YYYAVVDCDSPETASK	Unmodified	440	0.0481846		24.2678	30.3354	30.0191	39.8359	44.9448	58.5439	NaN	NaN	NaN	NaN	NaN	NaN	NaN	2.81743	45.7181	NaN	NaN	NaN	1.8509	58.1873	NaN	NaN	NaN	3.548	86.3415	NaN	NaN	NaN	13.8487	12.4561	NaN	NaN	NaN	13.9502	12.4275	NaN	NaN	NaN	13.926	10.133	NaN	NaN
Q9BSJ8	ESYT1	Extended synaptotagmin-1	AVYSTNCPVWEEAFR	Unmodified	522	0.691125		4.76844	2.67415	6.04044	4.85961	13.2366	8.13275	NaN	NaN	NaN	NaN	7.04811	1.82489	NaN	NaN	5.43232	5.81694	1.29643	NaN	NaN	11.0079	12.6976	12.5088	NaN	3.9503	23.7898	11.7337	12.6629	12.7767	12.5373	13.7277	11.8826	13.1392	12.9198	12.4937	13.683	11.6043	13.6392	NaN	11.6015	12.6729	8.2306	7.11416
P62495	ETF1	Eukaryotic peptide chain release factor subunit 1	YCFGVEDTLK	Unmodified	302	0.724766		1.31436	1.10657	2.67	2.78124	5.97877	5.02339	5.9±0.51	1.22±0.6	45.26±1.75	3.06±1.82	NaN	2.73194	0.0756398	1.46318	0.986677	NaN	4.01838	0.157335	0.569187	5.93509	NaN	12.6693	5.51815	0.484506	5.2431	NaN	13.6851	15.4291	15.4944	14.8273	NaN	13.7895	15.6623	15.5023	14.8207	NaN	14.6207	11.293	15.1053	14.0986	NaN	8.73386
P38117	ETFB	Electron transfer flavoprotein subunit beta	EVIAVSCGPAQCQETIR	Unmodified	66;71	0.0492415		11.6331	14.169	10.2235	11.4957	15.8788	10.4193	NaN	NaN	NaN	NaN	NaN	1.61406	NaN	21.6521	NaN	NaN	2.09479	NaN	18.3522	NaN	NaN	23.2464	NaN	8.51127	NaN	NaN	14.2484	NaN	14.2551	NaN	NaN	14.6092	NaN	14.3373	NaN	NaN	13.9593	NaN	14.4391	NaN	NaN	8.51897
Q01844	EWSR1	RNA-binding protein EWS	AGDWQCPNPGCGNQNFAWR	Unmodified	524;529	1.19334		2.36643	0.940828	5.59241	5.17996	17.9485	14.7384	NaN	NaN	NaN	NaN	NaN	2.1955	1.14639	2.77005	3.35378	11.6113	1.45284	1.29864	2.76147	10.8378	24.0041	24.2032	36.0122	1.10174	4.42134	14.3841	15.9469	15.2126	13.9779	15.106	14.1492	16.5245	15.4656	14.0738	15.1771	13.8471	15.3494	10.3313	14.795	14.2069	NaN	10.6712
Q9Y3B2	EXOSC1	Exosome complex component CSL4	ETESQLLPDVGAIVTCK	Unmodified	73	0.513897		1.80377	0.850937	1.49529	1.24703	4.29356	3.58113	1.52±0.35	2.32±1.76	NA	8.12±4.9	NaN	1.20207	NaN	2.40547	NaN	NaN	0.557444	0.348934	2.15031	2.92446	NaN	6.8258	NaN	1.76132	NaN	NaN	13.8854	14.0884	14.0317	14.0696	NaN	14.0528	14.3317	14.054	14.1203	NaN	14.0292	10.264	13.7067	13.1861	NaN	7.7239
Q9Y3B2	EXOSC1	Exosome complex component CSL4	HGYIFSSLAGCLMK	Unmodified	40	1.28896		5.02245	3.80155	6.79499	3.8977	22.1506	11.3094	NaN	NaN	NaN	NaN	4.92605	NaN	8.87129	NaN	1.27002	9.27466	NaN	2.30238	NaN	8.80792	19.0374	12.7239	34.6905	NaN	NaN	13.339	12.9703	12.203	NaN	12.9424	13.2951	13.3028	12.4599	NaN	12.9135	12.9292	12.9922	8.18893	NaN	12.0743	9.28126	NaN
Q9Y3B2	EXOSC1	Exosome complex component CSL4	LCNLEEGSPGSGTYTR	Unmodified	15	0.420627		10.0185	13.3213	8.5581	10.7772	20.6028	15.359	2.21±1.12	6.66±4.79	NA	10.48±3.21	29.3834	8.19041	1.61125	0.888832	NaN	27.6805	5.84753	2.05303	3.91337	3.29611	34.6025	30.6505	16.377	0.781255	NaN	10.7927	13.3989	14.0098	13.4526	12.6905	11.0595	13.5645	14.3382	13.5067	12.6415	10.7286	13.4227	10.0637	13.328	11.6725	9.82217	10.128
Q01780	EXOSC10	Exosome component 10	SFLGLTCLMQISTR	Unmodified	327	0.312105		9.39738	7.11998	4.08125	1.8241	27.3104	29.0619	NaN	NaN	NaN	NaN	4.36279	NaN	14.432	NaN	NaN	5.37108	NaN	NaN	NaN	2.79141	12.0293	9.07709	60.8249	NaN	NaN	12.3829	12.9583	13.102	NaN	13.0821	12.3826	13.2452	13.5607	NaN	13.076	12.1531	13.5232	6.58119	NaN	12.1799	8.14006	NaN
Q9NPD3	EXOSC4	Exosome complex component RRP41	ALVNCQYSSATFSTGER	Unmodified	74	0.919009		16.2798	12.1602	16.5738	16.6927	42.8788	24.6884	NA	22.39±4.58	26.22±2.89	19.59±3.59	NaN	10.0721	13.7089	7.25389	34.0843	NaN	3.1256	14.6647	7.91992	40.5852	NaN	29.3454	59.39	15.2331	67.5466	NaN	11.8038	13.1788	12.1799	12.5729	NaN	11.9165	13.4101	12.3628	12.7773	NaN	12.052	8.82197	12.0794	11.2599	NaN	8.86607
Q9NPD3	EXOSC4	Exosome complex component RRP41	SCEMGLQLR	Unmodified	97	0.664296		4.24752	4.39541	6.61827	8.06384	15.6466	12.4086	NA	NA	24.69±1.77	20.01±2.75	NaN	2.67952	1.71176	1.79108	10.8077	NaN	5.64912	0.955218	1.56557	18.3032	NaN	24.0286	8.71273	1.83573	28.0096	NaN	13.9908	15.3215	14.5335	14.3004	NaN	14.2946	15.5015	14.4247	14.3322	NaN	14.4757	10.4951	14.3661	13.4491	NaN	9.01075
Q15024	EXOSC7	Exosome complex component RRP42	DIELSDDPYDCIR	Unmodified	189	0		1.68386	NaN	1.18508	0.602002	9.76303	NaN	NA	0.79±0.3	3.16±0.83	10.04±3.51	NaN	1.68386	NaN	NaN	NaN	NaN	1.02692	0.677957	NaN	1.85038	NaN	9.76303	NaN	NaN	NaN	NaN	13.9361	13.9352	12.627	14.112	NaN	14.0086	14.1563	12.5603	14.2586	NaN	14.1843	10.0298	12.5609	13.2791	NaN	8.26894
Q15024	EXOSC7	Exosome complex component RRP42	LSVENVPCIVTLCK	Unmodified	199;204	0.593381		1.36879	0.491988	1.66848	0.678627	7.53493	9.76283	NaN	NaN	NaN	NaN	NaN	1.37778	1.85622	0.872365	NaN	NaN	1.88668	0.966018	1.30923	2.51197	NaN	14.4383	NaN	0.631565	NaN	NaN	14.431	14.9559	14.1606	14.9973	NaN	14.6806	15.3586	14.1439	15.0215	NaN	14.8152	10.5734	13.9432	13.9835	NaN	8.46932
Q96B26	EXOSC8	Exosome complex component RRP43	GYVVPNVDLPPLCSSR	Unmodified	89	0.558989		5.34386	4.41478	5.05946	7.88724	15.4621	12.6957	NaN	NaN	NaN	NaN	NaN	3.27019	2.34768	NaN	10.4137	NaN	2.4155	0.194775	0.820646	16.8069	NaN	9.84922	25.0708	0.202887	26.7255	NaN	13.8426	14.893	14.5652	13.7956	NaN	13.9849	15.1677	14.5488	13.9297	NaN	14.2493	11.2022	14.3395	13.1168	NaN	9.1601
Q06265	EXOSC9	Exosome complex component RRP45	CIDTESLCVVAGEK	Unmodified	115;122	0.119714		1.40687	0.666725	1.73918	1.16084	2.73897	NaN	NaN	NaN	NaN	NaN	NaN	NaN	0.935424	1.87832	NaN	NaN	NaN	2.56001	0.918341	NaN	NaN	NaN	NaN	2.73897	NaN	NaN	NaN	13.494	14.0105	NaN	NaN	NaN	13.8441	13.992	NaN	NaN	NaN	7.82642	13.4675	NaN	NaN	NaN
P15311	EZR	Ezrin	EGILSDEIYCPPETAVLLGSYAVQAK	Unmodified	117	0		2.32874	NaN	2.82546	NaN	4.28908	3.839	2.12±0.96	NA	NaN	NaN	NaN	NaN	NaN	NaN	2.32874	NaN	NaN	NaN	NaN	2.82546	7.00366	NaN	NaN	NaN	1.5745	12.2494	11.7722	11.1111	12.282	12.9562	11.9091	11.9491	11.4332	12.171	13.1244	11.9384	12.3158	NaN	12.0478	12.4067	NaN	NaN
P15311	EZR	Ezrin	ILQLCMGNHELYMR	Unmodified	284	0.411179		6.54277	10.6226	5.23137	2.6643	21.7398	28.9642	NA	15.83±5.85	NA	18.72±3.49	1.63865	1.24436	22.4688	NaN	0.819258	6.51726	1.50463	5.27399	NaN	7.62961	13.8104	7.0589	64.5311	NaN	1.55871	14.5413	14.7377	11.5507	NaN	14.5457	14.4186	15.1605	11.9879	NaN	14.5823	14.2034	15.1979	NaN	NaN	13.9044	8.83892	8.62677
Q9Y624	F11R	Junctional adhesion molecule A	AVLTCSEQDGSPPSEYTWFK	Unmodified	153	0.27272		58.3439	5.14898	44.8669	7.22186	57.4722	18.9463	NaN	NaN	NaN	NaN	NaN	54.703	NaN	61.9848	NaN	NaN	49.9735	NaN	39.7603	NaN	NaN	44.0751	NaN	70.8693	NaN	NaN	11.0751	NaN	8.44626	NaN	NaN	11.8135	NaN	9.35257	NaN	NaN	12.1418	NaN	8.89542	NaN	NaN	11.8244
Q9Y624	F11R	Junctional adhesion molecule A	EDTGTYTCMVSEEGGNSYGEVK	Unmodified	109	0.0826254		76.0293	6.36131	78.2522	1.25338	73.1762	12.226	NaN	NaN	NaN	NaN	NaN	80.5274	71.5312	NaN	NaN	NaN	79.1384	77.3659	NaN	NaN	NaN	81.8213	64.5311	NaN	NaN	NaN	8.62169	9.86408	NaN	NaN	NaN	9.4723	9.4297	NaN	NaN	NaN	8.8081	NaN	NaN	NaN	NaN	12.2047
Q9Y624	F11R	Junctional adhesion molecule A	LSCAYSGFSSPR	Unmodified	50	1.1185		52.0986	9.23234	51.8243	14.837	71.8178	12.1836	NaN	NaN	NaN	NaN	61.8204	44.2995	44.1187	NaN	58.1558	52.0894	39.5745	43.01	NaN	72.6232	71.8987	61.8882	64.5311	NaN	88.9531	10.6583	9.79901	9.72795	NaN	9.97499	11.1617	9.98157	10.3711	NaN	9.15906	10.0017	9.89603	NaN	NaN	7.18597	11.9563	9.84372
P23610	F8A1	Factor VIII intron 22 protein	AQECLPYAAWCQLAVAR	Unmodified	62;69	1.66225		6.28017	2.40997	4.91257	1.65663	40.9619	11.5149	NaN	NaN	NaN	NaN	NaN	7.98428	4.57607	NaN	NaN	NaN	6.08399	3.74115	NaN	NaN	NaN	32.8196	49.1042	NaN	NaN	NaN	13.8632	12.6679	NaN	NaN	NaN	14.3026	13.07	NaN	NaN	NaN	13.4788	8.14216	NaN	NaN	NaN	10.5518
Q01469	FABP5	Fatty acid-binding protein, epidermal	LVVECVMNNVTCTR	Unmodified	120;127	1.35115		2.13866	1.20358	4.10899	2.44149	15.3835	13.4341	NaN	NaN	NaN	NaN	0.465165	2.75143	3.39566	2.75434	1.32672	5.28419	2.07681	3.04569	2.29801	7.84026	12.4997	17.0327	37.5566	4.84972	4.97881	16.2765	17.2194	16.9711	17.8772	17.1666	16.2063	17.6577	17.346	18.0987	17.3258	15.7907	17.2645	13.1754	18.56	16.9349	8.73769	12.2788
Q01469	FABP5	Fatty acid-binding protein, epidermal	LVVECVMNNVTCTR	Oxidation (M)	120;127	0.65503		9.67486	3.69717	7.63528	1.50744	28.8377	24.7462	NaN	NaN	NaN	NaN	NaN	13.5687	6.21216	9.24371	NaN	NaN	9.22786	7.44739	6.23059	NaN	NaN	27.4524	54.2474	4.81326	NaN	NaN	14.2226	15.1365	15.5911	NaN	NaN	13.2082	15.5015	14.9164	NaN	NaN	14.9044	12.4844	15.3029	NaN	NaN	11.7816
Q01469	FABP5	Fatty acid-binding protein, epidermal	MGAMAKPDCIITCDGK	Unmodified	43;47	0.566923		4.97946	3.80655	4.82399	4.73769	12.9166	11.523	NaN	NaN	NaN	NaN	NaN	2.26062	9.73318	1.5736	6.35044	NaN	2.1478	4.51204	1.04486	11.5913	NaN	8.08729	28.6653	1.6528	13.2608	NaN	16.7482	15.203	16.3576	13.906	NaN	17.2828	15.8564	16.575	14.1718	NaN	16.5675	11.2439	17.0291	13.6076	NaN	11.5157
Q01469	FABP5	Fatty acid-binding protein, epidermal	TQTVCNFTDGALVQHQEWDGK	Unmodified	87	0.544212		4.1822	4.65985	6.02242	4.25842	14.0263	15.9686	27.07±3.85	10.42±5.4	4.69±0.55	12.94±4.49	0.770829	1.99098	12.2042	4.22531	1.7197	6.23366	1.85921	13.0241	3.63555	5.35964	13.4744	11.6596	40.9547	2.61451	1.42808	14.6124	14.7724	15.4066	15.8361	15.1646	14.5179	15.1518	15.6664	15.9377	15.3086	14.1381	14.9172	11.7077	16.3476	14.926	7.80742	9.35211
Q01469	FABP5	Fatty acid-binding protein, epidermal	TTQFSCTLGEK	Unmodified	67	1.60209		3.13882	2.10302	3.70881	3.24161	13.3287	8.01497	5.87±1.21	8.2±4.42	5.95±0.69	9.67±5.28	4.65486	3.84149	NaN	4.03131	0.0276329	9.2061	1.20969	1.57642	2.70829	3.84358	18.0798	9.5134	21.6684	4.053	NaN	15.4732	15.6747	16.0834	17.0661	15.7067	15.3318	15.9556	16.3357	17.2161	15.9025	14.987	15.6499	12.8015	17.6765	15.5126	11.329	11.2343
O15540	FABP7	Fatty acid-binding protein, brain	VEAFCATWK	Acetyl (Protein N-term)	6	0.302666		4.3337	5.05082	5.35194	3.92494	8.74772	5.61002	NaN	NaN	NaN	NaN	NaN	11.8422	1.11191	2.73171	1.64895	NaN	9.56624	1.4905	2.57916	7.77186	NaN	14.8019	7.71624	3.72502	NaN	NaN	13.5989	13.2865	12.7022	13.5585	NaN	13.8922	13.4863	12.8085	13.5549	NaN	14.1071	10.4233	13.0837	12.7874	NaN	10.9281
Q96GK7	FAHD2A	Fumarylacetoacetate hydrolase domain-containing protein 2A	TFDTFCPLGPALVTK	Unmodified	215	1.28902		1.69296	2.70212	5.22185	8.23077	17.8214	8.84706	NaN	NaN	NaN	NaN	NaN	NaN	0.00318336	0.266286	4.8094	NaN	NaN	0.545125	0.394894	14.7255	NaN	19.8812	20.0581	5.27273	26.0735	NaN	12.5694	13.8785	15.2587	14.2631	NaN	12.7001	14.1382	15.2675	14.2218	NaN	12.6404	9.7372	15.3246	13.3473	NaN	NaN
Q96GK7	FAHD2A	Fumarylacetoacetate hydrolase domain-containing protein 2A	VVCVGMNYVDHCK	Unmodified	110;119	1.67064		2.68496	NaN	3.18939	2.40039	12.8386	3.86658	NaN	NaN	NaN	NaN	NaN	2.68496	NaN	NaN	NaN	NaN	2.30021	1.36046	NaN	5.9075	NaN	17.1519	9.68347	NaN	11.6803	NaN	14.7553	14.6634	NaN	15.0651	NaN	14.8696	15.0981	NaN	15.1281	NaN	14.7328	10.5528	NaN	14.1102	NaN	9.77821
Q96TA1	FAM129B	Niban-like protein 1	CPTQFPLILWHPYAR	Unmodified	154	0.239759		10.5026	2.76481	12.7904	4.25958	19.8407	13.281	NA	NA	NA	NA	12.4576	8.54755	NaN	NaN	NaN	15.8024	NaN	NaN	NaN	9.77843	32.5018	21.004	NaN	NaN	6.01634	10.3086	10.3034	NaN	NaN	11.0562	10.1384	10.6056	NaN	NaN	11.0535	9.569	10.4374	NaN	NaN	10.6326	7.72826	7.10066
Q96C01	FAM136A	Protein FAM136A	CHVPLAQAQALVTSELEK	Unmodified	57	0.0482793		61.7095	8.49511	60.7215	7.08968	65.7491	25.1806	NA	NA	8.12±1.24	NA	NaN	65.8123	49.0957	64.4916	67.4385	NaN	59.9102	53.5753	58.8948	70.5056	NaN	59.2376	33.1558	81.2477	89.3555	NaN	12.5461	10.7559	10.8738	11.4161	NaN	13.2727	10.8116	11.4613	11.0398	NaN	12.9664	9.09114	11.4349	8.26153	NaN	14.1645
Q92520	FAM3C	Protein FAM3C	DNWVFCGGK	Unmodified	185	0.0271168		27.5451	19.1784	32.9192	17.3297	24.5813	31.8286	NA	18.52±5.52	NA	14±6.05	NaN	NaN	13.9839	41.1062	NaN	NaN	NaN	20.6652	45.1732	NaN	NaN	NaN	2.075	47.0875	NaN	NaN	NaN	13.9834	13.2402	NaN	NaN	NaN	14.0306	13.2628	NaN	NaN	NaN	9.70924	14.0358	NaN	NaN	NaN
Q92520	FAM3C	Protein FAM3C	ICLEDNVLMSGVK	Unmodified	86	0.394695		60.6188	8.79935	57.5314	10.1064	65.317	1.89064	NA	NA	NaN	NaN	NaN	66.4903	66.6567	61.3887	47.9396	NaN	65.059	67.4159	49.3036	48.3469	NaN	66.8426	64.5311	66.8842	63.01	NaN	11.896	11.4482	10.5719	13.1131	NaN	12.6437	11.4902	11.428	12.9805	NaN	11.8668	NaN	11.7651	11.7957	NaN	13.5755
Q8TAV0	FAM76A	Protein FAM76A	AALYACTK	Acetyl (Protein N-term)	7	0.50868		6.58237	6.59388	9.01246	4.73826	39.5681	32.8083	NaN	NaN	NaN	NaN	NaN	NaN	1.9198	11.2449	NaN	NaN	NaN	5.66201	12.3629	NaN	NaN	NaN	62.767	16.3691	NaN	NaN	NaN	13.0421	13.0128	NaN	NaN	NaN	13.2622	13.049	NaN	NaN	NaN	5.32067	12.6987	NaN	NaN	NaN
Q5HYJ3	FAM76B	Protein FAM76B	AASALYACTK	Acetyl (Protein N-term)	9	0.351004		3.92304	0.198452	3.56306	0.595603	19.7154	21.8224	NaN	NaN	NaN	NaN	NaN	4.06337	NaN	3.78271	NaN	NaN	3.14191	NaN	3.98422	NaN	NaN	35.1462	NaN	4.28467	NaN	NaN	13.3752	NaN	12.8859	NaN	NaN	13.5965	NaN	12.864	NaN	NaN	12.1988	NaN	13.1108	NaN	NaN	9.01962
Q8NCA5	FAM98A	Protein FAM98A	LCAWLVSELR	Unmodified	46	0.475936		13.3428	12.2467	4.23109	3.52683	25.6081	23.215	2.85±0.57	NA	2.39±0.35	NA	4.68305	NaN	22.0025	NaN	NaN	8.30204	2.10049	2.29074	NaN	NaN	15.9907	8.74728	52.0862	NaN	NaN	13.3628	12.6053	12.4536	NaN	11.9564	13.3882	12.8269	12.8872	NaN	11.9315	13.1757	13.2172	8.63161	NaN	11.5302	9.22776	NaN
Q52LJ0	FAM98B	Protein FAM98B	EMACPYSVLISGDIK	Unmodified	93	0.215311		6.29462	8.63581	5.84179	3.68792	15.2725	14.6426	6.19±0.61	7.73±3.81	4.06±0.32	NA	12.4011	NaN	NaN	NaN	0.188179	8.44955	NaN	NaN	NaN	3.23404	16.0019	29.5367	NaN	NaN	0.278757	12.4538	10.4711	NaN	11.6664	12.5095	12.7194	10.8963	NaN	11.9445	12.7411	12.4592	9.99591	NaN	12.2806	11.8629	9.86586	NaN
Q52LJ0	FAM98B	Protein FAM98B	INDALSCEYECR	Unmodified	216;220	0.789267		2.0911	2.22999	4.10013	4.4078	14.8851	16.2217	NaN	NaN	NaN	NaN	5.37563	1.43155	NaN	1.13231	0.424925	11.3299	0.946769	1.06014	1.89034	5.27349	23.5372	33.4397	NaN	1.59257	0.97101	15.1711	14.946	17.1414	16.7955	16.2625	15.1817	15.3212	17.3526	16.8695	16.497	14.7468	13.8045	12.0636	17.376	15.5582	11.2473	9.0404
Q52LJ0	FAM98B	Protein FAM98B	SLCNLEESITSAGR	Unmodified	63	0.19988		7.98616	2.9405	11.9411	3.31508	10.9035	5.21536	6.87±0.32	1.23±0.6	4±0.51	5.39±1.46	NaN	NaN	NaN	10.0654	5.90692	NaN	NaN	NaN	9.59696	14.2852	NaN	NaN	NaN	14.5913	7.21567	NaN	NaN	NaN	11.0174	13.0009	NaN	NaN	NaN	10.607	13.0279	NaN	NaN	NaN	10.7356	12.0663	NaN	NaN
Q9Y285	FARSA	Phenylalanine--tRNA ligase alpha subunit	VNLQMVYDSPLCR	Unmodified	493	1.43064		3.65448	2.88284	6.31176	4.36553	14.04	4.04097	3.66±0.5	7.71±4.14	1.32±0.17	0.91±0.58	0.594794	NaN	6.3199	NaN	4.04876	6.64641	NaN	1.78854	NaN	10.5003	14.7729	NaN	17.6644	NaN	9.68278	13.09	NaN	13.0144	12.5781	13.7028	13.1974	NaN	13.2335	12.7186	13.6232	12.7043	NaN	9.01948	12.2979	13.1433	5.90804	NaN
Q9NSD9	FARSB	Phenylalanine--tRNA ligase beta subunit	EYTACELMNIYK	Unmodified	195	0.673805		2.34683	1.25194	3.24067	3.84494	16.2438	19.3792	10.79±0.73	11.97±6.92	9.31±0.38	NA	NaN	1.63314	1.56849	1.98066	4.20501	NaN	1.83164	1.36035	0.797572	8.97312	NaN	10.249	44.8106	1.8024	8.11333	NaN	13.5504	12.9566	14.1415	14.0501	NaN	13.5007	13.3304	13.9673	14.187	NaN	14.273	7.14995	13.6406	13.5041	NaN	7.83826
P49327	FASN	Fatty acid synthase	AALQEELQLCK	Unmodified	1141	0.847633		1.26404	0.115398	2.61887	2.42414	6.77192	5.4621	NaN	NaN	NaN	NaN	NaN	1.3153	NaN	1.13189	1.34493	4.20038	0.893369	0.642396	1.24266	6.11557	10.8457	11.9	NaN	0.709268	3.63268	15.4904	14.039	17.9508	17.0286	16.0031	15.6268	14.9745	18.0939	16.9351	15.8867	15.33	16.2741	5.52083	16.1507	15.2576	NaN	8.00927
P49327	FASN	Fatty acid synthase	AAPLDSIHSLAAYYIDCIR	Unmodified	2292	0.395566		11.7847	18.2118	2.001	0.818123	26.4253	30.7494	NaN	NaN	NaN	NaN	0.059514	2.52911	32.7655	NaN	NaN	2.93378	1.40513	NaN	NaN	1.66409	8.50396	8.84079	61.931	NaN	NaN	16.7121	13.6668	12.4835	NaN	15.9291	16.8589	14.4215	13.476	NaN	15.8261	16.5803	15.9261	7.05279	NaN	15.1698	6.20014	8.6008
P49327	FASN	Fatty acid synthase	ACLDTAVENMPSLK	Unmodified	1227	2.27363	1mM_100uM, 1mM_CTRL	2.07077	2.03653	3.62982	1.37363	10.2008	4.26674	NaN	NaN	NaN	NaN	0.318754	2.36656	0.770954	4.82681	NaN	4.63472	4.1543	1.71827	4.94685	2.69495	12.7571	12.5702	NaN	5.27522	NaN	14.6369	13.0688	15.2306	15.3601	14.7952	14.6376	13.8398	15.3663	15.3325	14.7179	14.366	14.7891	6.45812	14.4886	14.0466	6.55041	7.90418
P49327	FASN	Fatty acid synthase	ADEASELACPTPK	Unmodified	2202	0.768375		1.20818	0.673851	1.98144	1.64719	21.3417	29.0022	NaN	NaN	NaN	NaN	NaN	1.58001	1.08454	0.316663	1.85151	3.93314	0.770078	1.26553	0.37806	3.5604	11.5917	6.01703	64.5311	NaN	3.2268	15.8872	14.3208	15.8219	15.8844	15.7828	16.0637	15.1647	15.8642	15.799	15.6721	15.663	16.4046	NaN	14.9561	15.0631	NaN	8.56007
P49327	FASN	Fatty acid synthase	AINCATSGVVGLVNCLR	Unmodified	1448;1459	0.634712		3.20245	0.955555	3.25024	2.21314	33.4538	26.9172	NaN	NaN	NaN	NaN	NaN	3.87813	2.52677	NaN	NaN	4.81517	1.68532	NaN	NaN	NaN	18.3488	17.4816	64.5311	NaN	NaN	13.1416	13.3987	11.6493	NaN	NaN	13.4353	14.1618	11.9682	NaN	NaN	12.9514	15.3859	NaN	NaN	NaN	NaN	8.97266
P49327	FASN	Fatty acid synthase	CTVFHGAQVEDAFR	Unmodified	1828	1.8391		1.28656	0.260791	2.71005	2.02123	8.086	4.37723	NaN	NaN	NaN	NaN	1.01452	1.63514	NaN	1.30117	1.1954	4.60028	1.5424	0.572297	1.70974	5.12553	10.2374	10.9712	NaN	NaN	3.0494	15.5546	14.3873	16.1763	15.5803	16.2564	15.7268	15.1382	16.4029	15.5383	16.2045	15.47	16.3331	-0.305646	14.6234	15.5019	9.15005	8.67694
P49327	FASN	Fatty acid synthase	CVLLSNLSSTSHVPEVDPGSAELQK	Unmodified	1471	0.884856		2.10324	2.30768	3.35183	2.59834	16.2296	19.1324	NaN	NaN	NaN	NaN	1.11498	6.06216	0.19626	2.04548	1.0973	5.49395	1.56918	0.138907	3.22211	6.33498	13.4778	11.9257	49.359	2.63529	3.7502	15.7004	12.1987	16.064	16.0631	15.6726	15.7621	13.171	16.2449	16.0049	15.5997	15.2994	14.4379	5.81309	15.2493	14.8413	9.43369	8.45541
P49327	FASN	Fatty acid synthase	DPETLVGYSMVGCQR	Unmodified	135	0.534008		1.43815	1.35743	2.21133	2.08486	5.70608	6.53688	3.24±0.36	21.25±5.06	4.5±0.47	15.1±5.86	NaN	3.077	0.638536	1.98043	0.0566495	4.80213	0.849957	0.875336	0.389721	4.13951	14.4954	6.82143	NaN	1.32173	0.185772	15.3857	13.6659	15.7779	16.1748	15.4747	15.3649	14.4849	15.9457	16.118	15.424	15.0814	15.59	8.10135	15.4144	14.6532	NaN	8.89218
P49327	FASN	Fatty acid synthase	EACPELDYFVVFSSVSCGR	Unmodified	2010;2024	0.266264		6.79971	8.98424	3.86994	2.70731	9.38141	8.03623	NaN	NaN	NaN	NaN	NaN	13.1525	NaN	NaN	0.44689	3.09414	6.91755	0.552489	NaN	4.91558	10.9459	16.5204	NaN	NaN	0.677978	14.8095	12.6813	14.8901	NaN	16.5847	14.9638	13.3538	15.1249	NaN	16.6138	14.5317	14.5998	NaN	NaN	15.8604	NaN	10.1872
P49327	FASN	Fatty acid synthase	EAHLPPGAMAAVGLSWEECK	Unmodified	630	0.395725		1.08784	0.57035	4.33854	4.90994	11.9931	11.207	7.64±0.8	21.38±5.6	11.61±2.57	26.03±4.08	NaN	NaN	0.684544	NaN	1.49114	NaN	NaN	0.866681	NaN	7.81039	NaN	19.9176	NaN	NaN	4.06855	NaN	9.87682	13.2505	NaN	15.603	NaN	10.4613	13.6417	NaN	15.4515	NaN	12.1348	NaN	NaN	14.8441	NaN	NaN
P49327	FASN	Fatty acid synthase	FCFTPHTEEGCLSER	Unmodified	1118;1127	2.13965	1mM_100uM, 1mM_CTRL	2.58183	1.50676	3.08886	2.70074	16.5981	2.85828	NaN	NaN	NaN	NaN	1.51639	3.64727	NaN	NaN	NaN	6.14627	NaN	1.02797	NaN	2.09235	14.577	18.6192	NaN	NaN	NaN	14.2427	11.8414	15.2106	NaN	15.6083	14.3589	12.7301	15.419	NaN	15.549	14.0925	13.9743	8.10737	NaN	14.8602	8.42643	7.32283
P49327	FASN	Fatty acid synthase	GGPEVQQVPAGERPLWFICSGMGTQWR	Unmodified	496	0		NaN	NaN	4.21454	NaN	14.2234	5.57288	4.95±0.82	NA	3.51±0.38	NA	NaN	NaN	NaN	NaN	NaN	NaN	NaN	NaN	NaN	4.21454	18.164	10.2827	NaN	NaN	NaN	11.7805	11.4035	8.79633	NaN	14.0767	11.6944	11.9954	9.60236	NaN	14.0634	11.363	12.7227	NaN	NaN	13.4484	NaN	NaN
P49327	FASN	Fatty acid synthase	LGMLSPEGTCK	Unmodified	212	0.279528		1.59557	1.00667	2.01639	0.670807	5.39745	6.78629	7.78±0.46	6.15±0.42	4.27±0.82	4.75±0.56	NaN	2.30739	NaN	0.883741	NaN	NaN	1.7692	NaN	1.50425	2.77571	NaN	10.1961	NaN	0.598825	NaN	NaN	14.6564	14.3086	14.9133	13.9784	NaN	15.4398	14.522	14.9252	13.816	NaN	16.579	NaN	14.062	13.1897	NaN	9.45432
P49327	FASN	Fatty acid synthase	LSIPTYGLQCTR	Unmodified	2273	1.31334		1.49654	0.624072	2.1541	1.63365	7.76189	5.96078	NaN	NaN	NaN	NaN	NaN	2.4097	1.30699	1.2704	0.999076	4.1254	0.988472	0.795786	1.1203	3.74053	10.7803	10.3248	14.6189	0.52531	2.56016	16.4319	15.8257	17.4005	16.904	16.8849	16.5276	16.4739	17.6332	16.8538	16.8975	16.2597	17.7592	10.6305	16.087	16.212	NaN	10.6879
P49327	FASN	Fatty acid synthase	PSCTIIPLMK	Unmodified	779	0.397836		6.45071	NaN	10.8187	10.2015	27.2242	19.3556	1.69±0.18	0.87±0.19	3.82±0.67	1.94±0.79	NaN	6.45071	NaN	NaN	NaN	18.0323	3.6052	NaN	NaN	NaN	40.9107	13.5378	NaN	NaN	NaN	13.5904	11.6341	NaN	13.4128	NaN	13.6519	12.1395	NaN	13.3969	NaN	13.4525	13.0095	NaN	12.6235	NaN	NaN	7.98732
P49327	FASN	Fatty acid synthase	SFYGSTLFLCR	Unmodified	1403	1.03426		1.75744	2.37978	3.42208	2.33482	7.15847	4.82019	NaN	NaN	NaN	NaN	0.081058	5.9112	0.356517	1.06534	1.3731	4.23051	2.61255	0.679897	NaN	6.16537	9.29995	12.7424	NaN	1.86464	4.72694	16.01	14.0785	15.8022	14.3548	16.7541	16.1636	14.9918	16.0105	14.374	16.6666	15.8895	16.3443	NaN	13.4714	16.0531	5.94413	10.2961
P49327	FASN	Fatty acid synthase	TGGAYGEDLGADYNLSQVCDGK	Unmodified	2468	1.23418		1.6695	0.429133	2.37266	1.99807	5.38943	2.40203	NaN	NaN	NaN	NaN	NaN	1.23008	NaN	1.69087	2.08755	3.58599	1.25134	0.21517	1.60933	5.20148	7.37574	6.79127	NaN	2.01327	5.37745	14.3869	13.9717	15.5047	16.4204	15.8931	14.4831	14.7298	15.6614	16.3698	15.8197	14.2607	16.1776	6.56563	15.5025	15.2037	NaN	7.84392
P22087	FBL	rRNA 2'-O-methyltransferase fibrillarin	ANCIDSTASAEAVFASEVK	Unmodified	268	0.861754		4.38786	3.10612	4.05182	2.33971	22.2629	24.2344	NaN	NaN	NaN	NaN	1.09206	9.27447	5.22911	2.8673	3.47635	5.72978	5.75926	NaN	3.93413	0.784111	12.563	19.8501	64.5311	5.17927	9.19102	12.5397	11.8563	11.8947	12.9144	12.9453	12.563	12.1586	12.147	12.9682	13.0022	12.2956	11.9831	NaN	12.4664	12.0986	6.24272	8.78463
Q8WUP2	FBLIM1	Filamin-binding LIM protein 1	FAPVCSICENPIIPR	Unmodified	303;306	1.62748		5.09605	4.36175	7.46312	5.4057	35.376	23.101	NaN	NaN	NaN	NaN	4.44001	2.54058	11.4429	NaN	1.96066	11.179	2.35716	3.31975	NaN	12.9965	33.0263	42.6542	60.5733	NaN	5.25016	13.8485	14.1115	13.3803	NaN	13.6725	13.8357	14.4134	13.7507	NaN	13.6754	13.0788	13.3143	7.13996	NaN	13.292	9.63238	9.05221
P23142	FBLN1	Fibulin-1	CLAFECPENYR	Unmodified	551;556	0.0268281		72.3372	9.35173	69.709	2.06856	72.2255	10.8816	NaN	NaN	NaN	NaN	NaN	78.9499	65.7245	NaN	NaN	NaN	71.1717	68.2463	NaN	NaN	NaN	79.9199	64.5311	NaN	NaN	NaN	10.6064	11.5985	NaN	NaN	NaN	11.7608	11.4759	NaN	NaN	NaN	10.9299	NaN	NaN	NaN	NaN	13.8566
P23142	FBLN1	Fibulin-1	CVDVDECAPPAEPCGK	Unmodified	354;360;367	0.100947		71.6219	13.8662	69.8259	13.4591	77.4486	14.7631	NaN	NaN	NaN	NaN	NaN	77.9214	55.7243	NaN	81.2201	NaN	67.1857	57.8825	NaN	84.4096	NaN	74.2741	64.5311	NaN	93.5408	NaN	9.72746	11.2215	NaN	10.3616	NaN	10.9421	11.0082	NaN	4.52551	NaN	10.587	NaN	NaN	NaN	NaN	12.7902
P23142	FBLN1	Fibulin-1	DSSCGTGYELTEDNSCK	Unmodified	248;260	0.780751		49.6922	13.5324	46.7088	14.8666	68.5647	10.4529	NaN	NaN	NaN	NaN	NaN	36.6895	63.6984	48.6887	NaN	NaN	31.5132	61.223	47.3903	NaN	NaN	80.4335	64.5311	60.7297	NaN	NaN	14.082	12.6835	9.12389	NaN	NaN	14.4823	12.8493	9.09019	NaN	NaN	10.56	NaN	9.42293	NaN	NaN	13.6194
Q9Y324	FCF1	rRNA-processing protein FCF1 homolog	CYIVATVDR	Unmodified	154	0.476113		11.6309	15.1113	11.7347	14.3335	34.3831	27.099	NaN	NaN	NaN	NaN	29.045	NaN	3.87933	1.96824	NaN	28.2719	NaN	2.88368	4.04853	NaN	53.6164	NaN	46.1422	3.39085	NaN	12.6808	NaN	14.4793	13.8801	NaN	12.7856	NaN	14.7869	13.6935	NaN	12.1781	NaN	9.65589	13.4521	NaN	11.6851	NaN
P37268	FDFT1	Squalene synthase	CLGHPEEFYNLVR	Unmodified	6	1.08028		2.26376	2.33647	4.40539	6.32638	17.3691	16.7215	0.48±0.32	NA	NaN	NaN	1.39449	2.14467	6.21967	1.49209	0.0678886	15.4654	0.568877	0.361523	1.9094	3.72177	37.5345	18.6499	29.4877	0.570426	0.60322	15.2618	13.9174	15.0668	15.1556	15.9832	15.2359	14.3433	15.2752	15.1194	16.0475	14.8252	14.2427	10.6072	15.0093	15.0565	9.32258	8.607
P37268	FDFT1	Squalene synthase	NQSVFNFCAIPQVMAIATLAACYNNQQVFK	Unmodified	289;303	0.37183		6.7604	6.80326	4.86943	NaN	24.7613	24.6783	NaN	NaN	NaN	NaN	NaN	1.94977	11.571	NaN	NaN	NaN	4.86943	NaN	NaN	NaN	NaN	7.31119	42.2115	NaN	NaN	NaN	12.5182	12.8089	NaN	12.8669	NaN	12.8945	13.4694	NaN	13.0342	NaN	12.5992	8.71167	NaN	12.019	NaN	7.06706
P37268	FDFT1	Squalene synthase	TQNLPNCQLISR	Unmodified	374	1.07563		2.21681	0.370204	3.02578	1.86928	8.93325	6.78287	13.28±0.71	NA	7.56±1.44	NA	NaN	1.76026	2.55351	2.47943	2.07406	NaN	1.42907	2.32881	2.6207	5.72453	NaN	16.5791	NaN	3.63971	6.5809	NaN	15.6535	15.88	16.5185	16.356	NaN	16.0361	16.0565	16.5033	16.4755	NaN	15.7797	11.4332	16.3524	15.5411	NaN	10.0516
P37268	FDFT1	Squalene synthase	YCHYVAGLVGIGLSR	Unmodified	172	0.391501		7.17484	9.13852	5.90827	3.19478	14.5188	8.01275	NaN	NaN	NaN	NaN	0.712927	13.6368	NaN	NaN	NaN	4.12062	9.59671	NaN	NaN	4.00749	8.85291	20.1846	NaN	NaN	NaN	14.3347	13.4596	NaN	NaN	13.6992	14.3697	13.802	NaN	NaN	13.5618	14.2095	13.7532	NaN	NaN	12.7961	7.41608	11.0271
P37268	FDFT1	Squalene synthase	YQTVIADICR	Unmodified	147	0.85246		1.53594	0.523616	3.15374	3.18942	8.36086	5.55495	NA	NA	3.21±0.67	NA	1.00254	2.04919	NaN	1.55607	NaN	6.83396	1.1937	NaN	1.43356	NaN	12.2065	10.8839	NaN	1.99217	NaN	14.5435	13.4807	NaN	14.6371	NaN	14.6291	13.7851	NaN	14.5653	NaN	14.4136	14.0346	NaN	14.5765	NaN	8.12153	8.10297
P14324	FDPS	Farnesyl pyrophosphate synthase	CSWLVVQCLQR	Unmodified	333;340	1.22713		2.14588	2.77572	4.07381	4.62992	9.38164	2.7535	NaN	NaN	NaN	NaN	0.177264	0.968017	2.08356	0.556236	6.94431	4.6101	1.33267	1.60702	0.88939	11.9299	9.17591	6.73678	NaN	NaN	12.2322	14.5428	16.3576	16.1538	14.9637	16.8912	14.5369	16.6154	16.5627	14.941	17.0752	14.2883	16.7373	12.6909	14.9521	16.2748	5.60739	9.87974
P14324	FDPS	Farnesyl pyrophosphate synthase	PGVGLDAINDANLLEACIYR	Unmodified	204	0		24.6286	NaN	3.69692	NaN	30.3457	33.6608	NaN	NaN	NaN	NaN	NaN	NaN	24.6286	NaN	NaN	3.69692	NaN	NaN	NaN	NaN	6.54389	NaN	54.1475	NaN	NaN	15.0617	NaN	11.4154	13.8434	NaN	14.964	NaN	12.1438	13.8377	NaN	14.9165	NaN	7.82966	13.8774	NaN	NaN	NaN
P39748	FEN1	Flap endonuclease 1	HLLSLMGIPYLDAPSEAEASCAALVK	Unmodified	163	0.380309		9.67773	13.0516	3.83752	3.51051	21.6757	29.0522	NaN	NaN	NaN	NaN	7.70305	NaN	28.6886	1.7083	0.610927	8.22731	0.509632	NaN	1.56557	5.04757	13.9334	7.20889	64.5311	NaN	1.02928	13.5661	14.3193	12.0016	12.7757	15.2462	13.5545	14.7006	12.6724	12.7773	15.2568	13.1956	14.295	NaN	13.2785	14.4076	10.203	NaN
P39748	FEN1	Flap endonuclease 1	VYAAATEDMDCLTFGSPVLMR	Unmodified	182	0.494783		11.415	13.5824	2.54538	1.70616	36.1368	40.1555	NaN	NaN	NaN	NaN	NaN	1.81077	21.0192	NaN	NaN	NaN	2.12562	NaN	1.08827	4.42224	NaN	7.74261	64.5311	NaN	NaN	NaN	13.4375	10.5166	13.9636	14.0023	NaN	13.8897	11.3406	13.9733	14.1853	NaN	13.4617	NaN	14.2674	13.2916	NaN	7.87731
Q96AC1	FERMT2	Fermitin family homolog 2	GCEVTPDVNISGQK	Unmodified	426	0.0507852		16.8746	21.8992	13.8191	16.6632	46.9155	NaN	1.7±0.37	1.94±0.26	0.51±0.22	2.16±0.62	32.3597	NaN	NaN	1.38955	NaN	25.6018	NaN	NaN	NaN	2.03645	46.9155	NaN	NaN	NaN	NaN	11.9316	NaN	NaN	13.0466	13.2592	11.9519	NaN	NaN	12.9946	13.1649	11.7304	NaN	NaN	12.2829	12.6726	11.1769	NaN
Q96AC1	FERMT2	Fermitin family homolog 2	LSFICTEVDCK	Unmodified	638;643	0.555972		3.09266	2.18906	3.03016	0.987948	28.4313	25.1195	NaN	NaN	NaN	NaN	NaN	NaN	1.54476	4.64056	NaN	NaN	NaN	2.33158	3.72875	NaN	NaN	NaN	46.1934	10.6691	NaN	NaN	NaN	15.7084	13.4709	NaN	NaN	NaN	16.0243	13.5319	NaN	NaN	NaN	9.38102	12.9278	NaN	NaN	NaN
P02675	FGB	Fibrinogen beta chain	TPCTVSCNIPVVSGK	Unmodified	227;231	0.528723		64.4311	23.1316	65.5856	14.569	82.9247	13.1893	NaN	NaN	NaN	NaN	NaN	67.515	31.1695	83.6446	75.3954	NaN	56.831	49.7227	76.2391	79.5496	NaN	82.3078	64.5311	91.3191	93.5408	NaN	10.8374	11.7085	9.38083	11.3556	NaN	11.1008	11.5426	10.5361	11.4672	NaN	11.2375	NaN	10.5905	NaN	NaN	12.612
P09038	FGF2	Fibroblast growth factor 2	CVTDECFFFER	Unmodified	229;234	3.05342	1mM_100uM, 1mM_CTRL	45.4299	6.85192	44.4575	9.64705	67.0552	6.56801	NaN	NaN	NaN	NaN	47.8582	54.9193	39.7401	37.8391	46.7925	46.5388	41.6195	48.7419	29.7457	55.6416	62.9146	71.3851	64.4088	60.3264	76.2412	15.0075	14.1123	13.8887	13.3666	14.9606	15.0817	14.4575	14.0126	13.577	14.9777	14.4321	14.7184	5.84552	13.1059	13.6942	15.2989	14.8768
Q8TAT2	FGFBP3	Fibroblast growth factor-binding protein 3	FLSPEQHACSWQLLLPAPEAAAGSELALR	Unmodified	59	0.662822		76.5385	0.95343	72.2995	4.27902	82.3512	9.79677	NaN	NaN	NaN	NaN	76.1666	75.827	NaN	NaN	77.6218	67.8793	72.5976	NaN	NaN	76.4217	75.3173	78.1955	NaN	NaN	93.5408	8.86882	9.59279	NaN	NaN	7.34731	9.01282	9.68636	NaN	NaN	7.89482	8.23012	10.0151	NaN	NaN	NaN	11.6876	12.3239
P02679	FGG	Fibrinogen gamma chain	DNCCILDER	Unmodified	34;35	0.353352		59.4712	25.9928	62.0902	24.399	78.9097	15.0417	NaN	NaN	NaN	NaN	86.9621	38.4355	36.1465	NaN	76.3407	84.9522	33.0714	50.9872	NaN	79.35	90.1393	67.4275	64.5311	NaN	93.5408	NaN	14.1647	14.2658	NaN	11.6024	NaN	14.4983	14.1776	NaN	11.5166	NaN	14.378	NaN	NaN	NaN	10.6959	13.8199
P02679	FGG	Fibrinogen gamma chain	VAQLEAQCQEPCK	Unmodified	161;165	0.0123834		86.5953	0.781972	86.6089	1.89057	84.8637	17.6714	NaN	NaN	NaN	NaN	NaN	NaN	85.9654	87.4705	86.3498	NaN	NaN	87.1666	88.1579	84.5023	NaN	NaN	64.5311	96.5192	93.5408	NaN	NaN	NaN	NaN	NaN	NaN	NaN	7.9582	NaN	NaN	NaN	NaN	NaN	7.64954	NaN	NaN	NaN
Q13642	FHL1	Four and a half LIM domains protein 1	CLHPLANETFVAK	Unmodified	71	0.997194		14.9946	12.6455	23.7344	16.7385	55.9781	8.63372	NA	27.83±19.17	2.57±0.43	37.48±21.14	NaN	NaN	6.0529	NaN	23.9363	NaN	NaN	11.8984	NaN	35.5703	NaN	NaN	62.0831	NaN	49.8731	NaN	NaN	12.8669	NaN	13.1548	NaN	NaN	12.9757	NaN	13.069	NaN	NaN	5.4441	NaN	12.2935	NaN	NaN
Q14192	FHL2	Four and a half LIM domains protein 2	DNQNFCVPCYEK	Unmodified	150;153	0.340018		2.34348	1.45532	5.25244	2.86013	34.3653	42.6608	NaN	NaN	NaN	NaN	NaN	NaN	1.31442	3.37255	NaN	NaN	NaN	7.27486	3.23003	NaN	NaN	NaN	64.5311	4.19952	NaN	NaN	NaN	12.6304	14.4083	NaN	NaN	NaN	12.8405	14.3512	NaN	NaN	NaN	NaN	13.9933	NaN	NaN	NaN
Q13643	FHL3	Four and a half LIM domains protein 3	CSTSLVGQGFVPDGDQVLCQGCSQAGP	Unmodified	254;272;275	0.387026		4.5512	2.62241	4.99456	6.72495	21.5659	27.1524	NaN	NaN	NaN	NaN	NaN	2.69687	NaN	NaN	6.40553	NaN	1.61881	1.18694	2.10625	15.0662	NaN	52.3626	NaN	1.07613	11.2589	NaN	13.476	13.475	13.7984	14.4211	NaN	13.8009	13.7033	13.7536	14.3826	NaN	11.9072	NaN	14.3894	13.7775	NaN	8.50553
Q9Y3D6	FIS1	Mitochondrial fission 1 protein	STQFEYAWCLVR	Unmodified	41	0.605453		4.43484	5.70337	2.54348	0.134301	11.8479	6.70254	4.25±0.28	13.2±3	4.28±0.35	19.61±8.94	0.401954	NaN	8.46773	NaN	NaN	2.44852	NaN	NaN	NaN	2.63845	8.16253	7.79678	19.5845	NaN	NaN	13.8636	12.8256	12.9182	NaN	13.5922	13.9095	13.2523	13.229	NaN	13.7908	13.5662	12.9117	9.79268	NaN	12.9339	6.11308	NaN
Q96AY3	FKBP10	Peptidyl-prolyl cis-trans isomerase FKBP10	GMDQGLLGMCPGER	Unmodified	222	0.335054		73.4734	5.27352	70.8094	5.49592	77.6174	10.4792	NaN	NaN	NaN	NaN	NaN	77.9584	70.0415	77.9958	67.898	NaN	72.8969	77.1395	64.2811	68.9201	NaN	74.9902	64.5311	81.7442	89.2042	NaN	10.8862	12.1975	10.5491	12.0744	NaN	12.0871	11.5056	12.088	11.8575	NaN	11.3904	NaN	12.2658	8.989	NaN	13.9553
P62942	FKBP1A	Peptidyl-prolyl cis-trans isomerase FKBP1A	RGQTCVVHYTGMLEDGK	Unmodified	23	1.086		5.62771	5.95492	4.81278	2.97532	16.9331	13.3266	23.43±3.91	14.36±5.75	51.91±5.14	12.5±6.37	0.693584	1.97628	11.8004	12.4534	1.21486	5.50039	2.49509	1.08296	8.29583	6.68962	11.6788	14.0111	40.3915	11.1867	7.39728	12.7991	15.2208	14.3519	13.2978	14.5777	12.5891	15.6549	14.841	13.3436	14.5834	12.2637	15.3493	10.8435	13.9355	13.8711	5.84044	9.7896
Q02790	FKBP4	Peptidyl-prolyl cis-trans isomerase FKBP4	LASHLNLAMCHLK	Unmodified	328	0.577548		5.28743	3.23676	6.18153	1.58179	9.7539	5.50801	6.81±0.29	5.18±4.61	5.66±0.21	5.14±3.17	8.62308	5.52413	NaN	6.13436	0.868144	7.79871	7.26701	NaN	5.00407	4.65632	16.212	11.4095	NaN	8.30949	3.08457	13.9398	14.3892	NaN	14.4274	14.6254	13.9332	14.6439	NaN	14.4459	14.7156	13.5566	14.8711	NaN	14.3488	14.0751	10.7563	10.5022
Q02790	FKBP4	Peptidyl-prolyl cis-trans isomerase FKBP4	LQAFSAAIESCNK	Unmodified	342	1.48096		2.62925	3.74348	5.60027	6.96258	17.267	10.8186	3.76±0.15	2±1.73	3.58±0.11	5.67±2.99	0.0544331	1.02628	2.62808	0.352734	9.08469	6.58965	1.00664	2.38534	0.695929	17.3238	10.4048	6.36299	29.8461	NaN	22.4541	14.7795	15.7808	16.0865	16.4513	14.3584	14.7581	16.1096	16.289	16.5362	14.3971	14.5263	16.3401	12.4267	16.5271	13.7747	4.13873	9.38825
Q02790	FKBP4	Peptidyl-prolyl cis-trans isomerase FKBP4	TQLAVCQQR	Unmodified	396	0		0.931517	NaN	1.75591	0.195452	0.595021	NaN	8.39±0.52	7.79±2.76	4.98±0.25	10.89±3.87	NaN	NaN	NaN	0.931517	NaN	NaN	NaN	NaN	1.61771	1.89412	NaN	NaN	NaN	0.595021	NaN	NaN	NaN	NaN	14.9479	13.0006	NaN	NaN	NaN	14.945	13.364	NaN	NaN	NaN	15.0229	12.6998	NaN	NaN
Q02790	FKBP4	Peptidyl-prolyl cis-trans isomerase FKBP4	VGEVCHITCKPEYAYGSAGSPPK	Unmodified	103;107	0.484124		11.4791	16.0523	8.15116	11.4664	23.6944	18.1913	NaN	NaN	NaN	NaN	35.4116	1.23844	3.72234	5.54411	NaN	28.621	1.99778	3.07952	4.06847	2.98906	39.6261	8.21833	39.2675	7.66569	NaN	12.8489	14.0933	14.0923	15.297	15.2394	13.1584	14.379	14.4627	15.28	15.2473	12.7255	14.6662	10.4685	15.3303	14.7059	12.3072	7.97545
Q14318	FKBP8	Peptidyl-prolyl cis-trans isomerase FKBP8	CLNNLAASQLK	Unmodified	274	1.24453		8.80958	5.06742	10.4312	7.27017	34.3295	23.085	NaN	NaN	NaN	NaN	NaN	12.2446	5.90491	3.22184	13.8669	NaN	11.9957	7.05428	2.87952	19.7953	NaN	42.2365	61.4209	7.08767	26.5729	NaN	13.8767	15.251	14.7887	14.4668	NaN	14.0213	15.366	14.7612	14.5974	NaN	13.1223	7.00977	14.366	13.5989	NaN	11.2619
Q14318	FKBP8	Peptidyl-prolyl cis-trans isomerase FKBP8	SCSLVLEHQPDNIK	Unmodified	295	0.0329267		7.14881	7.06461	10.5424	13.243	11.6642	14.1837	NaN	NaN	NaN	NaN	NaN	NaN	NaN	2.15338	12.1442	NaN	NaN	NaN	1.1782	19.9066	NaN	NaN	NaN	1.63484	21.6936	NaN	NaN	12.9783	14.6925	14.6567	NaN	NaN	13.0441	14.6882	14.6757	NaN	NaN	NaN	14.2811	13.748	NaN	NaN
P21333	FLNA	Filamin-A	AEISCTDNQDGTCSVSYLPVLPGDYSILVK	Unmodified	1912;1920	0.82662		0.539461	0.486962	2.32124	2.73523	10.7628	11.0614	NaN	NaN	NaN	NaN	0.17432	0.806765	1.08929	NaN	0.0874646	5.44713	NaN	NaN	0.367004	1.1496	19.0093	21.5868	NaN	1.40138	1.05387	14.607	14.9578	14.6689	15.314	15.2604	14.7037	15.3147	14.8992	15.3116	15.4532	14.3099	15.3908	8.9122	15.132	14.9097	5.64743	8.21437
P21333	FLNA	Filamin-A	AHVVPCFDASK	Unmodified	1157	0.640361		21.7772	9.50997	13.0905	10.7198	33.1513	11.1038	NA	1.36±0.43	NA	4.1±0.38	15.0526	NaN	NaN	28.5017	NaN	20.8699	NaN	0.862651	17.5388	NaN	25.2998	NaN	NaN	41.0029	NaN	15.728	NaN	16.0676	16.3245	NaN	15.7964	NaN	16.2582	16.4057	NaN	15.6052	NaN	11.2468	16.1655	NaN	13.4718	NaN
P21333	FLNA	Filamin-A	ALGALVDSCAPGLCPDWDSWDASK	Unmodified	205;210	1.39262		1.10343	0.519335	2.57219	1.88256	7.91578	5.80835	NaN	NaN	NaN	NaN	NaN	1.36875	1.55592	0.372804	1.11624	4.95572	1.11722	2.60018	0.373498	3.81433	12.8793	9.34038	NaN	NaN	1.52766	15.844	14.4729	13.5179	15.3901	15.8467	15.8938	14.7974	13.8052	15.3827	15.9542	15.6085	15.4288	9.19111	15.2578	15.3977	NaN	8.50152
P21333	FLNA	Filamin-A	APSVANVGSHCDLSLK	Unmodified	2160	0.0560575		20.715	24.4225	18.515	20.3631	26.6824	24.9475	NA	NA	NA	NA	48.6739	NaN	3.54425	NaN	9.92686	45.2801	4.36352	1.07774	NaN	23.3388	60.1255	20.4145	0.0532953	NaN	26.1361	12.4747	12.3695	13.8916	NaN	12.4641	12.5111	12.5703	14.2091	NaN	12.4856	12.1555	12.948	8.2305	NaN	11.7392	12.821	NaN
P21333	FLNA	Filamin-A	CSGPGLSPGMVR	Unmodified	1453	0.266264		1.83441	1.38941	2.2429	2.40785	5.60719	6.69835	NA	2.9±0.64	NA	7.05±1.19	NaN	0.851951	NaN	2.81687	NaN	5.59578	0.462756	0.522258	2.39083	NaN	13.1559	3.29239	NaN	0.373252	NaN	14.2584	15.1892	15.7111	16.2312	15.2139	14.3551	15.5523	15.9065	16.2952	15.1236	13.8757	15.7846	10.6733	16.0051	14.6499	NaN	8.52517
P21333	FLNA	Filamin-A	CSYQPTMEGVHTVHVTFAGVPIPR	Unmodified	444	1.70153		12.887	5.97265	17.1386	1.9465	24.8976	1.37168	NA	15.81±5.22	NA	6.38±0.82	10.6206	19.6612	NaN	NaN	8.37934	14.8966	18.1215	NaN	NaN	18.3977	23.7341	26.4101	NaN	NaN	24.5486	13.1444	12.0941	NaN	NaN	12.5986	13.1693	12.3794	NaN	NaN	12.4175	12.5955	12.9566	NaN	NaN	11.7456	10.2987	10.3128
P21333	FLNA	Filamin-A	DGSCGVAYVVQEPGDYEVSVK	Unmodified	2293	0.0576739		4.31301	2.62208	3.75263	5.80466	5.32639	3.49718	2.24±0.3	NA	0.5±0.26	NA	NaN	5.36677	NaN	1.32798	6.24427	2.24425	0.821159	1.02577	0.598369	14.0736	7.73562	7.37714	NaN	0.20372	5.9891	13.5028	12.9526	13.4949	14.1174	14.6693	13.6138	13.4259	13.6139	14.2078	14.5763	13.3469	14.0137	8.66267	13.8529	14.1086	NaN	9.0212
P21333	FLNA	Filamin-A	DGSCSVEYIPYEAGTYSLNVTYGGHQVPGSPFK	Unmodified	1410	1.12053		6.05894	7.14226	8.48061	6.54057	26.7405	4.21129	NA	4.31±1.96	NA	0.38±0.19	1.0086	11.1093	NaN	NaN	NaN	13.1055	NaN	NaN	NaN	3.85573	29.7183	23.7626	NaN	NaN	NaN	13.3414	11.2181	NaN	11.7507	12.0778	13.3201	11.593	NaN	11.7149	11.9864	12.927	11.7794	NaN	11.3446	11.6175	6.92825	8.44128
P21333	FLNA	Filamin-A	IVGPSGAAVPCK	Unmodified	1018	0.620511		1.3961	0.852473	2.20177	2.61503	5.55739	5.48609	NA	0.57±0.04	NA	0.97±0.19	2.23091	0.458479	NaN	0.900334	1.99469	6.46773	0.435932	0.314123	0.826372	2.9647	13.5227	3.57462	NaN	0.982023	4.15023	15.7767	15.518	17.0861	17.0794	15.5074	15.749	15.8506	17.2453	17.094	15.5847	15.5502	16.3575	12.451	16.8602	15.0804	10.5295	7.9535
P21333	FLNA	Filamin-A	LQVEPAVDTSGVQCYGPGIEGQGVFR	Unmodified	1260	0.453016		3.22477	3.10407	7.20352	6.33187	8.7422	4.07066	NA	9.15±4.38	NA	8.4±2.84	NaN	NaN	1.39334	1.47223	6.80875	2.72621	NaN	NaN	NaN	11.6808	6.70484	6.09248	NaN	NaN	13.4293	13.2727	13.77	13.6661	14.2457	13.7391	13.4341	14.0659	13.8345	14.237	13.9464	13.0207	14.6088	9.09816	14.0528	13.1308	NaN	NaN
P21333	FLNA	Filamin-A	MDCQECPEGYR	Unmodified	2476;2479	1.82738		1.32552	1.31214	1.77175	1.29669	5.82289	2.33136	NaN	NaN	NaN	NaN	NaN	0.96403	NaN	2.78051	0.232011	3.74622	0.81868	0.419549	2.07057	1.80373	8.46095	4.96834	NaN	4.03938	NaN	16.0539	15.3396	16.5486	16.4281	15.9399	16.1055	15.6522	16.8503	16.4282	16.0081	15.8926	16.1126	11.8683	16.2122	15.5102	NaN	8.85571
P21333	FLNA	Filamin-A	RAPSVANVGSHCDLSLK	Unmodified	2160	1.18244		4.43863	1.77109	5.34587	6.40429	25.4356	20.1931	NA	NA	NA	NA	NaN	3.90569	5.41241	2.20813	6.2283	NaN	2.5546	2.74297	1.18987	14.8961	NaN	25.4267	52.2919	3.59659	20.4272	NaN	13.1912	13.9337	14.5944	14.4693	NaN	13.556	14.3053	14.5712	14.6149	NaN	13.9409	8.51021	14.3902	13.9825	NaN	8.77581
P21333	FLNA	Filamin-A	SPYTVTVGQACNPSACR	Unmodified	478;483	0.573251		0.520965	0.292124	1.80436	2.19333	5.10133	5.81148	NaN	NaN	NaN	NaN	NaN	0.773266	NaN	0.588709	0.200921	5.56083	1.02034	0.359552	0.245946	1.83513	12.2671	7.38556	NaN	0.604159	0.148549	16.2568	16.3218	15.7977	15.6482	16.7173	16.2815	16.5815	16.073	15.6278	16.8518	15.9228	17.1812	10.8521	15.4779	16.2083	NaN	9.51665
P21333	FLNA	Filamin-A	THEAEIVEGENHTYCIR	Unmodified	2199	2.31509	1mM_100uM, 1mM_CTRL	4.56147	3.1817	6.11515	3.36994	23.8027	13.3442	14.2±1.86	NA	21.82±0.95	NA	2.62352	10.1293	3.35156	4.17131	2.53165	9.96744	5.8835	2.8868	2.75412	9.08391	31.8878	36.7017	31.7011	8.64227	10.0808	14.0035	12.5094	14.8025	13.4955	14.8343	13.9758	13.107	14.9079	13.5561	14.7492	13.3078	13.3471	9.33394	13.2883	14.2015	8.9969	9.58082
P21333	FLNA	Filamin-A	TPCEEILVK	Unmodified	2601	0.105557		11.6071	15.8745	7.32836	12.0989	15.3376	21.0598	NA	NA	7.71±0.64	NA	29.8978	3.50356	NaN	1.41989	NaN	28.8662	3.96126	0.891476	1.32039	1.6024	39.5656	5.03202	NaN	1.41532	NaN	13.2724	15.0927	15.5696	15.8996	14.9225	13.4388	15.4246	15.7014	15.8985	15.1199	13.1189	15.8937	10.9402	15.6851	14.5171	12.3398	10.5136
P21333	FLNA	Filamin-A	VEYTPYEEGLHSVDVTYDGSPVPSSPFQVPVTEGCDPSR	Unmodified	1353	1.08622		NaN	NaN	1.71688	2.23232	8.42723	3.80043	NA	20.32±13.4	NA	0.28±0.23	NaN	NaN	NaN	NaN	NaN	4.29392	NaN	0.379291	0.477426	NaN	11.1145	5.73991	NaN	NaN	NaN	13.367	13.2387	14.8651	14.32	14.273	13.3351	13.5135	15.0644	14.3509	14.3883	13.0442	14.1438	10.3839	14.1364	13.8503	NaN	NaN
P21333	FLNA	Filamin-A	VHSPSGALEECYVTEIDQDK	Unmodified	2378	0.714999		1.66992	1.79297	1.44024	2.01698	6.66964	6.11115	3.21±0.55	NA	3.3±0.65	NA	NaN	2.93774	NaN	0.402092	NaN	5.01108	0.882271	0.250197	0.786866	0.270799	10.9909	2.3484	NaN	NaN	NaN	13.5968	14.0771	14.9593	14.7788	14.4756	13.5528	14.3908	15.1255	14.759	14.5859	13.3504	14.7797	9.87043	14.4737	13.9305	NaN	9.23415
P21333	FLNA	Filamin-A	VQVQDNEGCPVEALVK	Unmodified	717	1.48598		1.58252	1.12067	2.32996	2.44216	9.88298	7.04512	NA	2.38±1.73	NA	5.7±3.72	1.0238	2.73635	0.298271	2.27164	NaN	6.53976	0.384671	1.167	1.33705	2.22134	18.7452	8.29684	10.7933	1.69654	NaN	13.9476	14.0088	15.8141	15.0925	15.0378	14.132	14.3332	15.9626	15.0578	15.1303	13.7237	14.7578	10.7139	14.9275	14.5678	7.55635	9.05997
O75369	FLNB	Filamin-B	APSVATVGSICDLNLK	Unmodified	2115	0.58755		1.65051	0.217295	2.10425	0.814938	21.9166	26.4319	1.37±0.25	17.56±3.04	9.02±0.63	18.4±8.65	NaN	NaN	1.49686	1.80416	NaN	NaN	1.88804	1.3994	3.28054	1.84901	NaN	11.1399	52.0343	2.57561	NaN	NaN	13.2838	14.7071	13.4409	13.9464	NaN	13.5797	14.8868	13.3882	13.9684	NaN	13.9721	10.066	13.0749	13.5054	NaN	NaN
O75369	FLNB	Filamin-B	CLATGPGIASTVK	Unmodified	1617	0.867837		5.76621	3.2827	6.44194	1.62706	27.2529	21.4345	2.99±0.28	4.69±0.93	1.18±0.16	1.67±0.84	NaN	8.9343	2.37979	5.98453	NaN	NaN	7.94497	4.71421	6.66664	NaN	NaN	18.8458	51.6166	11.2964	NaN	NaN	12.9936	14.9661	13.6574	NaN	NaN	13.1303	15.0254	13.3455	NaN	NaN	14.0104	9.66205	13.4144	NaN	NaN	9.86175
O75369	FLNB	Filamin-B	DGTCTVTYLPTLPGDYSILVK	Unmodified	1876	0.218614		15.7643	17.6857	15.4626	9.46159	27.5797	24.4941	1.57±0.36	23.11±19.29	1.04±0.34	NA	40.6917	2.76701	3.59931	NaN	15.9992	18.1955	4.93537	NaN	NaN	23.257	21.872	14.1114	64.5311	0.491866	36.8921	14.2432	12.8551	13.5305	14.5432	13.639	14.4226	12.9912	13.6746	14.3872	13.6522	13.8829	13.3306	NaN	14.1037	13.1207	14.0578	7.92285
O75369	FLNB	Filamin-B	GAGTGGLGLTVEGPCEAK	Unmodified	1081	0.227307		5.54329	2.72665	7.11603	5.94416	11.4211	10.147	0.33±0.12	0.13±0.11	4.28±0.35	2.06±1.32	NaN	2.47204	NaN	6.47878	7.67905	NaN	2.34814	NaN	5.22404	13.7759	NaN	2.67686	NaN	9.03914	22.5472	NaN	13.5231	13.036	14.6738	13.7961	NaN	13.7595	13.2378	14.6189	13.8573	NaN	14.4912	8.20833	14.342	13.2205	NaN	8.4232
O75369	FLNB	Filamin-B	IEYNDQNDGSCDVK	Unmodified	604	0.365154		8.31929	6.49947	6.28638	3.67179	12.0915	7.52717	0.49±0.35	0.37±0.23	2.61±0.47	0.53±0.53	NaN	NaN	NaN	12.9151	3.72347	6.35412	NaN	1.21643	7.73247	9.84248	13.7604	3.11076	NaN	21.2157	10.279	12.9805	13.281	14.8159	14.1958	14.0549	13.1134	13.5656	14.9437	14.1211	14.1388	12.7303	14.3046	8.76311	13.9502	13.7485	NaN	NaN
O75369	FLNB	Filamin-B	MDCQETPEGYK	Unmodified	2431	0.330275		2.74474	2.1534	3.74763	1.29327	9.06563	9.77889	4.35±0.5	1.56±0.39	1.87±0.3	1.32±0.26	4.26743	NaN	NaN	1.22206	NaN	4.94931	NaN	NaN	3.91461	2.37898	15.9804	NaN	NaN	2.15091	NaN	12.2275	NaN	13.2949	13.1646	13.0804	12.3812	NaN	13.4415	13.1439	13.0657	11.6392	NaN	9.11497	12.9344	12.2971	7.95111	NaN
O75369	FLNB	Filamin-B	MDGTYACSYTPVK	Unmodified	706	0.47484		5.38673	7.84241	4.60025	4.99018	18.5241	20.8205	7.55±0.64	NA	12.41±0.7	NA	14.4042	NaN	0.159066	1.59689	NaN	11.7361	1.02062	4.34677	1.29756	NaN	24.1383	3.43636	45.5818	0.939893	NaN	12.7081	13.4108	13.9575	14.9491	NaN	12.8046	13.6668	13.8868	14.8926	NaN	12.3714	13.9749	8.56045	14.6032	NaN	10.3755	NaN
O75369	FLNB	Filamin-B	SGCIVNNLAEFTVDPK	Unmodified	660	0.35286		4.60546	3.18055	8.72801	5.95341	10.5085	6.54742	1.35±0.11	25.6±12.37	2.01±0.24	9.49±5.36	1.02568	NaN	NaN	7.10584	5.68487	8.95778	NaN	NaN	2.66304	14.5632	17.8715	NaN	NaN	8.31314	5.34086	11.378	NaN	NaN	13.3659	11.5446	11.6522	NaN	NaN	13.2393	11.6253	10.9495	NaN	NaN	13.0875	11.2116	4.98941	NaN
O75369	FLNB	Filamin-B	SPFVVQVGEACNPNACR	Unmodified	450;455	0.483464		3.14914	1.7153	3.54029	1.61636	23.7233	26.2201	NaN	NaN	NaN	NaN	NaN	4.36204	NaN	1.93624	NaN	NaN	4.77519	4.13481	1.71087	NaN	NaN	12.251	53.7243	5.19466	NaN	NaN	11.8984	13.312	13.5474	NaN	NaN	12.0146	13.5971	13.597	NaN	NaN	13.0195	7.71136	13.2678	NaN	NaN	7.65033
O75369	FLNB	Filamin-B	SSTETCYSAIPK	Unmodified	2501	0		7.48369	NaN	4.19793	0.965136	17.8879	NaN	1.2±0.13	18.53±4.53	1.34±0.67	13.3±6.49	NaN	NaN	NaN	7.48369	NaN	NaN	NaN	NaN	4.88038	3.51547	NaN	NaN	NaN	17.8879	NaN	NaN	NaN	NaN	13.0167	12.93	NaN	NaN	NaN	12.9442	13.1068	NaN	NaN	NaN	12.6869	12.6212	NaN	NaN
O75369	FLNB	Filamin-B	VVPCLVTPVTGR	Unmodified	991	1.01501		7.29673	3.58831	7.58716	4.2288	14.1148	5.65939	10.03±0.32	21.59±4.9	3.87±0.21	26.87±3.87	4.08065	12.3654	NaN	7.03286	5.70803	8.82857	7.17346	5.22558	2.73871	13.9695	16.5044	19.861	NaN	6.56395	13.5299	13.1437	14.7475	13.728	15.6448	14.9384	13.2925	15.0661	13.8042	15.5704	14.9643	12.7581	15.7627	7.13237	15.361	14.4371	8.79954	12.1491
O75955	FLOT1	Flotillin-1	MFFTCGPNEAMVVSGFCR	Unmodified	5;17	0.513134		16.987	8.54034	17.0637	9.12981	31.9701	15.5542	NaN	NaN	NaN	NaN	26.4373	14.7026	9.82121	NaN	NaN	27.4656	13.3469	10.3785	NaN	NaN	42.9686	20.9716	NaN	NaN	NaN	12.287	13.7317	13.3773	NaN	NaN	12.4176	14.2716	13.5939	NaN	NaN	11.4312	14.3467	7.79455	NaN	NaN	11.0921	11.4289
Q5T0N5	FNBP1L	Formin-binding protein 1-like	AQQYLDMCWK	Unmodified	129	0.399154		11.4565	3.98075	8.40614	1.23432	20.0358	12.4361	NA	NA	NA	NA	NaN	14.2713	NaN	8.64167	NaN	NaN	9.27894	NaN	7.53334	NaN	NaN	28.8295	NaN	11.2422	NaN	NaN	13.5463	NaN	11.5727	NaN	NaN	14.0228	NaN	11.6055	NaN	NaN	13.4173	NaN	11.9605	NaN	NaN	11.192
Q16658	FSCN1	Fascin	LSCFAQTVSPAEK	Unmodified	121	0.360358		10.958	16.9548	7.83452	10.9438	21.5319	21.1095	14.82±0.92	11.5±4.22	NA	17.42±7.28	36.3571	NaN	1.27746	3.2217	2.97575	27.2421	2.23591	2.67478	1.6338	5.38596	48.9851	10.237	39.4367	4.0149	4.98582	11.7344	12.9339	15.0385	14.3611	13.9959	11.9863	13.1088	15.1315	14.2492	14.0289	11.2596	14.1505	9.40676	13.828	13.6247	11.2573	NaN
Q16658	FSCN1	Fascin	NASCYFDIEWR	Unmodified	334	0.76389		1.84952	NaN	2.59038	2.0357	7.48008	4.91791	NaN	NaN	NaN	NaN	NaN	NaN	NaN	NaN	1.84952	1.49891	NaN	1.33317	NaN	4.93905	11.8211	11.2489	1.60515	NaN	5.24522	13.917	12.8295	14.1387	12.8377	15.167	13.8554	13.118	14.3408	12.7881	15.1413	13.5467	14.3433	8.56796	12.3441	14.6731	NaN	NaN
Q16658	FSCN1	Fascin	QIWTLEQPPDEAGSAAVCLR	Unmodified	61	1.15559		0.997182	1.09447	1.42402	1.2491	7.46194	6.34139	NA	10.75±5.01	NA	7.44±4.16	NaN	2.23261	0.148881	0.61006	NaN	3.47601	1.70135	0.33898	0.833081	0.770661	12.0135	10.1536	NaN	0.218688	NaN	14.3558	13.6856	15.7498	15.6332	13.6422	14.4585	13.9453	15.8913	15.5017	13.5564	13.9529	14.7822	9.99039	15.0181	13.1477	NaN	8.43471
Q12841	FSTL1	Follistatin-related protein 1	CALEDETYADGAETEVDCNR	Unmodified	233;250	0.240561		79.4807	6.75633	72.1939	4.29606	79.5343	14.131	NaN	NaN	NaN	NaN	NaN	79.531	72.6993	86.2117	NaN	NaN	70.5781	77.0635	68.9399	NaN	NaN	81.4807	64.5311	92.5912	NaN	NaN	9.66958	11.0466	7.48293	NaN	NaN	10.9418	10.5375	11.6321	NaN	NaN	9.62525	NaN	11.6251	NaN	NaN	13.0351
Q8IY81	FTSJ3	pre-rRNA processing protein FTSJ3	ALLDLCAAPGGWLQVAAK	Unmodified	52	0		NaN	NaN	7.45409	NaN	11.8088	4.57478	NaN	NaN	NaN	NaN	NaN	NaN	NaN	NaN	NaN	7.45409	NaN	NaN	NaN	NaN	8.57393	15.0436	NaN	NaN	NaN	11.9601	11.9405	NaN	NaN	NaN	12.0329	12.3318	NaN	NaN	NaN	12.0567	11.5958	NaN	NaN	NaN	NaN	NaN
Q96AE4	FUBP1	Far upstream element-binding protein 1	CQHAAEIITDLLR	Unmodified	332	0		22.8541	NaN	0.571678	NaN	30.3392	27.9586	NaN	NaN	NaN	NaN	NaN	NaN	22.8541	NaN	NaN	NaN	0.571678	NaN	NaN	NaN	NaN	10.5695	50.1089	NaN	NaN	NaN	13.975	11.6606	NaN	NaN	NaN	14.5207	11.9566	NaN	NaN	NaN	14.1109	8.18864	NaN	NaN	NaN	NaN
Q96AE4	FUBP1	Far upstream element-binding protein 1	SCMLTGTPESVQSAK	Unmodified	148	0.919474		1.62077	1.37655	2.59668	1.55042	8.10838	7.60256	NaN	NaN	NaN	NaN	NaN	2.78899	2.81704	0.654698	0.222347	4.81444	2.01243	2.81001	0.532096	2.81441	8.75237	12.7494	17.8824	0.177295	0.980411	13.941	15.4189	15.6691	15.2599	14.7339	13.8659	15.8986	15.8266	15.394	14.8598	13.9029	15.2402	11.777	16.0559	14.0351	NaN	10.4985
P35637	FUS	RNA-binding protein FUS	CPNPTCENMNFSWR	Oxidation (M)	428;433	0.765186		3.83794	1.18821	13.3577	19.317	27.5673	25.8836	NaN	NaN	NaN	NaN	3.17781	4.53747	5.41611	3.70863	2.34967	47.4156	1.92797	4.46808	2.70624	10.2708	63.8141	28.0938	40.0022	2.52117	3.4055	12.7669	13.9049	13.7674	13.444	13.3538	12.6529	14.2505	13.9725	13.4665	13.6932	12.7664	14.7733	10.7443	14.1971	13.2501	8.04631	9.71682
P35637	FUS	RNA-binding protein FUS	CPNPTCENMNFSWR	Unmodified	428;433	1.7362		2.87773	0.8351	5.51585	5.41509	15.887	9.73808	NaN	NaN	NaN	NaN	3.74887	2.05754	1.91322	3.26235	3.40667	13.548	0.784431	2.42357	2.18617	8.63706	23.2583	23.0728	21.8851	1.99609	9.22263	15.7746	15.1094	16.4892	16.528	16.4798	15.4721	15.6661	16.774	16.737	16.5925	15.3102	14.6827	12.0175	17.3196	15.7171	11.3023	9.73774
P51114	FXR1	Fragile X mental retardation syndrome-related protein 1	ANDQEPCGWWLAK	Unmodified	77	1.40692		1.54051	0.209896	3.19344	2.69723	20.0461	14.2714	NA	8.73±5.17	NA	24.9±14.34	NaN	1.30545	NaN	1.60692	1.70917	NaN	1.72251	1.5697	2.26727	7.21429	NaN	37.5147	25.8882	8.24552	8.53613	NaN	14.8922	15.1043	15.5248	14.6585	NaN	15.1818	15.3643	15.552	14.6129	NaN	14.5328	8.82645	15.2031	13.851	NaN	8.85147
P51114	FXR1	Fragile X mental retardation syndrome-related protein 1	CTVDVPEDLR	Unmodified	129	0		1.9989	NaN	2.94609	1.1536	9.37432	NaN	7.39±0.37	1.47±0.67	NA	5.47±2.26	NaN	NaN	NaN	1.9989	NaN	NaN	NaN	NaN	2.13037	3.7618	NaN	NaN	NaN	9.37432	NaN	NaN	NaN	NaN	13.7975	13.127	NaN	NaN	NaN	13.8047	13.1083	NaN	NaN	NaN	13.6196	12.4995	NaN	NaN
P51116	FXR2	Fragile X mental retardation syndrome-related protein 2	ANEQEPCGWWLAR	Unmodified	87	1.33048		3.38342	0.110901	4.4091	4.8273	32.5109	17.1397	NA	NA	NA	NA	NaN	3.30501	NaN	NaN	3.46184	NaN	1.51988	1.72549	NaN	9.98191	NaN	40.7977	43.9323	NaN	12.8026	NaN	13.0665	12.7198	NaN	12.9716	NaN	13.3585	12.977	NaN	13.0903	NaN	12.9325	4.90583	NaN	12.1687	NaN	8.39985
Q9UN86	G3BP2	Ras GTPase-activating protein-binding protein 2	VLSLNFSECHTK	Unmodified	73	0.319404		0.953861	0.0444634	1.77211	0.550255	6.38076	8.9169	35.08±0.87	14.27±3.93	NA	13.53±3.62	NaN	0.985301	NaN	0.92242	NaN	NaN	2.39016	NaN	1.33543	1.59076	NaN	12.686	NaN	0.0755597	NaN	NaN	13.5578	NaN	15.2389	14.7122	NaN	13.7408	NaN	15.309	14.8061	NaN	13.8811	NaN	15.2447	14.1027	NaN	7.1058
P11413	G6PD	Glucose-6-phosphate 1-dehydrogenase	LQFHDVAGDIFHQQCK	Unmodified	385	0.142462		7.69039	7.65351	8.41703	11.0151	13.8079	0.229087	NaN	NaN	NaN	NaN	NaN	2.55033	4.03458	NaN	16.4863	NaN	2.8909	1.25895	NaN	21.1012	NaN	13.6459	NaN	NaN	13.9699	NaN	13.4893	13.5907	NaN	13.7042	NaN	13.6656	13.9392	NaN	13.6767	NaN	15.0369	8.68345	NaN	12.9942	NaN	8.4358
P11413	G6PD	Glucose-6-phosphate 1-dehydrogenase	NIHESCMSQIGWNR	Unmodified	158	0.643718		10.3457	2.59414	11.8272	4.82785	39.6057	24.7868	NaN	NaN	NaN	NaN	NaN	12.1801	8.5114	NaN	NaN	NaN	15.241	8.41337	NaN	NaN	NaN	22.0788	57.1326	NaN	NaN	NaN	12.4273	12.911	NaN	NaN	NaN	12.6802	13.073	NaN	NaN	NaN	13.243	7.92564	NaN	NaN	NaN	9.8036
P11413	G6PD	Glucose-6-phosphate 1-dehydrogenase	TQVCGILR	Unmodified	13	0.56115		1.01852	NaN	3.06556	0.664873	16.9938	19.8016	NaN	NaN	NaN	NaN	NaN	NaN	NaN	1.01852	NaN	3.02929	NaN	NaN	2.41956	3.74782	30.9957	NaN	NaN	2.99202	NaN	14.1247	NaN	NaN	14.2983	13.9517	14.3092	NaN	NaN	14.2414	14.0589	13.2916	NaN	NaN	13.4278	13.0237	NaN	NaN
Q06546	GABPA	GA-binding protein alpha chain	YYYDGDMICK	Unmodified	388	0.857094		6.0544	5.68924	8.27686	9.34416	29.3205	26.0554	NA	30.8±5.16	NA	7.27±3.61	NaN	1.13744	9.58068	1.29427	12.2052	NaN	1.91741	9.30046	0.790606	21.0989	NaN	17.3092	60.4804	0.535355	38.9568	NaN	14.0414	12.5145	14.6014	12.6759	NaN	14.4542	12.709	14.7122	12.6365	NaN	13.8334	6.81493	15.1157	11.3995	NaN	7.79909
Q96C23	GALM	Aldose 1-epimerase	HSGFCLETQNWPDAVNQPR	Unmodified	305	0.278694		3.48927	2.63089	6.70292	4.80283	20.9102	24.7771	NaN	NaN	NaN	NaN	NaN	NaN	5.34959	NaN	1.62895	NaN	NaN	3.3068	NaN	10.099	NaN	NaN	38.4302	NaN	3.39007	NaN	NaN	12.1791	NaN	13.8983	NaN	NaN	12.2473	NaN	14.0028	NaN	NaN	7.50859	NaN	13.3083	NaN	NaN
Q86SF2	GALNT7	N-acetylgalactosaminyltransferase 7	GFETAYCIDSMGK	Unmodified	545	1.23337		56.2051	5.80472	50.932	6.39535	64.5198	3.83072	NaN	NaN	NaN	NaN	57.9302	NaN	49.7333	60.9516	NaN	57.0042	NaN	44.2563	51.5356	NaN	68.3448	NaN	64.5311	60.6834	NaN	10.509	NaN	12.6389	12.5594	NaN	10.7837	NaN	12.6302	12.9589	NaN	9.99548	NaN	NaN	12.8553	NaN	11.5057	NaN
Q86SF2	GALNT7	N-acetylgalactosaminyltransferase 7	INEANQLMQYDQCLTK	Unmodified	585	1.30015		65.1588	3.92635	59.9904	6.07525	78.4744	2.21154	NaN	NaN	NaN	NaN	NaN	NaN	NaN	67.9352	62.3825	NaN	NaN	NaN	55.6946	64.2863	NaN	NaN	NaN	76.9106	80.0382	NaN	NaN	NaN	10.9612	11.7208	NaN	NaN	NaN	11.5915	11.1614	NaN	NaN	NaN	10.9859	9.70579	NaN	NaN
Q14697	GANAB	Neutral alpha-glucosidase AB	DGSDYEGWCWPGSAGYPDFTNPTMR	Unmodified	502	0.333051		1.77925	0.217798	17.4948	14.3504	33.4158	35.9687	1.76±0.47	1.76±0.17	4.61±0.31	2.72±0.43	1.93325	NaN	NaN	NaN	1.62524	27.6421	NaN	NaN	NaN	7.34756	58.8495	NaN	NaN	NaN	7.98208	12.3912	NaN	NaN	11.3382	12.8121	12.5149	NaN	NaN	11.2068	12.8997	12.0074	NaN	NaN	10.5715	11.7895	6.93239	NaN
Q14697	GANAB	Neutral alpha-glucosidase AB	TCEESSFCK	Unmodified	41;47	1.47547		60.8671	5.60328	50.6206	8.9271	79.2179	10.9973	NaN	NaN	NaN	NaN	NaN	NaN	NaN	64.8292	56.905	NaN	51.5797	NaN	41.2527	59.0295	NaN	90.5409	NaN	68.5781	78.5346	NaN	NaN	NaN	12.0175	12.0658	NaN	8.52927	NaN	13.1783	11.7768	NaN	NaN	NaN	12.1082	9.76762	NaN	NaN
Q14697	GANAB	Neutral alpha-glucosidase AB	TRDGSDYEGWCWPGSAGYPDFTNPTMR	Unmodified	502	0.900885		5.97958	1.36171	6.82869	1.37622	12.6463	6.20907	1.76±0.47	1.76±0.17	4.61±0.31	2.72±0.43	NaN	7.42566	5.79123	NaN	4.72185	NaN	5.32434	7.13738	NaN	8.02435	NaN	17.0368	NaN	NaN	8.25586	NaN	11.9345	12.247	NaN	14.6957	NaN	12.7123	12.2991	NaN	14.605	NaN	13.2255	7.11936	NaN	13.6397	NaN	8.50835
P04406	GAPDH	Glyceraldehyde-3-phosphate dehydrogenase	IISNASCTTNCLAPLAK	Unmodified	152;156	2.57018	1mM_100uM, 1mM_CTRL	2.14665	0.916489	3.50921	2.55097	34.9065	22.4354	NaN	NaN	NaN	NaN	3.15589	1.61871	2.392	2.7156	0.851035	6.27246	1.33417	1.38956	2.27521	6.27467	45.1063	40.0971	64.3199	9.89881	15.1104	17.9193	17.7741	17.9348	18.7703	17.793	18.0151	17.6732	18.0905	18.7042	17.7748	14.5518	15.4713	4.67627	17.2757	15.6504	13.1884	12.0489
P04406	GAPDH	Glyceraldehyde-3-phosphate dehydrogenase	LTGMAFRVPTANVSVVDLTCR	Unmodified	247	0.464614		3.87146	1.81867	5.80587	6.85158	11.608	3.4732	NaN	NaN	NaN	NaN	NaN	2.58546	NaN	NaN	5.15745	NaN	0.961072	NaN	NaN	10.6507	NaN	14.0639	NaN	NaN	9.15206	NaN	12.5977	NaN	NaN	14.6975	NaN	12.7423	NaN	NaN	14.7341	NaN	13.425	NaN	NaN	14.0566	NaN	7.56453
P04406	GAPDH	Glyceraldehyde-3-phosphate dehydrogenase	VPTANVSVVDLTCR	Unmodified	247	1.59094		0.979112	0.642996	2.70809	1.79482	5.05322	2.96446	NaN	NaN	NaN	NaN	0.250069	1.57279	0.422686	1.65737	0.992652	4.11909	1.88595	0.772128	1.71379	5.04948	9.2802	6.61406	4.36462	1.675	3.33219	18.4909	18.4524	19.1271	19.489	18.6491	18.6258	18.5019	19.3841	19.4634	18.7146	18.3359	19.0936	15.4151	19.0784	17.9645	10.0531	12.6849
Q9NY12	GAR1	H/ACA ribonucleoprotein complex subunit 1	VVLLGEFLHPCEDDIVCK	Unmodified	80;86	0.313922		2.27455	1.09337	7.09594	6.53898	23.3475	27.2696	NaN	NaN	NaN	NaN	NaN	NaN	3.04768	NaN	1.50142	NaN	NaN	2.47219	NaN	11.7197	NaN	NaN	42.63	NaN	4.06495	NaN	NaN	13.6439	NaN	14.7168	NaN	NaN	14.0609	NaN	14.6707	NaN	NaN	8.88432	NaN	13.9543	NaN	NaN
P41250	GARS	Glycine--tRNA ligase	CSVLPLSQNQEFMPFVK	Unmodified	616	0.997286		1.49828	1.58412	2.6681	3.78126	6.88931	4.48834	NaN	NaN	NaN	NaN	NaN	0.630311	0.429424	1.09615	3.83726	3.4666	0.320296	0.417076	0.166346	8.97017	11.0624	7.0589	4.22948	0.820721	11.2751	13.5646	14.79	15.1081	15.978	14.7597	13.6783	14.9543	15.3862	16.0413	14.7763	13.464	15.5687	10.5568	15.5853	14.1575	NaN	7.68755
P41250	GARS	Glycine--tRNA ligase	TSYGWIEIVGCADR	Unmodified	461	0.281972		3.54662	4.85541	5.25845	2.27775	14.6518	18.8028	NaN	NaN	NaN	NaN	NaN	6.97991	NaN	NaN	0.113324	NaN	7.3433	2.82743	NaN	5.60464	NaN	27.9474	NaN	NaN	1.35622	NaN	12.1843	13.4699	NaN	14.8621	NaN	12.2426	13.7481	NaN	14.8803	NaN	12.7644	8.23362	NaN	14.1864	NaN	8.66082
P22102	GART	Trifunctional purine biosynthetic protein adenosine-3	AFTKPEEACSFILSADFPALVVK	Unmodified	134	1.06929		5.52374	3.47212	5.8221	1.11605	42.3467	21.6515	5.06±0.21	NA	3.55±0.3	NA	3.06858	NaN	7.9789	NaN	NaN	6.61127	NaN	NaN	NaN	5.03294	21.2707	41.2384	64.5311	NaN	NaN	13.6265	12.2747	11.8395	NaN	14.0167	13.8607	12.664	11.759	NaN	13.9338	13.2287	12.3277	NaN	NaN	13.3012	8.85359	NaN
P22102	GART	Trifunctional purine biosynthetic protein adenosine-3	ISNTAISISDHTALAQFCK	Unmodified	62	0.988712		3.79785	3.06049	5.62202	2.36625	18.4839	18.2252	3.2±0.37	18.16±5.98	5.21±0.39	14.22±5.46	0.77147	8.35123	3.2678	5.14279	1.45598	6.60519	5.30323	2.95722	4.14975	9.09472	16.5422	20.0228	48.3049	4.26783	3.28184	14.4922	13.6857	15.219	14.0648	15.0722	14.6619	13.9875	15.5362	14.0631	15.0455	14.26	14.9897	9.37027	13.5454	14.5297	7.68839	10.4458
P22102	GART	Trifunctional purine biosynthetic protein adenosine-3	QVLVAPGNAGTACSEK	Unmodified	41	0.694407		1.08337	0.594551	1.17985	1.73296	5.07332	4.659	8.77±0.25	7.49±0.9	3.3±0.15	3.75±1.11	NaN	1.50378	NaN	0.662955	NaN	4.26615	0.304302	0.469985	0.642109	0.216683	10.0273	4.41291	NaN	0.77976	NaN	14.2179	14.4875	15.4281	16.033	14.8517	14.3097	14.6579	15.6399	15.9935	14.7961	14.0776	15.5111	10.3649	15.4779	14.2014	NaN	8.6541
P22102	GART	Trifunctional purine biosynthetic protein adenosine-3	RLLEGDGGPNTGGMGAYCPAPQVSNDLLLK	Unmodified	237	0.580267		5.03722	6.14615	6.79271	8.93544	17.6508	2.70172	1.61±0.19	9.21±5.02	3.64±0.22	40.05±23.44	NaN	NaN	NaN	0.691235	9.38321	NaN	2.34282	NaN	0.955958	17.0793	NaN	15.7404	NaN	NaN	19.5612	NaN	11.95	13.0957	14.1309	14.1774	NaN	12.2393	13.2472	14.1302	14.2527	NaN	13.2048	7.65019	13.5307	13.4466	NaN	NaN
[truncated: 2,210 more rows]
[truncated: 19 more columns]
