# Supplementary material for: Quantitative analysis of redox proteome reveals oxidation-sensitive protein thiols acting in fundamental processes of developmental hematopoiesis
Source: Redox Biol. 2022 May 23;53:102343. doi: 10.1016/j.redox.2022.102343 (PMC9157258; doi:10.1016/j.redox.2022.102343)
Supplement: Multimedia component 6 [file mmc6.xlsx]

## Sheet: Eif3B-co-IP
Supplementary table S5: Proteomic data of co-IP of Eif3B in human embryonic stem cells (hESC) treated with 100 µM (Ox) or vehicle (CTRL).
First protein ID	Gene name	Protein name	Mean Log2 (Ox/CTRL)	SD	Log2 (Ox_01/CTRL_01)	Log2 (Ox_02/CTRL_02)	Limma (p-value)	Mapping to 43S PIC	Proteins with redox sensitive cysteines
Q8NE71	ABCF1	ATP-binding cassette sub-family F member 1	-0.26591	0	NA	-0.26591	0.461658
Q86V81	ALYREF	THO complex subunit 4	0.61296	0.29282	0.32014	0.90578	0.100217
P39687	ANP32A	Acidic leucine-rich nuclear phosphoprotein 32 family member A	-0.748982	0	NA	-0.748982	0.153149
O00203	AP3B1	AP-3 complex subunit beta-1	-1.12723	0.53041	-1.65764	-0.596824	0.0710296
O14617	AP3D1	AP-3 complex subunit delta-1	-0.210412	0.046908	-0.25732	-0.163504	0.276461
Q9Y2T2	AP3M1	AP-3 complex subunit mu-1	-0.660997	0.696623	-1.35762	0.035626	0.27054
P27695	APEX1	DNA-(apurinic or apyrimidinic site) lyase;DNA-(apurinic or apyrimidinic site) lyase, mitochondrial	0.217943	0	NA	0.217943	0.53208
P20290	BTF3	Transcription factor BTF3	0.46823	0	NA	0.46823	0.270258
P45973	CBX5	Chromobox protein homolog 5	-0.104106	0	NA	-0.104106	0.750024
O75909	CCNK	Cyclin-K	-1.46975	0	-1.46975	NA	0.0609469
Q9UEE9	CFDP1	Craniofacial development protein 1	0.221267	0	NA	0.221267	0.526806
Q14839	CHD4	Chromodomain-helicase-DNA-binding protein 4	-0.291214	0	NA	-0.291214	0.42916
Q14011	CIRBP	Cold-inducible RNA-binding protein	0.471124	0.718806	1.18993	-0.247682	0.413464
P02452	COL1A1	Collagen alpha-1(I) chain	-0.96662	0.196859	-0.769761	-1.16348	0.0244017
P08123	COL1A2	Collagen alpha-2(I) chain	-0.884122	0	NA	-0.884122	0.12309
Q16630	CPSF6	Cleavage and polyadenylation specificity factor subunit 6	-0.162379	0	NA	-0.162379	0.629428
Q8N684	CPSF7	Cleavage and polyadenylation specificity factor subunit 7	-0.218607	0	NA	-0.218607	0.531022
P19784	CSNK2A2	Casein kinase II subunit alpha	-0.076354	0	NA	-0.076354	0.813385
Q6PD62	CTR9	RNA polymerase-associated protein CTR9 homolog	-1.09527	0	-1.09527	NA	0.0919885
Q16531	DDB1	DNA damage-binding protein 1	0.028633	0	NA	0.028633	0.928715
Q92841	DDX17	Probable ATP-dependent RNA helicase DDX17	-0.514915	0	NA	-0.514915	0.242733		Q92841
Q86XP3	DDX42	ATP-dependent RNA helicase DDX42	-1.14228	0.426332	-1.56861	-0.715948	0.0475758
Q7L014	DDX46	Probable ATP-dependent RNA helicase DDX46	-0.494627	0.12243	-0.617058	-0.372197	0.0762563
P17844	DDX5	Probable ATP-dependent RNA helicase DDX5	-0.776733	0	NA	-0.776733	0.146075		P17844
P35659	DEK	Protein DEK	-0.254205	0.070445	-0.18376	-0.32465	0.218593
Q9BTC0	DIDO1	Death-inducer obliterator 1	0.51993	0	0.51993	NA	0.240031
Q92785	DPF2	Zinc finger protein ubi-d4	-1.22178	0	NA	-1.22178	0.0790405		Q92785
P42658	DPP6	Dipeptidyl aminopeptidase-like protein 6	-0.31979	0	-0.31979	NA	0.395952
Q01658	DR1	Protein Dr1	-0.40098	0	NA	-0.40098	0.31883
P15924	DSP	Desmoplakin	-1.34089	0	-1.34089	NA	0.069378
P68104	EEF1A1;EEF1A1P5;EEF1A2	Elongation factor 1-alpha 1;Putative elongation factor 1-alpha-like 3;Elongation factor 1-alpha 2	-0.224157	0	NA	-0.224157	0.522269		P68104
P26641	EEF1G	Elongation factor 1-gamma	-0.420331	0	NA	-0.420331	0.303624		P26641
P47813	EIF1AX;EIF1AY	Eukaryotic translation initiation factor 1A, X-chromosomal;Eukaryotic translation initiation factor 1A, Y-chromosomal	0.407354	0	NA	0.407354	0.313702
P05198	EIF2S1	Eukaryotic translation initiation factor 2 subunit 1	0.028864	0	NA	0.028864	0.928143	EIF2S1
Q14152	EIF3A	Eukaryotic translation initiation factor 3 subunit A	-0.643877	0.239237	-0.883114	-0.40464	0.072367	EIF3A
P55884	EIF3B	Eukaryotic translation initiation factor 3 subunit B	0	0	0	0	1	EIF3B
Q99613	EIF3C;EIF3CL	Eukaryotic translation initiation factor 3 subunit C;Eukaryotic translation initiation factor 3 subunit C-like protein	-0.358797	0.0831475	-0.27565	-0.441945	0.126041		Q99613
O15371	EIF3D	Eukaryotic translation initiation factor 3 subunit D	-0.08172	0	-0.08172	NA	0.800878	EIF3D
Q13347	EIF3I	Eukaryotic translation initiation factor 3 subunit I	-0.364926	0.088624	-0.45355	-0.276302	0.123904	EIF3I	Q13347
Q7L2H7	EIF3M	Eukaryotic translation initiation factor 3 subunit M	0.009549	0	NA	0.009549	0.976161	EIF3M
P23588	EIF4B	Eukaryotic translation initiation factor 4B	-0.270433	0	NA	-0.270433	0.455624
P63241	EIF5A;EIF5A2	Eukaryotic translation initiation factor 5A-1;Eukaryotic translation initiation factor 5A-2	-0.775129	0.68096	-1.45609	-0.094169	0.20861		P63241
O60841	EIF5B	Eukaryotic translation initiation factor 5B	-0.295038	0.2548	-0.549838	-0.040238	0.289658
P56537	EIF6	Eukaryotic translation initiation factor 6	-0.762415	0.0718125	-0.834228	-0.690603	0.0251536
Q9HCM4	EPB41L5	Band 4.1-like protein 5	-0.876346	0	NA	-0.876346	0.124553
Q01844	EWSR1	RNA-binding protein EWS	0.10545	0	NA	0.10545	0.747044
Q01469	FABP5	Fatty acid-binding protein, epidermal	-1.94752	0	-1.94752	NA	0.0407725		Q01469
O95864	FADS2	Fatty acid desaturase 2	-0.397957	0.227034	-0.624991	-0.170924	0.169949
P49327	FASN	Fatty acid synthase;[Acyl-carrier-protein] S-acetyltransferase;[Acyl-carrier-protein] S-malonyltransferase;3-oxoacyl-[acyl-carrier-protein] synthase;3-oxoacyl-[acyl-carrier-protein] reductase;3-hydroxyacyl-[acyl-carrier-protein] dehydratase;Enoyl-[acyl-carrier-protein] reductase;Oleoyl-[acyl-carrier-protein] hydrolase	-0.600131	0	NA	-0.600131	0.202398		P49327
P62861	FAU	40S ribosomal protein S30	0.025662	0	NA	0.025662	0.936073	FAU
P22087	FBL;FBLL1	rRNA 2-O-methyltransferase fibrillarin;rRNA/tRNA 2-O-methyltransferase fibrillarin-like protein 1	-0.407708	0.14714	-0.554848	-0.260567	0.121508
Q14318	FKBP8	Peptidyl-prolyl cis-trans isomerase FKBP8	-0.302136	0	NA	-0.302136	0.416048
P35637	FUS	RNA-binding protein FUS	0.720182	0.546789	1.26697	0.173393	0.172691		P35637
P51114	FXR1	Fragile X mental retardation syndrome-related protein 1	-0.246465	0	NA	-0.246465	0.488759		P51114
Q13283	G3BP1	Ras GTPase-activating protein-binding protein 1	0.50923	0	NA	0.50923	0.245853
P04406	GAPDH	Glyceraldehyde-3-phosphate dehydrogenase	-0.832721	0	-0.832721	NA	0.133304		P04406
Q06210	GFPT1	Glutamine--fructose-6-phosphate aminotransferase [isomerizing] 1	-0.107159	0	NA	-0.107159	0.743267
O94808	GFPT2	Glutamine--fructose-6-phosphate aminotransferase [isomerizing] 2	-1.14441	0	NA	-1.14441	0.0865706
P36915	GNL1	Guanine nucleotide-binding protein-like 1	-0.504538	0	NA	-0.504538	0.248474
P35269	GTF2F1	General transcription factor IIF subunit 1	-0.250556	0.119685	-0.13087	-0.370241	0.248573
P13984	GTF2F2	General transcription factor IIF subunit 2	-0.13937	0.0865305	-0.05284	-0.225901	0.455712
Q71UI9	H2AFV;H2AFZ	Histone H2A.V;Histone H2A.Z	0.14729	0	NA	0.14729	0.658886
Q7Z4V5	HDGFRP2	Hepatoma-derived growth factor-related protein 2	-0.464878	0.170875	-0.635753	-0.294004	0.103733
Q9Y3E1	HDGFRP3	Hepatoma-derived growth factor-related protein 3	0.314951	0	NA	0.314951	0.401329
P16401	HIST1H1B	Histone H1.5	0.133169	0	NA	0.133169	0.687602
P10412	HIST1H1E;HIST1H1D;HIST1H1A	Histone H1.4;Histone H1.3;Histone H1.1	0.087129	0	NA	0.087129	0.78839
Q99878	HIST1H2AJ;HIST1H2AH;H2AFJ;HIST2H2AC;HIST1H2AC;HIST2H2AA3;HIST1H2AG;HIST1H2AA;HIST2H2AB;H2AFX	Histone H2A type 1-J;Histone H2A type 1-H;Histone H2A.J;Histone H2A type 2-C;Histone H2A type 1-C;Histone H2A type 2-A;Histone H2A type 1;Histone H2A type 1-A;Histone H2A type 2-B;Histone H2AX	-0.047743	0	NA	-0.047743	0.881785
Q99879	HIST1H2BM;HIST1H2BN;HIST1H2BH;HIST2H2BF;HIST1H2BC;HIST1H2BD;H2BFS;HIST1H2BK	Histone H2B type 1-M;Histone H2B type 1-N;Histone H2B type 1-H;Histone H2B type 2-F;Histone H2B type 1-C/E/F/G/I;Histone H2B type 1-D;Histone H2B type F-S;Histone H2B type 1-K	0.52328	0	NA	0.52328	0.238251
P62805	HIST1H4A	Histone H4	0.310743	0	NA	0.310743	0.406085
Q16778	HIST2H2BE;HIST1H2BB;HIST1H2BO;HIST1H2BJ	Histone H2B type 2-E;Histone H2B type 1-B;Histone H2B type 1-O;Histone H2B type 1-J	0.62205	0	NA	0.62205	0.193693
P17096	HMGA1	High mobility group protein HMG-I/HMG-Y	1.43916	0.92571	0.51345	2.36487	0.117358
P52926	HMGA2	High mobility group protein HMGI-C	0.259838	0.008592	0.26843	0.251246	0.19772
P09429	HMGB1;HMGB1P1	High mobility group protein B1;Putative high mobility group protein B1-like 1	1.14216	0	NA	1.14216	0.0868074		P09429
P26583	HMGB2	High mobility group protein B2	0.54306	0	NA	0.54306	0.228141		P26583
O15347	HMGB3	High mobility group protein B3	0.54393	0	NA	0.54393	0.227711		O15347
P05204	HMGN2;HMGN4	Non-histone chromosomal protein HMG-17;High mobility group nucleosome-binding domain-containing protein 4	-0.52644	0	NA	-0.52644	0.236591
Q13151	HNRNPA0	Heterogeneous nuclear ribonucleoprotein A0	0.186005	0	NA	0.186005	0.585897		Q13151
P09651	HNRNPA1;HNRNPA1L2	Heterogeneous nuclear ribonucleoprotein A1;Heterogeneous nuclear ribonucleoprotein A1, N-terminally processed;Heterogeneous nuclear ribonucleoprotein A1-like 2	0.424458	0	NA	0.424458	0.300518
P22626	HNRNPA2B1	Heterogeneous nuclear ribonucleoproteins A2/B1	0.46379	0	NA	0.46379	0.273117
P07910	HNRNPC	Heterogeneous nuclear ribonucleoproteins C1/C2	0.413168	0	NA	0.413168	0.309128
Q14103	HNRNPD	Heterogeneous nuclear ribonucleoprotein D0	0.297551	0	NA	0.297551	0.421488
O14979	HNRNPDL	Heterogeneous nuclear ribonucleoprotein D-like	0.276731	0	NA	0.276731	0.447388
P31943	HNRNPH1	Heterogeneous nuclear ribonucleoprotein H;Heterogeneous nuclear ribonucleoprotein H, N-terminally processed	-0.540066	0	NA	-0.540066	0.229629
P61978	HNRNPK	Heterogeneous nuclear ribonucleoprotein K	0.20332	0	NA	0.20332	0.55601		P61978
P14866	HNRNPL	Heterogeneous nuclear ribonucleoprotein L	-0.827885	0	NA	-0.827885	0.134335		P14866
Q00839	HNRNPU	Heterogeneous nuclear ribonucleoprotein U	-0.164558	0.462608	0.29805	-0.627167	0.658793		Q00839
Q53GQ0	HSD17B12	Very-long-chain 3-oxoacyl-CoA reductase	0.0053615	0.378778	0.38414	-0.373417	0.986315
P51659	HSD17B4	Peroxisomal multifunctional enzyme type 2;(3R)-hydroxyacyl-CoA dehydrogenase;Enoyl-CoA hydratase 2	-0.461471	0	NA	-0.461471	0.274627
P14625	HSP90B1	Endoplasmin	-0.360366	0	NA	-0.360366	0.354498
P38646	HSPA9	Stress-70 protein, mitochondrial	-0.392822	0	NA	-0.392822	0.325571		P38646
P04792	HSPB1	Heat shock protein beta-1	-0.46164	0	-0.46164	NA	0.274517
O43719	HTATSF1	HIV Tat-specific factor 1	-0.833109	0	NA	-0.833109	0.133222
A0A0C4DH73	IGKV1-12;IGKV1-6	Ig kappa chain V-I region Daudi;Ig kappa chain V-I region Wes;Ig kappa chain V-I region DEE	-0.410446	0	NA	-0.410446	0.311257
A0A0C4DH68	IGKV2-24;IGKV2D-24		-1.09866	0	-1.09866	NA	0.0915971
A0A0A0MRZ8	IGKV3D-11	Ig kappa chain V-III region VG	-0.388823	0	NA	-0.388823	0.328951
A0A0C4DH25	IGKV3D-20		-1.16791	0	-1.16791	NA	0.0841623
P06312	IGKV4-1	Ig kappa chain V-IV region	-0.843119	0	-0.843119	NA	0.13113
P0DOY3	IGLC6	Ig lambda-6 chain C region	-0.541588	0	NA	-0.541588	0.22887
P0DOX8	IGLL5;IGLC1	Immunoglobulin lambda-like polypeptide 5;Ig lambda-1 chain C regions	-0.435392	0	NA	-0.435392	0.292508
A0A075B6H9	IGLV4-69		-1.46166	0	-1.46166	NA	0.061425
Q12905	ILF2	Interleukin enhancer-binding factor 2	-0.633312	0.0083975	-0.624915	-0.64171	0.0345927		Q12905
Q12906	ILF3	Interleukin enhancer-binding factor 3	0.032355	0	NA	0.032355	0.919517
P46940	IQGAP1	Ras GTPase-activating-like protein IQGAP1	-0.885482	0	NA	-0.885482	0.122837
P06756	ITGAV	Integrin alpha-V;Integrin alpha-V heavy chain;Integrin alpha-V light chain	-0.093895	0	NA	-0.093895	0.772944
Q96ST2	IWS1	Protein IWS1 homolog	-0.64443	0	NA	-0.64443	0.185394
Q07666	KHDRBS1	KH domain-containing, RNA-binding, signal transduction-associated protein 1	0.50218	0	NA	0.50218	0.249807
Q9BW19	KIFC1	Kinesin-like protein KIFC1	0.69088	0	NA	0.69088	0.169856
P52292	KPNA2	Importin subunit alpha-1	-0.886611	0	NA	-0.886611	0.122628		P52292
Q14974	KPNB1	Importin subunit beta-1	-1.03624	0	NA	-1.03624	0.0992697
Q5T749	KPRP	Keratinocyte proline-rich protein	-0.932422	0.765273	-1.69769	-0.167148	0.184065
P04259	KRT6B	Keratin, type II cytoskeletal 6B	-1.62311	0	-1.62311	NA	0.0529283
P11047	LAMC1	Laminin subunit gamma-1	-0.891848	0	-0.891848	NA	0.121665
Q96AG4	LRRC59	Leucine-rich repeat-containing protein 59	-0.0499663	0.493846	0.44388	-0.543813	0.896625		Q96AG4
Q8ND56	LSM14A	Protein LSM14 homolog A	0.032901	0.123659	0.15656	-0.090758	0.859651
Q9BX40	LSM14B	Protein LSM14 homolog B	-0.828118	0.149896	-0.678222	-0.978013	0.0278831
Q9Y4Z0	LSM4	U6 snRNA-associated Sm-like protein LSm4	-0.1049	0	-0.1049	NA	0.748263
Q9NQ29	LUC7L	Putative RNA-binding protein Luc7-like 1	0.128018	0.647312	0.77533	-0.519295	0.792879		Q9NQ29
Q9Y383	LUC7L2	Putative RNA-binding protein Luc7-like 2	-0.083757	0.004863	-0.08862	-0.078894	0.619524
O95232	LUC7L3	Luc7-like protein 3	-0.282907	0.0429875	-0.23992	-0.325895	0.176887
Q14244	MAP7	Ensconsin	-1.13294	0	NA	-1.13294	0.0877873
P25205	MCM3	DNA replication licensing factor MCM3	-0.627277	0	-0.627277	NA	0.191703		P25205
Q08431	MFGE8	Lactadherin;Lactadherin short form;Medin	-1.21556	0	NA	-1.21556	0.0796051
Q9UKD2	MRTO4	mRNA turnover protein 4 homolog	-0.912787	0	NA	-0.912787	0.117932
P52701	MSH6	DNA mismatch repair protein Msh6	0.190106	0	NA	0.190106	0.578665		P52701
O43795	MYO1B;MYO1A	Unconventional myosin-Ib;Unconventional myosin-Ia	-0.669063	1.0052	-1.67426	0.336139	0.397766
Q13765	NACA	Nascent polypeptide-associated complex subunit alpha;Nascent polypeptide-associated complex subunit alpha, muscle-specific form	-0.548548	0	-0.548548	NA	0.225452
P19338	NCL	Nucleolin	-0.118166	0	NA	-0.118166	0.719286
O00483	NDUFA4	Cytochrome c oxidase subunit NDUFA4	-1.84486	0	NA	-1.84486	0.0440702
O95139	NDUFB6	NADH dehydrogenase [ubiquinone] 1 beta subcomplex subunit 6	0.100689	0	NA	0.100689	0.75764
Q8NCF5	NFATC2IP	NFATC2-interacting protein	0.336115	0	NA	0.336115	0.378514
Q14978	NOLC1	Nucleolar and coiled-body phosphoprotein 1	-0.351966	0.279026	-0.07294	-0.630992	0.244341
Q15233	NONO	Non-POU domain-containing octamer-binding protein	-0.051663	0.080897	-0.13256	0.029234	0.768008		Q15233
Q9Y2X3	NOP58	Nucleolar protein 58	0.176582	0	NA	0.176582	0.602877		Q9Y2X3
P06748	NPM1	Nucleophosmin	0.274572	0	NA	0.274572	0.45019
Q08J23	NSUN2	tRNA (cytosine(34)-C(5))-methyltransferase	-1.67825	0	NA	-1.67825	0.0504646		Q08J23
Q9H1E3	NUCKS1	Nuclear ubiquitous casein and cyclin-dependent kinase substrate 1	0.268058	0.519692	0.78775	-0.251634	0.52372
O43809	NUDT21	Cleavage and polyadenylation specificity factor subunit 5	0.134449	0.288611	0.42306	-0.154162	0.616743
Q8N7H5	PAF1	RNA polymerase II-associated factor 1 homolog	0.003855	0	NA	0.003855	0.990373
P57737	PAM16	Mitochondrial import inner membrane translocase subunit TIM16	-0.890123	0	NA	-0.890123	0.121981
P09874	PARP1	Poly [ADP-ribose] polymerase 1	-0.449101	0	NA	-0.449101	0.282901		P09874
Q15366	PCBP2;PCBP3;PCBP1	Poly(rC)-binding protein 2;Poly(rC)-binding protein 3;Poly(rC)-binding protein 1	-0.388063	0	NA	-0.388063	0.329598
P12004	PCNA	Proliferating cell nuclear antigen	-0.815411	0	NA	-0.815411	0.137054		P12004
Q13442	PDAP1	28 kDa heat- and acid-stable phosphoprotein	0.64976	0	NA	0.64976	0.183499
O43175	PHGDH	D-3-phosphoglycerate dehydrogenase	-0.766981	0	-0.766981	NA	0.1485		O43175
Q9Y237	PIN4	Peptidyl-prolyl cis-trans isomerase NIMA-interacting 4	0.97959	0	NA	0.97959	0.107187
P14618	PKM	Pyruvate kinase PKM	-1.17917	0	-1.17917	NA	0.083048
Q8WUA2	PPIL4	Peptidyl-prolyl cis-trans isomerase-like 4	0.138622	0	NA	0.138622	0.676383
O75475	PSIP1	PC4 and SFRS1-interacting protein	-0.031972	0	NA	-0.031972	0.920463
Q9UHX1	PUF60	Poly(U)-binding-splicing factor PUF60	-0.151022	0.142908	-0.29393	-0.008114	0.461568
Q3YEC7	RABL6	Rab-like protein 6	-0.13209	0	NA	-0.13209	0.68984
P11233	RALA	Ras-related protein Ral-A	-0.527847	0	NA	-0.527847	0.235857
Q5T8P6	RBM26	RNA-binding protein 26	-0.484871	0.0252711	-0.4596	-0.510142	0.0624972
Q14498	RBM39	RNA-binding protein 39	-0.186124	0.32537	-0.511494	0.139246	0.528198		Q14498
P38159	RBMX;RBMXL1	RNA-binding motif protein, X chromosome;RNA-binding motif protein, X chromosome, N-terminally processed;RNA binding motif protein, X-linked-like-1	0.151816	0	NA	0.151816	0.649916
Q9P258	RCC2	Protein RCC2	0.92573	0.37402	1.29975	0.55171	0.060535		Q9P258
P62913	RPL11	60S ribosomal protein L11	-0.699838	0.104369	-0.804207	-0.595469	0.0338975
P30050	RPL12	60S ribosomal protein L12	-0.675888	0	-0.675888	NA	0.174639
P26373	RPL13	60S ribosomal protein L13	-0.166179	0	NA	-0.166179	0.622212
Q07020	RPL18	60S ribosomal protein L18	0.08711	0	NA	0.08711	0.788433
P84098	RPL19	60S ribosomal protein L19	-0.880351	0.499912	-1.38026	-0.38044	0.105347
P62829	RPL23	60S ribosomal protein L23	0.040076	0	NA	0.040076	0.90052		P62829
P62750	RPL23A	60S ribosomal protein L23a	-0.095683	0	NA	-0.095683	0.768896
P83731	RPL24	60S ribosomal protein L24	-0.259746	0	NA	-0.259746	0.470042		P83731
P46776	RPL27A	60S ribosomal protein L27a	-0.506673	0	NA	-0.506673	0.247276		P46776
P39023	RPL3	60S ribosomal protein L3	-0.479652	0	NA	-0.479652	0.263105
P49207	RPL34	60S ribosomal protein L34	-0.214024	0	NA	-0.214024	0.538377
P18077	RPL35A	60S ribosomal protein L35a	-0.491443	0	NA	-0.491443	0.256016
P36578	RPL4	60S ribosomal protein L4	-0.442914	0	NA	-0.442914	0.287179
Q02878	RPL6	60S ribosomal protein L6	-0.535688	0	NA	-0.535688	0.231831
P62917	RPL8	60S ribosomal protein L8	0.62646	0	NA	0.62646	0.192012
P05387	RPLP2	60S acidic ribosomal protein P2	-0.46114	0	-0.46114	NA	0.274844
P46783	RPS10;RPS10P5	40S ribosomal protein S10;Putative 40S ribosomal protein S10-like	-0.624122	0	-0.624122	NA	0.1929
P62280	RPS11	40S ribosomal protein S11	-0.242511	0	NA	-0.242511	0.494506	RPS11	P62280
P62277	RPS13	40S ribosomal protein S13	0.360055	0	NA	0.360055	0.354793	RPS13
P62263	RPS14	40S ribosomal protein S14	-0.495459	0.191458	-0.304	-0.686917	0.0996296	RPS14
P62244	RPS15A	40S ribosomal protein S15a	0.19276	0	0.19276	NA	0.574035	RPS15A
P08708	RPS17	40S ribosomal protein S17	-0.197926	0.005586	-0.19234	-0.203512	0.291945	RPS17
P39019	RPS19	40S ribosomal protein S19	-0.315198	0	NA	-0.315198	0.401052	RPS19
P15880	RPS2	40S ribosomal protein S2	-0.492951	0.0427913	-0.45016	-0.535743	0.0617423	RPS2	P15880
P62847	RPS24	40S ribosomal protein S24	-0.127428	0	NA	-0.127428	0.699585	RPS24
P62854	RPS26;RPS26P11	40S ribosomal protein S26;Putative 40S ribosomal protein S26-like 1	-0.275805	0.296545	-0.57235	0.020739	0.349782
P42677	RPS27;RPS27L	40S ribosomal protein S27;40S ribosomal protein S27-like	0.53494	0	NA	0.53494	0.23221
P62857	RPS28	40S ribosomal protein S28	-0.363407	0	NA	-0.363407	0.351638	RPS28
P23396	RPS3	40S ribosomal protein S3	-0.33155	0.0435195	-0.37507	-0.288031	0.134606	RPS3	P23396
P61247	RPS3A	40S ribosomal protein S3a	-0.14974	0.54874	0.399	-0.698481	0.724759	RPS3A
P62701	RPS4X	40S ribosomal protein S4, X isoform	-0.257462	0.0878085	-0.34527	-0.169653	0.221889	RPS4X	P62701
P46782	RPS5	40S ribosomal protein S5;40S ribosomal protein S5, N-terminally processed	-1.0107	0	NA	-1.0107	0.102717	RPS5
P62753	RPS6	40S ribosomal protein S6	-0.64906	0.12782	-0.77688	-0.521239	0.0437777	RPS6
P62081	RPS7	40S ribosomal protein S7	-0.390022	0.0991519	-0.29087	-0.489174	0.112702	RPS7
P62241	RPS8	40S ribosomal protein S8	-0.273504	0.088544	-0.18496	-0.362048	0.202602	RPS8
P08865	RPSA	40S ribosomal protein SA	-0.411891	0.756053	-1.16794	0.344161	0.484968	RPSA
Q9P2E9	RRBP1	Ribosome-binding protein 1	-0.468018	0	NA	-0.468018	0.270393		Q9P2E9
Q92541	RTF1	RNA polymerase-associated protein RTF1 homolog	-0.43813	0	NA	-0.43813	0.290551
P06702	S100A9	Protein S100-A9	-1.53918	0	-1.53918	NA	0.0570829
A3KN83	SBNO1	Protein strawberry notch homolog 1	0.062894	0.052304	0.01059	0.115198	0.71232
Q9UPN6	SCAF8	Protein SCAF8	-0.278299	0	NA	-0.278299	0.445367
Q9UGP8	SEC63	Translocation protein SEC63 homolog	-1.15729	0	NA	-1.15729	0.0852372
Q8IZQ5	SELH	Selenoprotein H	-0.247444	0	NA	-0.247444	0.487348
Q8NC51	SERBP1	Plasminogen activator inhibitor 1 RNA-binding protein	-0.453729	0	NA	-0.453729	0.279763
P50454	SERPINH1	Serpin H1	-0.021459	0	NA	-0.021459	0.946503
Q01105	SET;SETSIP	Protein SET;Protein SETSIP	-0.0350295	0.256079	0.22105	-0.291109	0.885812
O75533	SF3B1	Splicing factor 3B subunit 1	-0.377355	0	NA	-0.377355	0.338923		O75533
Q13435	SF3B2	Splicing factor 3B subunit 2	-0.122945	0.272615	-0.39556	0.14967	0.634937
Q15393	SF3B3	Splicing factor 3B subunit 3	-0.426805	0	NA	-0.426805	0.298771
Q15427	SF3B4	Splicing factor 3B subunit 4	-1.28725	0	-1.28725	NA	0.0734738
Q9Y3B4	SF3B6	Splicing factor 3B subunit 6	0.74139	0	NA	0.74139	0.15518
P23246	SFPQ	Splicing factor, proline- and glutamine-rich	-0.588693	0	NA	-0.588693	0.207185
P34897	SHMT2	Serine hydroxymethyltransferase, mitochondrial	-0.652506	0	NA	-0.652506	0.182535		P34897
P53985	SLC16A1	Monocarboxylate transporter 1	-0.0126245	0.386275	0.37365	-0.398899	0.968245
P53007	SLC25A1	Tricarboxylate transport protein, mitochondrial	-0.491351	0	NA	-0.491351	0.25607
Q00325	SLC25A3	Phosphate carrier protein, mitochondrial	-0.0223485	0.156871	-0.17922	0.134523	0.91
P05141	SLC25A5	ADP/ATP translocase 2;ADP/ATP translocase 2, N-terminally processed	-1.15523	0	NA	-1.15523	0.0854487		P05141
P12236	SLC25A6;SLC25A4	ADP/ATP translocase 3;ADP/ATP translocase 3, N-terminally processed;ADP/ATP translocase 1	-0.787897	0	NA	-0.787897	0.143376
O00193	SMAP	Small acidic protein	0.080233	0	NA	0.080233	0.804333
P51532	SMARCA4	Transcription activator BRG1	-0.796344	0	-0.796344	NA	0.141386
Q12824	SMARCB1	SWI/SNF-related matrix-associated actin-dependent regulator of chromatin subfamily B member 1	-1.2814	0	-1.2814	NA	0.0739444
P62316	SNRPD2	Small nuclear ribonucleoprotein Sm D2	0.019321	0	NA	0.019321	0.951817
Q8N5C6	SRBD1	S1 RNA-binding domain-containing protein 1	-0.64183	0	NA	-0.64183	0.186329
Q8WXA9	SREK1	Splicing regulatory glutamine/lysine-rich protein 1	-0.084319	0	NA	-0.084319	0.794862
P37108	SRP14	Signal recognition particle 14 kDa protein	-0.728168	0	NA	-0.728168	0.158821
Q9UHB9	SRP68	Signal recognition particle subunit SRP68	-1.4153	0	-1.4153	NA	0.064291
Q9BXP5	SRRT	Serrate RNA effector molecule homolog	-0.0806105	0.311019	-0.39163	0.230409	0.770178		Q9BXP5
Q05519	SRSF11	Serine/arginine-rich splicing factor 11	-0.122299	0	NA	-0.122299	0.71044
P84103	SRSF3	Serine/arginine-rich splicing factor 3	-0.105333	0	NA	-0.105333	0.747303
Q08945	SSRP1	FACT complex subunit SSRP1	-0.411365	0.291585	-0.70295	-0.119781	0.201238
P53999	SUB1	Activated RNA polymerase II transcriptional coactivator p15	-0.30093	0.327568	-0.628499	0.026638	0.34058
Q06520	SULT2A1	Bile salt sulfotransferase	-0.493192	0	NA	-0.493192	0.254989
Q9Y5B9	SUPT16H	FACT complex subunit SPT16	-0.560996	0.228109	-0.789105	-0.332888	0.0910379
O60506	SYNCRIP	Heterogeneous nuclear ribonucleoprotein Q	0.203028	0	NA	0.203028	0.5565
Q13428	TCOF1	Treacle protein	-0.099695	0	NA	-0.099695	0.759866
P17987	TCP1	T-complex protein 1 subunit alpha	-0.056209	0	NA	-0.056209	0.861276		P17987
Q96RS0	TGS1	Trimethylguanosine synthase	-0.17218	0	-0.17218	NA	0.610983
O43615	TIMM44	Mitochondrial import inner membrane translocase subunit TIM44	-1.4542	0	NA	-1.4542	0.0618717		O43615
Q9UDY2	TJP2	Tight junction protein ZO-2	-0.199214	0.0161435	-0.18307	-0.215357	0.290301
Q96EY4	TMA16	Translation machinery-associated protein 16	-0.158461	0	NA	-0.158461	0.636954		Q96EY4
P42167	TMPO	Lamina-associated polypeptide 2, isoforms beta/gamma;Thymopoietin;Thymopentin;Lamina-associated polypeptide 2, isoform alpha;Thymopoietin;Thymopentin	-1.82167	0	-1.82167	NA	0.044877
Q13263	TRIM28	Transcription intermediary factor 1-beta	-0.429634	0	NA	-0.429634	0.296686		Q13263
Q2NL82	TSR1	Pre-rRNA-processing protein TSR1 homolog	-0.526213	0	-0.526213	NA	0.236709
P68371	TUBB4B;TUBB4A	Tubulin beta-4B chain;Tubulin beta-4A chain	-0.150294	0	NA	-0.150294	0.652919
P0DN76	U2AF1	Splicing factor U2AF 35 kDa subunit	0.0706205	0.25964	0.33026	-0.189019	0.775456
P26368	U2AF2	Splicing factor U2AF 65 kDa subunit	-0.0900945	0.193615	0.10352	-0.283709	0.678472
P62987	UBA52;RPS27A;UBB;UBC	Ubiquitin-60S ribosomal protein L40;Ubiquitin;60S ribosomal protein L40;Ubiquitin-40S ribosomal protein S27a;Ubiquitin;40S ribosomal protein S27a;Polyubiquitin-B;Ubiquitin;Polyubiquitin-C;Ubiquitin	-1.08759	0	NA	-1.08759	0.0928859
Q5T6F2	UBAP2	Ubiquitin-associated protein 2	-0.521332	0	-0.521332	NA	0.239283
Q14157	UBAP2L	Ubiquitin-associated protein 2-like	-0.104936	0	NA	-0.104936	0.748183
Q96IX5	USMG5	Up-regulated during skeletal muscle growth protein 5	-0.906853	0	NA	-0.906853	0.118971
O43709	WBSCR22	Probable 18S rRNA (guanine-N(7))-methyltransferase	0.079775	0	NA	0.079775	0.805398
Q9GZS3	WDR61	WD repeat-containing protein 61;WD repeat-containing protein 61, N-terminally processed	-0.420346	0	NA	-0.420346	0.303613
Q6UXN9	WDR82	WD repeat-containing protein 82	0.152037	0.069937	0.0821	0.221974	0.412441
P67809	YBX1	Nuclease-sensitive element-binding protein 1	-1.47633	0	NA	-1.47633	0.0605622
Q9UPT8	ZC3H4	Zinc finger CCCH domain-containing protein 4	-1.27774	0.464347	-1.74208	-0.81339	0.043124		Q9UPT8
Q8NAF0	ZNF579	Zinc finger protein 579	-0.391004	0	NA	-0.391004	0.327101
Q96MU6	ZNF778	Zinc finger protein 778	-1.56232	0	-1.56232	NA	0.0558847
O95218	ZRANB2	Zinc finger Ran-binding domain-containing protein 2	-0.479752	0	NA	-0.479752	0.263044
P01594		Ig kappa chain V-I region AU;Ig kappa chain V-I region AG	-1.42276	0	-1.42276	NA	0.0638148
P01701		Ig lambda chain V-I region NEW	-0.767622	0	NA	-0.767622	0.148339
P01700		Ig lambda chain V-I region HA;Ig lambda chain V-I region VOR	-0.527718	0	NA	-0.527718	0.235924
Q8N4C6			-0.520496	0	NA	-0.520496	0.239728
