# Supplementary material for: Quantitative analysis of redox proteome reveals oxidation-sensitive protein thiols acting in fundamental processes of developmental hematopoiesis
Source: Redox Biol. 2022 May 23;53:102343. doi: 10.1016/j.redox.2022.102343 (PMC9157258; doi:10.1016/j.redox.2022.102343)
Supplement: Multimedia component 7 [file mmc7.xlsx]

## Sheet: MLL-ENl_WT redoxome
Supplementary Table 6: Redox proteome data for peptides identified in mouse fetal hematopoietic stem and progenitor cells (HSPCs) expressing fusion oncogene MLL-ENL (L) and wild-type HSPCs (WT).
% OX = % of oxidation ((Sox/(SH + Sox))*100) in three biological replicates; SH and Sox quantitative values are iodoTMT reporter ion intensities representing either free (SH) or oxidized (Sox) cysteine thiols.
First Protein ID	Gene Name	Protein Name	Peptide sequence	Modifications	Cys position within protein	T-test q-value L_WT	T-test Difference L_WT	Mean % OX L	SD % OX L	Mean % OX WT	SD % OX WT	Mean % OX FL	SD % OX FL	Mean % OX ABM	SD % OX ABM	% OX L_01	% OX L_02	% OX L_03	% OX WT_01	% OX WT_02	% OX WT_03	Log2 L_SH_01	Log2 L_SH_02	Log2 L_SH_03	Log2 L_Sox_01	Log2 L_Sox_02	Log2 L_Sox_03	Log2 WT_SH_01	Log2 WT_SH_02	Log2 WT_SH_03	Log2 WT_Sox_01	Log2 WT_Sox_02	Log2 WT_Sox_03	CV of Log2 L_SH	CV of Log2 L_Sox	CV of Log2 WT_SH	CV of Log2 WT_Sox
Q9D2R0	Aacs	Acetoacetyl-CoA synthetase	FPGVWAHGDYCR	Unmodified	525	0.644753	0.747263	2.94408	NaN	2.19681	NaN	NaN	NaN	NaN	NaN	2.94408	NaN	NaN	2.19681	NaN	NaN	15.9995	NaN	NaN	10.9566	NaN	NaN	17.2702	NaN	NaN	11.7938	NaN	NaN	NaN	NaN	NaN	NaN
Q8R2R3	Aagab	Alpha- and gamma-adaptin-binding protein p34	AAGVPCALVTSCSATFTGDR	Acetyl (Protein N-term)	7;13	0.760893	NaN	15.9493	NaN	NaN	NaN	NaN	NaN	NaN	NaN	15.9493	NaN	NaN	NaN	NaN	NaN	15.1746	NaN	NaN	12.7768	NaN	NaN	16.0865	NaN	NaN	NaN	NaN	NaN	NaN	NaN	NaN	NaN
Q8R2R3	Aagab	Alpha- and gamma-adaptin-binding protein p34	YYSAEINLCVVPSK	Unmodified	61	0.625142	15.3076	29.7016	26.6941	14.3939	NaN	NaN	NaN	NaN	NaN	10.826	48.5771	NaN	NaN	14.3939	NaN	16.4589	14.7684	NaN	13.4167	14.6863	NaN	17.2469	16.4655	NaN	NaN	13.8933	NaN	0.745172	0.584967	0.373865	NaN
Q8BGQ7	Aars	Alanine--tRNA ligase, cytoplasmic	PVYTQDCPLAAAK	Unmodified	671	0.0365269	16.5739	20.4303	7.12516	3.85639	2.0445	NaN	NaN	NaN	NaN	NaN	25.4685	15.392	2.79815	2.55793	6.2131	16.8995	16.3797	18.927	NaN	14.8306	16.4684	17.5699	17.089	18.9462	12.4515	11.8375	15.0302	0.971517	0.726369	0.704887	1.17088
Q8BGQ7	Aars	Alanine--tRNA ligase, cytoplasmic	ITCLCQVPQNAANR	Unmodified	901;903	0.709437	14.2414	19.6593	NaN	5.41789	3.63979	NaN	NaN	NaN	NaN	NaN	NaN	19.6593	2.84417	NaN	7.99161	16.1615	NaN	18.5372	NaN	NaN	16.5062	17.1979	NaN	18.4784	12.1036	NaN	14.9532	0.957256	NaN	0.589445	1.06962
Q8BGQ7	Aars	Alanine--tRNA ligase, cytoplasmic	LYVTYFGGDEAAGLEPDLECR	Unmodified	152	0.166195	7.95246	12.3162	8.24439	4.36375	2.68395	7.24501	1.08445	6.14759	0.149682	3.0778	18.9251	14.9457	2.51843	3.13009	7.44272	18.6741	17.6147	17.7517	13.6973	15.5157	15.2431	19.2787	18.2816	17.5188	14.0041	13.3298	13.8824	0.429687	0.531412	0.605221	0.231477
Q8BGQ7	Aars	Alanine--tRNA ligase, cytoplasmic	MFVDEVVTGQECGVVLDK	Unmodified	525	0.96274	12.2761	15.6003	NaN	3.32428	NaN	NaN	NaN	NaN	NaN	NaN	NaN	15.6003	NaN	NaN	3.32428	NaN	NaN	18.2605	NaN	NaN	15.8249	NaN	NaN	17.7896	NaN	NaN	12.9276	NaN	NaN	NaN	NaN
Q8BGQ7	Aars	Alanine--tRNA ligase, cytoplasmic	NVGCLQEALQLATSFAQLR	Unmodified	947	1	6.81993	17.9832	10.8299	11.1633	NaN	6.02949	NaN	NaN	NaN	NaN	25.6411	10.3253	NaN	NaN	11.1633	16.0283	15.0445	15.031	NaN	13.5084	11.9125	16.4551	15.8557	15.4015	NaN	NaN	12.4091	0.428777	0.711119	0.36877	NaN
Q8BGQ7	Aars	Alanine--tRNA ligase, cytoplasmic	TCFYAEQGGQIYDEGYLVK	Unmodified	533	0.11067	17.1242	19.8706	8.97721	2.74638	1.77987	8.92649	1.11681	NaN	0.125112	NaN	13.5227	26.2184	NaN	1.48782	4.00493	15.8571	16.6722	15.2649	NaN	13.9953	13.7722	16.3067	17.3455	14.8968	NaN	11.2965	10.3137	0.492134	0.109124	0.741744	0.463895
Q3THG9	Aarsd1	Alanyl-tRNA editing protein Aarsd1	AFLCQR	Acetyl (Protein N-term)	5	0.65547	6.91966	37.477	6.96429	30.5573	27.4947	NaN	NaN	NaN	NaN	NaN	42.4015	32.5525	NaN	49.999	11.1156	NaN	13.0252	15.323	NaN	12.5832	14.272	NaN	15.163	15.9712	NaN	15.1629	12.9719	0.936225	0.744589	0.386085	0.906091
P61222	Abce1	ATP-binding cassette sub-family E member 1	CPFGALSIVNLPSNLEK	Unmodified	65	0.813637	11.3091	15.7039	3.52217	4.39482	NaN	4.98503	1.72767	12.6844	0.346571	NaN	13.2133	18.1944	NaN	NaN	4.39482	16.77	17.8651	18.0987	NaN	15.1496	15.93	18.1167	18.507	18.3859	NaN	NaN	13.9426	0.418079	0.373405	0.13482	NaN
P61222	Abce1	ATP-binding cassette sub-family E member 1	FACAVVCIQK	Unmodified	227;231	0.0370946	22.6875	26.04	5.55065	3.35254	0.53982	NaN	NaN	NaN	NaN	29.9649	NaN	22.1151	2.97083	NaN	3.73425	18.1359	NaN	18.7349	16.9111	NaN	16.9186	19.3254	NaN	19.3706	14.2959	NaN	14.6825	0.289458	0.00369127	0.0221658	0.188347
P61222	Abce1	ATP-binding cassette sub-family E member 1	VALALCLGK	Unmodified	475	0.030866	17.8589	20.5925	8.19053	2.73355	1.73098	12.3347	0.985165	18.9141	0.0798694	30.0376	16.2905	15.4493	3.13349	0.837611	4.22955	17.3344	17.2691	17.6498	16.1146	14.9077	15.1975	18.189	18.3996	18.0092	13.2388	11.5123	13.5082	0.145735	0.463522	0.135846	0.566415
P61222	Abce1	ATP-binding cassette sub-family E member 1	KCPFGALSIVNLPSNLEK	Unmodified	65	0.700567	NaN	4.13816	NaN	NaN	NaN	NaN	NaN	NaN	NaN	4.13816	NaN	NaN	NaN	NaN	NaN	16.0019	NaN	NaN	11.468	NaN	NaN	17.2865	NaN	NaN	NaN	NaN	NaN	NaN	NaN	NaN	NaN
P61222	Abce1	ATP-binding cassette sub-family E member 1	LCIEVTPQSK	Unmodified	38	0.0147815	16.3063	23.0727	1.56433	6.76645	1.09696	NaN	NaN	NaN	NaN	NaN	24.1789	21.9666	NaN	5.99079	7.54212	NaN	17.2169	18.7541	NaN	15.568	16.9253	NaN	18.3729	19.2555	NaN	14.4009	15.6397	0.689413	0.620169	0.41958	0.572434
P61222	Abce1	ATP-binding cassette sub-family E member 1	TQAIVCQQLDLTHLK	Unmodified	201	0.214189	9.64148	16.4057	12.5333	6.76426	2.88409	11.3847	0.58612	14.3034	0.051483	1.98076	24.6304	22.606	3.53535	9.08484	7.67258	19.0018	14.6392	15.2416	13.3729	13.0257	13.4661	19.8863	15.8641	15.1393	15.1162	12.5411	11.5503	1.44909	0.154162	1.49884	1.21281
Q6P542	Abcf1	ATP-binding cassette sub-family F member 1	VVFAELACR	Unmodified	750	0.00971429	15.1191	18.7782	1.17472	3.65918	1.47935	12.3908	0.724365	11.5127	0.0584597	NaN	19.6089	17.9476	4.22703	1.98004	4.77048	19.1552	18.0651	17.6519	NaN	16.0296	15.4591	19.8394	18.9641	18.3034	15.3375	13.3346	13.9842	0.567762	0.276025	0.5329	0.728937
Q99LE6	Abcf2	ATP-binding cassette sub-family F member 2	LIQQVAQEIWVCEK	Unmodified	591	1	17.9957	20.1262	NaN	2.13047	1.03286	12.4359	1.717	14.5583	0.138068	NaN	NaN	20.1262	2.86081	NaN	1.40012	16.9504	NaN	15.5247	NaN	NaN	13.536	17.7259	NaN	15.7346	12.6404	NaN	9.59663	0.646971	NaN	0.845798	1.10831
Q99LE6	Abcf2	ATP-binding cassette sub-family F member 2	TPLQCVMEVDTER	Unmodified	166	0.85149	3.18922	11.4101	NaN	8.2209	NaN	16.385	10.3635	45.8296	0.632498	NaN	11.4101	NaN	NaN	8.2209	NaN	NaN	14.6333	NaN	NaN	11.6765	NaN	NaN	16.0457	NaN	NaN	12.5649	NaN	NaN	NaN	NaN	NaN
Q4KML4	Abracl	Costars family protein ABRACL	CANLFEALVGTLK	Unmodified	39	0.138619	10.1274	14.0885	9.72935	3.96103	1.94815	31.556	18.5082	50.2772	0.586521	4.42626	23.8836	13.9555	2.49407	3.21759	6.17144	19.6681	18.9162	19.4926	15.2357	17.244	16.8683	19.9376	19.7062	19.9156	14.6486	14.7955	15.9892	0.253435	0.572144	0.0862072	0.553185
Q921H8	Acaa1a	3-ketoacyl-CoA thiolase A, peroxisomal	DCLTPMGMTSENVAER	Unmodified	177	0.793203	26.8368	32.3668	NaN	5.52994	2.81342	9.33749	NaN	NaN	NaN	NaN	32.3668	NaN	3.54055	7.51932	NaN	15.7086	15.9825	NaN	NaN	14.9193	NaN	17.1418	17.7745	NaN	12.3739	14.154	NaN	0.133837	NaN	0.305234	0.776395
Q8BWT1	Acaa2	3-ketoacyl-CoA thiolase, mitochondrial	DAEVVLCGGTESMSQSPYCVR	Unmodified	116;128	0.786366	23.034	29.8344	NaN	6.80043	4.48982	11.8068	0.995137	5.7069	0.0842848	NaN	29.8344	NaN	3.62564	9.97521	NaN	17.2972	17.3572	NaN	NaN	16.1234	NaN	18.8243	18.9484	NaN	14.0919	15.7745	NaN	0.0293928	NaN	0.0607908	0.742368
Q8BWT1	Acaa2	3-ketoacyl-CoA thiolase, mitochondrial	YAVGSACIGGGQGIALIIQNTA	Unmodified	382	0.6426	25.6286	29.761	NaN	4.13247	NaN	14.7933	4.68479	7.30603	0.316685	NaN	29.761	NaN	NaN	4.13247	NaN	16.0773	15.1288	NaN	NaN	13.89	NaN	17.3305	16.4011	NaN	NaN	11.8651	NaN	0.448825	NaN	0.44038	NaN
P51174	Acadl	Long-chain specific acyl-CoA dehydrogenase, mitochondrial	CIGAIAMTEPGAGSDLQGVR	Unmodified	166	0.819802	11.3251	14.2872	7.04182	2.96213	NaN	10.378	2.8941	3.94023	0.278868	9.30787	19.2665	NaN	2.96213	NaN	NaN	18.28	13.628	NaN	14.9956	11.5609	NaN	19.7249	15.5076	NaN	14.691	NaN	NaN	1.30602	1.17477	1.26991	NaN
Q07417	Acads	Short-chain specific acyl-CoA dehydrogenase, mitochondrial	IGIASQALGIAQASLDCAVK	Unmodified	289	0.151701	11.5373	17.9493	2.90027	6.41194	7.1843	6.65975	2.38428	NaN	0.358013	NaN	20.0001	15.8985	NaN	1.33187	11.492	18.1959	17.4527	16.5833	NaN	15.4527	14.1801	18.6768	17.8742	16.6853	NaN	11.6631	13.7401	0.527927	0.586229	0.617307	0.872285
Q8QZT1	Acat1	Acetyl-CoA acetyltransferase, mitochondrial	QATLGAGLPISTPCTTVNK	Unmodified	116	0.311294	11.2117	24.6459	4.172	13.4343	14.0629	10.2433	2.51003	3.03074	0.245042	27.596	NaN	21.6959	3.49032	NaN	23.3783	18.0509	NaN	18.0953	16.6593	NaN	16.2437	18.574	NaN	17.9546	13.7847	NaN	16.242	0.0217641	0.202321	0.29899	0.978525
Q8CAY6	Acat2	Acetyl-CoA acetyltransferase, cytosolic	VNIDGGAIALGHPLGASGCR	Unmodified	360	0.909762	53.2778	54.5868	32.6511	1.30901	NaN	NaN	NaN	NaN	NaN	77.6747	31.499	NaN	NaN	1.30901	NaN	13.2781	17.5261	NaN	15.0769	16.4053	NaN	14.4393	18.2287	NaN	NaN	11.9923	NaN	1.2728	0.608672	1.22345	NaN
Q9JIX8	Acin1	Apoptotic chromatin condensation inducer in the nucleus	AAPCIYWLPLTESQIVQK	Unmodified	1182	0.288185	5.54878	11.1374	7.92862	5.58863	4.97114	4.7745	0.770273	NaN	0.16133	4.07773	19.7154	9.61915	5.89776	0.470142	10.398	18.4403	17.9251	16.8182	13.8843	15.8993	13.5861	18.6081	18.0331	17.8251	14.6121	10.3072	14.7178	0.501232	0.928687	0.293645	0.806004
Q9JIX8	Acin1	Apoptotic chromatin condensation inducer in the nucleus	DPSCGQEAAAPSGPQLQVLEPK	Unmodified	636	0.0862389	11.8497	19.6919	8.72311	7.8422	2.18537	7.3433	1.73737	15.4328	0.236593	10.5935	27.9837	20.4985	6.18994	7.01655	10.3201	17.9118	17.1628	16.9454	14.8346	15.799	14.9899	18.3826	17.3642	18.1373	14.4609	13.636	15.018	0.371904	0.383433	0.332792	0.448135
Q9JIX8	Acin1	Apoptotic chromatin condensation inducer in the nucleus	FLCADYAEQDELDYHR	Unmodified	1042	0.0642556	21.8995	31.0991	6.53041	9.19961	4.04435	30.3939	20.4919	46.7712	0.674211	NaN	26.4814	35.7168	6.33982	NaN	12.0594	16.9264	16.1593	14.3967	NaN	14.6862	13.5488	17.2143	16.1785	15.8268	13.3294	NaN	12.9604	0.704364	0.530272	0.530129	0.179846
Q9JIX8	Acin1	Apoptotic chromatin condensation inducer in the nucleus	SHCFVTYSTVEEAVATR	Unmodified	1011	1	11.682	16.7412	17.0098	5.05918	NaN	16.8945	1.70071	10.2235	0.100666	4.71346	28.769	NaN	5.05918	NaN	NaN	17.1953	16.2791	NaN	12.8579	14.9711	NaN	17.4727	17.0521	NaN	13.2427	NaN	NaN	0.434536	0.88322	0.204721	NaN
Q91V92	Acly	ATP-citrate synthase	GVTIIGPATVGGIKPGCFK	Unmodified	623	0.712343	9.12567	11.8266	NaN	2.70094	NaN	NaN	NaN	NaN	NaN	11.8266	NaN	NaN	2.70094	NaN	NaN	19.1318	NaN	NaN	16.2335	NaN	NaN	20.0635	NaN	NaN	14.8926	NaN	NaN	NaN	NaN	NaN	NaN
Q91V92	Acly	ATP-citrate synthase	VDATADYICK	Unmodified	229	0.929704	37.5838	57.2719	NaN	19.6881	NaN	39.6091	NaN	63.1707	NaN	57.2719	NaN	NaN	19.6881	NaN	NaN	18.1781	NaN	NaN	18.6008	NaN	NaN	19.3063	NaN	NaN	17.278	NaN	NaN	NaN	NaN	NaN	NaN
Q91V92	Acly	ATP-citrate synthase	YICTTSAIQNR	Unmodified	20	0.641672	12.2504	16.3674	NaN	4.11702	0.45339	11.9324	1.72285	15.3984	0.144384	NaN	NaN	16.3674	3.79643	NaN	4.43762	18.7602	NaN	17.4115	NaN	NaN	15.0583	19.8853	NaN	17.6146	15.2219	NaN	13.186	0.61675	NaN	0.928687	0.8597
Q99KI0	Aco2	Aconitate hydratase, mitochondrial	CTTDHISAAGPWLK	Unmodified	592	0.838015	NaN	NaN	NaN	7.41892	NaN	16.8459	4.31225	20.8688	0.255982	NaN	NaN	NaN	7.41892	NaN	NaN	16.1163	NaN	NaN	NaN	NaN	NaN	17.0551	NaN	NaN	13.4136	NaN	NaN	NaN	NaN	NaN	NaN
Q99KI0	Aco2	Aconitate hydratase, mitochondrial	VGLIGSCTNSSYEDMGR	Unmodified	385	0.0128889	14.0137	17.4165	1.99538	3.40276	1.37314	12.1375	2.78139	NaN	0.229156	NaN	18.8274	16.0055	3.04627	2.24302	4.91899	19.8916	18.0539	18.1779	NaN	15.9457	15.7862	20.6759	19.2963	18.6786	15.6837	13.8506	14.4059	0.773869	0.0781206	0.733582	0.678637
Q91V12	Acot7	Cytosolic acyl coenzyme A thioester hydrolase	GCVITISGR	Unmodified	246	0.662683	22.9677	27.7007	NaN	4.73299	NaN	NaN	NaN	NaN	NaN	NaN	NaN	27.7007	NaN	NaN	4.73299	NaN	NaN	16.722	NaN	NaN	15.3379	NaN	NaN	17.6622	NaN	NaN	13.3311	NaN	NaN	NaN	NaN
Q91V12	Acot7	Cytosolic acyl coenzyme A thioester hydrolase	SGPTTDTPAAIQICR	Acetyl (Protein N-term)	15	0.0861423	13.3526	22.2527	7.66092	8.90007	6.64889	11.1593	0.623052	1.55383	0.0558324	16.0041	30.7997	19.9542	2.26188	8.87872	15.5596	17.9254	17.9091	17.8532	15.5335	16.7413	15.8491	19.2907	19.2796	17.9644	13.8574	15.9202	15.5242	0.0260652	0.458752	0.432759	0.583486
Q9D358	Acp1	Low molecular weight phosphotyrosine protein phosphatase	SVLFVCLGNICR	Unmodified	13;18	0.662627	-15.7809	37.8751	12.5591	53.6561	65.5402	13.0135	3.84051	8.83858	0.295118	28.9945	NaN	46.7558	7.31217	NaN	100	19.3217	NaN	14.075	18.0295	NaN	13.8875	20.3077	NaN	NaN	16.6437	NaN	11.7952	1.34163	1.2626	NaN	1.31933
P60710	Actb	Actin, cytoplasmic 1	CPEALFQPSFLGMESCGIHETTFNSIMK	Oxidation (M)	257;272	0.222296	17.6896	26.9646	16.3892	9.27507	4.65946	7.13155	NaN	NaN	NaN	15.3757	38.5535	NaN	5.98033	12.5698	NaN	18.5885	16.9438	NaN	16.1281	16.2714	NaN	19.3852	18.3692	NaN	15.4106	15.571	NaN	0.728838	0.0701531	0.478379	0.0785628
P60710	Actb	Actin, cytoplasmic 1	CPEALFQPSFLGMESCGIHETTFNSIMK	Unmodified	257;272	0.290883	8.05334	15.6337	13.4274	7.58039	2.91942	6.03603	1.0844	5.3598	0.179655	2.89618	29.6583	14.3467	4.45364	8.05262	10.2349	20.83	18.9165	20.1032	15.7627	17.6706	17.5254	22.1556	20.6322	20.0071	17.7324	17.1189	16.8744	0.589912	0.551059	0.793822	0.319676
P60710	Actb	Actin, cytoplasmic 1	DDDIAALVVDNGSGMCK	Acetyl (Protein N-term);Oxidation (M)	17	0.126586	17.3486	32.078	11.4803	14.7295	11.6498	6.55056	0.960159	2.35419	0.146577	24.2794	45.2609	26.6938	2.96936	14.9534	26.2657	19.5033	17.5793	16.6599	17.8624	17.305	15.2024	20.2584	19.1166	17.8327	15.2282	16.6088	16.3436	0.994892	0.693559	0.759233	0.431037
P60710	Actb	Actin, cytoplasmic 1	DDDIAALVVDNGSGMCK	Acetyl (Protein N-term)	17	0.212246	12.4946	20.693	16.0846	8.19835	3.91834	6.82751	1.45397	2.82482	0.212957	5.92968	37.8341	18.3151	4.0192	8.78645	11.7894	18.4571	17.4364	17.4173	14.4694	16.72	15.2603	19.3851	19.5343	17.387	14.8074	16.1585	14.4836	0.446651	0.798407	0.594408	0.661246
P60710	Actb	Actin, cytoplasmic 1	LCYVALDFEQEMATAASSSSLEK	Oxidation (M)	217	0.0338006	25.5864	36.3496	10.7714	10.7632	6.45628	11.0676	0.688738	3.43124	0.0622303	38.9276	45.5981	24.5231	3.85746	11.7836	16.6485	20.8485	20.0213	19.6699	20.1988	19.7666	18.048	21.1459	21.0342	21.1662	16.5065	18.1299	18.8424	0.43909	0.601809	0.0486317	0.665285
P60710	Actb	Actin, cytoplasmic 1	FRCPEALFQPSFLGMESCGIHETTFNSIMK	Unmodified	257;272	0.648116	7.33928	17.4908	NaN	10.1515	NaN	16.5316	12.1614	44.409	0.735644	NaN	NaN	17.4908	NaN	NaN	10.1515	NaN	NaN	17.7819	NaN	NaN	15.544	NaN	NaN	17.7379	NaN	NaN	14.5921	NaN	NaN	NaN	NaN
P60710	Actb	Actin, cytoplasmic 1	LCYVALDFEQEMATAASSSSLEK	Unmodified	217	0.228202	10.2333	16.6959	13.9955	6.46258	3.66727	8.93049	1.54101	0.215012	0.172556	1.12474	28.2269	20.7361	4.03307	4.67367	10.681	22.0994	21.5159	21.7079	15.6415	20.1695	19.7734	23.1838	23.1066	21.8575	18.6113	18.7564	18.7936	0.211605	0.828021	0.425816	0.065669
P68033	Actc1	Actin, alpha cardiac muscle 1	LCYVALDFENEMATAASSSSLEK	Oxidation (M)	219	0.988579	36.0209	40.3283	NaN	4.30745	NaN	NaN	NaN	NaN	NaN	NaN	40.3283	NaN	NaN	4.30745	NaN	NaN	14.8524	NaN	NaN	14.2871	NaN	NaN	16.9072	NaN	NaN	12.4337	NaN	NaN	NaN	NaN	NaN
P63260	Actg1	Actin, cytoplasmic 2	EEEIAALVIDNGSGMCK	Acetyl (Protein N-term)	17	0.319365	10.7346	19.1278	19.0424	8.3932	5.28214	7.9711	1.49085	2.23279	0.187032	1.57926	39.3759	16.4282	3.2952	8.04239	13.842	20.5861	19.3055	19.9464	14.6245	18.6829	17.5995	21.7327	21.5641	19.9903	16.8576	18.0488	17.3524	0.433165	0.922737	0.516789	0.419167
P63260	Actg1	Actin, cytoplasmic 2	EEEIAALVIDNGSGMCK	Acetyl (Protein N-term);Oxidation (M)	17	0.0649384	29.4024	43.4284	16.9716	14.026	9.6935	23.4477	NaN	31.4007	NaN	54.1438	52.2806	23.8609	4.08542	14.5408	23.4519	20.2294	18.6289	18.666	20.4691	18.7606	16.992	20.5801	20.2489	19.8467	16.0269	17.6937	18.1401	0.691511	1.0221	0.249488	0.596093
Q9Z2N8	Actl6a	Actin-like protein 6A	SPLAGDFITMQCR	Unmodified	206	0.0307702	11.8887	14.6237	3.51786	2.73497	2.50145	10.2449	0.318347	4.99779	0.0310735	NaN	17.1112	12.1362	2.30671	0.475299	5.42291	20.3199	19.1901	18.793	NaN	16.9138	15.9371	20.9437	19.8647	18.9267	15.5393	12.1546	14.8024	0.581398	0.461263	0.67363	0.801645
Q7TPR4	Actn1	Alpha-actinin-1	ICDQWDNLGALTQK	Unmodified	480	0.726016	28.6791	32.198	0.133572	3.51892	NaN	8.3351	4.49885	0.0194675	0.539747	32.2925	32.1036	NaN	NaN	3.51892	NaN	15.0651	14.3467	NaN	13.997	13.2661	NaN	17.203	16.4978	NaN	NaN	11.7208	NaN	0.345006	0.350756	0.338888	NaN
P57780	Actn4	Alpha-actinin-4	ACLISLGYDVENDR	Unmodified	794	0.76323	7.17197	12.5709	NaN	5.39891	NaN	8.54064	0.330325	NaN	0.0386769	NaN	12.5709	NaN	NaN	NaN	5.39891	16.9829	16.3528	15.447	NaN	13.5548	NaN	17.4787	16.4984	16.7842	NaN	NaN	12.6531	0.494109	NaN	0.365242	NaN
P57780	Actn4	Alpha-actinin-4	CQLEINFNTLQTK	Unmodified	352	0.149913	23.0319	28.2865	14.5558	5.25462	5.30381	8.74261	2.14029	1.16103	0.244811	NaN	17.994	38.579	NaN	1.50426	9.00498	17.0359	16.3701	15.6752	NaN	14.1819	15.0043	17.7109	17.5078	15.9301	NaN	11.4749	12.5931	0.456807	0.392481	0.523926	0.522208
P57780	Actn4	Alpha-actinin-4	EGLLLWCQR	Unmodified	174	0.667017	3.63797	6.44978	NaN	2.81181	1.0718	10.8539	2.04121	2.86192	0.188063	NaN	NaN	6.44978	2.05393	NaN	3.56969	19.9606	NaN	18.7082	NaN	NaN	14.8497	20.7952	NaN	20.0203	15.2197	NaN	15.2646	0.577986	NaN	0.370961	0.0220241
P57780	Actn4	Alpha-actinin-4	ICDQWDNLGSLTHSR	Unmodified	500	0.725711	8.8073	11.8177	NaN	3.01037	NaN	NaN	NaN	NaN	NaN	NaN	NaN	11.8177	NaN	NaN	3.01037	16.456	NaN	17.4567	NaN	NaN	14.5572	17.1176	NaN	18.4459	NaN	NaN	13.4361	0.471712	NaN	0.608637	NaN
P57780	Actn4	Alpha-actinin-4	TFTAWCNSHLR	Unmodified	61	0.842481	16.3347	22.3638	NaN	6.02907	NaN	NaN	NaN	NaN	NaN	NaN	NaN	22.3638	NaN	NaN	6.02907	16.928	NaN	16.8817	NaN	NaN	15.0861	17.6104	NaN	17.9545	NaN	NaN	13.9923	0.0227021	NaN	0.167882	NaN
P61164	Actr1a	Alpha-centractin	ACYLSINPQK	Unmodified	222	0.756934	21.6475	25.2993	NaN	3.65179	1.02418	NaN	NaN	NaN	NaN	NaN	NaN	25.2993	2.92759	NaN	4.376	18.4857	NaN	16.994	NaN	NaN	15.432	19.0385	NaN	18.452	13.9872	NaN	14.0023	0.672265	NaN	0.283528	0.00743711
P61164	Actr1a	Alpha-centractin	YCFPNYVGR	Unmodified	34	0.645214	12.3995	21.9376	NaN	9.53812	NaN	NaN	NaN	NaN	NaN	NaN	NaN	21.9376	NaN	NaN	9.53812	NaN	NaN	14.8296	NaN	NaN	12.9984	NaN	NaN	15.316	NaN	NaN	12.0704	NaN	NaN	NaN	NaN
P61164	Actr1a	Alpha-centractin	YCFPNYVGRPK	Unmodified	34	0.64664	NaN	NaN	NaN	1.86854	NaN	NaN	NaN	NaN	NaN	NaN	NaN	NaN	1.86854	NaN	NaN	16.9844	NaN	NaN	NaN	NaN	NaN	17.5765	NaN	NaN	11.8617	NaN	NaN	NaN	NaN	NaN	NaN
P61161	Actr2	Actin-related protein 2	LCYVGYNIEQEQK	Unmodified	221	0.0347563	13.2424	15.6977	3.55463	2.45532	3.3357	10.0793	1.77773	0.888399	0.176374	NaN	18.2112	13.1842	0.921954	0.162012	6.28198	20.055	17.4916	18.1357	NaN	15.3245	15.4166	20.7742	18.3786	19.3253	14.0264	9.11126	15.4263	0.951512	0.0451303	0.821065	1.07614
P61161	Actr2	Actin-related protein 2	VVVCDNGTGFVK	Unmodified	11	0.631262	19.0667	31.1823	NaN	12.1155	10.4448	NaN	NaN	NaN	NaN	NaN	NaN	31.1823	4.72988	NaN	19.5011	17.864	NaN	16.0246	NaN	NaN	14.8825	18.6589	NaN	16.525	14.3267	NaN	14.4795	0.796478	NaN	0.889363	0.0748395
Q99JY9	Actr3	Actin-related protein 3	DYEEIGPSICR	Unmodified	408	0.210807	14.8624	27.096	17.4237	12.2336	9.04808	8.50578	1.87767	4.8128	0.220752	16.5689	47.2078	17.5114	2.69538	13.3103	20.6952	20.0359	20.0784	20.9872	17.7038	19.9171	18.7513	20.9972	21.9757	20.9009	15.8232	19.2724	18.9628	0.401632	0.72805	0.44534	0.756276
Q99JY9	Actr3	Actin-related protein 3	LGYAGNTEPQFIIPSCIAIK	Unmodified	34	0.306266	13.7847	24.8939	23.0055	11.1092	8.87399	7.71463	1.22134	2.10263	0.158315	7.93773	51.0813	15.6627	2.6968	10.2488	20.3821	19.7054	18.6944	19.7888	16.1695	18.7568	17.36	20.6967	20.7205	19.6197	15.5235	17.59	17.6539	0.363295	0.840189	0.371699	0.595207
Q99JY9	Actr3	Actin-related protein 3	LPACVVDCGTGYTK	Unmodified	8;12	0.148533	20.1043	35.8973	16.9803	15.793	11.9087	11.5288	1.51326	9.53994	0.131259	27.7191	55.4191	24.5536	3.95792	15.6471	27.7739	21.9977	19.7453	20.8617	20.615	20.0593	19.2422	23.1383	21.8123	20.381	18.5375	19.3817	19.0022	0.728767	0.445724	0.849299	0.285801
Q99JY9	Actr3	Actin-related protein 3	TLTGTVIDSGDGVTHVIPVAEGYVIGSCIK	Unmodified	189	0.124625	25.6869	28.971	14.8629	3.28409	2.57587	12.6351	3.51612	NaN	0.278283	18.4613	39.4806	NaN	1.46268	5.10551	NaN	18.0732	17.5085	NaN	15.9302	16.8922	NaN	18.8965	19.2227	NaN	12.8225	15.0065	NaN	0.273295	0.45479	0.159215	0.904051
Q99JY9	Actr3	Actin-related protein 3	YSYVCPDLVK	Unmodified	235	0.131921	14.2589	19.8849	12.3131	5.62599	4.46898	5.94242	0.749641	8.54197	0.126151	NaN	28.5916	11.1782	1.94526	4.33412	10.5986	21.7513	21.0517	21.1285	NaN	19.7312	18.1383	22.4817	22.45	21.8411	16.8261	17.9858	18.7647	0.281845	0.710036	0.23021	0.602996
Q99JW2	Acy1	Aminoacylase-1	ICTVQPNPDYGGAITFLEER	Unmodified	23	0.69385	NaN	38.9001	NaN	NaN	NaN	7.96265	NaN	NaN	NaN	NaN	38.9001	NaN	NaN	NaN	NaN	NaN	13.5429	11.7931	NaN	12.8915	NaN	NaN	14.8496	NaN	NaN	NaN	NaN	0.765959	NaN	NaN	NaN
Q99JW2	Acy1	Aminoacylase-1	WCQEAGEGVTFEFAQK	Unmodified	294	0.632859	NaN	15.1052	NaN	NaN	NaN	NaN	NaN	NaN	NaN	NaN	15.1052	NaN	NaN	NaN	NaN	NaN	14.1381	NaN	NaN	11.6475	NaN	NaN	14.7024	NaN	NaN	NaN	NaN	NaN	NaN	NaN	NaN
O35598	Adam10	Disintegrin and metalloproteinase domain-containing protein 10	DDCCFDANQPEGK	Unmodified	484;485	0.790669	0	100	NaN	100	NaN	NaN	NaN	NaN	NaN	100	NaN	NaN	100	NaN	NaN	NaN	NaN	NaN	17.6626	NaN	NaN	NaN	NaN	NaN	15.1747	NaN	NaN	NaN	NaN	NaN	NaN
O35598	Adam10	Disintegrin and metalloproteinase domain-containing protein 10	GYCDVFMR	Unmodified	640	0.710886	27.7754	95.3046	NaN	67.5292	NaN	60.3889	7.87253	73.4091	0.130364	NaN	95.3046	NaN	NaN	67.5292	NaN	NaN	11.7274	NaN	NaN	16.0706	NaN	NaN	15.5536	NaN	NaN	16.61	NaN	NaN	NaN	NaN	NaN
O35598	Adam10	Disintegrin and metalloproteinase domain-containing protein 10	TITLQPGSPCNDFR	Unmodified	633	0.237014	25.6608	97.9419	0.298823	72.2811	26.3142	85.1744	15.3531	96.3032	0.180255	98.1532	NaN	97.7306	90.888	NaN	53.6741	13.815	NaN	12.1825	19.5469	NaN	17.6109	13.5725	NaN	13.6788	16.8907	NaN	13.8912	0.724423	0.828178	0.0521157	1.09984
P28474	Adh5	Alcohol dehydrogenase class-3	AGDTVIPLYIPQCGECK	Unmodified	97;100	0.125827	12.4886	19.3451	11.5739	6.85639	1.58192	9.60338	0.360235	8.90557	0.0375113	6.87396	29.7409	21.4203	5.03428	7.65613	7.87877	20.7574	18.3795	19.6004	16.9974	17.1393	17.7252	21.8494	19.5433	19.9082	17.6118	15.951	16.3607	0.754574	0.281527	0.912231	0.636572
P28474	Adh5	Alcohol dehydrogenase class-3	VCLLGCGISTGYGAAVNTAK	Unmodified	170;174	0.0154286	13.3256	18.2314	4.41532	4.90585	1.43226	9.95067	0.194853	3.13535	0.0195819	13.249	19.7862	21.659	3.34254	5.22015	6.15486	19.5438	18.6251	18.645	16.8328	16.6057	16.7902	20.7449	19.5855	18.68	15.891	15.4031	14.7495	0.391995	0.0818427	0.699386	0.378723
P28474	Adh5	Alcohol dehydrogenase class-3	SIQEVLVEMTDGGVDYSFECIGNVK	Unmodified	268	1	NaN	5.54563	NaN	NaN	NaN	5.40322	NaN	NaN	NaN	5.54563	NaN	NaN	NaN	NaN	NaN	16.4335	NaN	NaN	12.3433	NaN	NaN	17.3823	NaN	NaN	NaN	NaN	NaN	NaN	NaN	NaN	NaN
P28474	Adh5	Alcohol dehydrogenase class-3	EFGASECISPQDFSK	Unmodified	240	0.0110968	19.702	30.1327	3.13912	10.4306	4.85153	8.53721	1.72406	4.12547	0.201946	33.0474	26.8092	30.5414	15.6601	6.07614	9.5556	19.1779	18.269	18.7379	18.1593	16.8201	17.5525	20.0175	19.6609	18.7791	17.5884	15.7106	15.5365	0.309714	0.443468	0.395724	0.851399
P28474	Adh5	Alcohol dehydrogenase class-3	VEPGSTCAVFGLGGVGLAVIMGCK	Unmodified	195;211	0.931703	18.9957	21.8585	NaN	2.86277	NaN	7.29099	1.13214	4.19482	0.15528	21.8585	NaN	NaN	2.86277	NaN	NaN	17.1623	NaN	NaN	15.3244	NaN	NaN	18.5431	NaN	NaN	13.4585	NaN	NaN	NaN	NaN	NaN	NaN
P55264	Adk	Adenosine kinase	AATFFGCIGIDK	Unmodified	89	0.765927	NaN	NaN	NaN	7.16579	NaN	NaN	NaN	NaN	NaN	NaN	NaN	NaN	7.16579	NaN	NaN	18.7395	NaN	NaN	NaN	NaN	NaN	19.3523	NaN	NaN	15.6569	NaN	NaN	NaN	NaN	NaN	NaN
P55264	Adk	Adenosine kinase	SLVANLAAANCYK	Unmodified	143	0.235002	12.5591	22.6394	17.2469	10.0803	5.60285	28.9753	NaN	17.3498	NaN	3.0787	29.1807	35.6588	6.628	7.06793	16.5449	19.6548	17.1058	15.7169	14.6784	15.8267	14.8654	20.2821	17.7052	15.7851	16.4658	13.9883	13.4504	1.2424	0.45879	1.28691	1.12937
P55264	Adk	Adenosine kinase	TGCTFPEKPDFH	Unmodified	336	0.84167	NaN	NaN	NaN	9.54621	NaN	12.6682	NaN	NaN	NaN	NaN	NaN	NaN	9.54621	NaN	NaN	15.3542	NaN	NaN	NaN	NaN	NaN	15.9185	NaN	NaN	12.6743	NaN	NaN	NaN	NaN	NaN	NaN
Q9JKV1	Adrm1	Proteasomal ubiquitin receptor ADRM1	DRTSGTVEDDLIIFPDDCEFK	Unmodified	80	0.795017	17.2986	19.4534	NaN	2.15475	NaN	NaN	NaN	NaN	NaN	19.4534	NaN	NaN	2.15475	NaN	NaN	16.3558	NaN	NaN	14.306	NaN	NaN	17.1671	NaN	NaN	11.6622	NaN	NaN	NaN	NaN	NaN	NaN
Q9JKV1	Adrm1	Proteasomal ubiquitin receptor ADRM1	TSGTVEDDLIIFPDDCEFK	Unmodified	80	0.0535081	19.1834	24.3836	8.43274	5.20029	4.82053	7.74209	3.04498	5.43628	0.393302	NaN	30.3465	18.4208	3.14516	1.74792	10.7078	18.066	17.6614	17.6055	NaN	16.4627	15.4587	18.7841	18.3438	18.7973	13.8395	12.531	15.7374	0.181502	0.473179	0.168862	1.03597
P46664	Adss	Adenylosuccinate synthetase isozyme 2	VVDLLAQDADIVCR	Unmodified	58	0.0284029	21.2853	28.9845	2.99149	7.69919	5.50764	10.5812	0.445822	5.31878	0.0421336	NaN	31.0998	26.8692	3.6001	5.53778	13.9597	19.1684	19.4156	18.842	NaN	18.268	17.3975	20.0215	20.4183	19.4423	15.2786	16.326	16.8186	0.195764	0.414185	0.325181	0.480115
Q8C0I1	Agps	Alkyldihydroxyacetonephosphate synthase, peroxisomal	YGSVAFPNFEQGVACLR	Unmodified	391	0.089791	7.56465	11.3526	4.00587	3.78794	0.726107	7.17899	NaN	NaN	NaN	10.6472	15.6643	7.74627	NaN	3.2745	4.30137	16.8251	17.3891	15.0476	13.7561	14.9604	11.4736	18.0252	18.6821	16.3413	NaN	13.7976	11.8657	0.646591	0.905733	0.65814	0.826862
P50247	Ahcy	Adenosylhomocysteinase	VIITEIDPINALQAAMEGYEVTTMDEACK	Unmodified	266	0.892056	7.2236	9.65215	NaN	2.42855	NaN	NaN	NaN	NaN	NaN	NaN	NaN	9.65215	NaN	NaN	2.42855	15.5923	12.1185	18.5541	NaN	NaN	15.3276	16.2518	13.8754	18.4276	NaN	NaN	13.0993	1.42151	NaN	1.20827	NaN
P50247	Ahcy	Adenosylhomocysteinase	WSSCNIFSTQDHAAAAIAK	Unmodified	79	0.211346	15.1576	24.1227	12.4647	8.96518	5.95387	94.12	NaN	98.5374	NaN	15.3089	32.9366	NaN	4.75515	13.1752	NaN	17.0787	15.595	NaN	14.6109	14.5692	NaN	17.7403	16.9294	NaN	13.4163	14.2091	NaN	0.669218	0.0204147	0.387336	0.379094
Q68FL4	Ahcyl2	Putative adenosylhomocysteinase 3	LCVPAMNVNDSVTK	Unmodified	250	0.993674	NaN	NaN	NaN	7.85384	NaN	13.5981	2.54228	6.8389	0.186958	NaN	NaN	NaN	7.85384	NaN	NaN	16.6829	NaN	NaN	NaN	NaN	NaN	17.4219	NaN	NaN	13.8694	NaN	NaN	NaN	NaN	NaN	NaN
Q9Z0X1	Aifm1	Apoptosis-inducing factor 1, mitochondrial	CLIATGGTPR	Unmodified	255	0.822912	22.6131	26.6453	NaN	4.03222	NaN	12.3152	0.407487	6.41474	0.033088	NaN	NaN	26.6453	NaN	NaN	4.03222	NaN	NaN	16.3355	NaN	NaN	14.8745	NaN	NaN	17.4814	NaN	NaN	12.9085	NaN	NaN	NaN	NaN
Q9Z0X1	Aifm1	Apoptosis-inducing factor 1, mitochondrial	SNIWVAGDAACFYDIK	Unmodified	440	0.869801	8.21363	13.2952	NaN	5.08153	NaN	10.5433	1.63986	2.36106	0.155535	NaN	13.2952	NaN	NaN	5.08153	NaN	NaN	15.0963	NaN	NaN	12.3911	NaN	NaN	16.383	NaN	NaN	12.1596	NaN	NaN	NaN	NaN	NaN
P31230	Aimp1	Aminoacyl tRNA synthase complex-interacting multifunctional protein 1	GVLSQAMVMCASSPEK	Unmodified	227	0.712637	8.24677	15.6667	NaN	7.41993	NaN	13.3063	1.00688	2.78855	0.0756692	15.6667	NaN	NaN	7.41993	NaN	NaN	18.5692	NaN	NaN	16.1407	NaN	NaN	19.3904	NaN	NaN	15.7491	NaN	NaN	NaN	NaN	NaN	NaN
P31230	Aimp1	Aminoacyl tRNA synthase complex-interacting multifunctional protein 1	IWEQIQPDLHTNAECVATYK	Unmodified	282	0.0915087	25.7315	41.46	18.9087	15.7285	7.77694	12.7649	2.05841	4.31841	0.161255	44.1942	58.8528	21.3331	6.76252	19.7772	20.6459	17.0897	15.6682	15.4808	16.7531	16.1845	13.5982	17.6342	17.6675	14.6103	13.8489	15.6474	12.6678	0.662417	0.754106	0.717391	0.985866
P31230	Aimp1	Aminoacyl tRNA synthase complex-interacting multifunctional protein 1	LSTPLQTNCTASESVVQSPSVATTASPATK	Unmodified	90	0.0542947	26.3397	40.6443	11.7091	14.3046	10.7389	NaN	NaN	NaN	NaN	45.5782	49.0789	27.2757	3.23033	15.0101	24.6733	15.8375	15.3757	15.3929	15.5816	15.3225	13.9781	16.6213	16.262	15.2921	11.7165	13.7606	13.6819	0.189784	0.484649	0.419612	0.579439
P31230	Aimp1	Aminoacyl tRNA synthase complex-interacting multifunctional protein 1	MVVLLCNLKPAK	Unmodified	209	0.0693652	16.8778	26.3954	1.48188	9.51753	6.14203	12.4633	NaN	13.0566	NaN	25.3475	NaN	27.4432	5.17446	NaN	13.8606	16.3156	NaN	16.0621	14.7573	NaN	14.6594	17.0664	NaN	15.5896	12.8706	NaN	12.9539	0.123942	0.0479394	0.666592	0.0408403
Q8R010	Aimp2	Aminoacyl tRNA synthase complex-interacting multifunctional protein 2	FSVQTMCPIEGEGNIAR	Unmodified	205	0.110402	11.5529	15.7867	9.37306	4.23377	3.46817	10.0656	2.95791	3.19494	0.293863	8.32871	26.3082	12.7232	3.03378	1.52495	8.14257	17.9428	16.973	17.6919	14.4825	15.487	14.9138	18.7452	18.2774	18.017	13.7469	12.2645	14.5212	0.318511	0.352026	0.262156	0.661473
Q8R010	Aimp2	Aminoacyl tRNA synthase complex-interacting multifunctional protein 2	SCENLAPFSTALQLLK	Unmodified	306	0.163741	11.1538	16.0394	10.1983	4.88564	6.44007	NaN	NaN	NaN	NaN	6.06563	26.4483	15.6043	1.30554	1.03108	12.3203	18.6571	18.2259	17.5084	14.7042	16.7503	15.0732	19.3124	19.1206	17.9391	13.0722	12.5358	15.1079	0.375779	0.807796	0.430567	0.977225
Q9WTP6	Ak2	Adenylate kinase 2, mitochondrial	GIHCAIDASQTPDIVFASILAAFSK	Unmodified	208	0.657434	43.1666	72.8703	NaN	29.7037	NaN	18.8885	NaN	46.683	NaN	72.8703	NaN	NaN	29.7037	NaN	NaN	16.6341	NaN	NaN	18.0596	NaN	NaN	17.3122	NaN	NaN	16.0694	NaN	NaN	NaN	NaN	NaN	NaN
Q9WTP6	Ak2	Adenylate kinase 2, mitochondrial	LAENFCVCHLATGDMLR	Unmodified	40;42	0.996537	34.2241	84.8121	NaN	50.588	NaN	42.2256	8.92565	50.716	0.21138	84.8121	NaN	NaN	50.588	NaN	NaN	18.0865	NaN	NaN	20.5678	NaN	NaN	18.9055	NaN	NaN	18.9394	NaN	NaN	NaN	NaN	NaN	NaN
Q9WTP7	Ak3	GTP:AMP phosphotransferase AK3, mitochondrial	TLTQCSWLLDGFPR	Unmodified	85	0.860753	28.2226	31.4968	0.86663	3.27416	NaN	7.56504	1.79525	10.3191	0.237309	30.884	NaN	32.1096	NaN	NaN	3.27416	15.6475	14.7449	14.4702	14.4853	NaN	13.39	16.2286	15.3578	15.7765	NaN	NaN	10.8918	0.453522	0.512443	0.30017	NaN
Q9DBR0	Akap8	A-kinase anchor protein 8	LLEEQTCEAASETR	Unmodified	626	0.0145772	16.5696	20.1087	4.64093	3.53905	3.04334	7.84856	1.86591	7.90593	0.237739	21.1286	24.1548	15.0426	1.30807	2.30316	7.00592	17.9233	19.734	18.1271	16.023	18.0832	15.6294	18.1171	20.045	19.3395	11.8797	14.6384	15.609	0.745402	0.962533	0.589658	0.875155
P45376	Akr1b1	Aldose reductase	PAVNQIECHPYLTQEK	Unmodified	187	1	NaN	NaN	NaN	6.45798	NaN	NaN	NaN	NaN	NaN	NaN	NaN	NaN	6.45798	NaN	NaN	17.8088	NaN	NaN	NaN	NaN	NaN	18.3956	NaN	NaN	14.5392	NaN	NaN	NaN	NaN	NaN	NaN
Q60823	Akt2	RAC-beta serine/threonine-protein kinase	TFCGTPEYLAPEVLEDNDYGR	Unmodified	311	0.84986	NaN	45.7763	NaN	NaN	NaN	7.22856	NaN	15.6475	NaN	NaN	45.7763	NaN	NaN	NaN	NaN	NaN	11.8648	NaN	NaN	11.6205	NaN	NaN	13.448	NaN	NaN	NaN	NaN	NaN	NaN	NaN	NaN
P47738	Aldh2	Aldehyde dehydrogenase, mitochondrial	LLCGGGAAADR	Unmodified	388	1	42.1665	52.364	NaN	10.1976	NaN	NaN	NaN	NaN	NaN	52.364	NaN	NaN	10.1976	NaN	NaN	20.0863	NaN	NaN	20.2228	NaN	NaN	19.6628	NaN	NaN	16.5242	NaN	NaN	NaN	NaN	NaN	NaN
P47738	Aldh2	Aldehyde dehydrogenase, mitochondrial	TFPTVNPSTGEVICQVAEGNK	Unmodified	68	0.10744	13.384	21.6166	9.89734	8.23256	5.73643	9.33716	0.756046	5.20925	0.0809717	10.8882	30.3916	23.5699	4.05778	5.8663	14.7736	18.9244	18.14	17.8363	15.8915	16.9445	16.1391	19.8238	19.2727	18.3311	15.2604	15.2685	15.8028	0.408751	0.404141	0.474554	0.226912
Q9JLJ2	Aldh9a1	4-trimethylaminobutyraldehyde dehydrogenase	EQGATVLCGGEVYVPEDPK	Unmodified	355	0.684311	10.4455	17.0886	NaN	6.64316	6.27647	9.03913	2.58737	8.38714	0.286241	NaN	NaN	17.0886	2.20503	NaN	11.0813	18.4638	NaN	17.7238	NaN	NaN	15.4453	19.5129	NaN	18.1113	14.042	NaN	15.1069	0.354945	NaN	0.637587	0.499475
Q9JLJ2	Aldh9a1	4-trimethylaminobutyraldehyde dehydrogenase	SPLIIFSDCNMENAVK	Unmodified	267	0.874171	NaN	4.7325	NaN	NaN	NaN	7.71564	1.19109	3.49246	0.154373	4.7325	NaN	NaN	NaN	NaN	NaN	16.2708	NaN	NaN	11.9395	NaN	NaN	17.3396	NaN	NaN	NaN	NaN	NaN	NaN	NaN	NaN	NaN
Q9JLJ2	Aldh9a1	4-trimethylaminobutyraldehyde dehydrogenase	VIATFACSGEK	Unmodified	45	0.889787	8.93756	21.9364	NaN	12.9988	NaN	NaN	NaN	NaN	NaN	NaN	NaN	21.9364	NaN	NaN	12.9988	NaN	NaN	17.706	NaN	NaN	15.8747	NaN	NaN	18.0062	NaN	NaN	15.2636	NaN	NaN	NaN	NaN
P05064	Aldoa	Fructose-bisphosphate aldolase A	ALANSLACQGK	Unmodified	339	0.412239	8.61726	18.3184	19.1634	9.70114	6.59624	NaN	NaN	NaN	NaN	0.37019	38.5011	16.0839	3.52443	8.9299	16.6491	23.1205	21.8643	23.3016	15.0484	21.1886	20.9183	23.8836	23.1457	23.8191	19.1089	19.7954	21.4954	0.446863	0.857393	0.257789	0.874932
P05064	Aldoa	Fructose-bisphosphate aldolase A	CPLLKPWALTFSYGR	Unmodified	290	0.0650767	11.329	15.3768	6.66716	4.04779	3.08996	5.13835	1.19103	8.86782	0.231792	14.4224	22.4697	9.23824	2.40031	2.13069	7.61237	20.0676	18.9842	20.2713	17.4987	17.1975	16.9749	21.1413	19.9247	21.2308	15.7957	14.4033	17.6295	0.408	0.183876	0.419586	1.02398
P05064	Aldoa	Fructose-bisphosphate aldolase A	VNPCIGGVILFHETLYQK	Unmodified	73	0.0607653	17.6884	24.3984	7.57736	6.70995	5.33274	11.2062	0.994188	9.79701	0.0887174	NaN	29.7564	19.0404	2.07995	5.50921	12.5407	19.7474	19.451	18.36	NaN	18.2119	16.2719	20.5644	20.5659	19.1828	15.0074	16.4656	16.3808	0.432875	0.829465	0.447906	0.457653
P05064	Aldoa	Fructose-bisphosphate aldolase A	YASICQQNGIVPIVEPEILPDGDHDLK	Unmodified	178	0.24242	10.9174	17.8912	14.9046	6.97378	6.0656	5.03908	2.9391	NaN	0.583261	4.22559	33.7841	15.6638	1.44049	6.02175	13.4591	18.6529	17.7209	18.1795	14.1505	16.7501	15.7508	19.4425	19.1868	18.8054	13.3461	15.2227	16.1206	0.319665	0.757014	0.216157	0.762009
Q9DB25	Alg5	Dolichyl-phosphate beta-glucosyltransferase	GLSDLQPWPEQMAIACGSR	Unmodified	194	0.660176	19.3288	31.2474	NaN	11.9186	0.900288	NaN	NaN	NaN	NaN	31.2474	NaN	NaN	12.5552	11.282	NaN	15.6743	13.9211	NaN	14.5366	NaN	NaN	16.5262	15.6776	NaN	13.7261	12.7024	NaN	0.767115	NaN	0.404316	0.481692
Q9DBT5	Ampd2	AMP deaminase 2	YMALSLQSFCPTTR	Unmodified	183	0.628246	NaN	8.01233	NaN	NaN	NaN	6.77666	3.24291	NaN	0.478541	8.01233	NaN	NaN	NaN	NaN	NaN	17.068	NaN	NaN	13.5469	NaN	NaN	17.7394	NaN	NaN	NaN	NaN	NaN	NaN	NaN	NaN	NaN
O35381	Anp32a	Acidic leucine-rich nuclear phosphoprotein 32 family member A	SLDLFNCEVTNLNAYR	Unmodified	123	0.01	25.8646	35.4847	4.1682	9.62009	3.86493	9.52823	2.03301	5.1141	0.213367	38.5524	37.1626	30.739	5.68294	13.4085	9.76883	20.6299	20.0074	20.5862	19.9573	19.2496	19.4142	21.3142	21.1517	20.6122	17.2614	18.4606	17.4048	0.22251	0.268654	0.237977	0.490884
Q9EST5	Anp32b	Acidic leucine-rich nuclear phosphoprotein 32 family member B	SLDLFGCEVTNR	Unmodified	123	0.00933333	26.8096	37.5389	6.01251	10.7294	3.46865	10.0089	2.05047	3.08826	0.204864	44.2976	35.5346	32.7846	7.88203	14.5925	9.71352	22.2841	21.2405	21.3008	21.9536	20.3812	20.265	22.8819	22.2071	22.0133	19.335	19.658	18.7969	0.439218	0.712336	0.333427	0.287449
Q9EST5	Anp32b	Acidic leucine-rich nuclear phosphoprotein 32 family member B	ELVLDNCK	Unmodified	27	0.00641509	24.786	34.5339	5.63687	9.7478	2.24792	10.8005	1.64971	4.61885	0.152744	40.1261	34.6221	28.8534	7.17619	11.339	10.7282	24.7325	20.3643	22.4083	24.1551	19.4471	21.1063	25.2996	21.1366	22.9765	21.6063	18.1696	19.9197	1.22909	1.37957	1.21529	1.01302
P97822	Anp32e	Acidic leucine-rich nuclear phosphoprotein 32 family member E	CPNLTYLNLSGNK	Unmodified	87	0.0207839	34.7655	51.6536	11.3028	16.8881	7.46546	10.7392	2.44447	2.64035	0.227621	62.9276	51.711	40.3222	9.98033	24.808	15.8761	20.8294	18.8898	19.8495	21.5928	18.9886	19.2838	21.587	20.144	19.6653	18.4139	18.5442	17.2596	0.638906	1.03638	0.732435	0.410943
P97822	Anp32e	Acidic leucine-rich nuclear phosphoprotein 32 family member E	SLDLFNCEITNLEDYR	Unmodified	123	0.0124337	30.4447	44.3376	7.40005	13.8929	4.74284	10.2322	0.751209	0.920389	0.0734161	48.7597	48.4585	35.7945	8.50323	15.7463	17.4292	19.2566	18.4233	19.2136	19.185	18.3343	18.3707	20.0163	19.7613	19.3571	16.5887	17.3416	17.113	0.290641	0.357798	0.223129	0.252473
P10107	Anxa1	Annexin A1	CATSTPAFFAEK	Unmodified	270	0.750411	50.8457	67.4176	NaN	16.5719	NaN	24.0628	NaN	21.9094	NaN	NaN	67.4176	NaN	NaN	16.5719	NaN	NaN	13.1767	NaN	NaN	14.2258	NaN	NaN	16.4705	NaN	NaN	14.1388	NaN	NaN	NaN	NaN	NaN
P10107	Anxa1	Annexin A1	ILVALCGGN	Unmodified	343	0.0153647	53.0008	67.3026	13.4483	14.3018	6.84886	13.2569	1.71609	11.9718	0.129448	NaN	76.812	57.7932	6.79243	20.2045	15.9084	18.5485	15.8463	17.6802	NaN	17.5743	18.1337	21.1649	20.8786	19.3554	17.3864	18.897	16.9533	0.746713	0.270794	0.529703	0.751555
P10107	Anxa1	Annexin A1	CQDLSVNQDLADTDAR	Unmodified	189	0.0143333	49.9171	59.0656	9.86994	9.14853	3.79314	9.23209	2.56421	2.66558	0.27775	52.0865	66.0447	NaN	4.84978	12.0249	10.5709	16.9382	14.0651	12.1912	17.0587	15.0249	NaN	19.4265	18.8833	14.2853	15.1323	16.0123	11.2047	1.35346	0.859067	0.867646	0.916422
P10107	Anxa1	Annexin A1	YGISLCQAILDETK	Unmodified	324	0.642139	49.2884	58.0113	NaN	8.72285	6.96012	9.94537	3.85399	5.15621	0.387516	NaN	58.0113	NaN	3.8013	13.6444	NaN	16.2206	13.4071	NaN	NaN	13.8735	NaN	18.6541	17.9296	NaN	13.9927	15.2676	NaN	1.06198	NaN	0.347829	0.587164
P97384	Anxa11	Annexin A11	GAGTDEACLIEIFASR	Unmodified	292	0.662433	NaN	29.805	NaN	NaN	NaN	20.3885	18.6575	29.9865	0.915099	NaN	29.805	NaN	NaN	NaN	NaN	14.5296	13.9208	NaN	NaN	12.685	NaN	15.8015	14.4477	NaN	NaN	NaN	NaN	0.294029	NaN	0.61878	NaN
P97384	Anxa11	Annexin A11	GFGTDEQAIIDCLGSR	Unmodified	224	0.663444	4.92933	29.3632	NaN	24.4338	NaN	6.48753	3.21386	1.292	0.495391	NaN	29.3632	NaN	NaN	24.4338	NaN	NaN	16.4322	NaN	NaN	15.1657	NaN	NaN	16.9101	NaN	NaN	15.2812	NaN	NaN	NaN	NaN	NaN
P07356	Anxa2	Annexin A2	ALLYLCGGDD	Unmodified	335	0.0763994	30.2529	42.7473	18.3231	12.4944	7.49945	10.1807	3.74135	10.1783	0.367496	NaN	55.7037	29.7909	4.12311	18.5992	14.7608	17.7865	16.3493	18.4624	NaN	16.6799	17.2256	19.7253	19.7197	19.3676	15.1859	17.5898	16.8379	0.621078	0.26432	0.135773	0.682428
P07356	Anxa2	Annexin A2	GLGTDEDSLIEIICSR	Unmodified	133	0.179319	14.0456	22.0941	15.5953	8.04846	4.61042	NaN	NaN	NaN	NaN	8.09493	38.9034	19.284	2.80315	9.88302	11.4592	19.1422	18.1601	18.606	15.6372	17.5089	16.5406	21.0012	21.0907	19.6007	15.8854	17.902	16.6508	0.341	0.62298	0.46483	0.709538
P07356	Anxa2	Annexin A2	STVHEILCK	Acetyl (Protein N-term)	9	0.120859	25.6571	37.3728	21.666	11.7157	6.83478	NaN	NaN	NaN	NaN	NaN	52.693	22.0526	3.85992	14.9888	16.2985	19.9062	19.1658	20.2523	NaN	19.3214	18.4308	21.8491	22.3105	21.1299	17.2106	19.8067	18.7694	0.353735	0.42316	0.386762	0.764121
O35639	Anxa3	Annexin A3	FTEVLCLR	Unmodified	202	0.137411	15.6349	24.7514	12.5908	9.11661	6.46084	11.738	NaN	10.346	NaN	NaN	33.6545	15.8484	2.36939	15.2468	9.73365	17.464	17.4818	17.4619	NaN	16.5026	15.0532	19.2256	19.4408	18.5319	13.8609	16.9661	15.3188	0.00760021	0.656109	0.30085	0.967464
P48036	Anxa5	Annexin A5	ALLLLCGGEDD	Unmodified	314	0.0317964	22.1518	32.2522	8.58627	10.1004	6.30597	11.1696	2.01847	5.50876	0.180712	37.787	36.6086	22.361	3.91489	16.5203	9.86595	19.3838	18.9841	18.9043	18.6645	18.192	17.1085	20.6456	20.4325	20.2011	16.0284	18.0953	17.0095	0.185248	0.482198	0.153173	0.684567
P14824	Anxa6	Annexin A6	ALLALCGGED	Unmodified	669	0.163624	21.9182	32.2287	14.1211	10.3105	6.85935	12.4942	0.950982	0.805462	0.0761137	22.2435	42.2138	NaN	5.46022	15.1608	NaN	16.12	15.2678	NaN	14.3144	14.8148	NaN	16.9795	16.5236	NaN	12.8656	14.0392	NaN	0.405945	0.242826	0.221583	0.545486
P14824	Anxa6	Annexin A6	CLIEILASR	Unmodified	114	0.822527	9.99812	14.9168	NaN	4.91873	NaN	6.86214	1.53662	3.249	0.223928	14.9168	NaN	NaN	4.91873	NaN	NaN	15.0128	NaN	NaN	12.5009	NaN	NaN	15.9942	NaN	NaN	11.7214	NaN	NaN	NaN	NaN	NaN	NaN
P14824	Anxa6	Annexin A6	GTVCAANDFNPDADAK	Unmodified	358	0.718533	NaN	NaN	NaN	9.63395	NaN	NaN	NaN	NaN	NaN	NaN	NaN	NaN	9.63395	NaN	NaN	14.3212	NaN	NaN	NaN	NaN	NaN	16.0272	11.7127	NaN	12.7976	NaN	NaN	NaN	NaN	1.27886	NaN
Q07076	Anxa7	Annexin A7	LGTDESCFNMILATR	Unmodified	338	1	5.61798	7.98469	NaN	2.36671	NaN	10.6254	3.2157	NaN	0.302643	NaN	7.98469	NaN	2.36671	NaN	NaN	17.6393	15.1364	NaN	NaN	11.6098	NaN	18.4148	15.6039	NaN	13.0484	NaN	NaN	0.990067	NaN	1.06143	NaN
Q07076	Anxa7	Annexin A7	CYQLEFGR	Unmodified	273	0.0147429	12.6039	15.9792	1.14636	3.37537	1.70587	NaN	NaN	NaN	NaN	NaN	15.1686	16.7898	3.719	1.52384	4.88326	20.1141	20.0094	18.1871	NaN	17.5258	15.878	20.7958	20.3853	19.5301	16.1015	14.3713	15.2463	0.556528	0.729979	0.405632	0.572501
Q07076	Anxa7	Annexin A7	VLIEILCTR	Unmodified	260	0.01075	14.7101	17.5236	0.581877	2.81344	2.43672	14.4663	3.58105	5.0943	0.247544	NaN	17.935	17.1121	3.01805	0.280866	5.14141	20.0156	17.1119	17.9916	NaN	14.9179	15.7155	20.4565	17.6589	19.5199	15.4504	9.18701	15.3143	1.02462	0.381279	0.772439	0.851339
P17426	Ap2a1	AP-2 complex subunit alpha-1	LLQCYPPPEDAAVK	Unmodified	267	1	19.1321	25.1634	NaN	6.03127	NaN	20.6056	NaN	22.5311	NaN	NaN	NaN	25.1634	NaN	NaN	6.03127	NaN	NaN	13.2829	NaN	NaN	11.7105	NaN	NaN	13.6188	NaN	NaN	9.65713	NaN	NaN	NaN	NaN
Q9DBG3	Ap2b1	AP-2 complex subunit beta	DCEDPNPLIR	Unmodified	95	0.0959685	13.5822	17.6953	10.0563	4.113	2.7665	10.528	3.57415	6.55394	0.339491	NaN	24.8061	10.5844	2.77826	2.26693	7.29381	19.3136	19.0883	19.0623	NaN	17.4884	15.9837	20.2205	20.3446	19.6193	15.0915	14.9146	15.9514	0.0981867	0.677217	0.247928	0.411194
Q9DBG3	Ap2b1	AP-2 complex subunit beta	ITEYLCEPLRK	Unmodified	123	0.708859	24.1918	31.5129	NaN	7.32114	NaN	NaN	NaN	NaN	NaN	NaN	NaN	31.5129	NaN	NaN	7.32114	NaN	NaN	14.6259	NaN	NaN	13.5061	NaN	NaN	15.3231	NaN	NaN	11.661	NaN	NaN	NaN	NaN
P84091	Ap2m1	AP-2 complex subunit mu	SYLSGMPECK	Unmodified	212	0.884357	NaN	NaN	NaN	1.92994	NaN	NaN	NaN	NaN	NaN	NaN	NaN	NaN	1.92994	NaN	NaN	18.303	NaN	NaN	NaN	NaN	NaN	19.3409	NaN	NaN	13.6738	NaN	NaN	NaN	NaN	NaN	NaN
Q8R146	Apeh	Acylamino-acid-releasing enzyme	CELLSDESLAVCSPR	Unmodified	292;303	0.749122	4.77818	7.48214	NaN	2.70396	NaN	11.4186	2.95465	15.1629	0.258757	7.48214	NaN	NaN	2.70396	NaN	NaN	17.2967	NaN	NaN	13.6685	NaN	NaN	18.3707	NaN	NaN	13.2015	NaN	NaN	NaN	NaN	NaN	NaN
P28352	Apex1	DNA-(apurinic or apyrimidinic site) lyase	EEAPDILCLQETK	Unmodified	92	0.0826912	15.6644	28.1327	8.99154	12.4682	7.46502	NaN	NaN	NaN	NaN	26.5537	37.8091	20.0352	4.36153	13.9844	19.0588	19.6633	19.4783	19.2253	18.1956	18.7604	17.2284	20.1802	20.2823	19.4446	15.7255	17.6615	17.3582	0.150217	0.485345	0.285475	0.555523
P28352	Apex1	DNA-(apurinic or apyrimidinic site) lyase	ICSWNVDGLR	Unmodified	64	0.0311572	14.681	20.1441	0.0590434	5.4631	4.35709	13.3089	4.85176	7.64051	0.36455	NaN	20.1859	20.1024	2.14598	3.84573	10.3976	19.8318	18.0625	18.7108	NaN	16.0792	16.72	20.4213	18.6163	18.9718	14.9104	13.9723	15.8645	0.632205	0.309007	0.710087	0.624434
P28352	Apex1	DNA-(apurinic or apyrimidinic site) lyase	LDYFLLSHSLLPALCDSK	Unmodified	295	0.10711	15.0684	20.3882	10.8763	5.31978	4.83351	9.13918	1.87467	NaN	0.205124	NaN	28.0789	12.6975	2.54704	2.51129	10.901	18.0853	17.5381	18.6506	NaN	16.1812	15.8691	18.8447	18.343	18.8444	13.5868	13.0643	15.8134	0.379691	0.152391	0.187923	1.0434
Q9WVQ5	Apip	Methylthioribulose-1-phosphate dehydratase	FLIPELCK	Unmodified	31	0.096115	14.7641	26.5262	0.987334	11.7621	6.9913	17.0047	NaN	6.30624	NaN	27.2243	NaN	25.828	6.81851	NaN	16.7057	16.4624	NaN	17.24	15.0439	NaN	15.7181	17.5497	NaN	17.5078	13.7772	NaN	15.1899	0.372157	0.324572	0.0205315	0.641933
Q8K4Z3	Apoa1bp	NAD(P)H-hydrate epimerase	YQLNLPSYPDTECVYR	Unmodified	277	0.62712	NaN	33.2035	NaN	NaN	NaN	2.7875	NaN	2.68675	NaN	NaN	33.2035	NaN	NaN	NaN	NaN	NaN	15.9734	NaN	NaN	14.9649	NaN	NaN	16.0463	NaN	NaN	NaN	NaN	NaN	NaN	NaN	NaN
Q99J72	Apobec3	DNA dC->dU-editing enzyme APOBEC-3	DTFLCYEVTR	Unmodified	56	0.104478	10.0105	12.9521	8.21566	2.94158	1.56376	11.4351	0.143284	9.23778	0.0125301	4.51999	13.4035	20.9327	3.56189	1.16284	4.10002	19.9545	19.002	18.7967	15.5537	16.3103	16.8794	20.8822	19.8753	19.5401	16.1233	13.466	14.9923	0.459166	0.435434	0.513656	0.792501
Q99J72	Apobec3	DNA dC->dU-editing enzyme APOBEC-3	LYNVQDPETQQNLCR	Unmodified	155	0.0211262	10.2265	13.8275	3.28755	3.60092	0.657817	9.25404	0.623293	5.76963	0.0673536	NaN	16.1521	11.5028	2.84242	3.94502	4.01531	18.7972	18.4664	18.5712	NaN	16.0903	15.6275	19.7607	19.2557	19.572	14.6656	14.6499	14.9928	0.119293	0.224901	0.172403	0.138911
Q78IK4	Apool	MICOS complex subunit Mic27	TTTVYYIGWCK	Unmodified	79	0.919364	NaN	NaN	NaN	3.78704	NaN	10.9522	0.838736	5.3691	0.0765813	NaN	NaN	NaN	3.78704	NaN	NaN	16.0861	NaN	NaN	NaN	NaN	NaN	16.7579	NaN	NaN	12.0908	NaN	NaN	NaN	NaN	NaN	NaN
P08030	Aprt	Adenine phosphoribosyltransferase	AEVVECVSLVELTSLK	Unmodified	153	0.775856	39.6365	44.6666	NaN	5.03004	NaN	NaN	NaN	NaN	NaN	44.6666	NaN	NaN	5.03004	NaN	NaN	16.5384	NaN	NaN	16.2294	NaN	NaN	17.3067	NaN	NaN	13.0679	NaN	NaN	NaN	NaN	NaN	NaN
P08030	Aprt	Adenine phosphoribosyltransferase	GFLFGPSLAQELGVGCVLIR	Unmodified	83	0.133365	14.9483	21.3155	13.7521	6.36716	4.27223	NaN	NaN	NaN	NaN	5.50814	30.5294	27.909	4.34628	3.4803	11.2749	18.3077	18.3414	18.9936	14.2071	17.1552	17.6245	19.2698	19.4391	19.8965	14.8098	14.6455	16.9203	0.284784	0.767201	0.233097	0.940779
P08030	Aprt	Adenine phosphoribosyltransferase	VVIVDDLLATGGTMFAACDLLHQLR	Unmodified	140	0.634702	17.4895	21.2743	NaN	3.78474	NaN	NaN	NaN	NaN	NaN	NaN	21.2743	NaN	NaN	3.78474	NaN	NaN	17.5307	NaN	NaN	15.643	NaN	NaN	18.8184	NaN	NaN	14.1504	NaN	NaN	NaN	NaN	NaN
Q5XJY5	Arcn1	Coatomer subunit delta	VLLAAAVCTK	Unmodified	9	0.905487	11.3779	18.2987	NaN	6.92072	NaN	NaN	NaN	NaN	NaN	NaN	NaN	18.2987	NaN	NaN	6.92072	NaN	NaN	18.858	NaN	NaN	16.6994	NaN	NaN	19.2691	NaN	NaN	15.5197	NaN	NaN	NaN	NaN
P61750	Arf4	ADP-ribosylation factor 4	NICFTVWDVGGQDK	Unmodified	62	0.183541	6.06488	11.0966	5.7808	5.0317	3.03279	11.3334	1.67764	5.64729	0.148025	NaN	7.00891	15.1842	3.09035	8.52649	3.47826	17.7267	17.0129	16.4666	NaN	13.2831	13.9849	18.3757	17.6096	17.1272	13.4049	14.1862	12.3328	0.439207	0.337341	0.445099	0.586109
Q99PT1	Arhgdia	Rho GDP-dissociation inhibitor 1	LTLVCSTAPGPLELDLTGDLESFK	Unmodified	79	0.0732341	10.7229	14.7181	2.1088	3.99526	3.50102	5.43118	2.393	NaN	0.440605	NaN	13.227	16.2093	NaN	1.51967	6.47086	16.8096	16.4862	17.4074	NaN	13.7725	15.0374	18.0558	17.7256	18.2141	NaN	11.7076	14.3608	0.333563	0.583102	0.167251	1.02625
Q99PT1	Arhgdia	Rho GDP-dissociation inhibitor 1	LTLVCSTAPGPLELDLTGDLESFKK	Unmodified	79	0.0862626	12.6669	18.2683	6.52494	5.60137	2.03918	NaN	NaN	NaN	NaN	10.9755	20.2756	23.5537	NaN	4.15945	7.04329	16.4065	17.1252	16.0837	13.3866	15.1499	14.3852	17.2219	17.9751	17.0224	NaN	13.4489	13.3001	0.385041	0.564498	0.369367	0.0728757
Q61599	Arhgdib	Rho GDP-dissociation inhibitor 2	LSLVCDSAPGPITMDLTGDLEALKK	Unmodified	75	0.0391472	13.9353	17.9931	0.691409	4.05776	3.31676	8.89404	3.46526	5.92046	0.389616	NaN	17.5042	18.482	NaN	1.71246	6.40307	14.6031	16.8786	16.6254	NaN	14.642	14.4844	16.004	18.3713	16.4708	NaN	12.5284	12.6012	0.615131	0.0771739	0.914604	0.035661
Q61599	Arhgdib	Rho GDP-dissociation inhibitor 2	LSLVCDSAPGPITMDLTGDLEALK	Unmodified	75	0.249908	5.48387	10.3662	6.07834	4.88237	0.0503109	7.98722	1.59358	NaN	0.199516	3.34804	13.945	13.8057	NaN	4.91795	4.8468	17.5042	17.3421	18.2245	12.6528	14.7166	15.5822	18.7953	18.8269	18.4331	NaN	14.5539	14.138	0.345652	0.775806	0.144685	0.202462
Q61599	Arhgdib	Rho GDP-dissociation inhibitor 2	LSLVCDSAPGPITMDLTGDLEALK	Oxidation (M)	75	0.272816	13.4242	26.8346	16.1923	13.4105	2.53632	NaN	NaN	NaN	NaN	41.0109	30.3043	9.18873	NaN	15.2039	11.617	15.8578	15.3197	14.9485	15.3333	14.1182	11.6436	15.9182	15.8973	16.6143	NaN	13.4177	13.6868	0.321475	0.925825	0.301424	0.131519
Q60875	Arhgef2	Rho guanine nucleotide exchange factor 2	DLLLGPCVDLPMTSR	Unmodified	645	0.804595	11.7199	15.4326	NaN	3.71272	0.153096	9.37659	2.49035	1.54932	0.265592	NaN	NaN	15.4326	3.82097	NaN	3.60446	17.4147	NaN	17.3616	NaN	NaN	14.9075	17.9312	NaN	16.877	13.2775	NaN	12.1359	0.0260067	NaN	0.494849	0.532035
Q8K4I3	Arhgef6	Rho guanine nucleotide exchange factor 6	VIEAYCTSASFQQGTR	Unmodified	666	0.888425	-78.3511	21.6489	NaN	100	NaN	16.0421	NaN	45.4929	NaN	21.6489	NaN	NaN	NaN	NaN	100	14.337	NaN	13.5685	12.4813	NaN	NaN	14.9243	NaN	NaN	NaN	NaN	9.92795	0.368016	NaN	NaN	NaN
Q62431	Arid3a	AT-rich interactive domain-containing protein 3A	YLYPYECER	Unmodified	332	0.171758	7.71703	11.1633	8.0574	3.44632	2.97713	NaN	NaN	NaN	NaN	1.89444	16.4958	15.0998	5.11627	0.00908677	5.21361	18.6475	19.2874	19.0113	12.953	16.9477	16.5201	19.2039	19.6643	21.2752	14.9909	6.23857	17.0908	0.21781	0.804507	0.798311	1.27157
Q9JKW0	Arl6ip1	ADP-ribosylation factor-like protein 6-interacting protein 1	FHEICSNLVK	Unmodified	109	0.654215	15.6751	18.1319	NaN	2.45683	NaN	NaN	NaN	NaN	NaN	NaN	NaN	18.1319	NaN	NaN	2.45683	NaN	NaN	17.5461	NaN	NaN	15.3713	NaN	NaN	19.1035	NaN	NaN	13.7924	NaN	NaN	NaN	NaN
Q9WV32	Arpc1b	Actin-related protein 2/3 complex subunit 1B	AYHSFLVEPISCHAWNK	Acetyl (Protein N-term)	13	0.101444	10.2542	14.3006	8.40108	4.04645	0.764062	10.6078	0.895372	6.25468	0.0844066	4.6309	18.4644	19.8066	3.17458	4.36543	4.59933	18.4203	16.265	17.4005	14.0561	14.1223	15.383	19.5202	17.875	18.2551	14.5894	13.4217	13.8806	0.687799	0.564845	0.636209	0.415242
Q9WV32	Arpc1b	Actin-related protein 2/3 complex subunit 1B	CSQFCTTGMDGGMSIWDVK	Unmodified	342;346	0.833576	33.6975	36.0898	NaN	2.39234	NaN	9.32915	0.374703	3.82851	0.0401647	36.0898	NaN	NaN	2.39234	NaN	NaN	16.877	NaN	NaN	16.0525	NaN	NaN	18.382	NaN	NaN	13.0315	NaN	NaN	NaN	NaN	NaN	NaN
Q9WV32	Arpc1b	Actin-related protein 2/3 complex subunit 1B	STVLSLDWHPNNVLLAAGSCDFK	Unmodified	162	0.167289	9.18606	12.7671	6.4122	3.58101	1.78893	6.50613	NaN	NaN	NaN	NaN	8.23298	17.3012	NaN	2.31605	4.84598	13.9972	17.7661	15.4155	NaN	14.2876	13.1585	14.8844	19.0417	15.8389	NaN	13.6434	11.5435	1.18948	0.52675	1.36644	0.879215
Q9JM76	Arpc3	Actin-related protein 2/3 complex subunit 3	WWTCFVK	Unmodified	162	0.644261	8.52578	10.2026	NaN	1.67685	NaN	6.70286	1.04076	2.68067	0.15527	10.2026	NaN	NaN	1.67685	NaN	NaN	18.0197	NaN	NaN	14.8819	NaN	NaN	18.8916	NaN	NaN	13.0179	NaN	NaN	NaN	NaN	NaN	NaN
Q9CPW4	Arpc5	Actin-related protein 2/3 complex subunit 5	FVDEEDGGDGQAGPDEGEVDSCLR	Unmodified	45	0.024988	22.1195	33.4708	6.84053	11.3513	6.33196	7.49081	3.3243	2.71243	0.443784	34.3831	39.8094	26.2199	4.07263	15.5903	14.3909	19.4368	19.2595	18.7936	18.5044	18.6631	17.301	20.2017	20.289	19.3621	15.6438	17.8522	16.7895	0.21822	0.429167	0.314185	0.705936
Q9D898	Arpc5l	Actin-related protein 2/3 complex subunit 5-like protein	FVDEHEEAAAAAGEPGPDPCEVDGLLR	Unmodified	42	0.647149	10.2979	19.4024	NaN	9.10452	NaN	NaN	NaN	NaN	NaN	NaN	NaN	19.4024	NaN	NaN	9.10452	NaN	NaN	17.729	NaN	NaN	15.6745	NaN	NaN	18.976	NaN	NaN	15.6565	NaN	NaN	NaN	NaN
Q91YI4	Arrb2	Beta-arrestin-2	CPVAQLEQDDQVSPSSTFCK	Unmodified	253;271	0.812113	NaN	4.62481	NaN	NaN	NaN	13.2837	1.2568	7.45897	0.0946116	4.62481	NaN	NaN	NaN	NaN	NaN	15.5643	NaN	NaN	11.1981	NaN	NaN	17.3337	NaN	NaN	NaN	NaN	NaN	NaN	NaN	NaN	NaN
Q9WV54	Asah1	Acid ceramidase	DCPDPCIGW	Unmodified	387;391	0.792478	67.9777	92.2167	NaN	24.239	NaN	NaN	NaN	NaN	NaN	NaN	NaN	92.2167	NaN	NaN	24.239	NaN	NaN	14.1439	NaN	NaN	17.7105	NaN	NaN	13.8975	NaN	NaN	12.2534	NaN	NaN	NaN	NaN
Q9DAP7	Asf1b	Histone chaperone ASF1B	SLGLPSCIPGLLPENSMDCI	Unmodified	189;201	0.104771	12.3023	24.8701	3.9452	12.5679	8.68056	13.3417	NaN	NaN	NaN	27.7454	26.4926	20.3724	6.42984	18.706	NaN	15.943	15.4745	13.9609	14.5622	14.0022	11.9943	17.2977	16.5721	13.6863	13.4345	14.4525	NaN	0.573243	0.680911	0.819237	0.479211
O54984	Asna1	ATPase Asna1	TTCSCSLAVQLSK	Unmodified	53;55	0.921809	16.6733	24.8261	NaN	8.15288	NaN	NaN	NaN	NaN	NaN	NaN	NaN	24.8261	NaN	NaN	8.15288	NaN	NaN	16.4623	NaN	NaN	14.8639	NaN	NaN	17.4676	NaN	NaN	13.9738	NaN	NaN	NaN	NaN
Q61024	Asns	Asparagine synthetase [glutamine-hydrolyzing]	AMTEDGFLAVCSEAK	Unmodified	158	0.770692	NaN	NaN	NaN	8.63601	NaN	NaN	NaN	NaN	NaN	NaN	NaN	NaN	NaN	NaN	8.63601	NaN	NaN	14.6712	NaN	NaN	NaN	NaN	NaN	14.9995	NaN	NaN	11.5963	NaN	NaN	NaN	NaN
Q61024	Asns	Asparagine synthetase [glutamine-hydrolyzing]	IGCLLSGGLDSSLVAASLLK	Unmodified	255	0.695232	-2.55102	9.09607	2.21611	11.6471	NaN	NaN	NaN	NaN	NaN	NaN	10.6631	7.52905	NaN	NaN	11.6471	16.8132	16.8426	16.9766	NaN	13.776	13.3581	17.1966	17.3491	15.6374	NaN	NaN	12.7141	0.0612547	0.203385	0.510882	NaN
P16460	Ass1	Argininosuccinate synthase	FELTCYSLAPQIK	Unmodified	132	0.650536	NaN	NaN	NaN	3.72356	NaN	13.8175	1.60869	7.17389	0.116424	NaN	NaN	NaN	3.72356	NaN	NaN	16.0985	NaN	NaN	NaN	NaN	NaN	16.6417	NaN	NaN	11.9493	NaN	NaN	NaN	NaN	NaN	NaN
Q9D5T0	Atad1	ATPase family AAA domain-containing protein 1	DAAFQNVLTHVCLD	Unmodified	359	0.787076	NaN	NaN	NaN	3.95459	NaN	9.27955	NaN	NaN	NaN	NaN	NaN	NaN	3.95459	NaN	NaN	18.1045	NaN	NaN	NaN	NaN	NaN	18.7884	NaN	NaN	14.1863	NaN	NaN	NaN	NaN	NaN	NaN
Q9D5T0	Atad1	ATPase family AAA domain-containing protein 1	DAALLCVR	Unmodified	310	0.786724	NaN	NaN	NaN	3.04119	NaN	NaN	NaN	NaN	NaN	NaN	NaN	NaN	3.04119	NaN	NaN	16.3855	NaN	NaN	NaN	NaN	NaN	16.9461	NaN	NaN	11.9514	NaN	NaN	NaN	NaN	NaN	NaN
Q9D5T0	Atad1	ATPase family AAA domain-containing protein 1	GVLLYGPPGCGK	Unmodified	137	0.209961	10.5472	20.4535	11.3298	9.90627	7.8117	11.2926	0.974904	5.39184	0.0863312	10.1405	32.5811	18.6389	4.55693	6.29119	18.8707	18.1105	17.1621	17.7741	14.963	16.113	15.6481	18.8678	18.0203	17.8504	14.4793	14.1235	15.7463	0.313792	0.37886	0.404031	0.631797
Q8BGE6	Atg4b	Cysteine protease ATG4B	MGIGELDPSIAVGFFCK	Unmodified	323	0.962202	NaN	19.9611	NaN	NaN	NaN	10.9087	0.252437	8.07254	0.0231409	NaN	19.9611	NaN	NaN	NaN	NaN	NaN	15.2237	NaN	NaN	13.2202	NaN	NaN	16.0328	NaN	NaN	NaN	NaN	NaN	NaN	NaN	NaN
Q9CWJ9	Atic	Bifunctional purine biosynthesis protein PURH	MSSFGDFVALSDICDVPTAK	Unmodified	325	0.215205	6.62774	9.92166	8.59626	3.29395	1.94287	10.051	0.700075	1.20224	0.0696525	0.0445673	15.7134	14.007	3.44816	1.27857	5.15512	19.435	19.2928	19.3409	8.30395	16.8694	16.7228	19.9373	20.1238	19.1474	15.1299	13.853	14.9459	0.0505293	0.865775	0.321969	0.406051
Q9CWJ9	Atic	Bifunctional purine biosynthesis protein PURH	VCMVYDLYPTLTPLAVAYAR	Unmodified	287	0.219458	10.7329	17.6911	11.964	6.95818	8.39266	8.26646	1.36528	3.93495	0.165158	5.70905	29.637	17.7272	3.5373	0.816241	16.521	19.0953	18.2902	17.9519	15.0495	17.0428	15.7374	19.5434	18.9448	18.3365	14.7742	12.0198	15.9994	0.426287	0.716687	0.40876	0.949898
Q9CWJ9	Atic	Bifunctional purine biosynthesis protein PURH	VCMVYDLYPTLTPLAVAYAR	Oxidation (M)	287	0.940301	NaN	21.9305	8.51201	NaN	NaN	7.80309	NaN	NaN	NaN	15.9116	27.9494	NaN	NaN	NaN	NaN	15.0721	16.8431	NaN	12.6703	15.4769	NaN	14.962	17.0404	NaN	NaN	NaN	NaN	0.773268	1.0605	0.872718	NaN
Q9CWJ9	Atic	Bifunctional purine biosynthesis protein PURH	VTVVCEPEDYAGVAAEMHGSDSK	Unmodified	146	0.00708333	10.8809	13.8498	2.33001	2.96884	0.755988	12.3248	1.09503	1.29252	0.0888473	11.1645	15.3368	15.0481	3.03266	2.18296	3.69089	19.0156	18.5196	17.7557	16.0234	16.0549	15.2586	19.5333	19.2666	17.879	14.5344	13.7809	13.1734	0.410823	0.280604	0.496107	0.470503
Q9CWJ9	Atic	Bifunctional purine biosynthesis protein PURH	VVVCNLYPFVK	Unmodified	101	0.0600588	16.2981	19.1254	8.87956	2.82726	2.83153	9.32913	1.15471	11.3947	0.123775	NaN	12.8466	25.4042	2.15102	0.395081	5.93568	19.9476	19.7586	19.466	NaN	16.9964	17.912	20.1854	19.8645	19.8242	14.6779	11.8865	15.838	0.164662	0.434265	0.141933	0.932932
Q9CWJ9	Atic	Bifunctional purine biosynthesis protein PURH	YTQSNSVCYAK	Unmodified	434	0.626224	NaN	NaN	NaN	5.41167	NaN	NaN	NaN	NaN	NaN	NaN	NaN	NaN	5.41167	NaN	NaN	18.0752	NaN	NaN	NaN	NaN	NaN	18.3796	NaN	NaN	14.2521	NaN	NaN	NaN	NaN	NaN	NaN
O08997	Atox1	Copper transport protein ATOX1	HEFSVDMTCEGCAEAVSR	Unmodified	12;15	0.0867184	23.1271	45.7155	7.51154	22.5884	16.0881	15.8275	2.62114	9.58379	0.165607	37.9435	52.9362	46.2669	7.26743	21.1507	39.3472	15.5603	16.5619	18.5956	14.8506	16.7315	18.3798	16.5178	17.434	15.3158	12.8442	15.5356	14.6915	1.04431	1.01312	0.661203	0.740849
O08997	Atox1	Copper transport protein ATOX1	VCIDSEHSSDTLLATLNK	Unmodified	41	0.0157241	30.7006	48.1273	8.1131	17.4267	7.66982	16.0148	5.69627	10.8434	0.355689	54.7091	39.063	50.6099	8.71288	23.154	20.4133	18.8201	19.2723	18.5052	19.0927	18.6308	18.5404	20.8466	17.8451	18.6044	17.4574	16.1144	16.6414	0.270912	0.214669	1.08265	0.476902
Q8VDN2	Atp1a1	Sodium/potassium-transporting ATPase subunit alpha-1	NIAFFSTNCVEGTAR	Unmodified	249	0.0398485	15.8943	20.8363	6.438	4.942	2.91905	10.0084	1.16862	12.1307	0.116765	NaN	25.3887	16.284	2.25518	4.52284	8.04797	19.0948	17.9362	18.3898	NaN	16.381	16.0277	20.3087	19.3837	18.7116	14.871	14.9838	15.1975	0.412285	0.172293	0.555935	0.116618
Q8VDN2	Atp1a1	Sodium/potassium-transporting ATPase subunit alpha-1	NLEAVETLGSTSTICSDK	Unmodified	374	0.0946543	9.91492	14.6783	7.54871	4.76336	2.13058	8.5055	2.33212	1.93529	0.27419	6.82869	21.885	15.3211	4.32568	2.8856	7.07879	18.9303	16.831	16.2566	15.1601	14.9954	13.7901	19.8933	18.6297	16.2394	15.4262	13.557	12.525	1.00635	0.430839	0.934007	0.991016
P97370	Atp1b3	Sodium/potassium-transporting ATPase subunit beta-3	ACQFPVSLLEECSGVTDANFGYSK	Unmodified	144;154	0.264541	26.7165	96.7368	3.37713	70.0203	42.3228	79.781	9.78741	95.334	0.122678	99.2045	98.1178	92.888	95.252	93.6501	21.1589	14.1279	11.6537	13.5764	21.0904	17.3577	17.2836	14.6884	14.5068	15.503	19.0148	18.3893	13.6053	0.666076	1.39973	0.392204	0.887494
P97370	Atp1b3	Sodium/potassium-transporting ATPase subunit beta-3	GQPCILVK	Unmodified	170	0.235372	33.9423	97.1607	1.12211	63.2183	34.5666	NaN	NaN	NaN	NaN	97.9541	NaN	96.3672	87.6606	NaN	38.776	18.0336	NaN	16.5853	23.615	NaN	21.3147	18.3903	NaN	18.6104	21.219	NaN	17.9515	0.655715	0.936883	0.107656	1.14813
P97370	Atp1b3	Sodium/potassium-transporting ATPase subunit beta-3	IIDLIPDGYPQISCLPK	Unmodified	191	0.278574	16.1499	98.4707	2.14788	82.3207	26.7829	85.21	12.8621	98.5481	0.150946	99.5934	95.9941	99.8245	98.4788	97.0783	51.4051	15.7263	15.2865	12.2649	23.6627	19.8693	21.4167	15.2319	15.6183	17.8602	21.2485	20.6726	17.9413	0.767891	1.17038	1.02749	0.770062
O55143	Atp2a2	Sarcoplasmic/endoplasmic reticulum calcium ATPase 2	CLALATHDNPLK	Unmodified	560	0.815934	31.3685	40.5104	NaN	9.1419	NaN	NaN	NaN	NaN	NaN	NaN	NaN	40.5104	NaN	NaN	9.1419	14.5578	NaN	15.4816	NaN	NaN	14.9273	16.0272	NaN	15.8036	NaN	NaN	12.4905	0.437942	NaN	0.109383	NaN
O55143	Atp2a2	Sarcoplasmic/endoplasmic reticulum calcium ATPase 2	TGTLTTNQMSVCR	Unmodified	364	0.84371	20.424	22.2829	NaN	1.85896	NaN	12.9998	0.391879	7.18492	0.030145	NaN	NaN	22.2829	NaN	NaN	1.85896	NaN	NaN	19.1952	NaN	NaN	17.3929	NaN	NaN	18.8671	NaN	NaN	13.1448	NaN	NaN	NaN	NaN
O55143	Atp2a2	Sarcoplasmic/endoplasmic reticulum calcium ATPase 2	VGEATETALTCLVEK	Unmodified	447	0.0109677	10.878	14.1143	1.81795	3.23635	1.37121	9.41703	0.937326	9.93495	0.0995352	12.7929	13.3625	16.1876	3.00904	1.993	4.70702	19.7207	18.701	19.3905	16.9516	16.0042	17.0182	20.7194	19.9587	19.3553	15.7089	14.3389	15.0158	0.334181	0.342048	0.472451	0.463162
O55143	Atp2a2	Sarcoplasmic/endoplasmic reticulum calcium ATPase 2	VEGDTCSLNEFSITGSTYAPIGEVQK	Unmodified	377	0.928716	-68.5214	31.4786	NaN	100	NaN	NaN	NaN	NaN	NaN	NaN	NaN	31.4786	NaN	NaN	100	15.3123	NaN	14.991	NaN	NaN	13.8688	16.7746	12.4652	NaN	NaN	NaN	11.0446	0.156835	NaN	1.2784	NaN
O55143	Atp2a2	Sarcoplasmic/endoplasmic reticulum calcium ATPase 2	VSFYQLSHFLQCK	Unmodified	875	0.644042	8.59447	97.9005	NaN	89.306	NaN	NaN	NaN	NaN	NaN	97.9005	NaN	NaN	89.306	NaN	NaN	14.5872	NaN	NaN	20.1304	NaN	NaN	15.3228	NaN	NaN	18.3848	NaN	NaN	NaN	NaN	NaN	NaN
O55143	Atp2a2	Sarcoplasmic/endoplasmic reticulum calcium ATPase 2	YETNLTFVGCVGMLDPPR	Unmodified	595	0.638854	13.5888	16.6084	NaN	3.01964	NaN	12.0852	4.60774	2.99428	0.38127	NaN	NaN	16.6084	NaN	NaN	3.01964	12.5064	15.6151	15.1283	NaN	NaN	12.8003	14.6825	17.1035	15.241	NaN	NaN	10.2358	0.739662	NaN	0.915866	NaN
Q03265	Atp5a1	ATP synthase subunit alpha, mitochondrial	LYCIYVAIGQK	Unmodified	244	0.0412881	11.5171	14.6609	5.954	3.14384	1.20426	8.95647	1.06604	2.87885	0.119024	15.7833	8.22564	19.9739	2.14635	2.80354	4.48163	18.1948	18.5795	18.596	15.7791	15.0996	16.5937	18.8224	19.0734	19.7047	13.3117	13.9578	15.291	0.149666	0.512419	0.328999	0.719938
Q03265	Atp5a1	ATP synthase subunit alpha, mitochondrial	KLYCIYVAIGQK	Unmodified	244	0.702548	7.93215	11.9599	4.10144	4.0278	NaN	9.15982	0.228544	7.99923	0.0249507	14.8601	9.05979	NaN	4.0278	NaN	NaN	17.584	18.0688	NaN	15.0656	14.7414	NaN	18.4871	18.6742	NaN	13.9125	NaN	NaN	0.235387	0.15824	0.0915974	NaN
Q03265	Atp5a1	ATP synthase subunit alpha, mitochondrial	LYCIYVAIGQKR	Unmodified	244	0.97798	11.3146	15.8572	NaN	4.54262	NaN	9.24186	0.416747	7.22551	0.0450935	15.8572	NaN	NaN	4.54262	NaN	NaN	16.4165	NaN	NaN	14.0088	NaN	NaN	17.0566	NaN	NaN	12.6634	NaN	NaN	NaN	NaN	NaN	NaN
Q03265	Atp5a1	ATP synthase subunit alpha, mitochondrial	YTIVVSATASDAAPLQYLAPYSGCSMGEYFR	Oxidation (M)	294	0.629371	NaN	NaN	NaN	100	NaN	NaN	NaN	NaN	NaN	NaN	NaN	NaN	NaN	NaN	100	NaN	NaN	11.4254	NaN	NaN	NaN	NaN	NaN	NaN	NaN	NaN	9.97139	NaN	NaN	NaN	NaN
Q9DCX2	Atp5h	ATP synthase subunit d, mitochondrial	SCAEFVSGSQLR	Unmodified	101	0.0747481	18.213	23.8026	9.27236	5.58966	5.87838	11.4796	4.09892	6.47328	0.357061	NaN	30.3592	17.2461	2.71051	1.70587	12.3526	22.0953	21.7446	21.0851	NaN	20.5468	18.8226	22.3191	22.4516	21.7132	17.1534	16.603	18.8863	0.332271	0.757078	0.25152	0.86402
Q9DB20	Atp5o	ATP synthase subunit O, mitochondrial	GEVPCTVTTASPLDDAVLSELK	Unmodified	141	0.361901	10.8054	21.2331	14.8352	10.4277	10.5094	8.17172	4.50105	34.4127	0.550808	18.8673	37.109	7.7229	NaN	2.99641	17.859	17.5766	16.6468	16.9017	15.4722	15.8857	13.3229	17.5304	16.9918	18.2746	NaN	11.9751	16.0731	0.348901	0.666091	0.449819	1.25816
P50516	Atp6v1a	V-type proton ATPase catalytic subunit A	YSNSDVIIYVGCGER	Unmodified	277	0.0445754	14.8859	23.5765	6.47349	8.69051	2.74743	14.1695	2.99375	NaN	0.211281	NaN	28.1539	18.999	6.2021	8.23052	11.6389	16.9279	16.1988	15.7194	NaN	14.8472	13.6274	17.9047	17.507	16.5729	13.9859	14.028	13.6484	0.428848	0.564611	0.422066	0.138056
P62814	Atp6v1b2	V-type proton ATPase subunit B, brain isoform	DHADVSNQLYACYAIGK	Unmodified	425	0.784601	38.1163	43.5664	NaN	5.45005	NaN	6.48871	0.447839	3.14795	0.0690182	NaN	NaN	43.5664	NaN	NaN	5.45005	NaN	NaN	13.5533	NaN	NaN	13.1799	NaN	NaN	15.5807	NaN	NaN	11.464	NaN	NaN	NaN	NaN
P62814	Atp6v1b2	V-type proton ATPase subunit B, brain isoform	IPIFSAAGLPHNEIAAQICR	Unmodified	207	0.0358038	16.8882	22.1103	3.14309	5.22204	5.01517	9.41349	4.98484	2.20472	0.529542	NaN	24.3328	19.8878	2.25695	2.39668	11.0125	18.6872	17.3171	17.2872	NaN	15.6803	15.2771	19.8027	18.8597	18.337	14.3662	13.5119	15.3225	0.605349	0.196358	0.529532	0.608075
P62814	Atp6v1b2	V-type proton ATPase subunit B, brain isoform	LALTTAEFLAYQCEK	Unmodified	289	0.995968	17.9716	19.2638	NaN	1.29215	0.795992	8.6945	0.784018	5.53876	0.0901741	NaN	19.2638	NaN	0.729297	1.855	NaN	18.2351	16.6771	NaN	NaN	14.6098	NaN	19.28	17.9037	NaN	12.1913	12.1783	NaN	0.697143	NaN	0.627659	0.00636219
P62814	Atp6v1b2	V-type proton ATPase subunit B, brain isoform	TSCEFTGDILR	Unmodified	112	0.245576	11.3679	19.9588	16.5392	8.59088	3.77098	8.29629	3.86819	NaN	0.466255	1.92145	23.5427	34.4122	5.11646	8.05509	12.6011	19.1184	16.3326	17.2776	13.4448	14.6332	16.3471	20.1762	17.6127	17.9063	15.9632	14.0999	15.1122	0.968631	0.956712	1.02225	0.599806
Q9CR51	Atp6v1g1	V-type proton ATPase subunit G 1	EAAALGSHGSCSSEVEK	Unmodified	69	0.780382	NaN	NaN	NaN	10.4536	NaN	NaN	NaN	NaN	NaN	NaN	NaN	NaN	10.4536	NaN	NaN	13.684	NaN	NaN	NaN	NaN	NaN	15.2321	NaN	NaN	12.1334	NaN	NaN	NaN	NaN	NaN	NaN
P28658	Atxn10	Ataxin-10	LIGNLCYK	Unmodified	382	1	9.68618	13.3975	NaN	3.71132	NaN	NaN	NaN	NaN	NaN	13.3975	NaN	NaN	3.71132	NaN	NaN	18.8497	NaN	NaN	16.1573	NaN	NaN	19.1886	NaN	NaN	14.4912	NaN	NaN	NaN	NaN	NaN	NaN
P28658	Atxn10	Ataxin-10	NACIECSVNQNSIR	Unmodified	92;95	1	11.0683	17.4903	NaN	6.42205	NaN	NaN	NaN	NaN	NaN	NaN	NaN	17.4903	NaN	NaN	6.42205	14.4807	NaN	17.5011	NaN	NaN	15.2631	15.4022	NaN	18.4931	NaN	NaN	14.6281	1.10387	NaN	1.11712	NaN
Q7TQH0	Atxn2l	Ataxin-2-like protein	MLHFLTAVVGSTCDVK	Unmodified	133	0.971941	23.8941	30.0524	NaN	6.15827	NaN	17.9614	12.9691	39.364	0.722052	NaN	NaN	30.0524	NaN	NaN	6.15827	NaN	NaN	14.7992	NaN	NaN	13.5804	NaN	NaN	15.7654	NaN	NaN	11.8358	NaN	NaN	NaN	NaN
Q3UD01	Atxn7l3b	Putative ataxin-7-like protein 3B	LPLCSLPGDPGDGPQTELQR	Unmodified	75	0.201242	31.6305	51.0778	23.9433	19.4472	13.0743	8.79626	4.35986	0.202112	0.495649	68.0082	NaN	34.1473	10.2023	NaN	28.6921	16.7753	NaN	16.0067	17.8633	NaN	15.0593	17.3463	NaN	15.5421	14.2085	NaN	14.2287	0.368048	1.05996	0.784612	0.00987308
Q91YN9	Bag2	BAG family molecular chaperone regulator 2	FQSIVIGCALEDQK	Unmodified	162	0.120981	13.199	23.487	11.2326	10.288	4.19958	NaN	NaN	NaN	NaN	15.9378	36.3955	18.1277	5.45113	12.4062	13.0066	16.6833	17.8365	17.6689	14.2843	17.0311	15.4938	17.2974	18.5929	17.4644	13.181	15.7731	14.7228	0.373461	0.895354	0.528712	0.76617
O08734	Bak1	Bcl-2 homologous antagonist/killer	VGCDESPSPSEQQVAQDTEEVFR	Unmodified	14	0.892952	7.24663	30.0132	NaN	22.7666	NaN	6.89207	6.10365	2.6395	0.885606	NaN	NaN	30.0132	NaN	NaN	22.7666	NaN	NaN	16.7711	NaN	NaN	15.5496	NaN	NaN	16.6424	NaN	NaN	14.8801	NaN	NaN	NaN	NaN
O54962	Banf1	Barrier-to-autointegration factor	DCFGCLR	Unmodified	77;80	0.788862	9.75946	26.5406	NaN	16.7812	NaN	NaN	NaN	NaN	NaN	NaN	NaN	26.5406	NaN	NaN	16.7812	NaN	NaN	20.8404	NaN	NaN	19.3717	NaN	NaN	20.4647	NaN	NaN	18.1546	NaN	NaN	NaN	NaN
O54962	Banf1	Barrier-to-autointegration factor	EWCDAFL	Unmodified	85	0.00772727	23.4733	35.4941	3.34088	12.0207	4.27399	17.4989	4.33527	17.8871	0.247745	39.2776	34.2545	32.9502	7.18703	15.2998	13.5754	21.2489	20.825	20.9712	20.6203	19.8844	19.9462	21.8424	21.8279	20.1239	18.1516	19.3591	17.4535	0.152027	0.301057	0.521898	0.678347
O88379	Baz1a	Bromodomain adjacent to zinc finger domain protein 1A	IQSAIACTNIFPLGR	Unmodified	801	0.705694	NaN	17.9808	NaN	NaN	NaN	NaN	NaN	NaN	NaN	NaN	17.9808	NaN	NaN	NaN	NaN	17.171	14.8484	NaN	NaN	12.6589	NaN	17.9674	15.8217	NaN	NaN	NaN	NaN	0.943007	NaN	0.892838	NaN
Q9Z277	Baz1b	Tyrosine-protein kinase BAZ1B	TEQCLLALLQK	Unmodified	1431	0.850273	20.2497	26.0288	NaN	5.77904	0.964218	12.8555	0.982576	4.87066	0.0764321	NaN	26.0288	NaN	5.09723	6.46084	NaN	17.2782	17.065	NaN	NaN	15.5582	NaN	18.0432	17.4552	NaN	13.8246	13.5995	NaN	0.104294	NaN	0.284269	0.110105
Q9Z277	Baz1b	Tyrosine-protein kinase BAZ1B	YAVGEECDFEVGK	Unmodified	120	0.642838	20.4871	23.2372	NaN	2.7501	NaN	NaN	NaN	NaN	NaN	NaN	23.2372	NaN	2.7501	NaN	NaN	16.0973	15.2711	NaN	NaN	13.5471	NaN	16.9631	16.3033	NaN	11.819	NaN	NaN	0.394246	NaN	0.317877	NaN
P24288	Bcat1	Branched-chain-amino-acid aminotransferase, cytosolic	EMFGSGTACVVCPVSDILYK	Unmodified	335;338	0.682708	6.76807	9.56333	NaN	2.79526	NaN	NaN	NaN	NaN	NaN	9.56333	NaN	NaN	2.79526	NaN	NaN	18.0423	NaN	NaN	14.801	NaN	NaN	17.9035	NaN	NaN	12.7836	NaN	NaN	NaN	NaN	NaN	NaN
Q9CWI3	Bccip	BRCA2 and CDKN1A-interacting protein	TCEQSMVEQLDK	Unmodified	159	0.87724	45.1245	56.1417	NaN	11.0173	NaN	32.2685	NaN	58.4525	NaN	56.1417	NaN	NaN	11.0173	NaN	NaN	13.3313	NaN	NaN	13.6876	NaN	NaN	14.7426	NaN	NaN	11.7289	NaN	NaN	NaN	NaN	NaN	NaN
Q80XN0	Bdh1	D-beta-hydroxybutyrate dehydrogenase, mitochondrial	AILITGCDSGFGFSLAK	Unmodified	63	0.441463	18.4064	34.1311	30.9636	15.7247	17.0636	9.74716	2.1718	26.1028	0.222814	12.2366	56.0257	NaN	3.65896	27.7905	NaN	16.3436	15.4783	NaN	13.5011	15.8277	NaN	17.3133	17.4135	NaN	12.5946	16.0359	NaN	0.411829	0.944071	0.0491186	1.17578
D3Z6Q9	Bin2	Bridging integrator 2	ASGSGSCNAPGSPEGSSQLCSPR	Unmodified	425;438	0.743691	55.1217	73.8012	NaN	18.6795	NaN	26.1838	11.8824	26.5062	0.453809	73.8012	NaN	NaN	18.6795	NaN	NaN	13.4138	NaN	NaN	14.9079	NaN	NaN	15.6639	NaN	NaN	13.5417	NaN	NaN	NaN	NaN	NaN	NaN
Q8R016	Blmh	Bleomycin hydrolase	LNSDPQFVLAQNVGTTHDLLDICLR	Unmodified	40	0.983525	NaN	16.8103	NaN	NaN	NaN	12.2613	NaN	1.59734	NaN	NaN	16.8103	NaN	NaN	NaN	NaN	16.792	17.008	NaN	NaN	14.701	NaN	17.2799	17.6102	NaN	NaN	NaN	NaN	0.105706	NaN	0.161172	NaN
Q8R016	Blmh	Bleomycin hydrolase	VVCICLGNPPETFTWEYR	Unmodified	221;223	0.636991	11.5745	14.3798	NaN	2.80529	1.87528	8.26528	2.1582	8.57761	0.261117	NaN	NaN	14.3798	4.13131	NaN	1.47927	17.7421	NaN	16.2275	NaN	NaN	13.6536	18.5501	NaN	16.6897	14.0138	NaN	10.6323	0.680909	NaN	0.803473	1.16657
Q8R016	Blmh	Bleomycin hydrolase	DGEAVWFGCDVGK	Unmodified	326	0	10.7972	13.0536	1.06481	2.25642	1.30705	10.2809	0.36522	7.70343	0.0355243	14.25	12.2098	12.7011	2.20446	0.976126	3.58868	20.277	19.3798	19.626	17.6878	16.5338	16.845	20.8584	20.1146	19.8359	15.3872	13.4501	15.0883	0.336289	0.436077	0.384859	0.555634
Q9D8S9	Bola1	BolA-like protein 1	ENPQLDISPPCLGGSK	Unmodified	126	0.035105	35.3243	57.0796	16.4338	21.7554	6.47439	6.82459	0.84075	5.95488	0.123194	61.2085	71.0553	38.9751	14.4323	24.1141	26.7197	17.614	14.6412	18.2158	18.272	15.9369	17.569	18.3637	16.7346	17.5203	15.7959	15.0807	16.0648	0.796941	0.663735	0.548203	0.322704
P97452	Bop1	Ribosome biogenesis protein BOP1	CLDLYLCPR	Unmodified	353;359	0.823694	25.5777	28.0774	NaN	2.49973	NaN	7.83586	0.851651	18.9635	0.108686	28.0774	NaN	NaN	2.49973	NaN	NaN	17.9629	NaN	NaN	16.6058	NaN	NaN	19.2316	NaN	NaN	13.946	NaN	NaN	NaN	NaN	NaN	NaN
P97452	Bop1	Ribosome biogenesis protein BOP1	CLSVSPGGQWLASGSDDGTLK	Unmodified	404	0.173421	9.08073	11.0258	6.76687	1.9451	0.290451	10.3169	1.96828	NaN	0.190782	NaN	6.2409	15.8107	2.15048	NaN	1.73972	17.4813	17.5435	16.5091	NaN	13.6344	14.0964	18.6425	17.9638	16.9441	13.1346	NaN	11.1244	0.348424	0.224511	0.537563	0.851725
P97452	Bop1	Ribosome biogenesis protein BOP1	DLQPFPVCQALVYR	Unmodified	390	0.807968	NaN	NaN	NaN	4.0254	NaN	12.1196	NaN	14.5635	NaN	NaN	NaN	NaN	4.0254	NaN	NaN	18.3273	NaN	NaN	NaN	NaN	NaN	19.3775	NaN	NaN	14.802	NaN	NaN	NaN	NaN	NaN	NaN
P46737	Brcc3	Lys-63-specific deubiquitinase BRCC36	VLYTCFQSIQAQK	Unmodified	172	0.904536	NaN	NaN	NaN	8.33005	NaN	14.5184	4.89362	12.1197	0.337063	NaN	NaN	NaN	8.33005	NaN	NaN	15.4438	NaN	NaN	NaN	NaN	NaN	16.5099	NaN	NaN	13.0498	NaN	NaN	NaN	NaN	NaN	NaN
Q8BXV2	Bri3bp	BRI3-binding protein	GSPGGLCSPSVEEK	Unmodified	218	0.148432	13.4225	22.9636	13.5862	9.54117	2.33399	11.8073	1.78882	3.95502	0.151501	7.64833	27.6774	33.5652	9.51995	11.8857	7.21787	20.7424	21.4258	19.1271	17.1485	20.04	18.1421	21.8025	22.4615	20.7862	18.5539	19.5713	17.102	0.654825	0.995944	0.529761	0.740733
Q9DCA5	Brix1	Ribosome biogenesis protein BRX1 homolog	CIYFEAK	Unmodified	115	0.81709	23.922	39.2799	NaN	15.358	NaN	NaN	NaN	NaN	NaN	NaN	NaN	39.2799	NaN	NaN	15.358	NaN	NaN	15.5362	NaN	NaN	14.9078	NaN	NaN	15.6755	NaN	NaN	13.2131	NaN	NaN	NaN	NaN
P18572	Bsg	Basigin	SGEYSCIFLPEPVGR	Unmodified	87	0.376996	18.1945	93.9311	9.26224	75.7366	37.818	56.8174	18.27	70.6408	0.321557	99.1818	83.2366	99.375	98.0424	97.0958	32.0716	15.4804	16.3266	12.8736	22.402	18.6385	20.1865	14.3714	14.5597	18.2537	20.0177	19.623	17.1709	0.827351	1.16139	1.40292	0.701834
P35991	Btk	Tyrosine-protein kinase BTK	DVCEAMEYLESK	Unmodified	506	0.800892	12.199	15.1448	NaN	2.94577	NaN	NaN	NaN	NaN	NaN	NaN	NaN	15.1448	NaN	NaN	2.94577	NaN	NaN	15.0206	NaN	NaN	12.5344	NaN	NaN	14.9601	NaN	NaN	9.91801	NaN	NaN	NaN	NaN
P35991	Btk	Tyrosine-protein kinase BTK	ITCVETVIPEK	Unmodified	63	0.0807622	18.2659	90.72	7.26538	72.4541	2.66367	15.2908	5.56876	32.3323	0.36419	95.8574	85.5826	NaN	70.5706	74.3376	NaN	16.2987	15.2201	NaN	20.8309	17.7897	NaN	17.1187	16.5516	NaN	18.3806	18.086	NaN	0.505291	1.10785	0.274449	0.143852
Q9WVA3	Bub3	Mitotic checkpoint protein BUB3	TPCNAGTFSQPEK	Unmodified	129	0.0608145	27.452	41.2342	16.7585	13.7822	4.61034	NaN	NaN	NaN	NaN	60.5685	32.2637	30.8703	18.3572	13.8521	9.13731	14.8319	16.6612	15.8173	15.4511	15.5912	14.6542	15.4159	17.4711	15.9049	13.2629	14.8344	12.591	0.591566	0.312783	0.785531	0.821711
Q6PGH1	Bud31	Protein BUD31 homolog	DTNFGTNCICR	Unmodified	76;78	0.034838	46.7995	63.8856	2.56029	17.0861	10.418	14.3109	NaN	22.3033	NaN	62.0752	65.696	NaN	9.71945	24.4527	NaN	17.3373	16.6706	NaN	18.0482	17.608	NaN	18.0199	18.1012	NaN	14.8044	16.4738	NaN	0.321114	0.214106	0.0398538	0.737695
Q9CQC6	Bzw1	Basic leucine zipper and W2 domain-containing protein 1	ERFDPTQFQDCIIQGLTETGTDLEAVAK	Unmodified	35	0.678444	5.13385	12.4113	NaN	7.27751	4.6239	7.09583	NaN	NaN	NaN	NaN	NaN	12.4113	4.00792	NaN	10.5471	16.7211	NaN	15.675	NaN	NaN	12.8559	17.4302	NaN	16.2247	12.8482	NaN	13.1404	0.491375	NaN	0.558709	0.142736
Q9CQC6	Bzw1	Basic leucine zipper and W2 domain-containing protein 1	FDPTQFQDCIIQGLTETGTDLEAVAK	Unmodified	35	0.651026	NaN	25.978	NaN	NaN	NaN	NaN	NaN	NaN	NaN	NaN	25.978	NaN	NaN	NaN	NaN	NaN	14.5355	12.8526	NaN	13.0248	NaN	NaN	14.6762	NaN	NaN	NaN	NaN	0.742486	NaN	NaN	NaN
Q9CQC6	Bzw1	Basic leucine zipper and W2 domain-containing protein 1	IQEYCYDNIHFMK	Unmodified	349	0.703972	NaN	NaN	NaN	10.4477	NaN	NaN	NaN	NaN	NaN	NaN	NaN	NaN	10.4477	NaN	NaN	15.8545	NaN	NaN	NaN	NaN	NaN	16.9771	NaN	NaN	13.8776	NaN	NaN	NaN	NaN	NaN	NaN
O35658	C1qbp	Complement component 1 Q subcomponent-binding protein, mitochondrial	TLVLDCHYPEDEIGHEDEAESDIFSIK	Unmodified	182	0.134344	16.9814	20.3293	11.6562	3.34791	2.37508	7.14483	0.263977	NaN	0.0369466	9.51144	32.6735	18.8029	1.66848	NaN	5.02735	18.7378	14.1495	19.0361	15.4878	13.1064	16.9257	19.1541	15.2684	19.5249	13.273	NaN	15.2853	0.832416	0.988351	0.813186	0.852366
Q06138	Cab39	Calcium-binding protein 39	GYESPEIALNCGIMLR	Unmodified	143	0.716159	8.33223	11.39	NaN	3.05782	NaN	10.7705	1.07707	NaN	0.100001	11.39	NaN	NaN	3.05782	NaN	NaN	16.9273	NaN	NaN	13.9676	NaN	NaN	17.5371	NaN	NaN	12.5505	NaN	NaN	NaN	NaN	NaN	NaN
Q9CXW3	Cacybp	Calcyclin-binding protein	TDTVIILCR	Unmodified	155	0.194529	10.0124	15.3865	12.1821	5.3741	1.35813	10.1961	0.62585	7.86425	0.0613811	1.47171	20.5587	24.1292	3.99842	5.40991	6.71397	21.3688	21.4833	20.663	15.3039	19.5332	19.0102	22.329	22.3462	21.5351	17.7435	18.2182	17.7387	0.278963	0.828919	0.287267	0.200164
B2RQC6	Cad	CAD protein	NSVTGGTAAFEPSLDYCVVK	Unmodified	736	0.0362708	13.4357	17.1639	6.22487	3.7283	0.689551	12.136	0.778767	12.7173	0.06417	NaN	21.5656	12.7623	4.07398	2.93428	4.17663	18.5403	17.0808	17.9603	NaN	15.2181	15.1872	19.8191	18.9548	18.0514	15.2617	13.9069	13.5315	0.469766	0.0151242	0.582138	0.673823
B2RQC6	Cad	CAD protein	ICALDCGLK	Unmodified	179;183	0.722092	15.4249	21.6544	NaN	6.22953	NaN	NaN	NaN	NaN	NaN	NaN	NaN	21.6544	NaN	NaN	6.22953	NaN	NaN	17.5877	NaN	NaN	15.7325	NaN	NaN	17.7728	NaN	NaN	13.8609	NaN	NaN	NaN	NaN
B2RQC6	Cad	CAD protein	TVHSLACLLTQYR	Unmodified	2092	0.925744	22.5789	26.2192	NaN	3.64031	NaN	11.5077	1.8789	25.0587	0.163273	NaN	NaN	26.2192	NaN	NaN	3.64031	NaN	NaN	14.5573	NaN	NaN	13.0647	NaN	NaN	14.8993	NaN	NaN	10.173	NaN	NaN	NaN	NaN
B2RQC6	Cad	CAD protein	VVEPELMGTPDGPCYPAPPVPR	Unmodified	1889	0.634918	12.5302	16.2415	7.16073	3.71131	NaN	8.45858	0.282814	21.8425	0.0334351	21.3049	NaN	11.1781	3.71131	NaN	NaN	17.126	NaN	17.1646	15.2409	NaN	14.1744	18.3953	NaN	15.9977	13.6979	NaN	NaN	0.0189492	0.500146	0.963061	NaN
P14211	Calr	Calreticulin	DMHGDSEYNIMFGPDICGPGTK	2 Oxidation (M)	137	0.150768	28.786	87.6951	14.7701	58.9091	26.0954	75.2673	NaN	85.8263	NaN	96.1269	70.6405	96.318	73.6594	74.289	28.779	16.087	14.5252	13.7831	20.7204	15.7919	18.4923	15.7841	14.4544	18.4663	17.2676	15.9851	17.159	0.830344	1.23788	1.27268	0.411963
P14211	Calr	Calreticulin	DMHGDSEYNIMFGPDICGPGTK	Oxidation (M)	137	0.189253	27.2053	85.7464	12.2034	58.541	30.6535	66.4743	8.06121	81.3524	0.121268	95.2575	71.9866	89.9951	75.7771	76.6966	23.1494	19.5645	19.366	18.1545	23.8926	20.7276	21.3237	19.8536	20.0251	20.2221	21.499	21.7438	18.4911	0.439515	1.16562	0.128135	0.736025
P14211	Calr	Calreticulin	DMHGDSEYNIMFGPDICGPGTK	Unmodified	137	0.210308	28.7592	84.9504	13.3958	56.1911	35.6437	70.4918	5.94988	83.3603	0.0844052	95.1228	69.7726	89.9557	76.2271	77.3082	15.0381	19.2068	19.1721	19.0883	23.4924	20.3789	22.2511	20.2147	20.0029	20.051	21.8957	21.7714	17.5528	0.0418891	0.875564	0.0782285	0.803395
P14211	Calr	Calreticulin	HEQNIDCGGGYVK	Unmodified	105	0.133581	31.9889	77.9678	15.1646	45.9789	27.1049	49.721	NaN	52.8077	NaN	91.3712	61.5077	81.0245	61.8755	61.3791	14.6822	21.821	19.8717	20.0135	25.2255	20.5479	22.1077	22.4411	20.4678	22.1032	23.1397	21.1362	19.5644	0.816425	1.38835	0.563795	1.09851
Q6ZQ38	Cand1	Cullin-associated NEDD8-dissociated protein 1	TVIGELPPASSGSALAANVCK	Unmodified	131	0.925251	9.84696	17.0402	NaN	7.19319	8.28249	10.9135	1.06216	3.16821	0.0973257	NaN	17.0402	NaN	NaN	1.33659	13.0498	17.6264	17.6507	16.4529	NaN	15.3672	NaN	18.3591	18.5987	15.9034	NaN	12.3929	13.1672	0.397996	NaN	0.675414	0.370685
Q6ZQ38	Cand1	Cullin-associated NEDD8-dissociated protein 1	TYIQCIAAISR	Unmodified	237	0.0837514	11.1398	15.8702	8.22269	4.73048	1.09353	11.0964	1.13521	12.4391	0.102305	9.05939	13.5466	25.0047	5.61278	5.07162	3.50704	18.0077	16.0004	16.3883	14.6802	13.3264	14.8037	18.7519	16.7974	16.6864	14.6801	12.5711	11.9043	0.787761	0.459441	0.869808	1.02388
P35564	Canx	Calnexin	CESAPGCGVWQR	Unmodified	361;367	0.281041	26.9782	90.4983	9.30051	63.52	31.0333	NaN	NaN	NaN	NaN	NaN	83.9218	97.0747	NaN	85.4639	41.5762	NaN	18.0945	18.0781	NaN	20.4784	23.1305	NaN	18.8023	19.9327	NaN	21.3579	19.4419	0.00804397	1.026	0.527336	0.821737
P40124	Cap1	Adenylyl cyclase-associated protein 1	ALLATASQCQQPAGNK	Unmodified	92	0.208996	11.7464	19.8133	14.074	8.06692	5.97657	8.57855	1.2718	7.58784	0.148253	8.87914	35.6924	14.8683	3.40019	5.99738	14.8032	20.5303	20.3609	21.185	17.171	19.5115	18.6676	21.3503	21.7683	21.6009	16.5219	17.798	19.076	0.318538	0.687353	0.143376	0.808819
P40124	Cap1	Adenylyl cyclase-associated protein 1	INSITVDNCK	Unmodified	374	0.219869	13.8796	17.6864	13.1784	3.80683	0.357379	NaN	NaN	NaN	NaN	8.36786	27.005	NaN	4.05954	3.55413	NaN	21.2924	19.9937	NaN	17.8395	18.5591	NaN	22.1143	21.2865	NaN	17.5515	16.5243	NaN	0.596785	0.345565	0.394943	0.483208
P40124	Cap1	Adenylyl cyclase-associated protein 1	CVNTTLQIK	Unmodified	355	0.0158883	16.1833	19.398	3.37757	3.21474	2.66861	10.5113	0.407879	6.00198	0.0388037	NaN	21.7863	17.0097	2.25601	1.15795	6.23026	20.1173	19.7564	19.3067	NaN	17.9124	17.0201	20.9658	20.9199	20.1658	15.5287	14.5044	16.2541	0.274562	0.423936	0.279851	0.555501
P40124	Cap1	Adenylyl cyclase-associated protein 1	NSLDCEIVSAK	Unmodified	426	0.224065	14.9504	24.3261	20.634	9.37564	3.05857	10.4586	1.24058	1.42182	0.118618	0.664821	33.7337	38.5797	6.31219	9.38544	12.4293	21.2318	20.0881	20.7056	14.0086	19.114	20.0347	22.2178	21.4583	21.2396	18.3261	18.1871	18.423	0.383324	0.957123	0.376819	0.0815157
O35350	Capn1	Calpain-1 catalytic subunit	TEELITPVYCTGVSAQVQK	Acetyl (Protein N-term)	11	0.84657	NaN	NaN	NaN	12.1811	NaN	3.46346	3.01213	NaN	0.869689	NaN	NaN	NaN	NaN	NaN	12.1811	15.3266	NaN	14.3931	NaN	NaN	NaN	16.5967	NaN	14.2824	NaN	NaN	11.4325	0.44219	NaN	0.940727	NaN
O88456	Capns1	Calpain small subunit 1	TDGFGIDTCR	Unmodified	145	0.848224	13.4413	19.6826	NaN	6.24123	3.45981	NaN	NaN	NaN	NaN	NaN	NaN	19.6826	3.79478	NaN	8.68769	18.518	NaN	17.6001	NaN	NaN	15.5713	19.2944	NaN	19.0716	14.6304	NaN	15.6778	0.435286	NaN	0.108999	0.491955
P47753	Capza1	F-actin-capping protein subunit alpha-1	DHYSNGFCTVYAK	Unmodified	141	0.783893	18.423	25.6734	NaN	7.25037	NaN	NaN	NaN	NaN	NaN	NaN	NaN	25.6734	NaN	NaN	7.25037	NaN	NaN	14.9374	NaN	NaN	13.4038	NaN	NaN	15.7337	NaN	NaN	12.0565	NaN	NaN	NaN	NaN
P47753	Capza1	F-actin-capping protein subunit alpha-1	TIDGQQTIIACIESHQFQPK	Unmodified	157	0.844535	18.5657	23.5123	NaN	4.94662	NaN	12.9649	5.03749	1.95926	0.388549	NaN	NaN	23.5123	NaN	NaN	4.94662	NaN	NaN	17.4374	NaN	NaN	15.7356	NaN	NaN	18.8606	NaN	NaN	14.5963	NaN	NaN	NaN	NaN
P47757	Capzb	F-actin-capping protein subunit beta	DETVSDCSPHIANIGR	Unmodified	206	0.781786	21.2748	29.3569	NaN	8.08211	NaN	8.75937	2.09228	NaN	0.238862	29.3569	NaN	NaN	8.08211	NaN	NaN	20.467	NaN	NaN	19.2002	NaN	NaN	21.4412	NaN	NaN	17.9336	NaN	NaN	NaN	NaN	NaN	NaN
P47757	Capzb	F-actin-capping protein subunit beta	DYLLCDYNR	Unmodified	62	0.160398	13.9807	23.9738	13.6489	9.99314	6.06666	10.7379	3.11214	12.3144	0.289827	13.385	39.3776	19.1589	3.45503	11.0841	15.4403	20.5123	20.0961	20.1139	17.8183	19.4736	18.0368	21.3136	21.4462	20.2133	16.5092	18.4422	17.76	0.16995	0.675733	0.397175	0.587376
P47757	Capzb	F-actin-capping protein subunit beta	GCWDSIHVVEVQEK	Unmodified	147	0.665996	NaN	8.07183	NaN	NaN	NaN	10.1347	2.08855	3.91038	0.206079	8.07183	NaN	NaN	NaN	NaN	NaN	18.0684	14.4794	NaN	14.5589	NaN	NaN	18.7567	14.6203	NaN	NaN	NaN	NaN	1.1972	NaN	1.26203	NaN
P47757	Capzb	F-actin-capping protein subunit beta	NLSDLIDLVPSLCEDLLSSVDQPLK	Unmodified	36	0.232387	11.7649	21.1691	15.6448	9.40419	6.28461	9.04284	0.567458	NaN	0.0627522	7.84456	38.3956	17.2672	3.52314	8.66284	16.0266	18.9236	17.8339	18.9008	15.3693	17.1518	16.6403	19.6458	19.2866	18.934	14.8705	15.8883	16.5445	0.368747	0.536294	0.245098	0.529102
P47757	Capzb	F-actin-capping protein subunit beta	SDQQLDCALDLMR	Acetyl (Protein N-term);Oxidation (M)	8	0.0806083	32.127	49.3619	21.3343	17.2349	10.5953	4.90964	2.9466	19.4089	0.600166	65.3285	57.6253	25.132	5.69736	26.5286	19.4787	16.2431	18.2392	15.5658	17.1571	18.6827	13.991	16.0286	19.4145	16.0328	11.9797	17.9448	13.9853	0.985015	1.06231	1.31428	1.54042
P47757	Capzb	F-actin-capping protein subunit beta	SDQQLDCALDLMR	Acetyl (Protein N-term)	8	0.106042	11.8667	18.6748	8.33863	6.80811	3.92381	5.93028	2.2323	0.934817	0.376425	NaN	24.5711	12.7785	2.44815	7.92067	10.0555	18.0274	17.8126	18.1727	NaN	16.1944	15.4017	19.0187	19.253	17.5069	13.7023	15.7138	14.3459	0.123847	0.379031	0.516203	0.733796
Q9CZ42	Carkd	ATP-dependent (S)-NAD(P)H-hydrate dehydratase	IGIVGGCQEYTGAPYFAGISALK	Unmodified	33	0.69496	NaN	30.0884	NaN	NaN	NaN	6.97433	NaN	10.8496	NaN	NaN	30.0884	NaN	NaN	NaN	NaN	15.9628	15.666	NaN	NaN	14.4496	NaN	16.3053	16.3134	NaN	NaN	NaN	NaN	0.144977	NaN	0.00396005	NaN
Q9WVG6	Carm1	Histone-arginine methyltransferase CARM1	CLFQSPLFAK	Unmodified	421	0.823301	NaN	NaN	NaN	5.78792	NaN	9.15423	0.554447	12.1344	0.0605673	NaN	NaN	NaN	5.78792	NaN	NaN	16.8613	NaN	NaN	NaN	NaN	NaN	17.9112	NaN	NaN	13.8864	NaN	NaN	NaN	NaN	NaN	NaN
Q9WVG6	Carm1	Histone-arginine methyltransferase CARM1	AAAAATAVGPGAGSAGVAGPGGAGPCATVSVFPGAR	Acetyl (Protein N-term)	27	0.0158954	12.7406	18.3681	1.46817	5.62756	0.136783	NaN	NaN	NaN	NaN	19.4063	17.33	NaN	5.53084	5.72428	NaN	16.2978	15.6688	12.2128	14.2437	13.4148	NaN	17.296	16.75	NaN	13.2017	12.7083	NaN	0.836161	0.395448	0.264433	0.239495
P70677	Casp3	Caspase-3	GTELDCGIETDSGTDEEMACQK	Unmodified	170;184	0.0796348	9.56289	13.796	4.76187	4.23314	0.643566	13.5969	7.97264	17.8322	0.586357	8.49211	17.7037	15.1922	3.77807	NaN	4.68821	19.6696	15.6034	16.7767	16.2399	13.3866	14.2958	20.9798	17.1141	16.7352	16.3091	NaN	12.3896	1.31269	1.00056	1.45104	1.23888
P70677	Casp3	Caspase-3	LFIIQACR	Unmodified	163	0.0222759	22.672	35.0102	7.03991	12.3382	6.11644	12.0966	1.10832	5.72088	0.0916227	41.7772	35.5274	27.7259	5.28206	16.1285	15.6041	19.2986	18.5954	18.1523	18.8198	17.7356	16.77	20.1834	19.7233	18.5424	16.0189	17.3447	16.1071	0.408919	0.680975	0.500873	0.559522
O89110	Casp8	Caspase-8	DPVNGTWYIQSLCQSLR	Unmodified	428	0.797213	36.6259	47.5468	NaN	10.921	NaN	NaN	NaN	NaN	NaN	47.5468	NaN	NaN	10.921	NaN	NaN	13.5442	NaN	NaN	13.4026	NaN	NaN	14.8075	NaN	NaN	11.7795	NaN	NaN	NaN	NaN	NaN	NaN
O89110	Casp8	Caspase-8	FLCLDYIPHK	Unmodified	26	0.653228	-2.15534	0.231093	NaN	2.38643	NaN	19.6107	6.44114	20.3782	0.32845	0.231093	NaN	NaN	2.38643	NaN	NaN	17.1029	NaN	NaN	8.3489	NaN	NaN	17.6516	NaN	NaN	12.2974	NaN	NaN	NaN	NaN	NaN	NaN
O89110	Casp8	Caspase-8	GYCLIINNHDFSK	Unmodified	238	0.712054	14.8758	25.5385	NaN	10.6627	NaN	NaN	NaN	NaN	NaN	25.5385	NaN	NaN	10.6627	NaN	NaN	15.9833	NaN	NaN	14.4395	NaN	NaN	16.9007	NaN	NaN	13.834	NaN	NaN	NaN	NaN	NaN	NaN
O89110	Casp8	Caspase-8	IFFIQACQGSNFQK	Unmodified	362	0.00829268	23.4412	32.9933	1.17839	9.55215	2.70892	10.5691	3.61531	12.2082	0.342063	NaN	33.8266	32.1601	6.42695	11.2291	11.0004	16.7035	15.6811	14.4048	NaN	14.713	13.328	17.4454	16.6534	15.1166	13.5816	13.6706	12.1004	0.713647	0.631091	0.676598	0.483366
P24270	Cat	Catalase	LGPNYLQIPVNCPYR	Unmodified	377	0.043792	12.9829	15.8067	5.30047	2.82376	2.69318	3.36621	2.17525	11.5541	0.646201	NaN	19.5547	12.0587	2.0411	0.608604	5.82159	20.0845	20.2608	19.5987	NaN	18.2203	16.7322	20.8782	20.4544	21.227	15.2934	13.103	17.2111	0.224405	0.670877	0.262402	1.12297
P24270	Cat	Catalase	LVNADGEAVYCK	Unmodified	232	0.0349121	12.7602	16.8151	5.53403	4.05491	1.1492	9.45254	NaN	8.6081	NaN	NaN	12.902	20.7283	5.26686	3.91695	2.98091	19.5266	19.5971	19.3231	NaN	16.8421	17.3878	20.0648	20.0525	21.1683	15.896	15.436	16.1439	0.0964539	0.264358	0.482383	0.238366
P24270	Cat	Catalase	SALEHSVQCAVDVK	Unmodified	425	1	11.8207	19.3801	NaN	7.55934	2.86736	12.4239	1.24742	NaN	0.100404	NaN	NaN	19.3801	5.53181	NaN	9.58687	18.7409	NaN	18.2166	NaN	NaN	16.16	19.3518	NaN	19.2961	15.2578	NaN	16.0587	0.254222	NaN	0.0272745	0.382788
Q08024	Cbfb	Core-binding factor subunit beta	LDGMGCLEFDEER	Unmodified	124	0.988021	NaN	NaN	NaN	3.73604	NaN	NaN	NaN	NaN	NaN	NaN	NaN	NaN	3.73604	NaN	NaN	16.4678	NaN	NaN	NaN	NaN	NaN	17.5759	NaN	NaN	12.8885	NaN	NaN	NaN	NaN	NaN	NaN
P48758	Cbr1	Carbonyl reductase [NADPH] 1	ILLNACCPGWVR	Unmodified	226;227	0.689726	-0.322844	8.27156	NaN	8.59441	NaN	12.9896	2.54495	7.88182	0.195921	8.27156	NaN	NaN	8.59441	NaN	NaN	18.4541	NaN	NaN	14.983	NaN	NaN	18.9261	NaN	NaN	15.5153	NaN	NaN	NaN	NaN	NaN	NaN
P83917	Cbx1	Chromobox protein homolog 1	CPQVVISFYEER	Unmodified	156	0.0186943	22.0295	29.5929	8.15691	7.56338	2.08623	8.63293	1.612	1.33719	0.186727	37.3542	21.0909	30.3336	5.28601	9.38219	8.02193	16.9992	17.2702	15.2855	16.2533	15.3666	14.086	17.6245	17.7568	15.7202	13.4612	14.485	12.2009	0.564296	0.664828	0.575568	0.711426
P23198	Cbx3	Chromobox protein homolog 3	CPQIVIAFYEER	Unmodified	160	0.02068	33.7718	46.1783	12.1734	12.4065	5.16913	12.0872	2.58176	3.53773	0.213595	56.1054	32.5961	49.8333	6.55078	16.3359	14.3327	19.3771	18.2958	18.9941	19.7312	17.2476	18.9845	19.8456	18.797	19.0006	16.0112	16.4405	16.4212	0.354037	0.694083	0.410983	0.159291
P23198	Cbx3	Chromobox protein homolog 3	LTWHSCPEDEAQ	Unmodified	177	0.0156407	22.8616	30.9052	7.71558	8.0436	2.65761	10.5845	3.76368	3.66143	0.355583	37.6124	22.4732	32.6301	7.36245	10.9755	5.79286	22.7876	22.5274	22.236	22.0576	20.7409	21.1901	23.3744	23.0684	22.0504	19.7211	20.0485	18.0269	0.189401	0.480072	0.416825	0.572595
Q61686	Cbx5	Chromobox protein homolog 5	IIGATDSCGDLMFLMK	Oxidation (M)	133	0.686465	44.4572	59.7145	NaN	15.2573	NaN	NaN	NaN	NaN	NaN	59.7145	NaN	NaN	15.2573	NaN	NaN	18.9588	NaN	NaN	19.5266	NaN	NaN	19.111	NaN	NaN	16.6374	NaN	NaN	NaN	NaN	NaN	NaN
Q61686	Cbx5	Chromobox protein homolog 5	IIGATDSCGDLMFLMK	Unmodified	133	0.253414	9.91745	16.8882	14.4424	6.97076	4.57651	9.79337	0.750565	0.179244	0.0766401	2.91253	15.9961	31.756	7.12423	11.4686	2.31944	19.7975	19.0913	18.874	14.7385	16.6986	17.7703	20.8867	19.627	18.4406	17.1822	16.6785	13.0444	0.353077	0.829065	0.787784	0.821521
Q61686	Cbx5	Chromobox protein homolog 5	IIGATDSCGDLMFLMK	2 Oxidation (M)	133	0.687552	16.6907	64.6468	NaN	47.9562	NaN	21.7659	6.10721	33.9601	0.280587	NaN	64.6468	NaN	NaN	47.9562	NaN	NaN	16.5314	NaN	NaN	17.4021	NaN	NaN	17.4099	NaN	NaN	17.2919	NaN	NaN	NaN	NaN	NaN
Q61686	Cbx5	Chromobox protein homolog 5	NLDCPELISEFMK	Unmodified	59	0.0546166	12.8718	16.3475	7.26326	3.47567	0.261465	7.39654	2.51766	5.17299	0.340384	NaN	11.2116	21.4834	3.66691	3.58238	3.17773	19.4767	19.6021	19.2188	NaN	16.6167	17.3491	20.496	19.9276	19.1641	15.7806	15.1773	14.2348	0.132174	0.351438	0.43689	0.49304
Q61686	Cbx5	Chromobox protein homolog 5	NLDCPELISEFMK	Oxidation (M)	59	0.0960947	34.2637	49.3277	25.6226	15.0639	10.5892	43.9327	40.2936	48.08	0.917165	78.6067	31.0043	38.372	8.40214	27.2744	9.51528	17.8485	17.4153	16.0696	19.726	16.2613	15.3861	17.6234	18.0853	16.6102	14.177	16.6704	13.3608	0.529297	1.41412	0.462074	1.16966
Q8CH18	Ccar1	Cell division cycle and apoptosis regulator protein 1	FSLDCPSCDMMELR	Unmodified	370;373	0.646428	NaN	NaN	NaN	5.16246	NaN	11.192	1.21283	4.10536	0.108366	NaN	NaN	NaN	5.16246	NaN	NaN	17.104	NaN	NaN	NaN	NaN	NaN	18.0858	NaN	NaN	13.8865	NaN	NaN	NaN	NaN	NaN	NaN
Q8CH18	Ccar1	Cell division cycle and apoptosis regulator protein 1	SCALAEDPQDLR	Unmodified	462	1	12.6939	17.3769	NaN	4.68298	NaN	17.3111	NaN	34.5376	NaN	NaN	17.3769	NaN	NaN	4.68298	NaN	NaN	15.4499	NaN	NaN	13.2005	NaN	NaN	16.109	NaN	NaN	11.7618	NaN	NaN	NaN	NaN	NaN
Q8VDP4	Ccar2	Cell cycle and apoptosis regulator protein 2	CAQAQTGIDLSTCTK	Unmodified	387;399	0.744009	12.093	15.9825	NaN	3.88943	0.167514	NaN	NaN	NaN	NaN	NaN	NaN	15.9825	3.77098	NaN	4.00788	17.0464	NaN	16.4377	NaN	NaN	14.0435	18.0125	NaN	17.3071	13.339	NaN	12.7251	0.294034	NaN	0.338982	0.296424
Q8VDP4	Ccar2	Cell cycle and apoptosis regulator protein 2	CVNLSLYGIVEDR	Unmodified	514	0.826445	NaN	11.4338	NaN	NaN	NaN	10.6753	0.771498	11.1093	0.0722694	11.4338	NaN	NaN	NaN	NaN	NaN	16.7344	NaN	NaN	13.7809	NaN	NaN	17.3002	NaN	NaN	NaN	NaN	NaN	NaN	NaN	NaN	NaN
Q8VE99	Ccdc115	Coiled-coil domain-containing protein 115	CLQLLSDLEELEAK	Unmodified	14	0.815164	NaN	29.2922	NaN	NaN	NaN	9.76202	1.69038	NaN	0.173159	NaN	29.2922	NaN	NaN	NaN	NaN	NaN	14.4268	NaN	NaN	13.1554	NaN	NaN	15.2512	NaN	NaN	NaN	NaN	NaN	NaN	NaN	NaN
Q9D024	Ccdc47	Coiled-coil domain-containing protein 47	VCCEGMLIQLR	Unmodified	214;215	0.935213	47.1614	52.8254	NaN	5.66404	3.12381	9.62861	2.04764	5.95298	0.212662	NaN	NaN	52.8254	3.45517	NaN	7.8729	15.9647	NaN	15.9661	NaN	NaN	16.1293	16.9719	NaN	16.9355	12.1675	NaN	13.3869	0.000674135	NaN	0.0178194	0.564431
Q8R3Q6	Ccdc58	Coiled-coil domain-containing protein 58	AAPSGSVNCEEFAEFQELLK	Acetyl (Protein N-term)	10	0.260356	21.0184	97.8358	2.97143	76.8174	32.8644	98.6817	0.251239	100	0.00254595	99.352	94.4121	99.7432	96.1391	95.4421	38.871	13.9177	15.0774	11.0209	21.178	19.156	19.6226	13.8959	15.3855	17.178	18.534	19.7736	16.5249	0.939883	0.776761	1.02099	0.890107
Q8R3Q6	Ccdc58	Coiled-coil domain-containing protein 58	NCIAQTSAVVK	Unmodified	74	0.11264	32.6527	79.1443	18.9539	46.4916	21.6304	NaN	NaN	NaN	NaN	93.6947	57.7105	86.0277	63.9214	53.2694	22.284	16.6083	16.1424	16.8897	20.5016	16.5909	19.5119	17.4803	17.2334	18.3003	18.3054	17.4224	16.4981	0.251378	0.892442	0.410417	0.593848
Q9D6J3	Ccdc94	Coiled-coil domain-containing protein 94	CLAEITFK	Unmodified	83	0.81632	13.1075	25.638	NaN	12.5305	NaN	26.6305	NaN	18.2585	NaN	NaN	25.638	NaN	NaN	12.5305	NaN	NaN	13.807	NaN	NaN	12.2707	NaN	NaN	14.5008	NaN	NaN	11.6975	NaN	NaN	NaN	NaN	NaN
P80314	Cct2	T-complex protein 1 subunit beta	SLHDALCVLAQTVK	Unmodified	395	0.0470536	14.46	22.1528	7.54528	7.69278	2.82931	12.9464	2.2142	6.10057	0.171028	18.5244	30.8268	17.1071	4.81962	7.78263	10.4761	18.3349	16.8247	17.8923	16.1979	15.6586	15.6157	18.8138	17.9641	18.3388	14.5101	14.3974	15.2436	0.469114	0.237054	0.296827	0.339531
P80314	Cct2	T-complex protein 1 subunit beta	HGINCFINR	Unmodified	289	0.24741	32.662	63.8531	10.3257	31.1912	33.2332	NaN	NaN	NaN	NaN	71.1545	NaN	56.5517	54.6906	NaN	7.69171	19.6241	NaN	19.5956	20.9267	NaN	19.9759	19.6664	NaN	21.0038	19.9379	NaN	17.4187	0.0139765	0.449874	0.612251	0.994109
P80314	Cct2	T-complex protein 1 subunit beta	LIHFSGVALGEACTIVLR	Unmodified	371	0.013661	18.3862	24.784	3.95607	6.39776	4.10816	9.68069	2.26448	3.09554	0.233917	21.2335	29.0484	24.07	3.56313	4.52104	11.1091	16.3226	17.2964	14.9693	14.4313	16.008	13.3119	16.9247	18.2836	15.1697	12.1663	13.8832	12.1695	0.708985	0.896877	0.902261	0.748622
P80314	Cct2	T-complex protein 1 subunit beta	TVYGGGCSEMLMAHAVTQLANR	Unmodified	412	0.704997	4.37803	15.6425	21.2599	11.2645	8.1008	9.22485	1.79867	3.64549	0.194982	0.609469	30.6755	NaN	5.53634	16.9926	NaN	19.3928	17.8	NaN	12.0434	16.6237	NaN	20.3774	18.8795	NaN	16.2846	16.5912	NaN	0.710006	1.30072	0.674599	0.149702
P80318	Cct3	T-complex protein 1 subunit gamma	WSSLACNIALDAVK	Unmodified	173	0.036273	25.4164	37.1136	0.767704	11.6971	8.49382	14.8492	2.12255	18.7606	0.142941	NaN	37.6564	36.5707	6.35092	21.4912	7.24917	19.9683	19.2327	19.1666	NaN	18.5054	18.3722	20.5052	20.3467	19.6713	16.623	18.4776	15.9939	0.329426	0.0652571	0.280082	0.924728
P80318	Cct3	T-complex protein 1 subunit gamma	IGDEYFTFITDCK	Unmodified	366	0.105921	13.0272	21.6833	9.57956	8.65614	5.47993	12.4405	0.532969	6.60178	0.0428415	13.0308	31.9777	20.0415	3.12928	8.75124	14.0879	19.7169	19.2967	19.742	16.9783	18.2078	17.7458	20.5164	20.3766	19.8822	15.5642	16.9943	17.2738	0.164058	0.399815	0.216965	0.508394
P80318	Cct3	T-complex protein 1 subunit gamma	IPGGIIEDSCVLR	Unmodified	213	0.119044	8.71118	13.1414	6.98634	4.43023	3.44241	8.90011	0.806562	2.9249	0.0906239	5.95407	19.9077	13.5625	2.47756	2.40815	8.40498	21.3676	21.3057	20.9611	17.3862	19.2973	18.2891	22.0143	22.1692	21.3182	16.7156	16.8284	17.8723	0.145261	0.638688	0.285607	0.478468
P80318	Cct3	T-complex protein 1 subunit gamma	KIGDEYFTFITDCK	Unmodified	366	0.120373	14.2813	23.5275	12.2401	9.24617	4.1732	12.041	1.20517	8.26618	0.100089	12.2804	36.5637	21.7384	5.02111	9.35191	13.3655	18.0105	16.2306	16.5367	15.174	15.4357	14.6886	18.8906	17.4	16.5123	14.6491	14.1231	13.8159	0.710149	0.250838	0.82742	0.299148
P80318	Cct3	T-complex protein 1 subunit gamma	NLQDAMQVCR	Unmodified	398	1	12.7892	14.5606	NaN	1.77134	NaN	8.89389	3.46346	NaN	0.38942	NaN	14.5606	NaN	NaN	1.77134	NaN	NaN	19.1521	NaN	NaN	16.5992	NaN	NaN	20.2269	NaN	NaN	14.4337	NaN	NaN	NaN	NaN	NaN
P80318	Cct3	T-complex protein 1 subunit gamma	TLIQNCGASTIR	Unmodified	455	0.0799942	11.2687	17.0651	7.34198	5.79645	3.68225	10.7157	1.20769	14.6927	0.112702	13.2018	25.5321	12.4614	2.51125	5.10141	9.77669	22.3823	21.6498	22.3442	19.6654	20.1055	19.5318	23.0684	22.6604	22.6351	17.7896	18.443	19.429	0.259407	0.216333	0.175761	0.577024
P80315	Cct4	T-complex protein 1 subunit delta	AQDIEAGDGTTSVVIIAGSLLDSCTK	Unmodified	120	0.739583	8.46837	14.3096	1.86252	5.84126	NaN	6.73437	5.86437	NaN	0.870812	NaN	15.6266	12.9926	NaN	NaN	5.84126	18.1618	17.6456	17.2493	NaN	15.2128	14.5058	18.7519	18.3706	17.8666	NaN	NaN	13.8559	0.319441	0.339737	0.297933	NaN
P80315	Cct4	T-complex protein 1 subunit delta	DVEREDIEFICK	Unmodified	337	0.100634	8.01931	13.1268	6.25661	5.10748	1.91955	NaN	NaN	NaN	NaN	5.9396	17.3554	16.0854	3.66733	4.36839	7.28671	21.1161	19.5178	19.2795	17.131	17.2663	16.8963	21.7739	20.5953	19.639	17.0586	16.143	15.9696	0.748918	0.127316	0.716492	0.435233
P80315	Cct4	T-complex protein 1 subunit delta	IGLIQFCLSAPK	Unmodified	252	0.173476	7.32534	11.8347	8.11828	4.50938	1.24206	11.8584	0.994865	9.54644	0.0838956	2.53178	17.4851	15.4873	3.99902	3.60379	5.92532	21.1334	20.5887	20.5846	15.8667	18.3502	18.1366	21.7556	21.3875	21.2164	17.1703	16.6461	17.2276	0.230601	0.646393	0.196051	0.206878
P80315	Cct4	T-complex protein 1 subunit delta	LGGTIDDCELVEGLVLTQK	Unmodified	221	0.0738315	10.1368	13.1928	6.19632	3.05602	3.27537	5.8495	1.49202	NaN	0.255068	6.0678	17.3214	16.1891	1.65893	0.710861	6.79827	18.78	18.2487	18.1621	14.8276	15.9938	15.79	19.4862	18.9865	18.5817	13.5968	11.8606	14.8046	0.243942	0.375522	0.315115	0.847786
P80315	Cct4	T-complex protein 1 subunit delta	TLSGMESYCVR	Unmodified	450	0.0776799	6.82917	8.75359	4.77049	1.92444	0.849809	13.0061	3.75749	9.82127	0.288901	3.25117	11.7286	11.281	1.48938	1.38025	2.90369	21.6634	21.499	21.6602	16.7682	18.5871	18.6849	22.4266	22.5497	21.8442	16.3791	16.3908	16.7807	0.0638917	0.554942	0.241558	0.164937
P80315	Cct4	T-complex protein 1 subunit delta	TLSGMESYCVR	Oxidation (M)	450	0.861183	8.59423	21.2038	NaN	12.6096	NaN	NaN	NaN	NaN	NaN	NaN	NaN	21.2038	NaN	NaN	12.6096	NaN	NaN	17.5933	NaN	NaN	15.6995	NaN	NaN	18.6569	NaN	NaN	15.864	NaN	NaN	NaN	NaN
P80315	Cct4	T-complex protein 1 subunit delta	TGCNVLLIQK	Unmodified	295	0.0105306	12.1091	16.0791	1.06123	3.96997	1.89674	8.78644	NaN	NaN	NaN	NaN	16.8295	15.3287	3.4148	2.41276	6.08234	20.7724	20.2527	20.3468	NaN	17.9477	17.8812	21.5666	21.1671	20.5791	16.7446	15.8292	16.6304	0.199953	0.0325807	0.328623	0.308274
P80316	Cct5	T-complex protein 1 subunit epsilon	CPTLEQYAMR	Oxidation (M)	440	0.0702631	31.9218	47.3695	20.2544	15.4477	8.56014	9.41169	NaN	25.2643	NaN	68.0536	46.4807	27.5741	7.62044	24.5888	14.1338	19.9741	18.9139	18.1886	21.0651	18.7105	16.7954	20.0498	19.8698	19.0823	16.4502	18.2531	16.4793	0.623155	1.22903	0.319632	0.779336
P80316	Cct5	T-complex protein 1 subunit epsilon	CPTLEQYAMR	Unmodified	440	0.0334841	11.7884	17.6796	4.03652	5.89121	2.26872	9.75051	1.46004	6.2466	0.149739	NaN	20.5339	14.8254	3.27259	7.26553	7.13551	20.7202	19.8215	20.4338	NaN	17.8692	17.9115	21.6417	21.0708	19.9674	16.7563	17.3968	16.2653	0.297563	0.0207084	0.518721	0.395179
P80316	Cct5	T-complex protein 1 subunit epsilon	ESNPALGIDCLHK	Unmodified	493	0.410207	10.6241	26.7217	12.7863	16.0975	13.2713	11.7395	4.66889	34.0988	0.397707	NaN	35.7629	17.6804	NaN	6.71329	25.4818	NaN	16.4827	17.0551	NaN	15.6377	14.8361	NaN	17.8565	17.4159	NaN	14.06	15.8678	0.276962	0.383111	0.214297	0.785837
P80316	Cct5	T-complex protein 1 subunit epsilon	IAILTCPFEPPKPK	Unmodified	253	0.0594444	16.4685	22.6618	8.59658	6.19324	3.32975	8.55357	1.1265	14.5848	0.131699	NaN	28.7405	16.5831	3.56743	5.07384	9.93845	18.9045	19.067	19.0474	NaN	17.757	16.7168	19.6649	20.063	19.4825	14.9083	15.8374	16.3027	0.0604356	0.488856	0.211673	0.44245
P80316	Cct5	T-complex protein 1 subunit epsilon	SLHDALCVIR	Unmodified	407	0.102503	6.75225	8.54578	5.29505	1.79354	1.61353	9.72216	0.169142	14.7412	0.0173976	2.45444	11.134	12.0489	1.69753	0.23016	3.45293	20.9618	19.8995	20.4654	15.6492	16.9029	17.5976	21.6058	20.5963	21.1979	15.7501	11.8365	16.3925	0.35813	0.592208	0.335469	0.862108
P80316	Cct5	T-complex protein 1 subunit epsilon	VVYGGGAAEISCALAVSQEADK	Unmodified	429	0.20542	10.4975	17.9104	12.5121	7.41287	4.99719	10.1729	0.610601	0.292812	0.060022	5.47709	30.4999	17.7542	2.49141	7.26471	12.4825	19.2855	18.1098	19.0132	15.1763	16.9216	16.8015	20.2253	19.3045	18.8077	14.9348	15.6303	15.998	0.37707	0.5195	0.514069	0.348167
P80317	Cct6a	T-complex protein 1 subunit zeta	NAIDDGCVVPGAGAVEVALAEALIK	Unmodified	406	1	8.1825	13.4613	NaN	5.27885	3.68427	NaN	NaN	NaN	NaN	NaN	NaN	13.4613	2.67368	NaN	7.88402	17.4139	12.2627	16.505	NaN	NaN	13.8205	17.8077	13.7987	16.8478	12.6217	NaN	13.3014	0.934279	NaN	0.892728	0.327083
P80317	Cct6a	T-complex protein 1 subunit zeta	RVENAYILTCNVSLEYEK	Unmodified	233	1	11.9478	15.3123	1.85368	3.36447	NaN	7.7989	1.19752	12.1075	0.15355	16.623	14.0015	NaN	3.36447	NaN	NaN	18.4878	16.4303	NaN	16.1613	13.8115	NaN	19.2009	17.4426	NaN	14.3568	NaN	NaN	0.866355	0.950344	0.768904	NaN
P80317	Cct6a	T-complex protein 1 subunit zeta	VENAYILTCNVSLEYEK	Unmodified	233	0.932691	NaN	NaN	NaN	6.33557	NaN	10.6167	1.94431	7.47116	0.183136	NaN	NaN	NaN	NaN	NaN	6.33557	15.4502	14.8256	13.9862	NaN	NaN	NaN	16.1397	15.9298	13.5449	NaN	NaN	9.6589	0.476345	NaN	0.661797	NaN
P80313	Cct7	T-complex protein 1 subunit eta	CAMTALSSK	Oxidation (M)	158	0.736461	NaN	NaN	NaN	3.32911	NaN	NaN	NaN	NaN	NaN	NaN	NaN	NaN	3.32911	NaN	NaN	15.9574	NaN	NaN	NaN	NaN	NaN	16.976	NaN	NaN	12.1161	NaN	NaN	NaN	NaN	NaN	NaN
P80313	Cct7	T-complex protein 1 subunit eta	EGTDSSQGIPQLVSNISACQVIAEAVR	Unmodified	29	0.30988	6.34784	10.6386	9.33352	4.29078	6.45633	9.18146	0.55498	2.11564	0.0604457	1.72762	20.3439	9.84433	0.555881	0.570545	11.7459	19.7292	18.5294	18.4674	13.8993	16.5602	15.2723	20.4664	19.6634	18.1371	12.9835	12.2182	15.2276	0.536767	0.827041	0.67851	1.08411
P80313	Cct7	T-complex protein 1 subunit eta	INALTAASEAACLIVSVDETIK	Unmodified	511	0.201168	10.8111	14.9313	12.8999	4.12017	4.27997	6.91855	1.3428	4.73472	0.194086	0.447256	19.1623	25.1844	2.55668	0.841774	8.96206	20.4944	20.0156	19.0873	12.6962	17.9388	17.5165	21.1631	21.0351	19.1563	15.9109	14.1549	15.8118	0.446739	0.854725	0.570324	0.522939
P80313	Cct7	T-complex protein 1 subunit eta	LPIGDVATQYFADRDMFCAGR	Unmodified	310	0.953722	-0.307647	2.22079	NaN	2.52844	NaN	7.85411	NaN	11.1984	NaN	2.22079	NaN	NaN	2.52844	NaN	NaN	18.2098	NaN	NaN	12.7494	NaN	NaN	19.1088	NaN	NaN	13.8402	NaN	NaN	NaN	NaN	NaN	NaN
P80313	Cct7	T-complex protein 1 subunit eta	QLCDNAGFDATNILNK	Unmodified	450	0.258065	10.8526	15.9077	15.5342	5.05508	5.90748	5.73407	0.894829	1.52821	0.156055	NaN	26.892	4.92337	0.595767	2.81437	11.7551	19.2791	18.6983	19.1974	NaN	17.2555	14.926	19.8636	19.8882	19.2992	12.4812	14.7784	16.3909	0.203836	0.94485	0.213964	1.03696
P80313	Cct7	T-complex protein 1 subunit eta	TCTIILR	Unmodified	370	0.134199	17.2468	28.2055	9.93683	10.9587	9.68857	10.7814	NaN	NaN	NaN	NaN	35.2319	21.1791	2.86729	8.31376	21.6951	20.5884	19.5986	20.047	NaN	18.7202	18.1511	21.4954	20.8405	19.4466	16.4132	17.3774	17.5949	0.343736	0.275387	0.606199	0.379386
P80313	Cct7	T-complex protein 1 subunit eta	YNFFTGCPK	Unmodified	364	0.223009	9.98513	16.6796	12.8939	6.69444	5.02457	11.1218	1.70454	11.324	0.153261	6.23208	31.0897	12.717	2.2867	5.63103	12.1656	20.9448	20.3673	21.6308	17.0335	19.2191	18.8519	21.6728	21.5359	21.7791	16.2556	17.469	18.9271	0.435693	0.603882	0.083994	0.866571
P42932	Cct8	T-complex protein 1 subunit theta	AHEILPELVCCSAK	Unmodified	148;149	0.777938	9.11019	14.8616	NaN	5.75139	3.03701	11.021	1.86288	5.448	0.16903	NaN	NaN	14.8616	3.6039	NaN	7.89888	18.0493	NaN	18.0894	NaN	NaN	15.5712	18.8836	NaN	18.0945	14.1423	NaN	14.551	0.0196517	NaN	0.377386	0.199023
P42932	Cct8	T-complex protein 1 subunit theta	IAVYSCPFDGMITETK	Unmodified	244	0.0335385	7.17246	9.82472	3.28945	2.65226	0.666903	6.12624	1.68507	7.13258	0.275059	6.02676	11.7693	11.6781	2.40648	3.40717	2.14312	20.3032	19.6141	19.737	16.3404	16.7079	16.818	21.3283	20.7872	19.8747	15.9866	15.962	14.3618	0.268144	0.165846	0.464058	0.501032
P42932	Cct8	T-complex protein 1 subunit theta	IAVYSCPFDGMITETK	Oxidation (M)	244	0.0645647	24.2287	33.7325	15.336	9.50377	4.52011	9.8531	1.31946	14.9704	0.133913	50.9	28.9106	21.3869	4.85602	13.8844	9.7709	18.2555	16.5032	16.7188	18.3075	15.2052	14.8408	18.2879	17.3354	17.5737	13.9956	14.7026	14.3666	0.718051	1.28707	0.361819	0.241861
P42932	Cct8	T-complex protein 1 subunit theta	LIAQACVSIFPDSGNFNVDNIR	Unmodified	187	0.0837567	12.469	17.6566	5.11132	5.18769	1.57874	8.3208	NaN	NaN	NaN	NaN	21.2709	14.0424	NaN	4.07135	6.30403	16.8615	16.2048	17.7036	NaN	14.3168	15.0897	17.9019	17.1815	17.7458	NaN	12.6231	13.8521	0.518352	0.370023	0.244238	0.568431
P42932	Cct8	T-complex protein 1 subunit theta	QITSYGETCPGLEQYAIK	Unmodified	430	0.279662	6.22063	11.3159	9.8701	5.09528	2.82648	4.81248	1.36506	4.43317	0.28365	2.01662	21.6718	10.2593	2.47507	4.7202	8.09058	19.4937	19.3975	19.7362	13.8912	17.5438	16.6074	20.2994	20.2825	19.9196	14.9991	15.9473	16.4137	0.123535	0.862054	0.141898	0.447576
Q64314	Cd34	Hematopoietic progenitor cell antigen CD34	GEDLIQILCEK	Unmodified	212	0.356546	15.1332	97.0628	4.69521	81.9296	30.3495	89.8813	13.1819	97.1835	0.146659	99.5406	91.6477	100	99.253	99.65	46.8857	13.7312	15.9333	NaN	21.4906	19.3891	20.103	11.603	11.4422	16.4644	18.6569	19.5956	16.2844	0.909265	0.755294	1.57309	0.831954
Q76KJ5	Cd3eap	DNA-directed RNA polymerase I subunit RPA34	LTCAPAPSGSLR	Unmodified	107	0.948011	14.4538	37.4594	NaN	23.0056	NaN	17.2168	8.63271	16.6789	0.501414	NaN	NaN	37.4594	NaN	NaN	23.0056	NaN	NaN	17.8056	NaN	NaN	17.0661	NaN	NaN	18.5319	NaN	NaN	16.7891	NaN	NaN	NaN	NaN
P15379	Cd44	CD44 antigen	EPSETPDQCMTADETR	Unmodified	345	0.685111	35.0449	35.9664	NaN	0.921554	NaN	15.5542	9.55144	7.92502	0.614074	NaN	NaN	35.9664	NaN	NaN	0.921554	12.782	NaN	18.5952	NaN	NaN	17.7631	14.1025	NaN	17.0129	NaN	NaN	10.2645	1.36479	NaN	1.08216	NaN
Q61735	Cd47	Leukocyte surface antigen CD47	TAFNTDQGSACSYEEEK	Unmodified	141	0.222738	24.7757	93.641	5.1295	68.8653	34.116	79.3979	1.92432	85.9408	0.0242364	98.0837	88.0272	94.812	87.9249	89.1926	29.4783	16.6278	15.2757	16.2213	22.3054	18.1539	20.4131	17.1758	16.2165	17.4184	20.0401	19.2614	16.16	0.427784	1.12012	0.384405	0.848482
P18181	Cd48	CD48 antigen	STFYTCQVSNPVSSK	Unmodified	193	0.344838	35.5151	99.4522	0.418183	63.9371	51.0006	97.145	NaN	100	NaN	99.1565	NaN	99.7479	100	NaN	27.8742	12.8048	NaN	11.1664	19.6819	NaN	19.7947	NaN	NaN	16.7439	17.361	NaN	15.3723	0.726575	0.0552704	NaN	0.844972
Q8CII2	Cdc123	Cell division cycle protein 123 homolog	CTNSEVTVQPSPYLSFGLPK	Unmodified	289	0.120888	15.9565	23.9623	13.5504	8.00573	5.33928	NaN	NaN	NaN	NaN	14.0004	39.3923	18.4941	1.84068	11.043	11.1335	17.0393	16.13	16.238	14.4204	15.5084	14.0981	17.6931	17.1335	16.9692	11.9563	14.1235	13.9725	0.368651	0.546271	0.275716	0.597735
Q8CFI2	Cdc34	Ubiquitin-conjugating enzyme E2 R1	VPTTLAEYCVK	Unmodified	191	0.0353115	24.0936	37.4077	10.5522	13.3141	5.91224	NaN	NaN	NaN	NaN	49.4942	30.028	32.7009	8.08979	19.7321	12.1204	19.9559	16.5055	19.1035	19.9267	15.285	18.0622	20.6889	17.0268	19.5563	17.1828	15.0025	16.6983	0.828311	1.14197	0.904841	0.611237
Q61081	Cdc37	Hsp90 co-chaperone Cdc37	CIDSGLWVPNSK	Unmodified	337	0.0256279	12.3525	16.7061	4.2133	4.3536	1.22575	11.5581	2.5754	6.27225	0.222822	NaN	13.7268	19.6853	5.65809	4.17696	3.22576	20.5702	19.6328	19.2234	NaN	16.9809	17.1949	21.2839	20.062	19.878	17.2244	15.5421	14.9711	0.5007	0.104687	0.574073	0.847708
P60766	Cdc42	Cell division control protein 42 homolog	LRPLSYPQTDVFLVCFSVVSPSSFENVK	Unmodified	81	0.960078	21.7922	29.2697	NaN	7.47754	NaN	4.34648	NaN	NaN	NaN	NaN	NaN	29.2697	NaN	NaN	7.47754	14.5911	NaN	14.5086	NaN	NaN	13.2356	15.2766	NaN	15.3462	NaN	NaN	11.7171	0.0404239	NaN	0.0341031	NaN
P60766	Cdc42	Cell division control protein 42 homolog	TCLLISYTTNK	Unmodified	18	0.0936255	13.8972	20.1728	10.6626	6.27557	2.82754	13.3029	2.85963	6.87935	0.214963	7.86094	26.406	26.2514	6.55177	3.32007	8.95487	18.2241	17.6633	17.9848	14.673	16.1846	16.4945	19.1191	18.4949	19.3692	15.2849	13.631	16.0234	0.191383	0.532652	0.289912	0.678442
P60766	Cdc42	Cell division control protein 42 homolog	YVECSALTQK	Unmodified	157	0.237618	11.4121	18.7275	15.7577	7.31541	5.2905	NaN	NaN	NaN	NaN	0.67958	25.7487	29.7542	4.30942	4.21271	13.4241	21.4203	23.1412	17.8393	14.229	21.6133	16.6	22.0747	23.9694	19.0619	17.6019	19.4624	16.3728	1.13363	1.63988	1.16119	1.01362
Q9CPY3	Cdca5	Sororin	SFFGFEGPDDLPGVSPVVCSK	Unmodified	45	1	56.099	62.3724	NaN	6.27336	NaN	NaN	NaN	NaN	NaN	NaN	62.3724	NaN	NaN	6.27336	NaN	NaN	14.3265	NaN	NaN	15.0556	NaN	NaN	16.2266	NaN	NaN	12.3255	NaN	NaN	NaN	NaN	NaN
P97377	Cdk2	Cyclin-dependent kinase 2	APEILLGCK	Unmodified	177	0.285394	10.0943	12.885	12.6533	2.79067	1.00942	NaN	NaN	NaN	NaN	2.85135	8.70391	27.0997	2.0769	NaN	3.50443	19.6346	17.7892	18.977	14.5441	14.3984	17.5494	19.9953	17.7684	20.4971	14.4362	NaN	15.7138	0.566141	1.23416	0.69661	0.588262
Q64261	Cdk6	Cyclin-dependent kinase 6	ADQQYECVAEIGEGAYGK	Unmodified	15	0.755282	18.3714	20.8013	NaN	2.42988	0.317632	20.4949	24.4372	3.51272	1.19235	NaN	20.8013	NaN	2.20528	2.65448	NaN	17.2578	16.7784	NaN	NaN	14.8496	NaN	17.8953	17.2537	NaN	12.4246	12.0571	NaN	0.232863	NaN	0.309397	0.179164
Q64261	Cdk6	Cyclin-dependent kinase 6	LFDVCTVSR	Unmodified	83	0.0903752	18.6215	21.894	14.0876	3.2725	2.18193	11.188	0.278279	3.70578	0.0248731	NaN	11.9325	31.8554	3.86189	0.856417	5.09919	18.83	17.6107	17.8285	NaN	14.727	16.7315	19.2228	18.1332	18.8333	14.5851	11.2781	14.6152	0.48392	0.849935	0.356737	0.74247
P28033	Cebpb	CCAAT/enhancer-binding protein beta	AAPAACFAGPPAAPAK	Unmodified	50	0.203574	25.3544	44.8341	30.358	19.4796	11.8967	NaN	NaN	NaN	NaN	16.1461	76.6239	41.7322	7.79924	19.0582	31.5815	19.6784	17.5381	19.1216	17.3017	19.2509	18.6401	21.3786	20.9007	20.1103	17.8152	18.8142	18.995	0.611241	0.581271	0.411346	0.380148
P28033	Cebpb	CCAAT/enhancer-binding protein beta	MEVANFYYEPDCLAYGAK	Acetyl (Protein N-term)	12	0.40078	28.1262	35.3476	47.5144	7.22142	2.71887	NaN	NaN	NaN	NaN	1.74989	68.9454	NaN	5.29889	9.14396	NaN	15.2582	13.9318	NaN	9.44703	15.0824	NaN	17.0486	18.087	NaN	12.889	14.7743	NaN	0.607883	1.35843	0.48802	0.811668
P28033	Cebpb	CCAAT/enhancer-binding protein beta	QLPEPLLASAGHC	Unmodified	145	0.14378	31.7853	63.4412	17.1222	31.6559	11.6221	NaN	NaN	NaN	NaN	NaN	75.5484	51.334	NaN	23.4378	39.874	NaN	16.1109	16.0764	NaN	17.7384	16.1534	NaN	19.3814	16.6641	NaN	17.6736	16.0715	0.0169225	0.707121	1.0409	0.713374
P28659	Celf1	CUGBP Elav-like family member 1	GCAFVTFTTR	Unmodified	150	0.661932	13.172	16.3655	NaN	3.19354	NaN	NaN	NaN	NaN	NaN	NaN	16.3655	NaN	3.19354	NaN	NaN	16.7102	16.1225	NaN	NaN	13.7691	NaN	17.4131	16.9425	NaN	12.4912	NaN	NaN	0.284143	NaN	0.228635	NaN
P28659	Celf1	CUGBP Elav-like family member 1	VMFSSFGQIEECR	Unmodified	137	0.327823	7.99182	10.3737	10.8099	2.38192	1.06687	11.8706	0.980183	4.03813	0.0825726	2.72998	NaN	18.0175	1.62753	NaN	3.13631	17.4766	NaN	17.8039	12.3216	NaN	15.618	18.0992	NaN	18.4558	12.1817	NaN	13.507	0.159739	1.15292	0.173897	0.607436
Q9Z0H4	Celf2	CUGBP Elav-like family member 2	GCAFVTFSTR	Unmodified	174	0.0467444	17.6378	23.0019	6.59264	5.36403	4.57968	15.3921	NaN	15.7788	NaN	NaN	18.3402	27.6636	9.18453	0.287349	6.6202	16.3873	16.1228	16.1964	NaN	13.9682	14.8096	16.7782	17.0063	17.6154	13.4726	8.56752	13.7972	0.0962696	0.40109	0.313512	0.844487
Q9Z0H4	Celf2	CUGBP Elav-like family member 2	GCCFVTFYTR	Unmodified	85;86	0.660678	8.47048	12.1876	2.7172	3.71714	NaN	NaN	NaN	NaN	NaN	10.2663	14.109	NaN	3.71714	NaN	NaN	17.6623	17.7579	NaN	14.5346	15.152	NaN	18.4672	17.6155	NaN	13.7722	NaN	NaN	0.0468212	0.298072	0.405751	NaN
Q9Z0H4	Celf2	CUGBP Elav-like family member 2	VMFSPFGQIEECR	Unmodified	161	0.912157	10.7897	13.1822	NaN	2.39253	NaN	10.6372	0.600687	1.67926	0.0564707	NaN	13.1822	NaN	NaN	2.39253	NaN	NaN	18.5537	NaN	NaN	15.8343	NaN	NaN	18.7381	NaN	NaN	13.3877	NaN	NaN	NaN	NaN	NaN
P18760	Cfl1	Cofilin-1	HELQANCYEEVK	Unmodified	139	0.0541158	22.6482	37.2275	11.5776	14.5793	7.11527	12.4065	7.87176	3.13921	0.634485	37.3414	48.7478	25.5934	6.56134	17.0355	20.1411	22.6422	21.8342	23.8268	21.8955	21.7619	22.2871	23.1956	23.3462	23.3021	19.3636	21.0623	21.3148	0.690742	0.195716	0.053122	0.557718
P18760	Cfl1	Cofilin-1	AVLFCLSEDK	Unmodified	39	0.0261609	21.1785	33.7524	7.68373	12.5739	4.67613	11.4677	2.539	4.38063	0.221404	31.9636	42.1727	27.1208	7.43535	13.7069	16.5794	23.973	22.3998	23.1664	22.8831	21.9443	21.7403	24.5732	23.6697	22.9623	20.9352	21.0153	20.6312	0.529299	0.452789	0.555021	0.135361
P18760	Cfl1	Cofilin-1	AVLFCLSEDKK	Unmodified	39	0.018413	23.1598	35.2761	7.43825	12.1163	4.50802	11.0893	2.06579	6.28642	0.186287	34.255	43.1721	28.4011	6.99762	13.856	15.4952	23.56	21.7959	22.272	22.6194	21.3994	20.938	24.1733	23.1435	22.1849	20.441	20.5073	19.7377	0.66648	0.634353	0.658247	0.267728
Q8BHG9	Cggbp1	CGG triplet repeat-binding protein 1	AYLPDGYENENQLLSSQDC	Unmodified	167	0.0400501	31.2804	55.6046	12.7419	24.3243	10.4867	12.7051	6.47043	4.17268	0.509279	68.4098	55.477	42.927	13.1233	25.9405	33.909	17.931	17.1333	17.2836	19.0457	17.4506	16.8727	18.68	18.2781	16.7987	15.9531	16.7647	15.8359	0.310584	0.81407	0.548627	0.375402
Q8BHG9	Cggbp1	CGG triplet repeat-binding protein 1	MCLEANIPLEK	Unmodified	111	0	22.2073	35.1558	0.237611	12.9484	4.18247	11.8672	0.0522547	10.1914	0.00440327	35.1584	34.9169	35.3921	9.04041	12.4451	17.3598	17.0361	17.0326	17.4509	16.153	16.1342	16.5826	17.8658	18.1043	16.9367	14.535	15.2897	14.6856	0.173883	0.183666	0.375087	0.291639
Q8K327	Champ1	Chromosome alignment-maintaining phosphoprotein 1	CNFESNFPR	Unmodified	760	0.809841	15.6199	48.5075	NaN	32.8877	NaN	NaN	NaN	NaN	NaN	NaN	48.5075	NaN	NaN	32.8877	NaN	NaN	14.1916	NaN	NaN	14.1054	NaN	NaN	14.7389	NaN	NaN	13.7098	NaN	NaN	NaN	NaN	NaN
Q9D1L0	Chchd2	Coiled-coil-helix-coiled-coil-helix domain-containing protein 2	LCEGFNEVLR	Unmodified	136	0.236941	27.2298	75.8847	23.0968	48.6549	32.2974	53.241	16.4822	64.5086	0.309578	96.7288	51.0542	79.8711	80.8531	48.8523	16.2593	16.0242	19.0715	15.8224	20.9103	19.1324	17.8108	16.2835	19.1895	17.2567	18.3617	19.1233	14.892	1.25303	0.996417	1.00549	0.866867
Q9D1L0	Chchd2	Coiled-coil-helix-coiled-coil-helix domain-containing protein 2	QFLECAQNQSDVK	Unmodified	126	0.125684	17.1678	93.8151	4.04386	76.6473	15.5391	93.5423	5.78604	99.2936	0.0618548	97.1586	89.3205	94.9663	85.1419	86.0875	58.7126	16.6201	16.7716	16.4826	21.7158	19.8357	20.7203	16.588	17.3782	17.3577	19.1066	20.0076	17.8657	0.10029	0.629915	0.280244	0.662818
Q9CRB9	Chchd3	MICOS complex subunit Mic19	RYEYHPVCADLQTK	Unmodified	183	1	53.6422	99.9262	NaN	46.284	NaN	93.3787	NaN	96.8415	NaN	NaN	NaN	99.9262	NaN	NaN	46.284	NaN	NaN	7.27848	NaN	NaN	17.6816	NaN	NaN	15.5864	NaN	NaN	15.3715	NaN	NaN	NaN	NaN
Q8VEA4	Chchd4	Mitochondrial intermembrane space import and assembly protein 40	GSDCIDQFR	Unmodified	87	0.717642	7.503	98.3529	NaN	90.8499	NaN	85.1891	2.33359	94.9046	0.0273931	98.3529	NaN	NaN	90.8499	NaN	NaN	12.8767	NaN	NaN	18.7767	NaN	NaN	12.5931	NaN	NaN	15.9047	NaN	NaN	NaN	NaN	NaN	NaN
Q8VEA4	Chchd4	Mitochondrial intermembrane space import and assembly protein 40	SAFSCFHYSTEDIK	Unmodified	74	1	52.9524	88.444	NaN	35.4917	NaN	68.7336	NaN	94.1192	NaN	NaN	NaN	88.444	NaN	NaN	35.4917	NaN	NaN	15.8009	NaN	NaN	18.7371	NaN	NaN	16.3708	NaN	NaN	15.5088	NaN	NaN	NaN	NaN
P40201	Chd1	Chromodomain-helicase-DNA-binding protein 1	SAAGLPDYYCK	Unmodified	409	1	NaN	25.3631	NaN	NaN	NaN	19.7187	NaN	11.5866	NaN	NaN	25.3631	NaN	NaN	NaN	NaN	NaN	14.424	NaN	NaN	12.8669	NaN	NaN	15.5259	NaN	NaN	NaN	NaN	NaN	NaN	NaN	NaN
Q6PDQ2	Chd4	Chromodomain-helicase-DNA-binding protein 4	FNAPGAQQFCFLLSTR	Unmodified	1114	0.134523	9.8412	11.4746	6.59971	1.63343	2.21882	NaN	NaN	NaN	NaN	9.48712	6.0971	18.8397	3.20237	NaN	0.0644884	17.3611	17.4805	15.8782	14.107	13.5355	13.7712	18.3724	17.7739	16.1123	13.4547	NaN	5.51453	0.488589	0.201423	0.637097	1.40274
Q6PDQ2	Chd4	Chromodomain-helicase-DNA-binding protein 4	HLCEPGADGAETFADGVPR	Unmodified	1461	0.727526	NaN	31.9059	NaN	NaN	NaN	14.1939	0.556336	5.2048	0.0391955	NaN	31.9059	NaN	NaN	NaN	NaN	NaN	15.4917	NaN	NaN	14.398	NaN	NaN	16.1542	NaN	NaN	NaN	NaN	NaN	NaN	NaN	NaN
Q8CGZ0	Cherp	Calcium homeostasis endoplasmic reticulum protein	LALEQQQLICK	Unmodified	69	0.994248	8.85962	13.4562	NaN	4.59657	2.78478	18.4012	4.98258	29.0226	0.270774	NaN	NaN	13.4562	2.62743	NaN	6.56571	17.1029	NaN	16.737	NaN	NaN	14.0519	17.327	NaN	18.1497	12.1152	NaN	14.3187	0.178349	NaN	0.392627	0.909679
Q8CGZ0	Cherp	Calcium homeostasis endoplasmic reticulum protein	LLEETQLDMSEFDNLLQPIIDTCTK	Unmodified	168	1	27.6234	92.9669	NaN	65.3435	NaN	NaN	NaN	NaN	NaN	92.9669	NaN	NaN	65.3435	NaN	NaN	12.3282	NaN	NaN	16.0527	NaN	NaN	13.4005	NaN	NaN	14.3154	NaN	NaN	NaN	NaN	NaN	NaN
Q8CGZ0	Cherp	Calcium homeostasis endoplasmic reticulum protein	VVVPIYCTSFLAVEEDK	Unmodified	246	0.631033	NaN	16.6335	NaN	NaN	NaN	NaN	NaN	NaN	NaN	NaN	16.6335	NaN	NaN	NaN	NaN	NaN	17.337	NaN	NaN	15.0116	NaN	NaN	17.3729	NaN	NaN	NaN	NaN	NaN	NaN	NaN	NaN
Q9D7S9	Chmp5	Charged multivesicular body protein 5	APPPSLTDCIGTVDSR	Unmodified	20	0.739901	31.8419	37.3307	NaN	5.48885	NaN	NaN	NaN	NaN	NaN	37.3307	NaN	NaN	5.48885	NaN	NaN	18.6628	NaN	NaN	17.9154	NaN	NaN	19.2304	NaN	NaN	15.1245	NaN	NaN	NaN	NaN	NaN	NaN
Q9D1P4	Chordc1	Cysteine and histidine-rich domain-containing protein 1	ALLCYNR	Acetyl (Protein N-term)	5	0.112624	30.0262	42.8644	24.8086	12.8382	9.23312	12.53	2.03173	6.09831	0.162149	26.9792	71.4519	30.162	5.7777	23.2867	9.4501	15.9909	14.2573	14.9146	14.5545	15.5809	13.7034	16.6043	16.5904	15.6324	12.5768	14.8704	12.3721	0.615457	0.635458	0.336298	1.01579
Q9D1P4	Chordc1	Cysteine and histidine-rich domain-containing protein 1	TSDFNTFLAQEGCTR	Unmodified	211	0.376807	8.03975	17.1466	16.3441	9.10679	4.98275	9.42451	2.61515	13.4173	0.277484	1.0926	33.7661	16.581	3.44556	11.0482	12.8266	19.448	18.302	18.5897	12.9477	17.33	16.2588	20.2852	19.1486	18.5966	15.4766	16.1393	15.8319	0.437182	0.938707	0.618244	0.226515
Q9D1P4	Chordc1	Cysteine and histidine-rich domain-containing protein 1	TTDFSDFLSIVGCTK	Unmodified	59	0.185121	15.1588	24.743	16.3316	9.58415	7.52249	12.9294	4.38045	2.10521	0.338797	11.7276	43.0689	19.4325	1.86635	9.99129	16.8948	17.7567	17.8234	18.3379	14.8446	17.4208	16.2862	18.5522	19.0329	18.1061	12.8358	15.8615	15.8077	0.231794	0.781289	0.319031	0.713597
Q8WTY4	Ciapin1	Anamorsin	NCTCGLAEELER	Unmodified	247;249	0.0445888	44.0822	67.8183	21.6694	23.7361	10.8853	15.5936	NaN	22.1618	NaN	71.1746	87.6137	44.6665	11.9706	33.449	25.7886	16.4226	13.0532	15.8509	17.7266	15.8756	15.542	17.4306	16.0626	15.371	14.5521	15.0701	13.8461	0.775257	0.871196	0.743057	0.403603
Q8WTY4	Ciapin1	Anamorsin	SACGNCYLGDAFR	Unmodified	271;274	0.0306749	38.8518	63.9153	14.6729	25.0635	11.195	NaN	NaN	NaN	NaN	74.0995	70.5495	47.0969	12.2846	33.1423	29.7635	17.4713	15.2603	16.3139	18.9878	16.5207	16.1462	18.4292	17.0571	15.6631	15.5933	16.0446	14.4244	0.72588	1.10268	0.860855	0.495494
Q8WTY4	Ciapin1	Anamorsin	ILRPGGCLFLK	Unmodified	92	0.0871148	29.6206	36.367	13.013	6.74634	2.86643	NaN	NaN	NaN	NaN	27.1654	45.5685	NaN	4.71946	8.77321	NaN	19.1592	17.0798	NaN	17.7363	16.8234	NaN	19.5271	17.9339	NaN	15.1916	14.5556	NaN	0.873033	0.433117	0.710128	0.306764
Q8WTY4	Ciapin1	Anamorsin	LCSALTLSGLVEIK	Unmodified	116	1	NaN	47.8235	NaN	NaN	NaN	NaN	NaN	NaN	NaN	NaN	47.8235	NaN	NaN	NaN	NaN	NaN	13.415	NaN	NaN	13.2893	NaN	NaN	14.8784	NaN	NaN	NaN	NaN	NaN	NaN	NaN	NaN
Q9CQB5	Cisd2	CDGSH iron-sulfur domain-containing protein 2	VVNEINIEDLCLTK	Unmodified	92	0.0156343	30.8005	50.1836	8.69144	19.3831	7.08747	16.8915	4.1899	8.65088	0.248047	54.7227	55.6658	40.1624	11.727	20.7072	25.7152	19.6461	18.8605	18.4364	19.9195	19.1889	17.8612	20.0944	19.9672	18.2309	17.1822	18.0301	16.7004	0.438998	0.618763	0.543157	0.479523
Q04447	Ckb	Creatine kinase B-type	FCTGLTQIETLFK	Unmodified	254	0.65127	NaN	13.1683	NaN	NaN	NaN	16.3801	14.9259	64.316	0.911225	NaN	13.1683	NaN	NaN	NaN	NaN	15.6582	14.3277	13.3839	NaN	11.6065	NaN	15.3718	14.0218	13.7185	NaN	NaN	NaN	0.774238	NaN	0.656391	NaN
Q9Z1Q5	Clic1	Chloride intracellular channel protein 1	FLDGNELTLADCNLLPK	Unmodified	178	0.0363655	17.0925	26.0582	7.83065	8.96569	3.87358	8.53262	1.42902	1.90304	0.167477	23.9629	34.7234	19.4884	5.04913	9.05313	12.7948	21.1375	21.106	20.9501	19.4716	20.1954	18.9035	21.6815	21.8957	21.0216	17.4484	18.5672	18.2527	0.0682692	0.448728	0.290292	0.361797
Q9Z1Q5	Clic1	Chloride intracellular channel protein 1	EEFASTCPDDEEIELAYEQVAR	Unmodified	223	0.25361	12.054	19.6886	17.536	7.63457	5.7288	3.65516	NaN	NaN	NaN	10.7293	39.8943	8.44209	3.37405	5.38247	14.1472	17.5513	17.2957	17.5812	14.4947	16.7044	14.1422	18.1925	18.0894	17.4782	13.3526	13.9537	14.8769	0.105298	1.01044	0.246093	0.539142
Q9Z1Q5	Clic1	Chloride intracellular channel protein 1	LHIVQVVCK	Unmodified	191	0.0141404	20.7894	30.858	5.59404	10.0686	3.16288	14.9083	3.74654	8.84049	0.251305	32.9371	35.1148	24.5221	6.77055	10.3589	13.0763	21.7746	18.2008	21.5814	20.7488	17.315	19.9594	22.3193	19.1068	21.5318	18.5359	15.9936	18.799	0.760709	0.815219	0.793559	0.689677
Q9QYB1	Clic4	Chloride intracellular channel protein 4	AGSDGESIGNCPFSQR	Unmodified	35	0.0366578	14.809	21.7819	6.50935	6.9728	3.74093	8.56241	NaN	5.86052	NaN	20.176	28.9439	16.2258	3.78371	6.0441	11.0906	20.4233	20.6505	19.6549	18.4391	19.3548	17.2866	20.7315	20.8674	19.9292	16.0631	16.909	16.9262	0.326398	0.651774	0.313445	0.303322
Q9QYB1	Clic4	Chloride intracellular channel protein 4	DEFTNTCPSDK	Unmodified	234	0.135009	21.231	32.2769	11.8097	11.0459	5.84885	NaN	NaN	NaN	NaN	40.6276	NaN	23.9262	6.91017	NaN	15.1817	18.9106	NaN	20.1893	18.3633	NaN	18.5205	19.0877	NaN	20.3684	15.3359	NaN	17.8864	0.588679	0.0769807	0.589506	1.00181
Q9QYB1	Clic4	Chloride intracellular channel protein 4	FLDGDEMTLADCNLLPK	Unmodified	189	0.10402	10.5041	13.8285	8.59524	3.32437	1.66617	5.36896	NaN	NaN	NaN	4.21365	20.7676	16.5043	2.30078	2.42538	5.24696	18.4161	18.9123	17.9403	13.9094	16.9805	15.6015	18.8699	19.3566	17.8382	13.4617	14.0264	13.6636	0.333333	0.901827	0.474492	0.202527
Q9QYB1	Clic4	Chloride intracellular channel protein 4	IEEFLEEVLCPPK	Unmodified	100	0.691918	11.2459	25.798	NaN	14.5521	NaN	NaN	NaN	NaN	NaN	NaN	NaN	25.798	NaN	NaN	14.5521	NaN	NaN	15.2751	NaN	NaN	13.7509	NaN	NaN	15.1281	NaN	NaN	12.5743	NaN	NaN	NaN	NaN
Q922J3	Clip1	CAP-Gly domain-containing linker protein 1	GEWCGVELDEPLGK	Unmodified	241	0.664208	-64.997	35.0029	29.9931	100	NaN	NaN	NaN	NaN	NaN	NaN	13.7946	56.2113	NaN	NaN	100	14.4747	14.2705	13.6177	NaN	11.6269	13.978	15.0221	15.2859	NaN	NaN	NaN	10.5795	0.285297	0.950709	0.128944	NaN
Q8VBZ3	Clptm1	Cleft lip and palate transmembrane protein 1 homolog	VAGIFPCPTFK	Unmodified	454	0.597812	4.15205	10.3501	13.2292	6.19801	2.07208	13.1739	6.33614	6.00479	0.480961	0.995603	19.7045	NaN	4.73283	7.66319	NaN	19.0376	18.3902	NaN	12.4018	16.3634	NaN	19.9887	19.4652	NaN	15.6575	15.8743	NaN	0.312095	1.24362	0.25385	0.106022
Q8VBZ3	Clptm1	Cleft lip and palate transmembrane protein 1 homolog	VSFCPLSLWR	Unmodified	308	0.644282	12.5418	96.4038	NaN	83.8621	NaN	NaN	NaN	NaN	NaN	96.4038	NaN	NaN	83.8621	NaN	NaN	12.0893	NaN	NaN	16.8338	NaN	NaN	12.8757	NaN	NaN	15.2533	NaN	NaN	NaN	NaN	NaN	NaN
Q9JHS4	Clpx	ATP-dependent Clp protease ATP-binding subunit clpX-like, mitochondrial	CELNVTEDALK	Unmodified	539	0.745909	NaN	NaN	NaN	5.24869	NaN	NaN	NaN	NaN	NaN	NaN	NaN	NaN	5.24869	NaN	NaN	17.649	NaN	NaN	NaN	NaN	NaN	18.3074	NaN	NaN	14.1333	NaN	NaN	NaN	NaN	NaN	NaN
O08585	Clta	Clathrin light chain A	LCDFNPK	Unmodified	205	0.112622	18.2421	25.6418	9.06377	7.39971	3.86659	NaN	NaN	NaN	NaN	19.2327	NaN	32.0508	4.66561	NaN	10.1338	21.8002	NaN	19.9544	19.73	NaN	18.8703	22.1538	NaN	20.8943	17.801	NaN	17.7457	0.798588	0.409294	0.580871	0.0270602
Q6IRU5	Cltb	Clathrin light chain B	VAQLCDFNPK	Unmodified	181	0.0112174	37.8919	59.702	5.0977	21.8101	10.025	NaN	NaN	NaN	NaN	65.5306	57.4998	56.0756	11.9247	31.9691	21.5364	19.1826	19.1558	19.3668	20.1095	19.5919	19.7192	20.0455	20.3095	19.8163	17.1607	19.22	17.9511	0.0812511	0.193468	0.171468	0.721562
Q68FD5	Cltc	Clathrin heavy chain 1	VIQCFAETGQVQK	Unmodified	491	0.0427589	10.2584	11.7202	3.59287	1.46178	0.180878	9.28365	NaN	0.130446	NaN	15.2251	8.04539	11.8901	1.33388	NaN	1.58968	19.6587	17.1881	18.4523	17.1815	13.6734	15.5628	20.7166	19.5088	18.6085	14.5077	NaN	12.6565	0.780181	1.0042	0.717708	0.800433
Q68FD5	Cltc	Clathrin heavy chain 1	CNEPAVWSQLAK	Unmodified	1102	0.061777	12.3884	14.3015	7.84143	1.91308	0.669652	9.95911	1.03007	4.80881	0.10343	20.9287	16.3309	5.64484	1.95504	2.56077	1.22344	20.0313	18.5159	20.0448	18.1137	16.1588	15.9817	21.0923	20.5308	19.9223	15.4441	15.2809	13.5871	0.48085	0.882754	0.394423	0.540472
Q68FD5	Cltc	Clathrin heavy chain 1	GQCDLELINVCNENSLFK	Unmodified	926;934	0.0730903	13.85	17.9193	9.077	4.06932	3.01732	9.2592	1.43062	8.63756	0.154508	28.1395	14.8223	10.7961	2.16456	2.49521	7.54818	18.3665	16.5606	16.417	17.0139	14.0379	13.3704	19.5371	18.5028	15.9269	14.0389	13.2146	12.3124	0.816119	1.28761	0.879025	0.56636
Q68FD5	Cltc	Clathrin heavy chain 1	HSSLAGCQIINYR	Unmodified	151	0.0717606	25.4264	29.2058	9.73191	3.77944	0.970921	10.1408	NaN	1.5579	NaN	36.0873	NaN	22.3243	3.09289	NaN	4.46598	17.4271	NaN	18.3031	16.6025	NaN	16.5042	18.542	NaN	18.4946	13.5725	NaN	14.0756	0.416612	0.0481495	0.023267	0.244131
Q68FD5	Cltc	Clathrin heavy chain 1	LECSEELGDLVK	Unmodified	459	0.986338	5.75576	8.44586	NaN	2.6901	0.804497	NaN	NaN	NaN	NaN	NaN	NaN	8.44586	3.25897	NaN	2.12124	17.3535	NaN	17.5764	NaN	NaN	14.1381	18.36	NaN	17.8766	13.4684	NaN	12.3486	0.109021	NaN	0.234744	0.522851
Q68FD5	Cltc	Clathrin heavy chain 1	LPVVIGGLLDVDCSEDVIK	Unmodified	824	0.953196	NaN	19.0591	NaN	NaN	NaN	NaN	NaN	NaN	NaN	NaN	19.0591	NaN	NaN	NaN	NaN	16.1206	14.6113	NaN	NaN	12.5249	NaN	17.3069	16.4478	NaN	NaN	NaN	NaN	0.678964	NaN	0.409071	NaN
Q68FD5	Cltc	Clathrin heavy chain 1	MEGNAEESTLFCFAVR	Unmodified	217	0.965416	NaN	NaN	NaN	8.72948	NaN	15.0672	3.07828	10.7491	0.204304	NaN	NaN	NaN	8.72948	NaN	NaN	15.618	NaN	NaN	NaN	NaN	NaN	16.9121	NaN	NaN	13.5259	NaN	NaN	NaN	NaN	NaN	NaN
Q5SW19	Cluh	Clustered mitochondria protein homolog	DAAAFLLSCQIPGLVK	Unmodified	755	0.787428	NaN	NaN	NaN	5.04428	NaN	NaN	NaN	NaN	NaN	NaN	NaN	NaN	5.04428	NaN	NaN	15.8249	NaN	NaN	NaN	NaN	NaN	16.8566	NaN	NaN	12.6221	NaN	NaN	NaN	NaN	NaN	NaN
Q9CPZ8	Cmc1	COX assembly mitochondrial protein homolog	DCLTAYYNDPAFYEECK	Unmodified	63;77	0.793568	17.8089	38.0554	NaN	20.2465	NaN	30.6718	2.01919	31.2994	0.0658321	NaN	38.0554	NaN	NaN	20.2465	NaN	NaN	16.654	NaN	NaN	15.9511	NaN	NaN	17.7532	NaN	NaN	15.7753	NaN	NaN	NaN	NaN	NaN
P53996	Cnbp	Cellular nucleic acid-binding protein	ECTIEATA	Unmodified	164	0.0481743	36.2134	58.9894	16.9177	22.776	12.0367	15.9515	0.109671	4.68967	0.00687533	71.0785	66.234	39.6558	9.20164	26.9778	32.1486	24.4174	23.3853	23.6847	25.7147	24.3573	23.079	24.5951	24.6482	22.9352	21.2924	23.2116	21.8575	0.385225	0.838728	0.517299	0.712578
P53996	Cnbp	Cellular nucleic acid-binding protein	CGETGHVAINCSK	Unmodified	133;143	0.0368062	50.6009	66.6855	7.38736	16.0845	10.1083	26.8686	17.1369	16.9618	0.637806	71.9091	NaN	61.4618	8.93684	NaN	23.2322	18.0177	NaN	16.0418	19.3738	NaN	16.7152	18.5853	NaN	14.8676	15.2363	NaN	13.1432	0.840936	1.02751	1.21443	0.877172
P53996	Cnbp	Cellular nucleic acid-binding protein	CYSCGEFGHIQK	Unmodified	112;115	0.828404	24.9156	53.2797	NaN	28.3641	NaN	17.1502	1.31239	16.2797	0.0765233	NaN	NaN	53.2797	NaN	NaN	28.3641	NaN	NaN	17.2265	NaN	NaN	17.416	NaN	NaN	16.718	NaN	NaN	15.3814	NaN	NaN	NaN	NaN
P53996	Cnbp	Cellular nucleic acid-binding protein	DCDLQEDACYNCGR	Unmodified	60;67;70	0.786009	60.6209	72.2981	NaN	11.6772	NaN	23.882	9.23346	35.6174	0.386629	72.2981	NaN	NaN	11.6772	NaN	NaN	22.5282	NaN	NaN	23.9122	NaN	NaN	23.2074	NaN	NaN	20.2883	NaN	NaN	NaN	NaN	NaN	NaN
P53996	Cnbp	Cellular nucleic acid-binding protein	DCDLQEDEACYNCGR	Unmodified	67;75;78	0.0649589	37.7265	64.4629	20.3495	26.7364	14.9202	21.2993	4.06975	23.8886	0.191075	72.9917	79.1602	41.2368	14.7669	43.4525	21.9899	15.9269	13.6719	15.3931	17.3612	15.5973	14.8822	16.4802	15.6116	15.0418	13.9511	15.2315	13.215	0.62891	0.904429	0.509073	0.71583
P53996	Cnbp	Cellular nucleic acid-binding protein	GFQFVSSSLPDICYR	Unmodified	47	0.0544016	36.989	64.9555	16.4319	27.9665	15.175	19.126	4.23356	16.4256	0.221351	76.6834	72.0086	46.1746	11.0833	32.3465	40.4698	22.0418	20.6606	21.8256	23.7594	22.0238	21.6044	22.4676	22.2102	20.6077	19.4635	21.1457	20.051	0.431817	0.84111	0.539748	0.608188
P53996	Cnbp	Cellular nucleic acid-binding protein	GRGFQFVSSSLPDICYR	Unmodified	47	0.718237	57.3834	70.1995	NaN	12.816	NaN	NaN	NaN	NaN	NaN	70.1995	NaN	NaN	12.816	NaN	NaN	15.6043	NaN	NaN	16.8404	NaN	NaN	15.9372	NaN	NaN	13.1711	NaN	NaN	NaN	NaN	NaN	NaN
P53996	Cnbp	Cellular nucleic acid-binding protein	SSNECFK	Acetyl (Protein N-term)	6	0.0608752	33.5214	54.612	17.8252	21.0906	11.6629	14.9281	10.3164	32.6134	0.691075	63.9821	65.7979	34.056	8.43457	23.4322	31.405	23.8322	22.6518	22.0528	24.6611	23.5958	21.0995	24.0641	23.9682	21.0058	20.6236	22.26	19.8787	0.646704	0.881577	0.715843	0.860127
P53996	Cnbp	Cellular nucleic acid-binding protein	TSEVNCYR	Unmodified	151	0.854847	2.2001	41.9261	NaN	39.726	NaN	17.7712	NaN	10.2793	NaN	NaN	NaN	41.9261	NaN	NaN	39.726	11.8223	NaN	15.3227	NaN	NaN	14.8526	13.0922	NaN	14.2547	NaN	NaN	13.6533	1.18457	NaN	0.540819	NaN
Q9D1A2	Cndp2	Cytosolic non-specific dipeptidase	DVDYVCISDNYWLGK	Unmodified	192	0.80052	NaN	NaN	NaN	3.5991	NaN	11.1444	1.13837	7.68153	0.102147	NaN	NaN	NaN	3.5991	NaN	NaN	15.6596	NaN	NaN	NaN	NaN	NaN	16.4135	NaN	NaN	11.6701	NaN	NaN	NaN	NaN	NaN	NaN
Q9D1A2	Cndp2	Cytosolic non-specific dipeptidase	DVGAETLLHSCK	Unmodified	300	0.210176	7.74259	12.7658	9.85064	5.02322	2.23797	11.1166	NaN	2.79013	NaN	2.64518	22.3222	13.3301	3.89461	3.57428	7.60078	20.1739	19.7552	18.8054	14.9721	17.9562	16.1046	20.7928	20.5947	20.0276	16.1677	15.841	16.4239	0.432641	0.998235	0.256843	0.199062
Q08093	Cnn2	Calponin-2	CASQSGMTAYGTR	Oxidation (M)	175	0.750738	NaN	NaN	NaN	7.54344	NaN	NaN	NaN	NaN	NaN	NaN	NaN	NaN	7.54344	NaN	NaN	15.4406	NaN	NaN	NaN	NaN	NaN	16.61	13.7328	NaN	12.9945	NaN	NaN	NaN	NaN	1.07536	NaN
Q08093	Cnn2	Calponin-2	AGQCVIGLQMGTNK	Unmodified	164	0.0370077	30.5312	39.8257	11.9725	9.2945	6.03539	11.2225	NaN	NaN	NaN	NaN	48.2916	31.3599	3.1941	9.42669	15.2627	17.4532	14.4089	17.2549	NaN	14.3103	16.1247	18.8728	17.2555	17.3514	13.9512	13.9913	14.8785	0.714562	0.788084	0.686001	0.39135
Q08093	Cnn2	Calponin-2	DGVILCTLMNK	Unmodified	61	0.785304	NaN	28.1046	NaN	NaN	NaN	12.2196	NaN	NaN	NaN	NaN	28.1046	NaN	NaN	NaN	NaN	NaN	14.6567	NaN	NaN	13.3016	NaN	NaN	16.3476	NaN	NaN	NaN	NaN	NaN	NaN	NaN	NaN
Q08093	Cnn2	Calponin-2	YCPQGSAADGAPAGDGQGEAPEYLAYCQEEAGY	Unmodified	274;299	0.645691	NaN	NaN	NaN	24.6936	NaN	10.4474	1.75416	4.9443	0.167904	NaN	NaN	NaN	NaN	NaN	24.6936	NaN	NaN	12.6191	NaN	NaN	NaN	11.9815	12.5868	13.6165	NaN	NaN	12.0079	NaN	NaN	0.58473	NaN
Q9DAW9	Cnn3	Calponin-3	DGIILCELINK	Unmodified	59	0.0751524	14.1464	19.3988	7.56519	5.25246	4.24083	11.2341	0.70046	NaN	0.0623512	NaN	24.7482	14.0494	7.17894	0.390356	8.18809	18.6361	18.7895	18.432	NaN	17.1851	15.819	18.2738	18.2971	18.9335	14.5811	10.3018	15.4464	0.122992	0.623641	0.275409	0.924953
Q6ZQ08	Cnot1	CCR4-NOT transcription complex subunit 1	YCDPVVLTYQAER	Unmodified	1536	0.644974	14.6269	38.7157	NaN	24.0889	NaN	13.203	0.363795	7.01412	0.0275539	NaN	NaN	38.7157	NaN	NaN	24.0889	NaN	NaN	15.1952	NaN	NaN	14.5326	NaN	NaN	15.1158	NaN	NaN	13.4599	NaN	NaN	NaN	NaN
Q8BQ47	Cnpy4	Protein canopy homolog 4	HVLPASETACLR	Unmodified	202	0.731518	72.5748	99.1105	NaN	26.5357	NaN	NaN	NaN	NaN	NaN	NaN	NaN	99.1105	NaN	NaN	26.5357	NaN	NaN	12.4313	NaN	NaN	19.2312	NaN	NaN	17.0412	NaN	NaN	15.5721	NaN	NaN	NaN	NaN
Q8K297	Colgalt1	Procollagen galactosyltransferase 1	AAYSNFWCGMTSQGYYK	Unmodified	198	0.764912	NaN	NaN	NaN	8.97801	NaN	10.2838	NaN	1.18489	NaN	NaN	NaN	NaN	8.97801	NaN	NaN	15.8129	NaN	NaN	NaN	NaN	NaN	17.0095	NaN	NaN	13.6678	NaN	NaN	NaN	NaN	NaN	NaN
Q63829	Commd3	COMM domain-containing protein 3	IELFCTEYQNNK	Unmodified	101	0.694128	5.15453	25.11	NaN	19.9555	NaN	NaN	NaN	NaN	NaN	NaN	NaN	25.11	NaN	NaN	19.9555	NaN	NaN	14.6029	NaN	NaN	13.0264	NaN	NaN	13.9666	NaN	NaN	11.9626	NaN	NaN	NaN	NaN
Q8CIE6	Copa	Coatomer subunit alpha	FPVFNMSYNPAENAVLLCTR	Unmodified	380	0.644513	NaN	16.8319	NaN	NaN	NaN	8.22271	0.910773	NaN	0.110763	16.8319	NaN	NaN	NaN	NaN	NaN	16.3095	NaN	NaN	14.0047	NaN	NaN	17.6045	NaN	NaN	NaN	NaN	NaN	NaN	NaN	NaN	NaN
Q8CIE6	Copa	Coatomer subunit alpha	IQVPNCDEIFYAGTGNLLLR	Unmodified	453	0.705119	NaN	17.0271	NaN	NaN	NaN	7.57524	2.86865	11.1093	0.378688	NaN	17.0271	NaN	NaN	NaN	NaN	15.932	15.0517	NaN	NaN	12.7668	NaN	16.9379	16.7534	NaN	NaN	NaN	NaN	0.418569	NaN	0.0902776	NaN
Q8CIE6	Copa	Coatomer subunit alpha	TTYQALPCLPSMYSYPNR	Unmodified	975	0.918879	7.85621	10.874	NaN	3.01781	0.744407	11.196	1.19544	1.0554	0.106774	NaN	NaN	10.874	2.49143	NaN	3.54418	15.6911	NaN	14.8908	NaN	NaN	11.8559	17.3467	NaN	14.4251	12.0562	NaN	9.65873	0.382455	NaN	1.08445	0.963029
Q9JIF7	Copb1	Coatomer subunit beta	AAAQCYIDLIIK	Unmodified	284	0.761898	NaN	7.93068	10.7189	NaN	NaN	8.50132	2.20897	NaN	0.259839	0.351252	15.5101	NaN	NaN	NaN	NaN	16.9653	15.2454	NaN	8.81713	12.7998	NaN	18	16.5856	NaN	NaN	NaN	NaN	0.755569	1.24594	0.642601	NaN
Q9JIF7	Copb1	Coatomer subunit beta	ALSGYCGFMAANLYAR	Unmodified	888	0.77207	NaN	NaN	NaN	4.24698	NaN	9.96058	3.39057	2.75982	0.340399	NaN	NaN	NaN	4.24698	NaN	NaN	16.2954	14.3436	NaN	NaN	NaN	NaN	17.3365	15.8348	NaN	12.8417	NaN	NaN	0.833253	NaN	0.676085	NaN
Q9JIF7	Copb1	Coatomer subunit beta	GALWILGEYCSTK	Unmodified	466	0.662181	NaN	35.4052	NaN	NaN	NaN	15.343	6.01175	18.7151	0.391825	35.4052	NaN	NaN	NaN	NaN	NaN	15.6385	NaN	NaN	14.7711	NaN	NaN	16.6506	NaN	NaN	NaN	NaN	NaN	NaN	NaN	NaN	NaN
Q9JIF7	Copb1	Coatomer subunit beta	TAAENVCYTLINVPMDSEPPSEISLK	Acetyl (Protein N-term)	8	0.357647	-43.1082	11.4428	4.96029	54.5511	64.2745	10.328	NaN	NaN	NaN	NaN	14.9503	7.93539	NaN	9.10217	100	15.811	14.8365	16.473	NaN	12.3284	12.9367	16.7419	16.5434	NaN	NaN	13.2234	10.371	0.521464	0.293822	0.0971473	1.0702
O55029	Copb2	Coatomer subunit beta'	TFEVCDLPVR	Unmodified	56	0.849036	20.3715	25.0384	NaN	4.66688	2.86655	10.7312	0.0755899	3.95719	0.0070439	NaN	NaN	25.0384	2.63992	NaN	6.69384	17.348	NaN	16.1965	NaN	NaN	14.6145	18.3206	NaN	16.7309	13.1159	NaN	12.9299	0.536227	NaN	0.708843	0.0910354
O55029	Copb2	Coatomer subunit beta'	VWCVASLR	Unmodified	276	0.630811	NaN	11.0497	NaN	NaN	NaN	11.1689	1.04708	7.82257	0.0937499	11.0497	NaN	NaN	NaN	NaN	NaN	16.7403	NaN	NaN	13.7313	NaN	NaN	18.0493	NaN	NaN	NaN	NaN	NaN	NaN	NaN	NaN	NaN
O89079	Cope	Coatomer subunit epsilon	NAFYIGSYQQCINEAQR	Unmodified	34	0.268942	7.73166	12.2989	11.662	4.56725	4.18423	9.18476	2.25087	4.21615	0.245065	2.01299	24.9687	9.91508	1.60021	2.74846	9.35308	18.4695	17.0146	17.2086	12.8644	15.4273	14.025	19.1893	17.8608	17.6254	13.247	12.7158	14.3486	0.593538	0.837684	0.63233	0.598898
Q9QZE5	Copg1	Coatomer subunit gamma-1	ELAPAVSVLQLFCSSPK	Unmodified	296	0.0218009	10.3418	12.6829	0.518522	2.341	2.45479	NaN	NaN	NaN	NaN	NaN	12.3162	13.0495	0.818331	1.0318	5.17287	18.3949	17.4291	17.5796	NaN	14.5973	14.8434	19.2155	18.7728	17.6302	12.2942	12.1891	13.4339	0.385024	0.120334	0.486832	0.519645
Q9QZE5	Copg1	Coatomer subunit gamma-1	MCYLTIK	Unmodified	88	0.982406	11.6177	13.4299	11.7807	1.81222	NaN	NaN	NaN	NaN	NaN	5.09967	NaN	21.7601	NaN	NaN	1.81222	16.3596	NaN	15.5797	12.1416	NaN	13.7334	17.3289	NaN	15.5201	NaN	NaN	9.76035	0.373215	0.709617	0.78616	NaN
O88543	Cops3	COP9 signalosome complex subunit 3	CIELDER	Unmodified	383	0.0225763	15.9007	21.8549	2.42128	5.95419	0.958695	NaN	NaN	NaN	NaN	NaN	23.567	20.1428	NaN	5.27629	6.63209	NaN	19.0782	16.1272	NaN	17.3808	14.14	NaN	19.8586	17.2231	NaN	15.6925	13.4077	1.09034	1.14363	1.02213	0.932595
O88543	Cops3	COP9 signalosome complex subunit 3	PALPYLDVDMMDICK	Unmodified	170	1	9.70311	11.8041	NaN	2.10097	0.69534	9.35151	0.740107	NaN	0.079143	NaN	11.8041	NaN	1.60929	2.59265	NaN	18.1138	16.2187	NaN	NaN	13.3173	NaN	18.9453	17.1242	NaN	13.0113	11.8927	NaN	0.814901	NaN	0.790314	0.522343
O88544	Cops4	COP9 signalosome complex subunit 4	CQQLAAYGILEK	Unmodified	255	0.141128	41.6035	51.6692	26.3429	10.0657	4.64984	7.21417	NaN	NaN	NaN	NaN	33.0419	70.2964	NaN	13.3536	6.77773	NaN	16.7815	14.673	NaN	15.7626	15.9158	NaN	17.1184	15.0992	NaN	14.4205	11.3174	0.881816	0.0750206	0.85452	1.11935
O88544	Cops4	COP9 signalosome complex subunit 4	QIQSLCFQVNNLLEK	Unmodified	378	1	4.59931	13.2537	NaN	8.65444	NaN	9.26703	2.13782	NaN	0.230691	NaN	NaN	13.2537	NaN	NaN	8.65444	NaN	NaN	15.472	NaN	NaN	12.7616	NaN	NaN	15.6819	NaN	NaN	12.282	NaN	NaN	NaN	NaN
Q9CZ04	Cops7a	COP9 signalosome complex subunit 7a	CIPYAVLLEALALR	Unmodified	110	0.818636	NaN	8.116	NaN	NaN	NaN	6.92216	2.29359	NaN	0.33134	NaN	8.116	NaN	NaN	NaN	NaN	NaN	15.2853	NaN	NaN	11.7844	NaN	NaN	15.2995	NaN	NaN	NaN	NaN	NaN	NaN	NaN	NaN
O89053	Coro1a	Coronin-1A	VSQTTWDSGFCAVNPK	Unmodified	40	0.0490064	8.89543	12.4559	4.88678	3.56046	1.25161	10.6339	0.220495	8.1553	0.0207351	6.86722	15.9252	14.5753	3.04256	2.65092	4.98789	20.9931	19.5447	20.3078	17.2316	17.1444	17.7567	22.0593	20.8717	21.4548	17.0653	15.6731	17.2032	0.480955	0.24138	0.404548	0.471025
O89053	Coro1a	Coronin-1A	CEPIAMTVPR	Oxidation (M)	345	0.101742	32.831	49.3048	16.2321	16.4738	3.41151	11.6391	0.657627	11.1703	0.0565014	NaN	37.827	60.7826	NaN	18.8861	14.0615	NaN	18.8754	18.0556	NaN	18.1586	18.6878	NaN	19.4625	20.602	NaN	17.3599	17.9905	0.391329	0.256528	0.531196	0.304257
O89053	Coro1a	Coronin-1A	FMALICEASGGGAFLVLPLGK	Unmodified	51	0.652	21.6952	29.2776	NaN	7.58232	NaN	5.13657	3.45096	NaN	0.67184	NaN	NaN	29.2776	NaN	NaN	7.58232	14.188	13.5605	15.4167	NaN	NaN	14.1443	15.7056	14.8617	15.8082	NaN	NaN	12.2008	0.672822	NaN	0.318627	NaN
O89053	Coro1a	Coronin-1A	CEPIAMTVPR	Unmodified	345	0.0289577	11.7636	16.7843	4.37685	5.02064	0.913704	10.6494	1.44399	1.97669	0.135594	NaN	19.8792	13.6894	3.9865	5.3567	5.71873	21.6728	20.8745	21.2328	NaN	18.8635	18.5763	22.8154	22.4379	21.8632	18.2253	18.2948	17.82	0.278302	0.140322	0.317072	0.168602
O89053	Coro1a	Coronin-1A	HLEEPLSLQELDTSSGVLLPFFDPDTNIVYLCGK	Unmodified	285	0.730589	10.5014	14.8792	NaN	4.37782	3.80286	9.49318	1.13896	1.08264	0.119977	NaN	NaN	14.8792	1.68879	NaN	7.06684	18.5778	NaN	16.9417	NaN	NaN	14.4255	19.6416	NaN	18.2767	13.7783	NaN	14.5597	0.725726	NaN	0.623153	0.373888
O89053	Coro1a	Coronin-1A	ADQCYEDVR	Unmodified	24	0.0212293	32.2368	47.0322	11.7606	14.7954	4.909	53.6481	NaN	NaN	NaN	59.4526	36.0669	45.577	18.1354	17.0917	9.15909	21.8224	20.581	21.398	22.3746	19.7551	21.1421	22.6132	21.8962	22.5842	20.4388	19.618	19.2741	0.400132	0.808756	0.255671	0.434453
Q9WUM3	Coro1b	Coronin-1B	VTWDSTFCAVNPK	Unmodified	41	0.0480696	11.0443	14.1666	5.79403	3.1223	0.488308	11.3936	2.53202	7.48691	0.222232	NaN	10.0696	18.2636	3.27506	2.57587	3.51596	17.0456	17.9587	17.9941	NaN	14.7999	15.8321	17.8228	18.8944	18.9658	12.9385	13.6533	14.1875	0.32654	0.485372	0.377969	0.411875
Q9WUM3	Coro1b	Coronin-1B	CEPIVMTVPR	Unmodified	345	0.745589	12.4024	18.9408	NaN	6.53845	0.869614	11.2218	0.98024	1.25047	0.0873514	NaN	18.9408	NaN	5.92354	7.15336	NaN	18.4074	17.5469	NaN	NaN	15.4495	NaN	19.446	18.754	NaN	15.4567	15.0558	NaN	0.409649	NaN	0.332811	0.195214
Q9WUM3	Coro1b	Coronin-1B	NDQCYEDIR	Unmodified	25	1	12.0566	97.3799	NaN	85.3233	NaN	NaN	NaN	NaN	NaN	97.3799	NaN	NaN	85.3233	NaN	NaN	17.5398	NaN	NaN	22.7558	NaN	NaN	18.3584	NaN	NaN	20.8978	NaN	NaN	NaN	NaN	NaN	NaN
Q9WUM4	Coro1c	Coronin-1C	CEPIIMTVPR	Unmodified	343	0.0185137	17.7796	22.4191	4.2565	4.63945	2.66655	11.9811	0.5487	3.76509	0.0457973	NaN	25.4289	19.4093	2.29938	4.07642	7.54256	16.2185	16.8516	17.1913	NaN	15.2995	15.1375	17.2795	18.4772	16.9523	11.8704	13.9207	13.3366	0.321053	0.0793077	0.595402	0.597673
Q9WUM4	Coro1c	Coronin-1C	NDQCYDDIR	Unmodified	23	0.168118	8.19606	13.4395	5.72645	5.24343	1.66239	NaN	NaN	NaN	NaN	9.39028	NaN	17.4887	4.06794	NaN	6.41891	19.5131	NaN	16.8927	16.2427	NaN	14.6546	20.2228	NaN	18.2256	15.6632	NaN	14.3598	1.01858	0.708258	0.847656	0.59866
Q9WUM4	Coro1c	Coronin-1C	VTWDSSFCAVNPR	Unmodified	39	0.163607	12.6998	18.3043	6.65805	5.60457	6.07621	13.7052	5.43955	9.29883	0.396898	NaN	13.5964	23.0123	1.30804	NaN	9.9011	17.856	16.8047	17.6282	NaN	14.1368	15.8859	18.6439	17.8949	18.0215	12.4064	NaN	14.8356	0.342562	0.765712	0.293725	0.971299
Q8C0P5	Coro2a	Coronin-2A	ENCYDSVPITR	Unmodified	25	0.682438	18.2003	27.0833	NaN	8.88303	0.554994	33.9538	NaN	NaN	NaN	NaN	27.0833	NaN	8.49059	9.27547	NaN	16.029	16.2045	NaN	NaN	14.7757	NaN	17.7984	17.836	NaN	14.3684	14.546	NaN	0.085922	NaN	0.0183998	0.0869018
Q9D2V7	Coro7	Coronin-7	GLNLTTPGESDGFCANR	Unmodified	502	0.658186	5.64137	8.2799	NaN	2.63853	1.59403	8.77403	0.822531	7.08019	0.0937461	8.2799	NaN	NaN	1.51138	NaN	3.76568	17.8733	NaN	16.2264	14.4038	NaN	NaN	19.1225	NaN	17.0956	13.0965	NaN	12.4201	0.729642	NaN	0.85691	0.325592
Q9CQI6	Cotl1	Coactosin-like protein	YDGATIVPGDQGADYQHFIQQCTDDVR	Unmodified	52	0.0410892	24.3187	31.8685	10.7975	7.54978	3.92202	7.52519	2.77819	1.67254	0.369185	NaN	39.5035	24.2335	3.87746	7.09077	11.6811	18.9103	17.1823	17.0888	NaN	16.5674	15.4443	19.9985	19.4108	17.805	15.3668	15.699	14.8865	0.773581	0.524258	0.624234	0.27336
Q91W29	Cox4i2	Cytochrome c oxidase subunit 4 isoform 2, mitochondrial	SYPMPDEPFCTELSEEQR	Unmodified	55	0.208805	20.4496	32.9554	26.5151	12.5059	3.28514	NaN	NaN	NaN	NaN	6.04713	59.059	33.7601	10.3395	16.2858	10.8924	18.321	15.7726	17.63	14.3633	16.3012	16.6576	20.83	19.8871	18.6406	17.7136	17.5253	15.6084	0.695361	0.621593	0.679124	0.586347
P56391	Cox6b1	Cytochrome c oxidase subunit 6B1	GGDVSVCEWYR	Unmodified	54	0.197919	0.62664	99.9225	0.0683942	99.2958	0.61056	99.1567	0.328832	99.7947	0.00331629	99.8707	100	99.8967	98.9138	98.9737	100	14.1085	NaN	12.3153	23.702	19.1691	22.2323	15.068	14.0753	NaN	21.5768	20.6668	16.7979	0.78086	1.04106	0.468204	0.921565
P56391	Cox6b1	Cytochrome c oxidase subunit 6B1	NCWQNYLDFHR	Unmodified	30	0.611637	0.740061	98.5466	2.29312	97.8065	2.17276	79.9126	4.35726	95.2377	0.0545253	99.7367	100	95.9031	97.7644	95.6551	100	12.3249	NaN	13.414	20.8899	15.7947	17.963	13.1717	12.7873	NaN	18.6223	17.2477	12.8825	0.509833	1.3786	0.187317	1.05914
P56391	Cox6b1	Cytochrome c oxidase subunit 6B1	SLCPVSWVSAWDDR	Unmodified	65	0.727037	0.293938	99.3006	1.2114	99.0067	1.72051	97.8023	2.06688	99.9851	0.0211333	100	100	97.9018	97.02	100	100	NaN	NaN	13.8064	19.7287	17.04	19.3505	12.5001	NaN	NaN	17.525	18.5564	13.7837	NaN	0.680787	NaN	0.94769
Q8BT60	Cpne3	Copine-3	EALAQCVLAEIPQQVVGYFNTYK	Unmodified	506	0.672413	NaN	20.214	NaN	NaN	NaN	NaN	NaN	NaN	NaN	20.214	NaN	NaN	NaN	NaN	NaN	14.6676	NaN	NaN	12.6868	NaN	NaN	16.1584	NaN	NaN	NaN	NaN	NaN	NaN	NaN	NaN	NaN
Q8BT60	Cpne3	Copine-3	ISLNSLCYGDMDK	Unmodified	202	0.706837	8.46139	8.79348	NaN	0.332081	NaN	12.9245	0.685327	NaN	0.0530254	NaN	NaN	8.79348	NaN	NaN	0.332081	NaN	NaN	15.7591	NaN	NaN	12.3844	NaN	NaN	15.6054	NaN	NaN	7.37592	NaN	NaN	NaN	NaN
Q8BT60	Cpne3	Copine-3	VELNVSCNNLLDADVTSK	Unmodified	15	0.932199	9.78795	14.3759	NaN	4.58795	1.86684	9.99391	1.0885	0.491838	0.108916	NaN	NaN	14.3759	3.26789	NaN	5.908	16.2973	NaN	16.3906	NaN	NaN	13.8163	17.5323	NaN	16.5634	12.6448	NaN	12.5701	0.0457585	NaN	0.457809	0.0365878
Q6NVF9	Cpsf6	Cleavage and polyadenylation specificity factor subunit 6	VLISSLQDCLHGIESK	Unmodified	476	0.0981491	12.6936	17.7717	6.10495	5.07808	0.729557	10.8145	2.14812	7.30142	0.198633	NaN	13.4548	22.0885	5.59396	NaN	4.56221	18.9585	17.9115	15.9576	NaN	15.2261	14.1391	19.0824	17.8694	17.8722	15.0054	NaN	13.4855	0.820214	0.508952	0.528105	0.682953
Q9CYA0	Creld2	Cysteine-rich with EGF-like domain protein 2	ESGQCTDIDECSLEEK	Unmodified	286;292	0.677114	2.45343	100	NaN	97.5466	NaN	82.4154	NaN	94.3879	NaN	NaN	100	NaN	NaN	97.5466	NaN	NaN	NaN	NaN	NaN	16.4094	NaN	NaN	12.6247	NaN	NaN	17.9379	NaN	NaN	NaN	NaN	NaN
Q9CYA0	Creld2	Cysteine-rich with EGF-like domain protein 2	GPLCIDCTDGFFSLQR	Unmodified	175;178	0.658685	0	100	NaN	100	NaN	78.1945	13.6583	94.865	0.174671	NaN	100	NaN	NaN	100	NaN	NaN	NaN	NaN	NaN	16.4294	NaN	NaN	NaN	NaN	NaN	17.6411	NaN	NaN	NaN	NaN	NaN
P47941	Crkl	Crk-like protein	DSSTCPGDYVLSVSENSR	Unmodified	44	0.343053	9.14363	36.7569	13.233	27.6132	11.8833	10.5962	7.12046	7.87872	0.671981	37.0961	49.817	23.3575	22.4984	41.1975	19.1437	17.2755	16.1386	16.8432	16.5136	16.128	15.129	17.5228	16.6734	17.0374	15.7384	16.1601	14.9589	0.372637	0.434896	0.298069	0.389238
Q8CII9	Crlf2	Cytokine receptor-like factor 2	YFLSGAGVTSGCILPAAR	Unmodified	82	0.638386	36.0709	94.7251	NaN	58.6542	NaN	NaN	NaN	NaN	NaN	94.7251	NaN	NaN	58.6542	NaN	NaN	12.9352	NaN	NaN	17.1017	NaN	NaN	14.1598	NaN	NaN	14.6643	NaN	NaN	NaN	NaN	NaN	NaN
P63154	Crnkl1	Crooked neck-like protein 1	FLEFGPENCTSWIK	Unmodified	479	0.652981	26.4182	29.4688	NaN	3.05061	NaN	NaN	NaN	NaN	NaN	29.4688	NaN	NaN	3.05061	NaN	NaN	16.5226	NaN	NaN	15.2635	NaN	NaN	17.4622	NaN	NaN	12.4722	NaN	NaN	NaN	NaN	NaN	NaN
Q9CZU6	Cs	Citrate synthase, mitochondrial	GYSIPECQK	Unmodified	101	0.715569	11.319	25.1842	NaN	13.8651	NaN	7.12435	0.786253	10.0828	0.110361	NaN	NaN	25.1842	NaN	NaN	13.8651	NaN	NaN	13.8194	NaN	NaN	12.2486	NaN	NaN	14.4868	NaN	NaN	11.8516	NaN	NaN	NaN	NaN
Q91W50	Csde1	Cold shock domain-containing protein E1	EAEDGIIAYDDCGVK	Unmodified	464	0.0681097	12.0911	16.8228	7.96587	4.73169	1.57553	9.86005	NaN	NaN	NaN	7.75867	22.71	19.9997	4.66181	3.19226	6.341	19.8346	18.8857	19.0374	16.263	17.1188	17.0374	20.8171	20.1873	19.4899	16.463	15.2648	15.6053	0.377239	0.293091	0.443511	0.449723
Q91W50	Csde1	Cold shock domain-containing protein E1	LLTSYGFIQCSER	Unmodified	42	0.0334395	9.47554	11.5624	4.12386	2.08689	1.78135	9.09694	1.21746	12.184	0.133832	7.21909	12.0436	15.4246	2.29605	0.210197	3.75443	19.8402	18.7663	18.571	16.1563	15.8978	16.116	20.7468	19.7175	19.3332	15.3356	10.8265	14.6531	0.510903	0.0938394	0.534798	0.866688
Q91W50	Csde1	Cold shock domain-containing protein E1	FQLCVLGQNAQTMAYNITPLRR	Unmodified	657	0.645233	NaN	NaN	NaN	13.7217	NaN	NaN	NaN	NaN	NaN	NaN	NaN	NaN	13.7217	NaN	NaN	13.3591	NaN	NaN	NaN	NaN	NaN	14.5116	NaN	NaN	11.8591	NaN	NaN	NaN	NaN	NaN	NaN
Q91W50	Csde1	Cold shock domain-containing protein E1	LFFHCSQYNGNLQDLK	Unmodified	53	0.993115	24.5703	34.8619	NaN	10.2916	NaN	NaN	NaN	NaN	NaN	34.8619	NaN	NaN	10.2916	NaN	NaN	15.8771	NaN	NaN	14.9753	NaN	NaN	16.8631	NaN	NaN	13.7394	NaN	NaN	NaN	NaN	NaN	NaN
Q9ERK4	Cse1l	Exportin-2	LLTECPPMMDTEYTK	Unmodified	853	0.781953	-0.515133	5.90869	2.67741	6.42384	5.10272	11.3001	0.923574	6.82199	0.0817312	2.90218	8.03578	6.78812	2.81567	NaN	10.032	17.0515	15.9603	15.8794	11.9873	12.4438	12.0999	17.9913	16.6049	16.2049	12.8821	NaN	13.0401	0.492416	0.170004	0.692449	0.0773656
Q9ERK4	Cse1l	Exportin-2	NLFEDQNTLTSICEK	Unmodified	344	1	13.4323	13.747	NaN	0.314724	NaN	11.0319	NaN	10.2978	NaN	NaN	13.747	NaN	NaN	0.314724	NaN	17.2566	17.6757	NaN	NaN	15.0262	NaN	17.7472	18.3894	NaN	NaN	10.0822	NaN	0.203956	NaN	0.30967	NaN
Q9ERK4	Cse1l	Exportin-2	SQICDNAALYAQK	Unmodified	272	0.864612	30.7019	35.256	NaN	4.55412	NaN	NaN	NaN	NaN	NaN	NaN	NaN	35.256	NaN	NaN	4.55412	15.3664	NaN	14.6982	NaN	NaN	13.8213	15.8052	NaN	15.6394	NaN	NaN	11.25	0.321775	NaN	0.0811644	NaN
Q9ERK4	Cse1l	Exportin-2	VCASVTFK	Unmodified	61	0.205909	18.8134	24.2014	16.5265	5.38802	2.46396	10.4066	NaN	8.34993	NaN	NaN	12.5154	35.8874	NaN	7.1303	3.64573	NaN	20.3086	20.8548	NaN	17.5033	20.0177	NaN	20.4883	22.3699	NaN	16.7851	17.6458	0.264555	0.992915	0.810478	0.409783
P41241	Csk	Tyrosine-protein kinase CSK	YNFHGTAEQDLPFCK	Unmodified	31	0.628019	NaN	NaN	NaN	7.09895	NaN	NaN	NaN	NaN	NaN	NaN	NaN	NaN	7.09895	NaN	NaN	16.5303	NaN	NaN	NaN	NaN	NaN	17.413	NaN	NaN	13.7029	NaN	NaN	NaN	NaN	NaN	NaN
O54833	Csnk2a2	Casein kinase II subunit alpha'	EQSQPCAENTVLSSGLTAAR	Unmodified	336	0.248776	6.82623	17.1741	4.70464	10.3479	8.35958	5.46126	NaN	2.22177	NaN	12.5168	21.9247	17.0809	NaN	4.43677	16.259	15.2099	17.0542	15.9996	12.4048	15.2219	13.7202	15.6458	17.3356	16.0701	NaN	12.9067	13.7054	0.634262	0.897164	0.645908	0.381746
P67871	Csnk2b	Casein kinase II subunit beta	GNEFFCEVDEDYIQDK	Unmodified	23	0.121071	14.9306	25.0208	8.28178	10.0902	7.07112	13.9784	3.73232	35.2304	0.267006	21.3663	34.5012	19.1948	NaN	5.09012	15.0902	18.7657	18.9243	18.2459	16.8859	17.9995	16.1722	19.1264	19.5107	18.6442	NaN	15.2899	16.1519	0.230476	0.64276	0.292658	0.410357
P67871	Csnk2b	Casein kinase II subunit beta	VYCENQPMLPIGLSDIPGEAMVK	Oxidation (M)	114	0.631716	-64.6265	35.3735	7.64227	100	NaN	NaN	NaN	NaN	NaN	29.9696	40.7774	NaN	NaN	NaN	100	15.8096	13.6602	14.3971	14.5851	13.1218	NaN	16.0732	14.1012	NaN	NaN	NaN	12.3252	0.769659	0.661451	0.83968	NaN
P67871	Csnk2b	Casein kinase II subunit beta	VYCENQPMLPIGLSDIPGEAMVK	Unmodified	114	0.225026	9.33948	15.9025	10.805	6.56303	7.22662	6.31736	2.08692	1.86296	0.330346	3.74183	24.3985	19.5672	1.02481	3.92659	14.7377	17.836	17.1678	18.2421	13.1509	15.5362	16.2027	18.4907	18.1306	17.371	11.8971	13.5178	14.8386	0.35351	0.756666	0.363561	0.872679
P67871	Csnk2b	Casein kinase II subunit beta	VYCENQPMLPIGLSDIPGEAMVK	2 Oxidation (M)	114	0.634012	23.9511	68.9237	NaN	44.9726	NaN	NaN	NaN	NaN	NaN	NaN	NaN	68.9237	NaN	NaN	44.9726	NaN	NaN	10.9456	NaN	NaN	12.0948	NaN	NaN	13.5656	NaN	NaN	13.2745	NaN	NaN	NaN	NaN
P67871	Csnk2b	Casein kinase II subunit beta	CMDVYTPK	Unmodified	140	0	21.4272	32.402	1.73291	10.9748	1.96211	36.7929	14.5136	64.7171	0.394468	33.1658	33.6218	30.4184	8.84532	11.3696	12.7095	18.8284	18.7201	18.7669	17.8175	17.7388	17.5731	19.2917	19.6594	18.3719	15.9263	16.6968	15.592	0.0377156	0.0851408	0.409121	0.410272
P67871	Csnk2b	Casein kinase II subunit beta	YQQGDFGYCPR	Unmodified	109	0.0518601	20.5517	31.6424	9.54555	11.0907	7.53597	NaN	NaN	NaN	NaN	33.449	40.1555	21.3226	5.2474	8.42822	19.5965	22.0988	21.6829	21.1882	21.1063	21.1073	19.3047	22.4848	22.1738	21.4981	18.3103	18.7322	19.4614	0.30795	0.540231	0.324099	0.414504
Q62426	Cstb	Cystatin-B	MMCGAPSATMPATAETQEVADQVK	Acetyl (Protein N-term)	3	0.969214	58.202	67.9955	NaN	9.79354	7.8351	5.59463	3.85277	4.88417	0.688655	NaN	67.9955	NaN	4.25329	15.3338	NaN	16.658	14.3435	NaN	NaN	15.4306	NaN	18.6145	18.2429	NaN	14.1219	15.7779	NaN	0.940797	NaN	0.18112	0.73287
Q99LC2	Cstf1	Cleavage stimulation factor subunit 1	TISLCCWDSR	Unmodified	379;380	0.858639	10.2608	13.282	NaN	3.02119	NaN	NaN	NaN	NaN	NaN	13.282	NaN	NaN	3.02119	NaN	NaN	17.775	NaN	NaN	15.0681	NaN	NaN	18.7239	NaN	NaN	13.7194	NaN	NaN	NaN	NaN	NaN	NaN
Q8BIQ5	Cstf2	Cleavage stimulation factor subunit 2	GYGFCEYQDQETALSAMR	Unmodified	62	0.213841	10.0031	12.4082	9.77512	2.40516	0.37447	6.56334	1.76501	3.34313	0.268919	2.13646	13.4918	21.5964	2.66995	NaN	2.14037	17.4975	16.8365	16.4001	11.98	14.1557	14.54	17.6415	16.8615	17.7158	12.4535	NaN	12.201	0.389535	0.663644	0.29342	0.123417
Q8BIQ5	Cstf2	Cleavage stimulation factor subunit 2	GYGFCEYQDQETALSAMR	Oxidation (M)	62	0.715864	NaN	9.66291	NaN	NaN	NaN	29.4049	18.4306	54.1997	0.626787	NaN	9.66291	NaN	NaN	NaN	NaN	NaN	15.7045	NaN	NaN	12.4797	NaN	NaN	14.2728	NaN	NaN	NaN	NaN	NaN	NaN	NaN	NaN
Q8BIQ5	Cstf2	Cleavage stimulation factor subunit 2	LCVQNSPQEAR	Unmodified	150	0.175473	13.7281	19.1371	10.4061	5.40902	0.483562	NaN	NaN	NaN	NaN	11.7789	26.4953	NaN	5.75095	5.06709	NaN	20.3539	19.1926	NaN	17.449	17.7205	NaN	20.8236	19.0387	NaN	16.789	14.811	NaN	0.540319	0.132694	0.778037	0.841589
Q99LI7	Cstf3	Cleavage stimulation factor subunit 3	CYLSYVR	Unmodified	103	0.829191	NaN	10.829	NaN	NaN	NaN	NaN	NaN	NaN	NaN	10.829	NaN	NaN	NaN	NaN	NaN	17.0514	NaN	NaN	14.0098	NaN	NaN	17.5521	NaN	NaN	NaN	NaN	NaN	NaN	NaN	NaN	NaN
Q8R311	Ctage5	cTAGE family member 5	DNLGNSNVPDSPIPAECEAAGR	Unmodified	660	0.807215	49.4511	54.184	NaN	4.73289	NaN	NaN	NaN	NaN	NaN	NaN	54.184	NaN	NaN	4.73289	NaN	NaN	14.5107	NaN	NaN	14.7527	NaN	NaN	15.9652	NaN	NaN	11.634	NaN	NaN	NaN	NaN	NaN
P30999	Ctnnd1	Catenin delta-1	LVENCVCLLR	Unmodified	579;581	0.0398086	11.7122	15.2477	1.90049	3.5356	2.13118	NaN	NaN	NaN	NaN	NaN	13.9039	16.5916	NaN	2.02862	5.04257	NaN	17.703	16.9587	NaN	15.0725	14.629	NaN	17.6577	18.7133	NaN	12.0639	14.4783	0.356919	0.215707	0.495467	0.967436
P70698	Ctps1	CTP synthase 1	GLGLSPDLVVCR	Unmodified	216	0.108495	9.78046	14.5295	8.22979	4.74903	1.41293	11.3543	1.10298	3.49508	0.097142	5.52684	21.6659	16.3957	3.64406	4.26196	6.34106	19.3978	18.9339	18.7328	15.3025	17.0796	16.3825	20.1246	19.821	19.2269	15.3999	15.3315	15.3423	0.244387	0.557259	0.297699	0.0256603
P70698	Ctps1	CTP synthase 1	LCSAHGVLVPGGFGVR	Unmodified	362	1	4.09418	6.82197	NaN	2.7278	NaN	14.4389	2.23091	14.9873	0.154507	6.82197	NaN	NaN	2.7278	NaN	NaN	18.0259	NaN	NaN	14.2542	NaN	NaN	18.7242	NaN	NaN	13.568	NaN	NaN	NaN	NaN	NaN	NaN
P70698	Ctps1	CTP synthase 1	LLETCSIALVGK	Unmodified	299	1	NaN	NaN	NaN	5.75395	NaN	NaN	NaN	NaN	NaN	NaN	NaN	NaN	5.75395	NaN	NaN	16.1774	NaN	NaN	NaN	NaN	NaN	16.8378	NaN	NaN	12.8039	NaN	NaN	NaN	NaN	NaN	NaN
P16675	Ctsa	Lysosomal protective protein	SGLNIYNLYAPCAGGVPGR	Unmodified	276	1	22.9285	94.9878	NaN	72.0592	NaN	NaN	NaN	NaN	NaN	94.9878	NaN	NaN	72.0592	NaN	NaN	14.2859	NaN	NaN	18.5301	NaN	NaN	15.2398	NaN	NaN	16.6066	NaN	NaN	NaN	NaN	NaN	NaN
P10605	Ctsb	Cathepsin B	DQGSCGSCWAFGAVEAISDR	Unmodified	105;108	0.796486	18.2566	67.7176	NaN	49.461	NaN	60.9596	3.97698	87.3096	0.0652397	67.7176	NaN	NaN	49.461	NaN	NaN	15.233	NaN	NaN	16.3018	NaN	NaN	16.1296	NaN	NaN	16.0985	NaN	NaN	NaN	NaN	NaN	NaN
P10605	Ctsb	Cathepsin B	EQWSNCPTIGQIR	Unmodified	93	0.472536	3.47456	93.3499	3.955	89.8753	8.8142	66.2417	NaN	79.6473	NaN	97.8579	91.7285	90.4632	83.9139	85.7121	100	15.2382	12.8547	14.1449	20.7518	16.3259	17.3906	16.8736	15.5122	NaN	19.2567	18.0969	13.0468	0.742235	1.40692	0.621824	1.01521
P10605	Ctsb	Cathepsin B	SCEAGYSPSYK	Unmodified	211	1	50.0736	89.1919	NaN	39.1183	NaN	NaN	NaN	NaN	NaN	NaN	NaN	89.1919	NaN	NaN	39.1183	NaN	NaN	15.1588	NaN	NaN	18.2036	NaN	NaN	16.2373	NaN	NaN	15.5991	NaN	NaN	NaN	NaN
P97821	Ctsc	Dipeptidyl peptidase 1	GTDECAIESIAVAAIPIPK	Unmodified	447	0.191194	35.2104	50.6285	41.4949	15.4181	11.0757	NaN	NaN	NaN	NaN	NaN	79.9698	21.2872	2.66787	22.6562	20.9303	16.471	13.9126	16.3537	NaN	15.9099	14.4671	18.7913	18.6559	17.903	13.6021	16.8845	15.9854	0.657547	0.65357	0.298365	0.82129
P97821	Ctsc	Dipeptidyl peptidase 1	NQESCGSCYSFASMGMLEAR	Unmodified	254;257	1	9.60313	76.8599	NaN	67.2568	NaN	50.2079	20.1003	74.5986	0.400342	76.8599	NaN	NaN	67.2568	NaN	NaN	13.2647	NaN	NaN	14.9966	NaN	NaN	16.2534	NaN	NaN	17.2919	NaN	NaN	NaN	NaN	NaN	NaN
P97821	Ctsc	Dipeptidyl peptidase 1	NQESCGSCYSFASMGMLEAR	2 Oxidation (M)	254;257	1	19.3742	100	NaN	80.6258	NaN	NaN	NaN	NaN	NaN	NaN	100	NaN	NaN	80.6258	NaN	NaN	NaN	NaN	NaN	12.2996	NaN	NaN	14.0285	NaN	NaN	16.0856	NaN	NaN	NaN	NaN	NaN
P97821	Ctsc	Dipeptidyl peptidase 1	YAQDFGVVEESCFPYTAK	Unmodified	320	0.0985623	24.6631	98.7547	1.07941	74.0916	20.1954	75.6349	8.77156	86.2707	0.115972	98.0869	100	98.1772	84.1264	87.3042	50.8442	16.2519	NaN	14.3067	21.932	18.8073	20.0579	18.7848	18.5125	18.3827	21.1908	21.2942	18.4315	0.831142	1.02097	0.145137	0.69515
P97821	Ctsc	Dipeptidyl peptidase 1	YYSSDYYYVGGFYGGCNEALMK	Oxidation (M)	354	0.624919	50.2132	92.4535	NaN	42.2403	NaN	44.8167	5.50574	59.1629	0.12285	92.4535	NaN	NaN	42.2403	NaN	NaN	12.8113	NaN	NaN	16.4261	NaN	NaN	14.5612	NaN	NaN	14.1097	NaN	NaN	NaN	NaN	NaN	NaN
P97821	Ctsc	Dipeptidyl peptidase 1	YYSSDYYYVGGFYGGCNEALMK	Unmodified	354	0.624695	NaN	NaN	NaN	40.7352	NaN	46.7851	13.5704	66.4384	0.290057	NaN	NaN	NaN	40.7352	NaN	NaN	11.4783	NaN	NaN	NaN	NaN	NaN	16.1303	NaN	NaN	15.5894	NaN	NaN	NaN	NaN	NaN	NaN
P18242	Ctsd	Cathepsin D	AIGAVPLIQGEYMIPCEK	Oxidation (M)	327	0.194247	17.3643	98.4119	2.03678	81.0476	21.2764	NaN	NaN	NaN	NaN	99.1701	96.1048	99.9609	92.423	94.2183	56.5016	15.2471	14.4413	6.44454	22.1479	19.0661	17.7633	15.3107	16.1038	15.3404	18.9192	20.1302	15.7177	0.95387	1.3652	0.333435	0.972536
P18242	Ctsd	Cathepsin D	AIGAVPLIQGEYMIPCEK	Unmodified	327	0.175582	17.9462	97.9362	0.90849	79.99	20.501	75.7204	14.0663	96.4355	0.185766	98.9552	97.6427	97.2108	90.9072	92.7221	56.3407	15.7097	13.4329	14.805	22.2752	18.8052	19.9282	17.4308	16.9966	14.5742	20.7524	20.6679	14.9421	0.687432	1.15962	0.706228	0.843537
P18242	Ctsd	Cathepsin D	GGCEAIVDTGTSLLVGPVEEVK	Unmodified	288	0.115893	19.8725	99.2823	0.751976	79.4099	17.7735	79.9637	7.72724	94.3702	0.0966344	98.5002	100	99.3468	88.5047	90.7955	58.9295	14.2983	NaN	12.2544	20.3356	16.5531	19.5033	15.2665	14.1588	16.3612	18.2112	17.4611	16.8821	0.862192	0.851563	0.711356	0.462193
P28293	Ctsg	Cathepsin G	FQFYNSQTQICVGNPR	Unmodified	186	0.688914	-1.0334	93.4928	4.30476	94.5262	4.74045	65.2718	8.38932	92.0645	0.128529	98.4399	91.438	90.6004	91.7957	91.7829	100	13.7445	12.9241	13.221	19.7241	16.3409	16.4899	14.9932	14.6142	NaN	18.4771	18.0958	15.3641	0.295312	1.2953	0.184659	0.7304
P28293	Ctsg	Cathepsin G	LQPGDLCTVAGWGR	Unmodified	142	0.961146	19.4042	96.2971	NaN	76.8929	NaN	NaN	NaN	NaN	NaN	96.2971	NaN	NaN	76.8929	NaN	NaN	13.7295	NaN	NaN	18.4303	NaN	NaN	15.4254	NaN	NaN	17.16	NaN	NaN	NaN	NaN	NaN	NaN
Q9WUU7	Ctsz	Cathepsin Z	FNQCGTCTEFK	Unmodified	172;175	0.645466	5.96543	98.9182	NaN	92.9528	NaN	NaN	NaN	NaN	NaN	98.9182	NaN	NaN	92.9528	NaN	NaN	18.4322	NaN	NaN	24.947	NaN	NaN	19.6991	NaN	NaN	23.4205	NaN	NaN	NaN	NaN	NaN	NaN
Q9WUU7	Ctsz	Cathepsin Z	GGTGDSYNLAIESACTFGDPIV	Unmodified	299	0.212561	16.4976	96.0115	4.98935	79.5139	21.3912	91.982	2.33472	98.8502	0.0253824	97.9433	90.3451	99.7461	91.8696	91.8587	54.8135	16.1503	15.0324	10.6474	21.7239	18.2585	19.2651	16.6024	16.2704	16.6987	20.1006	19.7665	16.9774	0.991025	1.18071	0.149655	0.72812
Q9WUU7	Ctsz	Cathepsin Z	HGIPDETCNNYQAK	Unmodified	156	0.349163	33.9232	95.9717	3.37162	62.0485	49.1569	NaN	NaN	NaN	NaN	98.3558	NaN	93.5876	96.8077	NaN	27.2894	15.9178	NaN	17.6344	21.8203	NaN	21.5017	16.621	NaN	18.3376	21.5434	NaN	16.9238	0.754373	0.155517	0.754378	1.30366
Q99J10	Ctu1	Cytoplasmic tRNA 2-thiolation protein 1	AGATCVSQCDLSPVAE	Unmodified	409;413	0.63691	-17.3032	38.4657	18.8221	55.7689	62.5522	13.9588	1.49744	6.26236	0.107275	51.775	NaN	25.1565	11.5378	NaN	100	15.5714	NaN	14.3847	15.6739	NaN	12.8117	16.4496	NaN	NaN	13.5109	NaN	12.2132	0.550945	1.07225	NaN	0.596364
Q99J10	Ctu1	Cytoplasmic tRNA 2-thiolation protein 1	YFSEECVYAPEAFR	Unmodified	237	0.638151	NaN	NaN	NaN	4.26621	NaN	NaN	NaN	NaN	NaN	NaN	NaN	NaN	4.26621	NaN	NaN	16.1982	NaN	NaN	NaN	NaN	NaN	16.9861	NaN	NaN	12.4981	NaN	NaN	NaN	NaN	NaN	NaN
Q9D0M3	Cyc1	Cytochrome c1, heme protein, mitochondrial	HGGEDYVFSLLTGYCEPPTGVSLR	Unmodified	160	0.0957681	14.5599	21.1215	11.156	6.56153	2.14419	13.9673	6.74288	15.1001	0.482761	NaN	29.01	13.233	5.27976	5.36793	9.03691	17.5127	17.098	15.4556	NaN	15.8069	12.7426	18.0822	17.8333	15.4304	13.9171	13.6934	12.099	0.583575	1.1122	0.670012	0.531344
Q9D0M3	Cyc1	Cytochrome c1, heme protein, mitochondrial	HLVGVCYTEEEAK	Unmodified	80	0.732752	33.3957	43.345	NaN	9.9493	NaN	NaN	NaN	NaN	NaN	NaN	NaN	43.345	NaN	NaN	9.9493	NaN	NaN	17.7749	NaN	NaN	17.3885	NaN	NaN	18.7319	NaN	NaN	15.5539	NaN	NaN	NaN	NaN
Q8K0C4	Cyp51a1	Lanosterol 14-alpha demethylase	AVCGEDLPPLTYDQLK	Unmodified	345	0.74179	NaN	NaN	NaN	2.02329	NaN	NaN	NaN	NaN	NaN	NaN	NaN	NaN	2.02329	NaN	NaN	16.9441	NaN	NaN	NaN	NaN	NaN	18.4175	NaN	NaN	12.8198	NaN	NaN	NaN	NaN	NaN	NaN
Q8K0C4	Cyp51a1	Lanosterol 14-alpha demethylase	CVGENFAYVQIK	Unmodified	449	0.83398	NaN	21.895	NaN	NaN	NaN	NaN	NaN	NaN	NaN	NaN	21.895	NaN	NaN	NaN	NaN	13.4607	14.1853	NaN	NaN	12.3505	NaN	15.0209	14.6988	NaN	NaN	NaN	NaN	0.347875	NaN	0.157256	NaN
Q922B2	Dars	Aspartate--tRNA ligase, cytoplasmic	LEYCEALAMLR	Unmodified	349	0.0416691	11.1571	13.5989	5.503	2.44182	0.208411	9.92584	1.14973	NaN	0.115832	NaN	9.70769	17.4901	2.63597	2.2216	2.46788	18.0595	17.9326	18.3509	NaN	14.7152	16.1129	19.2358	19.0915	18.3672	14.0289	13.6316	13.0626	0.152119	0.63605	0.29172	0.322411
Q922B2	Dars	Aspartate--tRNA ligase, cytoplasmic	QCFLVLR	Unmodified	76	0.0219909	15.57	17.7922	6.24939	2.22224	0.517665	9.96968	0.511854	3.17047	0.051341	24.791	12.7704	15.8153	2.59704	1.63158	2.43811	18.5051	18.6985	18.8073	16.904	15.9265	16.3951	19.3168	19.6441	19.6961	14.0878	13.7302	14.3736	0.104437	0.336369	0.136651	0.21933
Q922B2	Dars	Aspartate--tRNA ligase, cytoplasmic	VFCIGPVFR	Unmodified	267	0.110529	11.0454	15.9986	9.45034	4.95315	1.47644	12.1331	1.32849	1.38944	0.109493	5.33709	19.3147	23.3439	3.49572	4.91584	6.4479	19.4622	18.6564	19.193	15.3135	16.5938	17.4777	20.2529	19.7154	19.8686	15.466	15.4417	16.0098	0.269101	0.663774	0.197908	0.234726
Q9JII5	Dazap1	DAZ-associated protein 1	IFVGGIPHNCGETELR	Unmodified	123	0.0409538	14.3123	19.5893	5.50037	5.27709	3.08579	12.3076	NaN	NaN	NaN	NaN	23.4787	15.7	4.3983	2.72602	8.70696	16.4617	16.7132	18.1095	NaN	15.0087	15.6848	16.651	17.1355	19.6065	12.209	11.9783	16.2162	0.665308	0.325437	1.11988	1.46376
Q9JII5	Dazap1	DAZ-associated protein 1	DPNCVGTVLASR	Unmodified	63	0.641865	3.95048	10.9183	14.7144	6.96786	3.44683	NaN	NaN	NaN	NaN	0.513669	NaN	21.323	4.53058	NaN	9.40513	17.4057	NaN	16.4908	9.80814	NaN	14.6073	17.9802	NaN	17.9821	13.583	NaN	14.7142	0.433951	1.31614	0.000899114	0.527673
Q9JII5	Dazap1	DAZ-associated protein 1	DPNCVGTVLASRPHTLDGR	Unmodified	63	0.801257	25.5011	36.8454	NaN	11.3443	NaN	NaN	NaN	NaN	NaN	NaN	NaN	36.8454	NaN	NaN	11.3443	NaN	NaN	13.5883	NaN	NaN	12.8109	NaN	NaN	14.8922	NaN	NaN	11.926	NaN	NaN	NaN	NaN
Q9JII5	Dazap1	DAZ-associated protein 1	SYFSQYGEVVDCVIMK	Oxidation (M)	39	0.88526	NaN	18.4454	NaN	NaN	NaN	11.0142	5.81511	11.3839	0.527965	18.4454	NaN	NaN	NaN	NaN	NaN	17.056	NaN	NaN	14.9115	NaN	NaN	17.0638	NaN	NaN	NaN	NaN	NaN	NaN	NaN	NaN	NaN
Q9JII5	Dazap1	DAZ-associated protein 1	SYFSQYGEVVDCVIMK	Unmodified	39	0.115547	10.9029	15.7473	9.57643	4.8444	1.26857	8.47884	3.5912	3.91194	0.423549	6.06441	15.9638	25.2136	4.34629	3.90048	6.28642	19.0636	18.3082	17.885	15.1103	15.912	16.3164	19.5841	18.754	19.0689	15.1241	14.1312	15.171	0.425931	0.389441	0.29673	0.351702
Q62418	Dbnl	Drebrin-like protein	AEEDVEPECIMEK	Unmodified	127	0.0966371	17.0773	28.0497	7.77231	10.9725	2.61989	8.01102	1.57367	2.23659	0.196438	22.5539	NaN	33.5456	12.825	NaN	9.11991	19.7631	NaN	19.1205	17.9833	NaN	18.1343	20.5752	NaN	19.8128	17.8103	NaN	16.496	0.309824	0.0739559	0.365213	0.60304
Q6PAC3	Dcaf13	DDB1- and CUL4-associated factor 13	FCGTSFFTVGDDK	Unmodified	120	0.678973	NaN	NaN	NaN	12.9796	NaN	10.49	3.01738	20.2619	0.287644	NaN	NaN	NaN	12.9796	NaN	NaN	15.521	NaN	NaN	NaN	NaN	NaN	16.3207	NaN	NaN	13.5755	NaN	NaN	NaN	NaN	NaN	NaN
Q6PAC3	Dcaf13	DDB1- and CUL4-associated factor 13	SLASVLSGACDGEVK	Unmodified	87	0.943879	19.7766	22.6463	NaN	2.86963	3.14511	NaN	NaN	NaN	NaN	NaN	22.6463	NaN	5.09356	0.645704	NaN	17.4306	16.992	NaN	NaN	15.2198	NaN	18.1941	17.774	NaN	13.9743	10.5084	NaN	0.213317	NaN	0.204464	1.17948
Q9DAR7	Dcps	m7GpppX diphosphatase	AHLLAQVIENLECDPK	Unmodified	306	0.774129	NaN	23.4609	NaN	NaN	NaN	11.2658	2.07084	11.6745	0.183816	NaN	23.4609	NaN	NaN	NaN	NaN	NaN	14.0405	NaN	NaN	12.3345	NaN	NaN	14.4223	NaN	NaN	NaN	NaN	NaN	NaN	NaN	NaN
O08788	Dctn1	Dynactin subunit 1	VTFSCAAGLGQR	Unmodified	1217	0.635383	33.9356	38.4356	NaN	4.49993	NaN	NaN	NaN	NaN	NaN	NaN	38.4356	NaN	4.49993	NaN	NaN	15.738	14.1893	NaN	NaN	13.5096	NaN	16.4763	15.5882	NaN	12.0688	NaN	NaN	0.693691	NaN	0.422034	NaN
Q9QY93	Dctpp1	dCTP pyrophosphatase 1	CHVDLPQAVISK	Unmodified	110	0.025187	54.8492	67.9714	9.51738	13.1222	1.06533	15.7713	4.00425	14.5047	0.253894	74.7012	NaN	61.2416	13.8755	NaN	12.3689	14.6214	NaN	14.1636	16.1835	NaN	14.8236	14.7286	NaN	15.3308	12.0947	NaN	12.506	0.222545	0.621205	0.290917	0.200233
Q3U1J4	Ddb1	DNA damage-binding protein 1	FLYGCQAPTICFVYQDPQGR	Unmodified	173;179	0.101637	10.3124	12.2091	4.9288	1.89676	1.28858	10.0704	2.01574	12.7376	0.200165	15.6943	8.72392	NaN	2.80792	0.985593	NaN	17.8034	17.3044	NaN	15.378	13.9173	NaN	19.079	18.0927	NaN	13.9658	11.4422	NaN	0.242147	0.660477	0.465428	0.995182
Q3U1J4	Ddb1	DNA damage-binding protein 1	ICYQEVSQCFGVLSSR	Unmodified	725;732	0.692748	12.2384	15.8566	NaN	3.61826	2.62009	11.8466	3.3636	10.707	0.28393	NaN	15.8566	NaN	1.76558	5.47094	NaN	17.1639	16.3106	NaN	NaN	13.9028	NaN	18.5425	17.0582	NaN	12.7444	12.9473	NaN	0.406442	NaN	0.669435	0.0992797
Q3U1J4	Ddb1	DNA damage-binding protein 1	IGRPSETGIIGIIDPECR	Unmodified	128	0.693303	9.21632	13.0271	NaN	3.81079	NaN	11.723	NaN	4.71381	NaN	NaN	NaN	13.0271	NaN	NaN	3.81079	NaN	NaN	17.4657	NaN	NaN	14.7267	NaN	NaN	17.3936	NaN	NaN	12.7359	NaN	NaN	NaN	NaN
Q3U1J4	Ddb1	DNA damage-binding protein 1	NISVASCNSSQVVVAVGR	Unmodified	503	1	NaN	NaN	NaN	11.3449	NaN	15.6702	2.06	6.24395	0.13146	NaN	NaN	NaN	NaN	11.3449	NaN	13.3117	13.549	NaN	NaN	NaN	NaN	14.5713	14.5262	NaN	NaN	11.56	NaN	0.116018	NaN	0.022116	NaN
Q3U1J4	Ddb1	DNA damage-binding protein 1	QGQGQLVTCSGAFK	Unmodified	378	1	NaN	29.6694	NaN	NaN	NaN	11.8803	NaN	12.508	NaN	29.6694	NaN	NaN	NaN	NaN	NaN	16.1429	NaN	NaN	14.8978	NaN	NaN	17.3225	NaN	NaN	NaN	NaN	NaN	NaN	NaN	NaN	NaN
Q3U1J4	Ddb1	DNA damage-binding protein 1	TECNHYNNIMALYLK	Unmodified	903	0.846986	NaN	4.89948	NaN	NaN	NaN	12.906	5.41807	12.6057	0.41981	4.89948	NaN	NaN	NaN	NaN	NaN	16.3745	NaN	NaN	12.0957	NaN	NaN	17.6912	NaN	NaN	NaN	NaN	NaN	NaN	NaN	NaN	NaN
Q3U1J4	Ddb1	DNA damage-binding protein 1	YNACILEYK	Unmodified	87	0.0976	10.8892	13.4687	6.14309	2.57948	0.119176	10.7255	2.9423	6.31407	0.274328	20.2312	8.23305	11.9417	2.49521	NaN	2.66375	18.6975	17.2996	18.9091	16.7183	13.8211	16.0266	19.7989	18.246	19.1197	14.5107	NaN	13.9283	0.486521	0.742429	0.504748	0.281644
O54734	Ddost	Dolichyl-diphosphooligosaccharide--protein glycosyltransferase 48 kDa subunit	ELGSECGIEFDEEK	Unmodified	130	0.0854881	10.0718	13.3959	6.50965	3.32411	2.55861	NaN	NaN	NaN	NaN	NaN	17.9989	8.79287	2.31946	1.4203	6.23257	19.9673	19.0762	19.2118	NaN	16.8885	15.837	20.7409	20.3199	19.8823	15.3447	14.2029	15.9711	0.354838	0.493683	0.293533	0.545812
O35215	Ddt	D-dopachrome decarboxylase	STEPCAHLLVSSIGVVGTAEQNR	Unmodified	57	0.867633	NaN	35.3083	NaN	NaN	NaN	23.3662	18.3349	5.58113	0.784679	35.3083	NaN	NaN	NaN	NaN	NaN	15.0735	NaN	NaN	14.1999	NaN	NaN	15.5105	NaN	NaN	NaN	NaN	NaN	NaN	NaN	NaN	NaN
Q91VR5	Ddx1	ATP-dependent RNA helicase DDX1	FLICTDVAAR	Unmodified	571	0.0291631	13.9769	17.1767	4.13771	3.19981	2.51322	12.8157	0.564198	2.36782	0.0440239	NaN	14.2509	20.1025	4.15754	0.348528	5.09335	18.6797	18.5652	17.8051	NaN	15.9761	15.8144	19.5965	19.0922	18.5401	15.0697	10.9327	14.3203	0.295776	0.0792132	0.357395	0.859369
Q91VR5	Ddx1	ATP-dependent RNA helicase DDX1	GSAFAIGSDGLCCQSR	Unmodified	110;111	0.717938	14.475	19.9908	NaN	5.51581	2.0526	11.099	0.634649	10.876	0.0571809	NaN	NaN	19.9908	4.0644	NaN	6.96722	17.1287	NaN	16.2082	NaN	NaN	14.2073	18.163	NaN	17.0679	13.602	NaN	13.3288	0.436469	NaN	0.512371	0.133519
Q91VR5	Ddx1	ATP-dependent RNA helicase DDX1	NQALFPACVLK	Unmodified	231	0.0136	13.8619	17.5289	0.501478	3.66698	2.8172	10.1706	0.404169	3.83598	0.039739	17.8272	16.9499	17.8095	4.01883	0.690392	6.29173	19.0362	17.3356	19.0158	16.8316	15.0429	16.8095	19.8147	17.7994	19.8179	15.2368	10.631	15.9212	0.517612	0.535474	0.580349	0.894472
Q501J6	Ddx17	Probable ATP-dependent RNA helicase DDX17	CTYLVLDEADR	Unmodified	240	0.0491186	9.50707	17.106	4.94103	7.59897	2.20933	19.7531	6.03004	19.343	0.305271	11.4094	19.6803	20.2284	5.19978	9.5496	8.04753	18.1721	18.4522	17.7502	15.2152	16.4232	15.7707	18.721	18.3227	18.9223	14.5326	15.0791	15.4081	0.237298	0.416609	0.203475	0.291985
Q501J6	Ddx17	Probable ATP-dependent RNA helicase DDX17	GDGPICLVLAPTR	Unmodified	170	0.282404	8.31338	15.2621	13.3026	6.94877	3.97429	12.7109	1.0394	2.85767	0.0817722	0.229327	25.5116	20.0455	5.90089	3.60342	11.342	19.9859	20.3376	19.8787	11.2209	18.7918	17.8828	20.6479	20.5766	20.7772	16.6527	15.8351	17.8106	0.171876	0.970858	0.0711033	0.681808
Q501J6	Ddx17	Probable ATP-dependent RNA helicase DDX17	GVEICIATPGR	Unmodified	221	0.0263726	14.1369	18.8849	0.840184	4.74801	3.69333	15.0549	1.31908	3.91717	0.0876182	NaN	18.2908	19.479	3.68495	1.7028	8.85629	22.151	21.5807	20.6991	NaN	19.4213	18.6517	22.6435	21.7088	21.8157	17.9354	15.8576	18.4523	0.46681	0.368526	0.380223	0.679961
Q501J6	Ddx17	Probable ATP-dependent RNA helicase DDX17	STCIYGGAPK	Unmodified	200	0.023749	11.8597	15.6485	1.93182	3.78883	2.68371	16.035	5.72523	NaN	0.357047	NaN	17.0145	14.2825	3.70322	1.14895	6.51433	22.3389	21.8616	21.4955	NaN	19.5755	18.9102	23.0544	22.0669	22.6581	18.3538	15.6401	18.815	0.295396	0.320439	0.328408	0.743785
Q501J6	Ddx17	Probable ATP-dependent RNA helicase DDX17	TTSSANNPNLMYQDECDR	Unmodified	505	0.919855	NaN	NaN	NaN	4.35602	NaN	8.09617	1.10649	4.25807	0.136668	NaN	NaN	NaN	NaN	NaN	4.35602	16.2668	NaN	13.8203	NaN	NaN	NaN	16.8048	NaN	14.4867	NaN	NaN	10.0301	0.975755	NaN	0.94177	NaN
Q8K363	Ddx18	ATP-dependent RNA helicase DDX18	NLQCLVIDEADR	Unmodified	319	1	25.1268	37.2198	NaN	12.093	NaN	NaN	NaN	NaN	NaN	NaN	37.2198	NaN	NaN	12.093	NaN	NaN	15.7036	NaN	NaN	14.9494	NaN	NaN	16.8984	NaN	NaN	14.0366	NaN	NaN	NaN	NaN	NaN
Q61655	Ddx19a	ATP-dependent RNA helicase DDX19A	VLVTTNVCAR	Unmodified	392	0.439378	6.69344	14.5103	12.0424	7.81691	4.04449	11.0269	0.475953	5.95217	0.0431627	5.99505	NaN	23.0256	4.95703	NaN	10.6768	20.3959	NaN	18.1949	16.425	NaN	16.4538	21.0645	NaN	18.9242	16.8035	NaN	15.8596	0.90895	0.0141016	0.891267	0.446791
Q61655	Ddx19a	ATP-dependent RNA helicase DDX19A	VSEQIVIGTPGTVLDWCSK	Unmodified	224	0.840037	11.6606	14.4074	NaN	2.74674	0.894681	10.9701	1.0113	4.80242	0.0921874	NaN	14.4074	NaN	3.37938	2.11411	NaN	18.1087	18.7262	NaN	NaN	16.1555	NaN	18.702	19.2798	NaN	13.8645	13.7469	NaN	0.298124	NaN	0.279504	0.0576098
Q9JIK5	Ddx21	Nucleolar RNA helicase 2	CSIEMPNISYAWK	Unmodified	715	0.112618	13.5883	15.244	11.6725	1.65565	1.65393	10.8908	1.12743	9.33406	0.103521	NaN	6.99023	23.4977	3.54751	0.483546	0.935907	18.3418	17.9612	18.5065	NaN	14.2273	16.8035	19.2554	18.2331	18.8288	14.4905	10.5479	12.103	0.18615	1.00805	0.340525	1.21165
Q9JIK5	Ddx21	Nucleolar RNA helicase 2	DSEDNPQTLLFSATCPHWVFNVAK	Unmodified	450	0.794285	14.1686	17.1294	NaN	2.96087	0.148754	5.75135	NaN	6.52301	NaN	NaN	NaN	17.1294	2.85568	NaN	3.06605	18.5257	NaN	16.6634	NaN	NaN	14.389	19.4008	NaN	17.1338	14.3126	NaN	12.1512	0.80408	NaN	0.927681	0.897462
Q9JIK5	Ddx21	Nucleolar RNA helicase 2	GLDIPEVDLVVQSCPPK	Unmodified	585	0.0798321	12.0693	17.739	8.64554	5.66979	1.57844	9.3438	0.921169	9.2924	0.0985861	9.90281	16.3008	27.0135	5.80338	4.02881	7.17719	19.0976	19.2568	18.8524	15.912	16.8965	17.4185	19.8224	19.8602	19.4264	15.8017	15.286	15.7334	0.138785	0.474857	0.158122	0.182967
Q9JIK5	Ddx21	Nucleolar RNA helicase 2	LSVACFYGGTPYGGQIER	Unmodified	363	0.0280733	12.4265	17.1619	4.94559	4.73541	1.92273	8.12191	3.19008	4.03196	0.392775	11.6927	18.4737	21.3194	3.53283	3.72046	6.95294	18.2773	16.2137	17.822	15.3603	14.0719	15.9382	18.9641	16.9475	18.1684	14.1929	12.2538	14.4262	0.587674	0.560655	0.621012	0.597766
Q9JIK5	Ddx21	Nucleolar RNA helicase 2	LGVCFDVR	Unmodified	754	0.0279849	14.9279	17.338	6.20429	2.41005	1.38021	12.1695	2.11613	11.8613	0.173889	23.3519	10.9594	17.7027	2.70705	0.90552	3.61758	20.489	17.9936	18.4335	18.7742	14.9713	16.2167	21.3266	18.4711	19.1993	16.159	11.6972	14.4636	0.968599	1.23238	1.03924	1.09228
Q9JIK5	Ddx21	Nucleolar RNA helicase 2	KLSVACFYGGTPYGGQIER	Unmodified	363	0.0221567	12.9336	18.432	1.86125	5.49837	0.81383	12.4569	2.10452	0.986813	0.168944	NaN	19.7481	17.1159	4.92291	NaN	6.07384	18.291	15.9904	15.3253	NaN	13.9676	13.0495	19.2218	16.6694	15.6496	14.9502	NaN	11.6987	1.08923	0.435387	1.20931	1.14545
Q9JIK5	Ddx21	Nucleolar RNA helicase 2	DAQELSQNTCIK	Unmodified	531	0.0145352	11.7524	16.4006	0.177554	4.64825	1.74778	NaN	NaN	NaN	NaN	NaN	16.2751	16.5262	4.97283	2.76094	6.21099	21.3185	21.2258	20.6436	NaN	18.8628	18.3071	22.1127	21.8452	21.1868	17.8565	16.7069	17.2703	0.234193	0.269058	0.305477	0.392228
Q9JIK5	Ddx21	Nucleolar RNA helicase 2	TGVCICFYQNK	Unmodified	609;611	0.0836333	12.9693	15.1104	9.18931	2.14105	1.73851	12.9974	5.64841	27.9594	0.434581	NaN	8.61255	21.6082	3.43343	0.164539	2.82517	19.5085	19.2265	18.9832	NaN	15.819	17.124	20.5451	19.4578	19.839	15.7313	10.2128	14.7348	0.18267	0.599317	0.394456	0.963465
Q8VDW0	Ddx39a	ATP-dependent RNA helicase DDX39A	HFVLDECDK	Unmodified	197	0.292962	5.27146	10.4601	8.88162	5.18861	1.52674	12.3382	1.14205	5.86512	0.0925616	0.27037	16.5603	14.5495	4.0686	4.56958	6.92764	21.2895	19.0198	20.8518	12.7626	16.6868	18.2977	22.0999	19.8419	21.3955	17.5405	15.4576	17.6476	0.622701	1.11316	0.650928	0.602976
Q9Z1N5	Ddx39b	Spliceosome RNA helicase Ddx39b	HFILDECDK	Unmodified	198	0.100761	9.76137	14.5587	7.60687	4.79737	2.47364	12.5723	0.621365	6.81837	0.0494235	6.4692	15.6397	21.5673	3.28138	3.45889	7.65184	21.2205	20.3313	20.7293	17.3667	17.8999	18.8667	21.8877	21.0499	21.2834	17.0062	16.2471	17.6902	0.309812	0.542024	0.312852	0.479479
Q9Z1N5	Ddx39b	Spliceosome RNA helicase Ddx39b	NCPHIVVGTPGR	Unmodified	165	1	17.7977	22.6459	NaN	4.84822	NaN	8.35948	NaN	3.46436	NaN	NaN	NaN	22.6459	NaN	NaN	4.84822	NaN	NaN	19.398	NaN	NaN	17.6258	NaN	NaN	20.2173	NaN	NaN	15.9226	NaN	NaN	NaN	NaN
Q62167	Ddx3x	ATP-dependent RNA helicase DDX3X	DLMACAQTGSGK	Unmodified	223	0.804971	NaN	NaN	NaN	3.16792	NaN	9.78651	0.979559	13.1784	0.100093	NaN	NaN	NaN	3.16792	NaN	NaN	20.3185	NaN	NaN	NaN	NaN	NaN	21.0974	NaN	NaN	16.1635	NaN	NaN	NaN	NaN	NaN	NaN
Q62167	Ddx3x	ATP-dependent RNA helicase DDX3X	VRPCVVYGGAEIGQQIR	Unmodified	298	0.0252451	13.1336	16.9751	1.93995	3.84152	3.14585	10.1834	3.12267	14.1965	0.306643	NaN	15.6034	18.3469	2.98189	1.21484	7.32782	20.5455	17.894	19.8632	NaN	15.4586	17.7093	21.2958	18.598	20.9095	16.2718	12.2526	17.2488	0.708913	0.923076	0.68253	0.943931
Q91VN6	Ddx41	Probable ATP-dependent RNA helicase DDX41	MVYLLECLQK	Unmodified	427	1	40.3738	73.2801	NaN	32.9063	NaN	12.1657	0.186959	9.15601	0.0153677	73.2801	NaN	NaN	32.9063	NaN	NaN	14.3831	NaN	NaN	15.8386	NaN	NaN	14.9741	NaN	NaN	13.9463	NaN	NaN	NaN	NaN	NaN	NaN
Q810A7	Ddx42	ATP-dependent RNA helicase DDX42	ALQEGAEIVVCTPGR	Unmodified	263	0.772751	6.52646	11.1444	NaN	4.61792	NaN	10.2435	NaN	NaN	NaN	NaN	NaN	11.1444	NaN	NaN	4.61792	NaN	NaN	14.7891	NaN	NaN	11.794	NaN	NaN	16.4595	NaN	NaN	12.0911	NaN	NaN	NaN	NaN
Q810A7	Ddx42	ATP-dependent RNA helicase DDX42	ELEPGDGPIAVIVCPTR	Unmodified	214	0.34481	27.0426	32.2718	38.6887	5.22921	2.4084	NaN	NaN	NaN	NaN	4.91477	NaN	59.6289	3.52622	NaN	6.93221	17.7326	NaN	16.6759	13.4585	NaN	17.2386	18.3489	NaN	18.1167	13.5749	NaN	14.3698	0.495951	1.22229	0.113569	0.380007
Q810A7	Ddx42	ATP-dependent RNA helicase DDX42	SEYTQPTPIQCQGVPVALSGR	Unmodified	162	1	NaN	NaN	NaN	8.72865	NaN	5.0624	1.9288	10.7045	0.381004	NaN	NaN	NaN	NaN	NaN	8.72865	15.5498	NaN	14.0155	NaN	NaN	NaN	16.1148	NaN	15.7604	NaN	NaN	12.3741	0.68829	NaN	0.172816	NaN
Q61656	Ddx5	Probable ATP-dependent RNA helicase DDX5	ELAQQVQQVAAEYCR	Unmodified	191	0.045055	13.2691	17.6414	2.2387	4.37235	4.52561	12.7545	2.70176	4.26729	0.211827	NaN	19.2244	16.0584	3.77379	0.175808	9.16745	19.9642	19.9977	19.5625	NaN	17.9267	17.1764	20.5929	20.1587	20.6543	15.9205	11.0095	17.3457	0.15923	0.359666	0.17681	1.08284
Q61656	Ddx5	Probable ATP-dependent RNA helicase DDX5	LIDFLECGK	Unmodified	234	0.401585	4.78698	9.85682	8.04775	5.06982	1.59501	9.22399	2.19606	NaN	0.238081	0.580561	14.974	14.0159	3.94198	NaN	6.19767	21.4192	21.1266	20.7015	13.9992	18.6211	18.0845	21.9885	21.2089	22.0541	17.3816	NaN	18.1343	0.242623	0.84889	0.291573	0.360755
Q9D0R4	Ddx56	Probable ATP-dependent RNA helicase DDX56	LFLEQFSIPSCVLNGELPLR	Unmodified	286	0.989711	NaN	18.3274	NaN	NaN	NaN	NaN	NaN	NaN	NaN	NaN	18.3274	NaN	NaN	NaN	NaN	NaN	15.7725	NaN	NaN	13.6167	NaN	NaN	15.8492	NaN	NaN	NaN	NaN	NaN	NaN	NaN	NaN
P54823	Ddx6	Probable ATP-dependent RNA helicase DDX6	GNEFEDYCLK	Unmodified	102	0.658933	NaN	NaN	NaN	3.51783	NaN	9.26572	0.565021	1.18938	0.0609797	NaN	NaN	NaN	3.51783	NaN	NaN	17.5873	NaN	NaN	NaN	NaN	NaN	18.2166	NaN	NaN	13.4391	NaN	NaN	NaN	NaN	NaN	NaN
P54823	Ddx6	Probable ATP-dependent RNA helicase DDX6	LQINQSIIFCNSSQR	Unmodified	341	0.956351	17.8803	19.1319	NaN	1.25157	NaN	NaN	NaN	NaN	NaN	NaN	NaN	19.1319	NaN	NaN	1.25157	15.571	NaN	14.6484	NaN	NaN	12.5688	16.2212	NaN	15.5744	NaN	NaN	9.27242	0.437425	NaN	0.311829	NaN
P54823	Ddx6	Probable ATP-dependent RNA helicase DDX6	NLVCTDLFTR	Unmodified	390	0.0140174	10.0861	13.6388	2.25604	3.5527	2.02067	10.559	1.82489	6.42275	0.172827	11.3043	15.8072	13.805	2.59968	2.18477	5.87364	20.0925	19.4499	19.1701	17.1205	17.0368	16.5277	20.8123	20.3923	19.7428	15.5848	14.9078	15.7406	0.341306	0.207713	0.353187	0.279908
Q8C2K1	Def6	Differentially expressed in FDCP 6	WFQLQPSSLCYFGSEECK	Unmodified	246;253	0.632402	NaN	NaN	NaN	2.12724	NaN	NaN	NaN	NaN	NaN	NaN	NaN	NaN	2.12724	NaN	NaN	16.9732	NaN	NaN	NaN	NaN	NaN	17.8315	NaN	NaN	12.3076	NaN	NaN	NaN	NaN	NaN	NaN
Q7TNV0	Dek	Protein DEK	SICEVLDLER	Unmodified	165	1	12.4291	36.0491	NaN	23.62	NaN	12.8991	7.65118	5.17684	0.593156	NaN	36.0491	NaN	NaN	23.62	NaN	NaN	15.2173	NaN	NaN	14.3903	NaN	NaN	15.9923	NaN	NaN	14.2992	NaN	NaN	NaN	NaN	NaN
Q9CQJ6	Denr	Density-regulated protein	ATDISESSGADCK	Acetyl (Protein N-term)	13	0.0333412	29.5907	46.526	11.5399	16.9353	8.65096	9.32553	3.70403	1.18943	0.397193	53.9681	52.3774	33.2326	7.11071	23.4118	20.2835	20.2388	19.101	19.5868	20.4682	19.2383	18.5803	21.0769	20.261	19.4399	17.3695	18.5511	17.4653	0.398531	0.679558	0.545276	0.493379
Q9CQJ6	Denr	Density-regulated protein	VCGLATFEIDLK	Unmodified	132	0.0189485	33.9444	46.2005	2.87955	12.2561	4.107	35.922	4.19526	83.979	0.116788	48.2367	44.1644	NaN	9.35202	15.1602	NaN	16.0609	15.47	NaN	15.9592	15.1317	NaN	16.7298	16.5477	NaN	13.4529	14.0632	NaN	0.285646	0.394783	0.0891483	0.294763
O54786	Dffa	DNA fragmentation factor subunit alpha	ACELLAIDK	Unmodified	47	0.0343437	22.9392	41.4054	9.01637	18.4661	6.80479	NaN	NaN	NaN	NaN	31.0666	45.513	47.6365	11.5103	25.1091	18.7789	16.6729	14.7323	14.7525	15.523	14.4727	14.616	16.9154	15.3953	15.002	13.9728	13.8188	12.8893	0.837967	0.424274	0.74755	0.354703
Q3TXU5	Dhps	Deoxyhypusine synthase	CLAPTYLGEFSLR	Unmodified	142	0.815548	13.0677	14.1244	NaN	1.05672	NaN	NaN	NaN	NaN	NaN	NaN	14.1244	NaN	NaN	1.05672	NaN	NaN	16.1703	NaN	NaN	13.5663	NaN	NaN	16.3718	NaN	NaN	9.82288	NaN	NaN	NaN	NaN	NaN
O35286	Dhx15	Pre-mRNA-splicing factor ATP-dependent RNA helicase DHX15	FQIYFDNCPLLTIPGR	Unmodified	307	0.646189	NaN	16.1244	10.2357	NaN	NaN	5.28645	NaN	NaN	NaN	23.3621	8.88662	NaN	NaN	NaN	NaN	16.9182	17.4052	NaN	15.2043	14.0472	NaN	17.9292	17.5304	NaN	NaN	NaN	NaN	0.236419	0.538575	0.194216	NaN
O35286	Dhx15	Pre-mRNA-splicing factor ATP-dependent RNA helicase DHX15	IAPQYYDMSNFPQCEAK	Unmodified	774	0.722394	5.80303	9.02686	NaN	3.22383	NaN	NaN	NaN	NaN	NaN	NaN	9.02686	NaN	3.22383	NaN	NaN	16.0869	16.0041	NaN	NaN	12.671	NaN	17.4408	16.5358	NaN	12.533	NaN	NaN	0.0405738	NaN	0.429582	NaN
O35286	Dhx15	Pre-mRNA-splicing factor ATP-dependent RNA helicase DHX15	TTQIPQWCVEYMR	Unmodified	174	0.0213333	12.5981	15.054	4.63161	2.45587	1.49956	12.256	1.47728	2.17658	0.120535	20.1322	11.0621	13.9676	3.59653	0.757335	3.01374	19.4079	18.5718	18.9948	17.4197	15.5647	16.372	20.4002	19.1211	19.2109	15.6558	12.0872	14.2028	0.286279	0.635113	0.538329	0.970876
O70133	Dhx9	ATP-dependent RNA helicase A	AAECNIVVTQPR	Unmodified	440	0.051967	10.1258	12.6756	5.70154	2.54975	1.53353	12.0691	0.614606	10.3953	0.050924	6.72837	13.2037	18.0947	3.02194	0.835655	3.79165	20.6402	18.8031	20.2681	16.847	16.0864	18.0897	21.9193	19.3855	20.6605	16.9152	12.4947	15.9952	0.538036	0.70515	0.801483	0.907797
O70133	Dhx9	ATP-dependent RNA helicase A	NFLYAWCGK	Unmodified	12	0.0282847	14.8941	22.8767	2.73198	7.98265	0.07938	12.5309	0.357228	7.99695	0.0285077	24.8085	20.9449	NaN	8.03878	7.92652	NaN	17.1211	16.9263	NaN	15.5214	15.01	NaN	18.2614	17.4568	NaN	14.7455	13.9188	NaN	0.0953441	0.248035	0.384448	0.394435
O70133	Dhx9	ATP-dependent RNA helicase A	SSVNCPFSSQDMK	Unmodified	1031	0.865471	-0.743794	3.9806	5.24885	4.72439	NaN	5.44536	1.56346	14.3697	0.287117	0.269101	NaN	7.69209	NaN	NaN	4.72439	18.8459	NaN	16.6103	10.3122	NaN	13.0253	20.1406	NaN	16.1631	NaN	NaN	11.8292	0.918836	1.03996	1.24537	NaN
O08808	Diaph1	Protein diaphanous homolog 1	AGCAVTSLLASELTK	Unmodified	1210	0.779342	NaN	20.9093	NaN	NaN	NaN	NaN	NaN	NaN	NaN	20.9093	NaN	NaN	NaN	NaN	NaN	14.4937	NaN	NaN	12.5743	NaN	NaN	15.4544	NaN	NaN	NaN	NaN	NaN	NaN	NaN	NaN	NaN
O08808	Diaph1	Protein diaphanous homolog 1	NAGAFGFNISFLCK	Unmodified	988	1	NaN	NaN	NaN	2.33753	NaN	6.19616	NaN	NaN	NaN	NaN	NaN	NaN	2.33753	NaN	NaN	17.2683	NaN	NaN	NaN	NaN	NaN	18.4157	NaN	NaN	13.0309	NaN	NaN	NaN	NaN	NaN	NaN
Q9CSH3	Dis3	Exosome complex exonuclease RRP44	AVQEGIPAFTCEEYVK	Unmodified	194	0.73771	NaN	NaN	NaN	4.1975	NaN	11.8193	1.64883	46.4984	0.139503	NaN	NaN	NaN	4.1975	NaN	NaN	17.018	NaN	NaN	NaN	NaN	NaN	18.2572	NaN	NaN	13.7447	NaN	NaN	NaN	NaN	NaN	NaN
Q9ESX5	Dkc1	H/ACA ribonucleoprotein complex subunit 4	TAHYTPLPCGSNPLK	Unmodified	74	0.309913	8.32938	15.6439	8.20193	7.31449	7.03728	NaN	NaN	NaN	NaN	9.84422	NaN	21.4435	2.33838	NaN	12.2906	17.4401	NaN	16.8515	14.2451	NaN	14.9783	18.2854	NaN	16.9223	12.9012	NaN	14.0872	0.284593	0.35182	0.622439	0.550625
Q9ESX5	Dkc1	H/ACA ribonucleoprotein complex subunit 4	VTGCLIVCIER	Unmodified	131;135	0.635151	14.6895	17.2854	12.1005	2.59583	NaN	7.52004	0.366188	4.87163	0.048695	25.8417	8.72902	NaN	2.59583	NaN	NaN	18.6731	19.0233	NaN	17.1522	15.637	NaN	19.6267	19.2053	NaN	14.3969	NaN	NaN	0.170795	0.681145	0.205058	NaN
Q9ESX5	Dkc1	H/ACA ribonucleoprotein complex subunit 4	DSAVNAICYGAK	Unmodified	310	0.00653846	13.812	16.4727	1.80899	2.66067	1.2155	12.1041	1.23024	1.75791	0.101638	NaN	15.1936	17.7519	2.61648	1.46787	3.89767	19.9279	20.6706	18.5362	NaN	18.1899	16.3242	20.7538	21.2913	19.2227	15.5359	15.2225	14.5988	0.634774	0.805219	0.596045	0.309623
Q8BMF4	Dlat	Dihydrolipoyllysine-residue acetyltransferase component of pyruvate dehydrogenase complex, mitochondrial	DVPLGAPLCIIVEK	Unmodified	290	0.0350333	16.114	19.2189	5.38377	3.10489	3.47318	10.0439	NaN	NaN	NaN	NaN	23.0258	15.412	1.4229	0.79292	7.09885	18.9534	18.8101	17.8688	NaN	17.069	15.4124	19.6189	19.6007	18.9496	13.5046	12.6336	15.2396	0.355671	0.733098	0.241694	0.918459
Q8BMF4	Dlat	Dihydrolipoyllysine-residue acetyltransferase component of pyruvate dehydrogenase complex, mitochondrial	NFSAIINPPQACILAIGASEDK	Unmodified	581	1	NaN	NaN	NaN	8.13441	NaN	8.26598	NaN	NaN	NaN	NaN	NaN	NaN	NaN	NaN	8.13441	18.0673	NaN	15.8384	NaN	NaN	NaN	18.9238	NaN	16.8351	NaN	NaN	13.3377	0.91692	NaN	0.875838	NaN
O08749	Dld	Dihydrolipoyl dehydrogenase, mitochondrial	NETLGGTCLNVGCIPSK	Unmodified	80;85	0.0364607	28.4955	56.476	11.217	27.9806	9.45664	23.2034	4.21938	12.9817	0.181843	69.3917	49.1749	50.8615	28.4237	37.2079	18.3102	17.9893	16.7336	15.8196	19.1702	16.6859	15.8694	19.2528	18.1361	16.2643	17.9204	17.3811	14.1068	0.739323	1.16693	0.833452	0.806121
O08749	Dld	Dihydrolipoyl dehydrogenase, mitochondrial	VLGAHILGPGAGEMVNEAALALEYGASCEDIAR	Unmodified	477	0.907863	-9.03441	22.0036	2.09588	31.0381	NaN	6.04482	NaN	NaN	NaN	19.6783	23.7471	22.5855	NaN	NaN	31.0381	17.1055	15.0551	15.4694	15.0764	13.372	13.6922	18.0288	16.5868	16.7014	NaN	NaN	15.5496	0.799807	0.674724	0.605266	NaN
P63037	Dnaja1	DnaJ homolog subfamily A member 1	CVLNEGMPIYR	Unmodified	302	0.0189895	14.0516	17.7419	3.56276	3.69035	1.99972	12.3359	3.55227	7.30387	0.287963	NaN	20.2612	15.2227	3.71514	1.67835	5.67755	21.257	19.6326	19.8476	NaN	17.656	17.3702	21.5328	19.8825	20.3296	16.837	14.0101	16.2753	0.663127	0.139652	0.624069	0.715923
P63037	Dnaja1	DnaJ homolog subfamily A member 1	CVLNEGMPIYR	Oxidation (M)	302	0.0152393	28.5131	36.3911	9.21572	7.87801	4.25029	13.8756	1.11596	28.1251	0.0804257	44.5136	38.2837	26.376	5.57478	5.27644	12.7828	16.7404	18.9048	16.83	16.4226	18.2159	15.3491	16.4784	18.7517	18.4401	12.3962	14.5856	15.6697	0.913064	0.969619	0.616237	0.858352
Q9QYJ0	Dnaja2	DnaJ homolog subfamily A member 2	IGLVEALCGFQFTFK	Unmodified	280	0.0922983	16.272	24.1071	11.8728	7.83522	3.3168	11.5095	NaN	3.05669	NaN	NaN	32.5025	15.7118	4.39546	8.09661	11.0136	18.4735	17.867	17.4668	NaN	16.8127	15.0434	19.2799	18.5631	18.3455	14.8369	15.0584	15.3312	0.357459	0.772697	0.357815	0.172486
Q9QYJ0	Dnaja2	DnaJ homolog subfamily A member 2	VIEPGCVR	Unmodified	308	0.257098	17.2203	24.3715	18.5589	7.15124	3.81507	NaN	NaN	NaN	NaN	11.2484	37.4946	NaN	4.45358	9.8489	NaN	19.7646	21.5087	NaN	16.7846	20.7714	NaN	20.6286	22.3989	NaN	16.2054	19.2046	NaN	0.76398	1.2464	0.773033	1.09978
Q9QYJ3	Dnajb1	DnaJ homolog subfamily B member 1	EALCGCTVNVPTLDGR	Unmodified	267;269	0.0205279	12.9651	24.6239	4.13506	11.6587	2.68587	18.5313	7.24293	28.2523	0.390848	21.6223	29.3405	22.9088	14.4283	11.4826	9.06523	17.4732	17.0086	18.2067	15.6153	15.7406	16.4561	18.0441	17.1613	19.7887	15.4758	14.2148	16.4623	0.427032	0.334563	0.923896	0.697754
Q9QYJ3	Dnajb1	DnaJ homolog subfamily B member 1	VSLEEIYSGCTK	Unmodified	179	0.220347	10.0068	17.2455	13.2159	7.23869	3.56968	11.411	NaN	1.0309	NaN	2.30123	27.3937	22.0415	7.04625	3.76913	10.9007	19.1477	20.3464	19.2933	13.7398	18.9402	17.4708	19.4699	20.4564	20.5845	15.7483	15.7822	17.5535	0.49019	1.06812	0.365192	0.779308
Q5U458	Dnajc11	DnaJ homolog subfamily C member 11	AGLPGFYDPCVGEEK	Unmodified	518	0.778287	15.3655	22.6256	NaN	7.26009	NaN	NaN	NaN	NaN	NaN	NaN	22.6256	NaN	NaN	7.26009	NaN	NaN	15.8458	NaN	NaN	14.0719	NaN	NaN	17.534	NaN	NaN	13.8588	NaN	NaN	NaN	NaN	NaN
P54103	Dnajc2	DnaJ homolog subfamily C member 2	FEGPCIDSTPWTTEEQK	Unmodified	548	0.139242	14.8801	20.4072	8.95756	5.52717	2.92375	8.80474	2.5801	8.99132	0.293035	NaN	26.7412	14.0733	NaN	3.45977	7.59457	16.776	16.8751	16.7306	NaN	15.4211	14.1205	17.5433	17.3489	17.4248	NaN	12.5465	13.8199	0.0516298	0.597553	0.0683445	0.586531
P54103	Dnajc2	DnaJ homolog subfamily C member 2	TLVDNAYSCDPR	Unmodified	276	0.0281765	19.3432	34.9383	6.89379	15.5952	4.72139	23.1365	8.75086	30.6895	0.378227	38.6735	39.1585	26.983	14.287	20.8327	11.6658	20.6264	18.611	16.8912	19.9612	17.9752	15.455	21.0043	19.1923	17.6224	18.4195	17.2663	14.7017	1.11584	1.16326	1.03616	0.913997
Q9QYI3	Dnajc7	DnaJ homolog subfamily C member 7	AECLAMLGR	Unmodified	185	0.757263	23.5174	30.3341	NaN	6.81664	NaN	NaN	NaN	NaN	NaN	30.3341	NaN	NaN	6.81664	NaN	NaN	16.0933	NaN	NaN	14.8938	NaN	NaN	16.9857	NaN	NaN	13.2128	NaN	NaN	NaN	NaN	NaN	NaN
Q9QYI3	Dnajc7	DnaJ homolog subfamily C member 7	AIDMCPNNASYYGNR	Unmodified	58	0.176374	9.29352	14.8467	7.07422	5.55315	0.154524	14.9452	12.4094	76.8853	0.830327	9.84444	19.8489	NaN	5.44388	5.66241	NaN	18.2128	16.8903	NaN	15.0178	14.8766	NaN	19.0748	17.6436	NaN	14.9563	13.5853	NaN	0.606324	0.0691203	0.649057	0.625575
Q9QYI3	Dnajc7	DnaJ homolog subfamily C member 7	AATAECDVVMAATEPELLEDEDAK	Acetyl (Protein N-term)	7	0.0254431	16.8424	24.6082	5.13494	7.76577	2.5415	3.59943	NaN	NaN	NaN	NaN	28.2391	20.9772	5.65663	10.5875	7.05318	15.944	15.9153	15.9928	NaN	14.5698	14.0793	16.9687	16.7006	15.8537	12.9088	13.6225	12.1336	0.0272225	0.238131	0.360225	0.494811
Q8K1M6	Dnm1l	Dynamin-1-like protein	ICYIFHETFGR	Unmodified	367	0.693026	NaN	NaN	NaN	3.53532	NaN	14.6984	4.01668	21.1759	0.273274	NaN	NaN	NaN	3.53532	NaN	NaN	16.9713	NaN	NaN	NaN	NaN	NaN	17.5825	NaN	NaN	12.8124	NaN	NaN	NaN	NaN	NaN	NaN
P13864	Dnmt1	DNA (cytosine-5)-methyltransferase 1	GDVEMLCGGPPCQGFSGMNR	Unmodified	1224;1229	0.664975	NaN	NaN	NaN	2.26984	NaN	8.60282	1.88333	17.2503	0.21892	NaN	NaN	NaN	2.26984	NaN	NaN	16.6141	NaN	NaN	NaN	NaN	NaN	18.1246	NaN	NaN	12.6965	NaN	NaN	NaN	NaN	NaN	NaN
P13864	Dnmt1	DNA (cytosine-5)-methyltransferase 1	LCLLSSAR	Unmodified	1597	1	18.4165	24.2352	NaN	5.81867	0.55691	10.6976	1.66229	14.3513	0.155389	NaN	NaN	24.2352	5.42487	NaN	6.21246	17.0443	NaN	16.1494	NaN	NaN	14.5049	18.5416	NaN	17.1812	14.4178	NaN	13.2651	0.425091	NaN	0.621372	0.536717
P13864	Dnmt1	DNA (cytosine-5)-methyltransferase 1	LEEVTAGTQLGPEEPCEQEDDNR	Unmodified	232	0.0826723	14.9488	18.3102	10.7554	3.36145	1.40662	5.95392	1.36012	9.06137	0.22844	NaN	25.9155	10.705	3.42673	1.92332	4.73429	15.7366	16.0781	14.8159	NaN	14.5628	11.7556	16.7897	16.9795	15.5385	11.973	11.3072	11.2078	0.4015	1.06062	0.447428	0.306261
P13864	Dnmt1	DNA (cytosine-5)-methyltransferase 1	LNNPGTTVFTEDCNVLLK	Unmodified	1194	0.0608271	17.4334	20.2349	5.66407	2.80149	1.51387	10.5529	0.68023	11.4541	0.0644592	24.24	16.2298	NaN	3.87196	1.73102	NaN	17.9013	18.1828	NaN	16.2573	15.8151	NaN	19.1698	19.1989	NaN	14.536	13.3719	NaN	0.137553	0.215056	0.0142505	0.541513
P13864	Dnmt1	DNA (cytosine-5)-methyltransferase 1	NVELYFSGCAK	Unmodified	444	1	NaN	NaN	NaN	2.97231	NaN	14.0529	0.790451	12.1547	0.0562481	NaN	NaN	NaN	2.97231	NaN	NaN	17.7826	NaN	NaN	NaN	NaN	NaN	18.9634	NaN	NaN	13.9346	NaN	NaN	NaN	NaN	NaN	NaN
P13864	Dnmt1	DNA (cytosine-5)-methyltransferase 1	SQLCDLETK	Unmodified	62	0.164109	44.4056	72.612	16.8163	28.2064	27.3988	22.169	NaN	18.7762	NaN	84.5029	NaN	60.7211	47.5803	NaN	8.83251	19.4516	NaN	19.2386	21.8986	NaN	19.867	20.5286	NaN	20.0253	20.3889	NaN	16.6576	0.104228	0.858374	0.24425	1.21615
O88509	Dnmt3b	DNA (cytosine-5)-methyltransferase 3B	DYFACE	Unmodified	775	0.797571	15.1151	17.3063	NaN	2.19119	NaN	NaN	NaN	NaN	NaN	NaN	17.3063	NaN	NaN	2.19119	NaN	NaN	16.6317	NaN	NaN	14.3752	NaN	NaN	16.6844	NaN	NaN	11.2042	NaN	NaN	NaN	NaN	NaN
O88509	Dnmt3b	DNA (cytosine-5)-methyltransferase 3B	FLACNPVMIDAIK	Unmodified	702	0.653721	6.50155	16.0233	NaN	9.52172	NaN	10.9069	4.83114	17.0252	0.442944	16.0233	NaN	NaN	9.52172	NaN	NaN	16.9814	NaN	NaN	14.5915	NaN	NaN	17.0399	NaN	NaN	13.7916	NaN	NaN	NaN	NaN	NaN	NaN
Q80VJ3	Dnph1	2'-deoxynucleoside 5'-phosphate N-hydrolase 1	AASGELVPCSVYFCGSIR	Acetyl (Protein N-term)	10;15	0.0477018	27.0074	43.9489	11.949	16.9415	9.63776	10.9235	3.68441	6.05622	0.337291	49.0044	52.5391	30.3031	6.48166	18.8803	25.4624	19.6657	17.4394	18.2564	19.6083	17.5861	17.0547	20.4397	18.6457	17.128	16.5889	16.5425	15.5784	0.782996	0.971422	1.02459	0.343339
Q80VJ3	Dnph1	2'-deoxynucleoside 5'-phosphate N-hydrolase 1	YFEAYLPQGTASSSNPSACLNPTVLEK	Unmodified	164	0.638621	NaN	NaN	NaN	52.1953	67.606	4.83099	NaN	2.50592	NaN	NaN	NaN	NaN	4.39067	NaN	100	15.4387	NaN	13.8741	NaN	NaN	NaN	16.0601	13.1807	NaN	11.6154	NaN	12.3094	0.69961	NaN	1.07581	0.333728
Q99LB0	Dnttip1	Deoxynucleotidyltransferase terminal-interacting protein 1	DNVGEEVDAEQLIQEACR	Unmodified	118	0.8061	NaN	30.7132	NaN	NaN	NaN	NaN	NaN	NaN	NaN	NaN	30.7132	NaN	NaN	NaN	NaN	15.8993	15.559	NaN	NaN	14.3853	NaN	16.2196	16.0711	NaN	NaN	NaN	NaN	0.166024	NaN	0.0727113	NaN
Q8R2M2	Dnttip2	Deoxynucleotidyltransferase terminal-interacting protein 2	EASAEDLEDAACDSALFVIDK	Unmodified	485	0.00618182	20.9664	31.3778	4.96583	10.4113	1.56567	NaN	NaN	NaN	NaN	28.5537	37.1116	28.468	11.0751	8.62314	11.5358	15.898	16.2682	15.5046	14.5748	15.5072	14.1753	16.7604	16.9222	16.2043	13.7551	13.5166	13.2654	0.261355	0.496247	0.24312	0.168766
Q8C3J5	Dock2	Dedicator of cytokinesis protein 2	IFLICQIVR	Unmodified	297	0.695792	NaN	NaN	NaN	5.08597	NaN	10.1244	NaN	2.48753	NaN	NaN	NaN	NaN	5.08597	NaN	NaN	15.8966	NaN	NaN	NaN	NaN	NaN	16.8247	NaN	NaN	12.6027	NaN	NaN	NaN	NaN	NaN	NaN
Q8C3J5	Dock2	Dedicator of cytokinesis protein 2	IQETCGDWYR	Unmodified	41	0.0578864	22.0498	27.0764	11.4865	5.02662	4.22532	NaN	NaN	NaN	NaN	NaN	18.9542	35.1986	4.27424	1.22804	9.57759	16.5897	15.6563	16.2327	NaN	13.56	15.3521	17.5729	17.3072	15.7519	13.0877	10.9776	12.513	0.310437	0.780494	0.531871	0.60776
Q99LN9	Dohh	Deoxyhypusine hydroxylase	EAALALAEGLQCGSALFR	Unmodified	201	0.136799	22.9559	36.3373	21.7963	13.3814	5.72761	NaN	NaN	NaN	NaN	24.5589	61.4887	22.9643	7.02271	14.9857	18.1358	16.5631	12.9254	15.8363	14.944	13.6004	14.0902	17.4634	15.608	16.1646	13.7366	13.1038	13.9902	0.821527	0.483927	0.687709	0.293568
Q99KK7	Dpp3	Dipeptidyl peptidase 3	ADTQYILPNDIGVSSLDCR	Acetyl (Protein N-term)	19	0.197145	6.99928	10.1968	4.73682	3.19746	3.35389	7.13314	1.2421	7.43266	0.174131	NaN	13.5462	6.84733	0.825908	NaN	5.56902	19.2179	19.2201	18.1367	NaN	16.5461	14.3707	19.4996	19.5544	19.0431	12.5918	NaN	14.9593	0.369726	0.901547	0.183083	0.955106
Q99KK7	Dpp3	Dipeptidyl peptidase 3	ALYEGYAAVTDAPPECFLTLR	Unmodified	654	0.267671	13.9324	16.4389	16.5192	2.50649	0.593652	9.03611	0.963797	29.8054	0.106661	5.73092	8.12214	35.4636	NaN	2.92626	2.08671	18.3278	17.5901	16.711	14.2879	14.0903	15.8473	18.6608	17.8228	17.613	NaN	12.7708	12.0608	0.528027	0.723946	0.40939	0.341138
Q99KK7	Dpp3	Dipeptidyl peptidase 3	FSTIASSYEECR	Unmodified	509	0.0908564	5.37305	6.85069	3.78648	1.47764	1.63007	10.7176	NaN	7.9998	NaN	2.49829	9.3873	8.66647	0.891845	0.221423	3.31965	20.4588	20.621	19.6612	15.1724	17.35	16.2635	20.7859	20.983	20.7617	13.9898	12.1672	15.8976	0.318247	0.705229	0.0859908	1.09129
Q99KK7	Dpp3	Dipeptidyl peptidase 3	EGVTTYFSGDCTMEDAK	Unmodified	176	0.0154556	8.95088	10.9209	0.60401	1.97005	1.80564	12.468	3.95341	1.01987	0.317084	NaN	11.348	10.4938	1.87413	0.214283	3.82173	19.4406	16.2743	18.1466	NaN	13.3086	15.0542	19.8823	16.7576	18.5141	14.172	7.89442	13.8607	0.893413	0.76449	0.905609	0.862587
O08553	Dpysl2	Dihydropyrimidinase-related protein 2	GLYDGPVCEVSVTPK	Unmodified	504	0.0559692	27.1607	37.8572	14.7845	10.6965	7.51224	8.93427	1.22655	11.8266	0.137286	50.6276	41.2838	21.6603	4.82638	8.10076	19.1624	20.1047	18.9674	18.102	20.1409	18.4593	16.2473	20.3069	19.9937	19.0695	16.0054	16.4898	16.9928	0.682826	1.05214	0.394169	0.338376
O08553	Dpysl2	Dihydropyrimidinase-related protein 2	SITIANQTNCPLYVTK	Unmodified	248	0.083398	15.9083	20.2878	10.4121	4.37949	5.81807	9.35896	2.48252	14.5144	0.265256	15.028	32.2805	13.5548	0.654308	1.40036	11.0838	19.6481	18.2117	17.8918	17.1487	17.1428	15.2189	20.448	19.2737	19.168	13.2016	13.136	16.164	0.697035	0.564097	0.535225	1.21095
P32233	Drg1	Developmentally-regulated GTP-binding protein 1	GGINLTATCPQSELDAETVK	Unmodified	195	0.324943	8.49357	15.1112	9.85648	6.61764	5.84842	5.19673	2.67644	6.0491	0.515023	NaN	22.0808	8.14163	2.48219	NaN	10.7531	18.6406	18.3983	18.1642	NaN	16.5791	14.6682	19.0673	18.8647	18.5764	13.7713	NaN	15.5234	0.164782	0.820085	0.167867	0.766746
P32233	Drg1	Developmentally-regulated GTP-binding protein 1	VYIPCIYVLNK	Unmodified	243	0.633782	NaN	NaN	NaN	4.11874	NaN	NaN	NaN	NaN	NaN	NaN	NaN	NaN	4.11874	NaN	NaN	15.9964	NaN	NaN	NaN	NaN	NaN	16.4844	NaN	NaN	11.9435	NaN	NaN	NaN	NaN	NaN	NaN
Q9QXB9	Drg2	Developmentally-regulated GTP-binding protein 2	VYMPCLYVYNK	Unmodified	241	0.633551	NaN	NaN	NaN	4.60316	NaN	13.8598	2.4002	9.29686	0.173177	NaN	NaN	NaN	4.60316	NaN	NaN	16.5873	NaN	NaN	NaN	NaN	NaN	17.7468	NaN	NaN	13.3735	NaN	NaN	NaN	NaN	NaN	NaN
Q9R0P5	Dstn	Destrin	ASGVQVADEVCR	Acetyl (Protein N-term)	12	0.0478066	30.9124	43.7223	13.8364	12.81	6.40798	13.5579	1.65156	16.0148	0.121816	NaN	53.5061	33.9385	6.15579	13.3346	18.9395	19.6042	18.2583	18.5666	NaN	18.4609	17.6057	21.3532	20.7433	19.6043	17.4229	18.043	17.5067	0.520951	0.407324	0.539628	0.245466
Q9R0P5	Dstn	Destrin	AVIFCLSADK	Unmodified	39	0.733979	14.9722	39.1764	NaN	24.2041	NaN	12.4475	NaN	2.63168	NaN	NaN	NaN	39.1764	NaN	NaN	24.2041	NaN	NaN	17.1091	NaN	NaN	16.4745	NaN	NaN	17.745	NaN	NaN	16.0981	NaN	NaN	NaN	NaN
Q9R0P5	Dstn	Destrin	AVIFCLSADKK	Unmodified	39	0.735521	25.7647	41.4467	NaN	15.682	NaN	NaN	NaN	NaN	NaN	NaN	NaN	41.4467	NaN	NaN	15.682	NaN	NaN	16.6188	NaN	NaN	16.1203	NaN	NaN	17.495	NaN	NaN	15.0683	NaN	NaN	NaN	NaN
Q9D7X3	Dusp3	Dual specificity protein phosphatase 3	EIGPNDGFLAQLCQLNDR	Unmodified	171	0.669069	13.8206	21.6801	NaN	7.85944	NaN	NaN	NaN	NaN	NaN	21.6801	NaN	NaN	7.85944	NaN	NaN	16.0342	NaN	NaN	14.1812	NaN	NaN	16.4236	NaN	NaN	12.8722	NaN	NaN	NaN	NaN	NaN	NaN
Q9JHU4	Dync1h1	Cytoplasmic dynein 1 heavy chain 1	CYLTMTQALEAR	Unmodified	1886	0.828796	0.448708	5.89402	NaN	5.44531	NaN	11.0782	1.91366	NaN	0.172742	5.89402	NaN	NaN	5.44531	NaN	NaN	14.7252	NaN	NaN	10.7282	NaN	NaN	15.9388	NaN	NaN	11.8208	NaN	NaN	NaN	NaN	NaN	NaN
P63168	Dynll1	Dynein light chain 1, cytoplasmic	NADMSEEMQQDSVECATQALEK	Unmodified	24	0.166127	20.9371	39.931	20.5228	18.9939	10.6507	6.93778	0.962973	2.56217	0.138801	24.49	63.2197	32.0833	6.76586	23.9707	26.2451	18.9448	16.2182	18.8806	17.3203	16.9996	17.7986	20.5876	18.7741	15.9291	16.8031	17.1089	14.4384	0.680483	0.283156	1.13068	0.674381
P63168	Dynll1	Dynein light chain 1, cytoplasmic	YNPTWHCIVGR	Unmodified	56	0.0769822	24.726	37.3958	16.2524	12.6698	7.48445	10.9203	0.702794	9.90192	0.0643563	26.4766	56.0735	29.6374	5.38818	20.3418	12.2795	19.0453	14.8245	19.247	17.5719	15.1767	17.9996	20.0471	17.3731	18.0606	15.913	15.4037	15.224	0.809271	0.701597	0.983126	0.257986
Q9D0M5	Dynll2	Dynein light chain 2, cytoplasmic	NADMSEDMQQDAVDCATQAMEK	Unmodified	24	1	NaN	11.0675	NaN	NaN	NaN	4.58254	1.55632	1.10254	0.339619	11.0675	NaN	NaN	NaN	NaN	NaN	16.6641	NaN	NaN	13.6578	NaN	NaN	18.6585	NaN	NaN	NaN	NaN	NaN	NaN	NaN	NaN	NaN
Q9CS74	Ecd	Protein SGT1 homolog	CLYAQLVQQK	Unmodified	267	0.0224036	50.343	63.8822	5.4397	13.5392	6.39691	NaN	NaN	NaN	NaN	60.0358	NaN	67.7287	18.0625	NaN	9.01591	15.5726	NaN	14.1739	16.1598	NaN	15.2434	16.5451	NaN	15.7861	14.3636	NaN	12.451	0.636464	0.434603	0.363671	0.820604
O35459	Ech1	Delta(3,5)-Delta(2,4)-dienoyl-CoA isomerase, mitochondrial	YCTQDAFFQIK	Unmodified	186	0.64003	27.488	38.6991	NaN	11.2111	NaN	18.9423	2.32487	19.9303	0.122734	NaN	38.6991	NaN	NaN	11.2111	NaN	NaN	14.1961	NaN	NaN	13.5325	NaN	NaN	15.0885	NaN	NaN	12.1031	NaN	NaN	NaN	NaN	NaN
Q6PDI5	Ecm29	Proteasome-associated protein ECM29 homolog	ELCSLASDLSQPDLVYK	Unmodified	1065	0.670085	15.7031	20.1067	2.38797	4.40354	NaN	10.8258	5.37868	10.24	0.496839	21.7952	18.4181	NaN	4.40354	NaN	NaN	15.3121	14.5554	NaN	13.4689	12.4083	NaN	17.0256	15.9377	NaN	12.5853	NaN	NaN	0.362602	0.49761	0.509299	NaN
Q6PDI5	Ecm29	Proteasome-associated protein ECM29 homolog	IVAISCAADVLK	Unmodified	1633	0.139408	18.1077	28.8218	11.1912	10.7141	2.51734	12.533	NaN	NaN	NaN	NaN	36.7351	20.9084	NaN	12.4941	8.93405	NaN	15.8524	15.6171	NaN	15.0681	13.6976	NaN	18.1308	15.7383	NaN	15.3227	12.3888	0.115087	0.625396	0.961716	1.08692
Q6PDI5	Ecm29	Proteasome-associated protein ECM29 homolog	TIAVLLPCLLDK	Unmodified	1252	0.845772	NaN	NaN	NaN	2.89745	NaN	8.14566	0.138981	21.5874	0.017062	NaN	NaN	NaN	NaN	2.89745	NaN	NaN	13.7289	NaN	NaN	NaN	NaN	NaN	16.8756	NaN	NaN	11.8089	NaN	NaN	NaN	NaN	NaN
P10126	Eef1a1	Elongation factor 1-alpha 1	DGSASGTTLLEALDCILPPTRPTDK	Unmodified	234	0.0292881	10.7031	15.3246	4.4937	4.62144	1.45914	8.82558	2.34494	1.86769	0.265699	11.4614	20.2562	14.2561	3.86922	3.6919	6.3032	22.0455	22.015	22.9484	19.096	20.038	20.3599	22.9409	23.3358	23.4397	18.306	18.6306	19.5459	0.3962	0.401413	0.173655	0.471027
P10126	Eef1a1	Elongation factor 1-alpha 1	NMITGTSQADCAVLIVAAGVGEFEAGISK	Oxidation (M)	111	0.0608233	17.5152	21.0089	5.41771	3.49376	2.15831	6.77992	NaN	NaN	NaN	NaN	17.178	24.8398	NaN	1.9676	5.01991	18.6099	17.8409	17.6057	NaN	15.5715	16.0084	19.0806	18.5217	19.2143	NaN	12.883	14.9725	0.385101	0.212505	0.236595	0.876077
P10126	Eef1a1	Elongation factor 1-alpha 1	NMITGTSQADCAVLIVAAGVGEFEAGISK	Unmodified	111	0.377274	6.35489	8.48659	9.99414	2.13169	2.1159	2.93168	NaN	NaN	NaN	0.611787	5.11829	19.7297	NaN	0.635521	3.62785	18.5986	18.8537	17.6879	11.2547	14.6413	15.6634	19.6774	20.0953	18.1876	NaN	12.8067	13.4561	0.374388	0.929147	0.554943	0.313043
P10126	Eef1a1	Elongation factor 1-alpha 1	PMCVESFSDYPPLGR	Oxidation (M)	411	0.267879	7.77716	15.7978	11.5186	8.0206	4.66733	19.3366	11.8952	36.8781	0.615165	3.23725	25.8667	18.2894	2.63201	10.7938	10.636	20.1935	18.7922	19.9565	15.2919	17.2731	17.797	21.1458	20.136	20.0957	15.9366	17.089	17.025	0.436484	0.667687	0.446556	0.381298
P10126	Eef1a1	Elongation factor 1-alpha 1	PMCVESFSDYPPLGR	Unmodified	411	0.139195	11.4572	16.5618	10.9981	5.10458	2.57185	10.1081	0.948971	29.8532	0.0938827	4.5531	26.1441	18.9882	2.77387	7.86376	4.67611	21.0913	19.3808	20.8215	16.7015	17.8826	18.7285	22.1905	21.3275	20.4209	17.0592	17.777	16.0714	0.5085	0.631488	0.58233	0.544798
P10126	Eef1a1	Elongation factor 1-alpha 1	SGDAAIVDMVPGKPMCVESFSDYPPLGR	2 Oxidation (M)	411	1	66.9714	77.9242	NaN	10.9528	NaN	NaN	NaN	NaN	NaN	77.9242	NaN	NaN	10.9528	NaN	NaN	17.2845	NaN	NaN	19.1041	NaN	NaN	16.6299	NaN	NaN	13.6066	NaN	NaN	NaN	NaN	NaN	NaN
P10126	Eef1a1	Elongation factor 1-alpha 1	SGDAAIVDMVPGKPMCVESFSDYPPLGR	Unmodified	411	0.0136418	8.73907	14.0014	2.65698	5.26234	0.652467	8.03213	1.24935	11.6141	0.155543	10.9388	15.3749	15.6905	4.61364	5.91851	5.25486	21.5774	20.7316	22.0914	18.5521	18.2711	19.6656	22.7086	22.2473	21.7052	18.3388	18.2567	17.5329	0.438114	0.548103	0.338328	0.277491
P10126	Eef1a1	Elongation factor 1-alpha 1	SGDAAIVDMVPGKPMCVESFSDYPPLGR	Oxidation (M)	411	0.00918919	16.3206	24.2893	0.179681	7.96873	3.54634	9.25173	2.9411	NaN	0.317897	24.4843	24.1304	24.2533	4.25112	11.3145	8.34056	20.6531	19.9269	19.6779	19.0282	18.2742	18.0349	21.1027	21.1863	20.6882	16.6094	18.2158	17.2302	0.369749	0.379503	0.175227	0.569649
O70251	Eef1b	Elongation factor 1-beta	SYIEGYVPSQADVAVFEAVSGPPPADLCHALR	Unmodified	50	0.0478879	16.5174	24.6016	8.79295	8.08415	3.41611	7.78947	2.57019	12.9781	0.329957	16.1095	33.6673	24.0279	4.14059	10.1335	9.97837	20.0824	19.5711	19.8326	17.7018	18.5928	18.1719	20.727	20.464	20.0269	16.194	17.3154	16.8536	0.176154	0.302785	0.236171	0.370845
O70251	Eef1b	Elongation factor 1-beta	LQIQCVVEDDK	Unmodified	247	0.0318061	17.5104	25.1951	8.01915	7.68465	2.24103	11.7867	0.964818	2.95928	0.0818562	17.3291	33.3591	24.8971	5.5445	7.49496	10.0145	23.487	22.3528	21.5009	21.2328	21.3544	19.908	23.7388	23.3162	21.9966	19.6483	19.6906	18.829	0.678978	0.452154	0.520731	0.299465
O70251	Eef1b	Elongation factor 1-beta	KLQIQCVVEDDK	Unmodified	247	0.0108387	22.1109	29.519	0.483378	7.4081	1.46375	12.7861	1.92192	3.97283	0.150313	29.8608	NaN	29.1772	6.37307	NaN	8.44312	20.7518	NaN	21.0491	19.5198	NaN	19.7697	21.2671	NaN	21.1825	17.3903	NaN	17.7437	0.145193	0.122169	0.0414831	0.17234
P57776	Eef1d	Elongation factor 1-delta	SSILLDVKPWDDETDMAQLETCVR	Oxidation (M)	217	0.0472848	13.8123	19.4412	6.98271	5.62895	3.31307	NaN	NaN	NaN	NaN	22.2081	24.6165	11.4991	4.60321	2.95006	9.33357	17.5522	16.8241	15.7118	15.7437	15.2094	12.7677	17.2185	16.7746	16.9721	12.8452	11.7346	13.692	0.575137	0.730468	0.154979	0.618047
P57776	Eef1d	Elongation factor 1-delta	SSILLDVKPWDDETDMAQLETCVR	Unmodified	217	0.0156226	10.5774	12.559	2.68623	1.98166	1.04954	9.17889	0.340765	1.13881	0.0371248	NaN	10.6596	14.4585	2.98709	0.892964	2.06493	19.7108	19.7938	19.3086	NaN	16.7266	16.7439	20.2615	20.4217	19.9444	15.2401	13.6275	14.3767	0.170802	0.00846477	0.163431	0.548092
Q9D8N0	Eef1g	Elongation factor 1-gamma	WFLTCINQPQFR	Unmodified	194	0.047123	9.56507	13.4105	0.607405	3.84547	2.51251	11.1011	2.18138	17.2952	0.1965	NaN	12.981	13.84	2.06886	NaN	5.62208	19.0201	16.8695	17.589	NaN	14.1246	14.9508	19.677	17.7327	18.3633	14.1121	NaN	14.294	0.773954	0.394247	0.708817	0.089042
Q9D8N0	Eef1g	Elongation factor 1-gamma	AAAPAPEEEMDECEQALAAEPK	Oxidation (M)	266	0.0302968	14.5178	21.6873	6.51782	7.16945	1.35765	NaN	NaN	NaN	NaN	20.3506	28.7698	15.9414	5.64567	8.25038	7.61229	18.3085	18.9558	16.6256	16.3399	17.6479	14.227	18.1284	18.9269	18.8027	14.0655	15.4518	15.2014	0.655092	0.923188	0.271318	0.432544
Q9D8N0	Eef1g	Elongation factor 1-gamma	AAAPAPEEEMDECEQALAAEPK	Unmodified	266	0.0139077	9.73803	12.4463	1.26056	2.70829	1.00671	6.58935	0.203159	11.5085	0.0308314	NaN	13.3377	11.555	3.72027	1.70693	2.69767	21.0053	20.6949	19.1933	NaN	17.995	16.257	21.7739	21.6508	19.914	17.0802	15.8032	14.7413	0.530693	0.761852	0.542641	0.773713
P58252	Eef2	Elongation factor 2	DLEEDHACIPIK	Unmodified	567	0.0448909	18.0526	25.7219	8.65096	7.66936	2.44388	11.7259	0.174605	6.98026	0.0148906	NaN	31.8391	19.6048	4.84866	9.00682	9.15259	22.9397	21.2167	22.0385	NaN	20.1186	20.0026	23.8633	23.1129	22.0743	19.5687	19.7763	18.7632	0.579161	0.0567908	0.567701	0.332
P58252	Eef2	Elongation factor 2	CELLYEGPPDDEAAMGIK	Unmodified	369	0.0517536	6.44265	9.09449	3.55284	2.65182	1.01448	9.05554	1.58488	4.06916	0.175018	5.36414	9.48114	12.4382	2.83315	3.56341	1.55891	20.5052	19.792	20.3759	16.3643	16.5369	17.5603	21.6306	21.4814	20.0142	16.5307	16.7232	14.0335	0.243601	0.483162	0.490186	0.674008
P58252	Eef2	Elongation factor 2	CLYASVLTAQPR	Unmodified	728	0.166598	9.35261	13.7283	9.90783	4.37569	2.64095	11.0598	0.958997	3.61417	0.0867104	4.94928	24.4709	11.7647	2.76136	2.9423	7.4234	21.506	20.8164	21.482	17.2426	19.1904	18.5751	22.5044	22.162	21.8357	17.3663	17.1182	18.1952	0.247471	0.581563	0.23087	0.414629
P58252	Eef2	Elongation factor 2	CELLYEGPPDDEAAMGIK	Oxidation (M)	369	0.0365608	17.766	24.473	7.93417	6.70704	4.34016	10.1894	4.62065	1.82548	0.453479	20.1646	33.6293	19.6251	1.69545	9.21103	9.21463	19.3791	16.9351	18.6687	17.3939	15.9543	16.6347	19.8265	18.2146	19.9885	13.969	14.9135	16.688	0.68235	0.490294	0.523625	0.944325
P58252	Eef2	Elongation factor 2	EGALCEENMR	Oxidation (M)	693	0.668551	48.969	66.4982	NaN	17.5292	NaN	NaN	NaN	NaN	NaN	66.4982	NaN	NaN	17.5292	NaN	NaN	18.2987	NaN	NaN	19.2878	NaN	NaN	19.3292	NaN	NaN	17.0951	NaN	NaN	NaN	NaN	NaN	NaN
P58252	Eef2	Elongation factor 2	YRCELLYEGPPDDEAAMGIK	Unmodified	369	0.0332911	9.90134	12.5202	4.08426	2.61886	0.960479	11.2101	2.38781	3.57566	0.213005	9.63218	NaN	15.4082	2.85292	3.44067	1.56298	19.8049	15.5801	15.0657	16.575	NaN	12.6089	21.0059	17.375	15.1724	15.9163	12.5644	9.19555	1.51567	1.24412	1.50209	1.48487
P58252	Eef2	Elongation factor 2	ETVSEESNVLCLSK	Unmodified	591	0.0652991	11.8595	16.8433	6.95192	4.9838	3.30581	9.75644	0.739062	11.373	0.0757512	11.7778	24.7691	13.9831	1.9973	4.41817	8.53594	21.3737	21.0308	22.6638	18.4686	19.428	20.0429	22.3633	22.7085	22.7875	16.7466	18.2733	19.3659	0.639011	0.501111	0.149732	0.778898
P58252	Eef2	Elongation factor 2	IWCFGPDGTGPNILTDITK	Unmodified	651	0.698306	NaN	NaN	NaN	7.11251	NaN	8.73653	4.37814	80.3208	0.501131	NaN	NaN	NaN	NaN	NaN	7.11251	16.1052	13.5016	15.9691	NaN	NaN	NaN	16.7971	15.3877	14.3315	NaN	NaN	10.6244	0.663173	NaN	0.823878	NaN
P58252	Eef2	Elongation factor 2	LMEPIYLVEIQCPEQVVGGIYGVLNR	Oxidation (M)	751	0.297253	12.7404	18.2892	22.6215	5.5489	4.26575	NaN	NaN	NaN	NaN	NaN	34.2851	2.2934	2.18789	4.11102	10.3478	18.7188	17.4595	17.3956	NaN	16.5209	11.9827	19.4485	18.2982	18.2781	13.9661	13.7544	15.1631	0.563717	1.2975	0.505159	0.569267
P58252	Eef2	Elongation factor 2	LMEPIYLVEIQCPEQVVGGIYGVLNR	Unmodified	751	0.0515768	7.60968	8.85626	4.33319	1.24658	0.501172	4.14377	0.90014	3.26715	0.217228	13.7708	5.58535	7.21264	0.935504	0.97952	1.82473	19.6655	17.8289	18.8086	17.0189	13.7496	15.1232	20.8561	19.3489	18.508	14.1296	12.6894	12.7584	0.595328	1.04271	0.82592	0.614468
P58252	Eef2	Elongation factor 2	RCLYASVLTAQPR	Unmodified	728	0.0159231	17.1982	22.9825	0.396173	5.78427	5.93872	12.7939	0.445377	15.8021	0.0348117	22.6178	22.9256	23.404	2.4678	2.2445	12.6405	19.6753	16.7825	17.4075	17.9007	15.0332	15.697	20.6873	18.2169	17.5835	15.3827	12.7722	14.7946	1.07262	1.05637	1.1399	0.690379
P58252	Eef2	Elongation factor 2	VTDGALVVVDCVSGVCVQTETVLR	Unmodified	131;136	0.0154576	13.9774	20.0489	4.3594	6.07147	2.51868	7.84071	0.828657	5.68652	0.105686	15.2233	21.2209	23.7025	4.71282	8.97774	4.52384	18.029	19.3706	19.9861	15.5516	17.4783	18.2995	19.1485	20.6992	20.2822	14.8109	17.3574	15.8827	0.583399	0.744543	0.477078	0.851304
P58252	Eef2	Elongation factor 2	SNTGGQAFPQCVFDHWQILPGDPFDNSSRPSQVVAETR	Unmodified	812	0.869362	13.7303	15.3254	NaN	1.59502	NaN	NaN	NaN	NaN	NaN	NaN	NaN	15.3254	NaN	NaN	1.59502	NaN	NaN	14.8121	NaN	NaN	12.3461	NaN	NaN	15.3638	NaN	NaN	9.41673	NaN	NaN	NaN	NaN
P58252	Eef2	Elongation factor 2	STLTDSLVCK	Unmodified	41	0.205203	9.69676	14.3176	12.276	4.62089	1.82258	10.9222	0.443946	11.8717	0.0406461	0.363688	23.4544	19.1348	3.25479	3.91753	6.69034	23.451	22.6366	23.588	15.3532	20.9301	21.5087	24.4492	24.3057	23.7513	19.5557	19.6894	19.9494	0.317325	0.894207	0.237684	0.141289
P58252	Eef2	Elongation factor 2	EGALCEENMR	Unmodified	693	0.0125854	7.35398	9.5454	1.92125	2.19143	0.493781	NaN	NaN	NaN	NaN	8.36702	11.7624	8.50678	2.16308	2.69877	1.71243	23.9108	20.8847	23.6238	20.4577	17.9774	20.1968	24.8211	22.5265	23.6192	19.3219	17.3544	17.7763	0.71552	0.646662	0.750018	0.763932
P58252	Eef2	Elongation factor 2	YRCELLYEGPPDDEAAMGIK	Oxidation (M)	369	0.62667	28.3713	36.1546	NaN	7.78337	NaN	12.9727	2.80023	18.3103	0.215855	NaN	36.1546	NaN	NaN	7.78337	NaN	18.7435	16.262	NaN	NaN	15.4416	NaN	19.4811	17.6949	NaN	NaN	14.1284	NaN	0.984669	NaN	0.77845	NaN
P58252	Eef2	Elongation factor 2	YVEPIEDVPCGNIVGLVGVDQFLVK	Unmodified	466	0.118788	8.07814	11.86	6.86372	3.78189	2.1886	7.1315	0.780171	2.07173	0.109398	4.78783	18.4943	12.2979	2.00206	3.11805	6.22555	20.9015	18.8768	20.0602	16.5878	16.737	17.226	21.8834	20.5856	20.2728	16.2702	15.6281	16.3599	0.630235	0.241338	0.635788	0.253059
O08810	Eftud2	116 kDa U5 small nuclear ribonucleoprotein component	EGPLCDELIR	Unmodified	779	0.111411	5.15309	7.6277	2.58667	2.47462	0.644478	NaN	NaN	NaN	NaN	NaN	9.45676	5.79865	2.0189	NaN	2.93033	19.6009	19.387	18.7325	NaN	16.1278	14.7106	20.5457	19.9701	19.297	14.9448	NaN	14.2471	0.288536	0.643666	0.416578	0.335457
O08810	Eftud2	116 kDa U5 small nuclear ribonucleoprotein component	LAVTVCINK	Unmodified	255	0.999415	18.9647	21.5107	NaN	2.54599	NaN	NaN	NaN	NaN	NaN	NaN	NaN	21.5107	NaN	NaN	2.54599	NaN	NaN	17.8786	NaN	NaN	16.0111	NaN	NaN	18.361	NaN	NaN	13.1026	NaN	NaN	NaN	NaN
O08810	Eftud2	116 kDa U5 small nuclear ribonucleoprotein component	VLGENYTLEDEEDSQICTVGR	Unmodified	524	0.907389	11.4803	13.2128	NaN	1.73256	NaN	7.79464	2.19886	NaN	0.282099	NaN	NaN	13.2128	NaN	NaN	1.73256	17.7773	NaN	16.8645	NaN	NaN	14.149	18.8834	NaN	17.3504	NaN	NaN	11.5246	0.433053	NaN	0.687839	NaN
P48024	Eif1	Eukaryotic translation initiation factor 1	NICQFLIEIGLAK	Unmodified	94	0.0543618	15.4713	25.3525	2.1076	9.88115	4.25658	10.7889	2.04857	NaN	0.189877	NaN	26.8428	23.8622	NaN	6.87129	12.891	17.8751	17.9277	18.9165	NaN	16.4813	17.2427	18.4412	18.7103	19.0844	NaN	14.9497	16.3279	0.439918	0.364755	0.226412	0.628423
Q3THJ3	Eif1ad	Probable RNA-binding protein EIF1AD	AEISFVLCK	Unmodified	89	0.758579	4.76483	10.396	NaN	5.63118	NaN	NaN	NaN	NaN	NaN	10.396	NaN	NaN	5.63118	NaN	NaN	17.8138	NaN	NaN	14.7063	NaN	NaN	18.5582	NaN	NaN	14.4914	NaN	NaN	NaN	NaN	NaN	NaN
Q8BMJ3	Eif1ax	Eukaryotic translation initiation factor 1A, X-chromosomal	LEAMCFDGVK	Unmodified	51	0.986901	13.2765	48.6829	NaN	35.4064	NaN	NaN	NaN	NaN	NaN	NaN	48.6829	NaN	NaN	35.4064	NaN	NaN	18.4802	NaN	NaN	18.4042	NaN	NaN	19.2638	NaN	NaN	18.3965	NaN	NaN	NaN	NaN	NaN
Q9CXU9	Eif1b	Eukaryotic translation initiation factor 1b	NICQFLLEVGIVK	Unmodified	94	1	NaN	31.3068	NaN	NaN	NaN	11.5137	8.45487	22.6495	0.734333	NaN	NaN	31.3068	NaN	NaN	NaN	NaN	NaN	13.2365	NaN	NaN	12.1028	NaN	NaN	NaN	NaN	NaN	NaN	NaN	NaN	NaN	NaN
Q6ZWX6	Eif2s1	Eukaryotic translation initiation factor 2 subunit 1	ADIEVACYGYEGIDAVK	Unmodified	199	0.205506	9.83535	15.8918	12.0414	6.0564	3.81191	10.1188	0.712241	1.3682	0.0703881	2.5254	25.8915	19.2584	1.75755	7.38694	9.02472	20.178	19.3853	19.5814	14.9076	17.8682	17.5135	20.9437	20.525	19.6157	15.139	16.8768	16.2822	0.299924	0.71219	0.422313	0.535409
Q6ZWX6	Eif2s1	Eukaryotic translation initiation factor 2 subunit 1	NECVVVIR	Unmodified	70	0.144789	11.3924	18.2506	11.182	6.85814	2.6367	NaN	NaN	NaN	NaN	5.37245	25.4972	23.882	4.21048	6.8802	9.48375	20.8411	18.6836	19.9161	16.7025	17.1366	18.2438	21.6257	19.5813	19.9705	17.1179	15.8228	16.7158	0.670044	0.579865	0.802733	0.412821
Q6ZWX6	Eif2s1	Eukaryotic translation initiation factor 2 subunit 1	AGLNCSTETMPIK	Unmodified	218	0.0121429	11.6892	18.188	2.07286	6.49879	1.25041	10.6062	1.21561	1.18725	0.114613	15.8038	19.5632	19.1969	6.13114	7.89181	5.47343	19.7039	17.6994	19.1926	17.2904	15.6597	17.1191	20.7385	18.8858	18.6118	16.8021	15.3409	14.5016	0.581306	0.492449	0.860599	0.807521
Q99L45	Eif2s2	Eukaryotic translation initiation factor 2 subunit 2	TSFVNFTDICK	Unmodified	224	0.025088	19.1049	29.8472	7.31782	10.7422	3.28433	12.8846	1.37419	10.7329	0.106654	27.8916	37.9441	23.7058	7.37273	10.9197	13.9342	20.8004	19.5267	20.3698	19.4301	18.817	18.6834	21.3932	20.4317	20.6892	17.7421	17.4035	18.0624	0.409047	0.291345	0.362241	0.226194
Q9Z0N1	Eif2s3x	Eukaryotic translation initiation factor 2 subunit 3, X-linked	IVLTNPVCTEVGEK	Unmodified	434	0.0281343	10.2126	14.9628	4.08517	4.75025	1.33711	9.07935	0.221352	11.0341	0.0243797	14.8321	19.1118	10.9446	4.44236	3.59394	6.21444	21.6357	20.8789	21.2369	19.1141	18.7974	18.2124	22.3575	22.1932	21.4246	17.9305	17.4477	17.5089	0.261973	0.299282	0.310086	0.190114
Q9Z0N1	Eif2s3x	Eukaryotic translation initiation factor 2 subunit 3, X-linked	SCGSSTPDEFPTDIPGTK	Unmodified	105	0.189371	10.0938	18.4676	11.4802	8.37377	3.78791	8.95373	1.47265	6.91128	0.164474	7.16425	30.1169	18.1216	4.0261	10.9619	10.1333	20.096	18.9047	19.9722	16.4002	17.6903	17.7965	20.815	20.4427	19.8846	16.2398	17.4208	16.7359	0.386623	0.440964	0.310422	0.414715
Q9Z0N1	Eif2s3x	Eukaryotic translation initiation factor 2 subunit 3, X-linked	YNIEVVCEYIVK	Unmodified	236	0.126459	5.60576	7.99625	1.91628	2.39049	2.61011	NaN	NaN	NaN	NaN	NaN	6.64123	9.35126	NaN	0.544862	4.23611	NaN	16.1526	15.4678	NaN	12.3393	12.1908	NaN	16.8863	15.5389	NaN	9.3743	11.0403	0.329466	0.072753	0.616236	0.736463
P23116	Eif3a	Eukaryotic translation initiation factor 3 subunit A	FCLQYTR	Unmodified	185	0.666252	5.96323	7.6891	NaN	1.72587	NaN	NaN	NaN	NaN	NaN	NaN	NaN	7.6891	NaN	NaN	1.72587	17.1332	NaN	17.7077	NaN	NaN	14.1221	17.6501	NaN	19.761	NaN	NaN	13.9296	0.277923	NaN	0.882509	NaN
P23116	Eif3a	Eukaryotic translation initiation factor 3 subunit A	NICQQVNIK	Unmodified	78	0.472804	7.91771	19.5915	12.2272	11.6738	11.3736	9.90137	0.731354	10.7724	0.0738639	NaN	10.9455	28.2374	19.7161	NaN	3.63143	19.7605	20.789	19.5487	NaN	17.7647	18.203	20.3723	21.0534	21.2815	18.3466	NaN	16.5516	0.494531	0.213221	0.300671	0.781485
P23116	Eif3a	Eukaryotic translation initiation factor 3 subunit A	YLELCVDLR	Unmodified	58	0.153704	6.65361	8.97099	6.69116	2.31737	1.57141	10.8286	0.664067	3.94958	0.0613251	3.09918	7.55798	16.2558	3.64007	0.580293	2.73175	18.5021	19.0558	17.0806	13.5356	15.4434	14.7156	18.9878	19.2344	18.8367	14.2614	11.8138	13.6826	0.579881	0.588886	0.141012	0.665146
Q8JZQ9	Eif3b	Eukaryotic translation initiation factor 3 subunit B	NLFNVVDCK	Unmodified	504	0.0341808	4.56734	6.59296	0.222866	2.02562	0.886259	14.1165	NaN	29.5189	NaN	6.43537	6.75055	NaN	2.6523	1.39894	NaN	20.4185	18.2758	NaN	16.5567	14.4878	NaN	21.3829	19.1092	NaN	16.1851	12.97	NaN	0.891967	0.869816	0.929539	1.13924
Q8JZQ9	Eif3b	Eukaryotic translation initiation factor 3 subunit B	FSHQGVQLIDFSPCER	Unmodified	373	0.647633	16.1938	18.7692	NaN	2.57538	NaN	11.3255	1.33338	0.817269	0.117732	18.7692	NaN	NaN	2.57538	NaN	NaN	18.6226	NaN	NaN	16.5089	NaN	NaN	19.5848	NaN	NaN	14.3434	NaN	NaN	NaN	NaN	NaN	NaN
Q8JZQ9	Eif3b	Eukaryotic translation initiation factor 3 subunit B	YWLEEAECR	Unmodified	291	0.184831	12.6614	14.6784	10.855	2.01694	0.203251	9.76222	2.15193	22.7479	0.220435	27.2123	8.49071	8.33204	2.16066	NaN	1.87322	20.2864	18.6559	19.9571	18.8669	15.2259	16.4975	21.2213	19.6162	20.6548	15.7205	NaN	14.9438	0.491703	1.18137	0.502564	0.371763
Q8R1B4	Eif3c	Eukaryotic translation initiation factor 3 subunit C	GCILTLVER	Unmodified	441	0.0411884	8.19219	10.6336	4.06765	2.44141	1.3166	7.94266	1.43021	7.03203	0.180067	5.94932	12.6776	13.2739	1.92938	1.45775	3.9371	20.7676	19.7611	19.6384	16.7849	16.977	16.9305	21.5765	20.6342	20.3275	15.9089	14.5553	15.7187	0.464	0.0683574	0.478633	0.425634
Q8R1B4	Eif3c	Eukaryotic translation initiation factor 3 subunit C	CLEEFELLGK	Unmodified	79	0.0311902	7.97459	10.2293	1.16885	2.25471	1.07866	9.34106	1.00137	3.17554	0.1072	NaN	9.4028	11.0558	1.49198	NaN	3.01744	19.6658	19.2063	19.1935	NaN	15.9379	16.1854	20.3867	19.7948	20.2871	14.3417	NaN	15.2807	0.195293	0.120976	0.205844	0.44465
Q8R1B4	Eif3c	Eukaryotic translation initiation factor 3 subunit C	TMVQLGICAFR	Unmodified	617	0.0290601	7.68971	8.63416	3.28181	0.944439	0.0796771	10.1458	2.74003	4.2052	0.270065	7.97044	5.73494	12.1971	0.878568	1.033	0.921749	19.2853	18.774	17.5505	15.7559	14.7351	14.7028	20.2989	19.6298	18.415	13.481	13.0478	11.667	0.52601	0.449708	0.575645	0.536728
Q8R1B4	Eif3c	Eukaryotic translation initiation factor 3 subunit C	DEAQVCAIIER	Unmodified	478	0.0253438	8.07824	10.6158	1.64602	2.53751	1.74821	8.07671	1.92454	4.21058	0.238283	9.15828	10.288	12.401	NaN	1.30134	3.77368	20.2333	19.8043	19.274	16.9231	16.6799	16.4535	21.015	20.3651	20.1193	NaN	14.1201	15.447	0.322965	0.162696	0.335722	0.608063
Q8R1B4	Eif3c	Eukaryotic translation initiation factor 3 subunit C	GTTEEICQIYLR	Unmodified	498	0.720008	NaN	NaN	NaN	2.89961	NaN	10.1576	1.62277	5.18792	0.159759	NaN	NaN	NaN	2.89961	NaN	NaN	18.4029	NaN	NaN	NaN	NaN	NaN	19.1134	NaN	NaN	14.0478	NaN	NaN	NaN	NaN	NaN	NaN
Q8R1B4	Eif3c	Eukaryotic translation initiation factor 3 subunit C	TMVQLGICAFR	Oxidation (M)	617	0.859483	NaN	NaN	NaN	1.02345	NaN	NaN	NaN	NaN	NaN	NaN	NaN	NaN	1.02345	NaN	NaN	17.965	NaN	NaN	NaN	NaN	NaN	18.3573	NaN	NaN	11.7618	NaN	NaN	NaN	NaN	NaN	NaN
O70194	Eif3d	Eukaryotic translation initiation factor 3 subunit D	FMTPVIQDNPSGWGPCAVPEQFR	Oxidation (M)	19	0.649082	-70.8361	29.1639	NaN	100	NaN	15.1598	NaN	NaN	NaN	NaN	29.1639	NaN	NaN	NaN	100	14.7554	14.0246	12.1608	NaN	12.7443	NaN	15.4374	14.5472	NaN	NaN	NaN	11.1295	0.708173	NaN	0.422989	NaN
O70194	Eif3d	Eukaryotic translation initiation factor 3 subunit D	FMTPVIQDNPSGWGPCAVPEQFR	Unmodified	19	0.645948	5.00098	9.58397	NaN	4.583	3.56902	6.50393	2.05406	5.55814	0.315818	NaN	NaN	9.58397	2.05932	NaN	7.10667	18.5949	NaN	17.6021	NaN	NaN	14.3642	19.5667	NaN	17.2315	13.9951	NaN	13.5232	0.468266	NaN	0.946422	0.229253
O70194	Eif3d	Eukaryotic translation initiation factor 3 subunit D	TQGNVFATDAILATLMSCTR	Oxidation (M)	258	0.855688	29.0998	35.3619	NaN	6.26213	1.92287	NaN	NaN	NaN	NaN	NaN	35.3619	NaN	4.90246	NaN	7.62181	16.2225	14.2388	14.1184	NaN	13.3686	NaN	16.6077	14.6688	15.5719	12.3299	NaN	11.9725	0.883245	NaN	0.649677	0.174254
O70194	Eif3d	Eukaryotic translation initiation factor 3 subunit D	TQGNVFATDAILATLMSCTR	Unmodified	258	0.146255	5.6617	7.38431	5.56839	1.72262	0.99402	8.66579	1.18488	2.33221	0.13673	1.38537	8.37965	12.3879	1.55805	0.82115	2.78865	18.4657	18.2663	18.1798	12.3123	14.8156	15.3576	19.3734	19.2313	18.5359	13.3919	12.315	13.4124	0.103329	0.739139	0.282224	0.371172
O70194	Eif3d	Eukaryotic translation initiation factor 3 subunit D	WTCCALLAGSEYLK	Unmodified	437;438	0.198449	17.7876	20.264	15.1009	2.47637	0.614957	6.84897	0.427378	14.9388	0.0624002	30.9419	9.58605	NaN	2.91121	2.04153	NaN	18.0383	18.035	NaN	16.8801	14.7974	NaN	19.1685	18.801	NaN	14.1089	13.2166	NaN	0.00164623	0.874009	0.179171	0.423944
O70194	Eif3d	Eukaryotic translation initiation factor 3 subunit D	YLEVSEPQDIECCGALEYYDK	Unmodified	195;196	0.0812382	10.0972	16.1387	6.42661	6.0415	3.67423	8.94426	0.641966	10.0963	0.0717741	9.01916	21.511	17.886	3.93514	3.90525	10.2841	20.9664	19.9562	19.9688	17.6319	18.0888	17.77	21.8892	20.8657	20.4789	17.2797	16.2447	17.3539	0.434771	0.166502	0.532856	0.368328
Q9Z1D1	Eif3g	Eukaryotic translation initiation factor 3 subunit G	CVTSELLK	Unmodified	25	0.212501	8.85237	16.5199	10.6693	7.66753	4.79385	5.18498	0.538815	NaN	0.103919	5.41094	26.6871	17.4617	2.37066	8.92374	11.7082	17.8801	18.4407	17.4087	13.7524	16.9828	15.1678	18.5336	18.9386	18.0782	13.1696	15.5873	15.1635	0.357651	1.02022	0.292581	0.6454
Q9Z1D1	Eif3g	Eukaryotic translation initiation factor 3 subunit G	EDLNCQEEEDPMNK	Unmodified	139	0	13.4501	19.6331	1.22018	6.18304	0.8449	10.7956	2.24246	5.99738	0.207719	NaN	18.7703	20.4959	5.90887	7.13098	5.50928	18.513	18.7156	18.7324	NaN	16.602	16.7767	19.2526	19.7122	19.1804	15.2595	16.0092	15.0802	0.0825277	0.0855385	0.209194	0.362834
Q91WK2	Eif3h	Eukaryotic translation initiation factor 3 subunit H	MDSLLIAGQINTYCQNIK	Unmodified	327	0.980741	-92.6424	7.35756	3.55079	100	NaN	10.3638	1.52636	6.96076	0.147278	4.84678	9.86835	NaN	NaN	NaN	100	16.8644	16.3204	14.2626	12.5692	13.1293	NaN	17.5189	17.4814	NaN	NaN	NaN	9.71644	0.683913	0.271106	0.0183757	NaN
Q9QZD9	Eif3i	Eukaryotic translation initiation factor 3 subunit I	ITSAVWGPLGECVIAGHESGELNQYSAK	Unmodified	160	0.703689	2.3573	3.2097	NaN	0.852397	NaN	10.4979	4.75881	NaN	0.45331	3.2097	NaN	NaN	0.852397	NaN	NaN	18.025	NaN	NaN	13.1106	NaN	NaN	18.7668	NaN	NaN	11.9049	NaN	NaN	NaN	NaN	NaN	NaN
Q9QZD9	Eif3i	Eukaryotic translation initiation factor 3 subunit I	TCGFDFGGNIIMFSTDK	Unmodified	99	0.876352	NaN	13.9943	NaN	NaN	NaN	6.59585	3.10507	NaN	0.470762	NaN	13.9943	NaN	NaN	NaN	NaN	14.6272	15.3352	NaN	NaN	12.7156	NaN	15.6341	15.8756	NaN	NaN	NaN	NaN	0.340191	NaN	0.118062	NaN
Q3UGC7	Eif3j1	Eukaryotic translation initiation factor 3 subunit J-A	ITNSLTVLCSEK	Unmodified	210	0.707703	23.7557	33.4541	NaN	9.69843	NaN	NaN	NaN	NaN	NaN	NaN	NaN	33.4541	NaN	NaN	9.69843	NaN	NaN	19.7802	NaN	NaN	18.788	NaN	NaN	20.3073	NaN	NaN	17.0884	NaN	NaN	NaN	NaN
Q8QZY1	Eif3l	Eukaryotic translation initiation factor 3 subunit L	GDPQVYEELFSYACPK	Unmodified	417	0.124655	6.96169	10.1037	5.6171	3.14204	3.00695	6.84841	0.748158	9.86331	0.109245	3.61781	13.3846	13.3088	0.951055	1.90486	6.57022	20.2676	19.4214	18.7749	15.532	16.7274	16.0714	20.9835	20.0596	19.3189	14.2811	14.3732	15.489	0.517688	0.413893	0.570698	0.505997
Q99JX4	Eif3m	Eukaryotic translation initiation factor 3 subunit M	VAASCGAIQYIPTELDQVR	Unmodified	134	0.917428	9.12382	22.6131	NaN	13.4892	NaN	NaN	NaN	NaN	NaN	NaN	NaN	22.6131	NaN	NaN	13.4892	NaN	NaN	15.9287	NaN	NaN	14.1538	NaN	NaN	16.2781	NaN	NaN	13.5971	NaN	NaN	NaN	NaN
Q99JX4	Eif3m	Eukaryotic translation initiation factor 3 subunit M	VAASCGAIQYIPTELDQVRK	Unmodified	134	0.916939	2.33689	12.2564	3.56628	9.91949	NaN	NaN	NaN	NaN	NaN	9.73462	NaN	14.7781	NaN	NaN	9.91949	15.1991	NaN	15.187	11.9861	NaN	12.6592	16.251	NaN	15.7948	NaN	NaN	12.6119	0.00591214	0.324074	0.221727	NaN
Q99JX4	Eif3m	Eukaryotic translation initiation factor 3 subunit M	YTVYCSLIK	Unmodified	125	0.125544	10.7165	17.6273	9.67406	6.91079	2.37617	8.55226	0.37861	3.94637	0.0442702	6.52095	24.2168	22.1442	9.29474	4.54248	6.89516	19.561	19.9264	20.5244	15.7195	18.2806	18.7105	20.2582	20.5955	21.0942	16.9715	16.2022	17.339	0.344743	0.721408	0.296092	0.368646
P60843	Eif4a1	Eukaryotic initiation factor 4A-I	AILPCIK	Unmodified	66	0.768636	14.8967	21.0283	NaN	6.13153	3.93537	9.05789	NaN	NaN	NaN	NaN	NaN	21.0283	3.3488	NaN	8.91426	18.3	NaN	17.7772	NaN	NaN	15.8682	18.9747	NaN	18.3404	14.1236	NaN	14.9873	0.253476	NaN	0.305995	0.411116
Q8BGD9	Eif4b	Eukaryotic translation initiation factor 4B	VDVVGATQGQAGSCSR	Unmodified	543	0.0136503	29.0096	42.8559	6.16157	13.8463	7.53146	13.3227	3.98129	7.5331	0.298836	39.2716	49.9706	39.3255	6.9166	12.7607	21.8617	22.6498	21.5386	21.9575	22.0209	21.5369	21.3319	23.1039	22.572	22.3815	19.3535	19.7987	20.5438	0.39818	0.253923	0.270534	0.427064
Q8BGD9	Eif4b	Eukaryotic translation initiation factor 4B	YAALSVDGEDEDEGDDCTE	Unmodified	609	0.008	25.599	35.908	4.69895	10.309	4.47875	10.9945	9.01291	1.92204	0.819765	30.5439	37.8832	39.297	5.80416	10.3617	14.7612	18.7382	18.2254	17.7671	17.553	17.5119	17.1397	19.0454	18.796	18.7394	15.0249	15.6831	16.2097	0.335068	0.150317	0.115812	0.394239
P63073	Eif4e	Eukaryotic translation initiation factor 4E	IAIWTTECENR	Unmodified	170	0.0182151	19.2428	24.983	3.68657	5.74017	3.5467	12.8759	5.94425	17.1156	0.461658	NaN	22.3762	27.5898	3.60476	3.78147	9.83428	21.7248	20.9753	20.3876	NaN	19.1808	18.9955	22.1328	21.4788	20.9224	17.3918	16.8095	17.7257	0.464068	0.0906864	0.417442	0.304259
P70445	Eif4ebp2	Eukaryotic translation initiation factor 4E-binding protein 2	TVAISDAAQLPQDYCTTPGGTLFSTTPGGTR	Unmodified	35	0.918389	NaN	NaN	NaN	100	NaN	14.3713	0.337714	13.4075	0.0234992	NaN	NaN	NaN	NaN	NaN	100	NaN	NaN	12.5072	NaN	NaN	NaN	NaN	NaN	NaN	NaN	NaN	9.74036	NaN	NaN	NaN	NaN
Q6NZJ6	Eif4g1	Eukaryotic translation initiation factor 4 gamma 1	AISEPNFSVAYANMCR	Unmodified	823	0.767954	6.04975	12.3396	NaN	6.28988	NaN	17.7095	NaN	27.3448	NaN	NaN	12.3396	NaN	6.28988	NaN	NaN	17.1022	16.6875	NaN	NaN	13.8589	NaN	18.0298	17.7472	NaN	14.1327	NaN	NaN	0.201837	NaN	0.138046	NaN
Q6NZJ6	Eif4g1	Eukaryotic translation initiation factor 4 gamma 1	LPGINCGPDFTPSFANLGR	Unmodified	666	0.954248	14.3287	22.1781	NaN	7.84937	NaN	NaN	NaN	NaN	NaN	NaN	22.1781	NaN	NaN	NaN	7.84937	NaN	14.938	13.6376	NaN	13.127	NaN	NaN	15.5427	14.6099	NaN	NaN	11.0565	0.597449	NaN	0.441924	NaN
Q6NZJ6	Eif4g1	Eukaryotic translation initiation factor 4 gamma 1	NHDEESLECLCR	Unmodified	938;940	1	6.61838	10.482	NaN	3.86361	NaN	NaN	NaN	NaN	NaN	10.482	NaN	NaN	3.86361	NaN	NaN	17.4278	NaN	NaN	14.3336	NaN	NaN	18.3619	NaN	NaN	13.7248	NaN	NaN	NaN	NaN	NaN	NaN
Q62448	Eif4g2	Eukaryotic translation initiation factor 4 gamma 2	MCSLMLSK	Unmodified	282	0.0765105	12.8637	16.4532	5.11641	3.58947	0.125243	NaN	NaN	NaN	NaN	12.8353	NaN	20.071	3.67803	NaN	3.50091	18.2103	NaN	16.4293	15.4467	NaN	14.4357	19.0341	NaN	17.3048	14.3233	NaN	12.5201	0.776702	0.476189	0.758838	0.784258
Q9WUK2	Eif4h	Eukaryotic translation initiation factor 4H	GFCYVEFDEVDSLK	Unmodified	85	0.0973592	8.80527	11.3626	6.75177	2.5573	2.08677	7.53112	0.505836	1.37938	0.0671661	3.98932	12.8554	17.243	3.65099	0.151021	3.8699	19.3454	20.1209	18.907	14.7565	17.3599	16.6441	19.5345	20.0222	20.4784	14.8126	10.6533	15.8438	0.438224	0.707112	0.321171	0.9623
P59325	Eif5	Eukaryotic translation initiation factor 5	FVLCPECENPETDLHVNPK	Unmodified	99;102	0.646666	56.8239	67.7798	NaN	10.9559	NaN	NaN	NaN	NaN	NaN	67.7798	NaN	NaN	10.9559	NaN	NaN	16.7145	NaN	NaN	17.7874	NaN	NaN	17.6275	NaN	NaN	14.6047	NaN	NaN	NaN	NaN	NaN	NaN
P59325	Eif5	Eukaryotic translation initiation factor 5	YFGCELGAQTQFDVK	Unmodified	59	0.0641872	24.511	35.0148	13.7693	10.5039	8.06736	8.9469	0.621723	NaN	0.0694904	35.5605	48.5031	20.9808	3.46514	8.73884	19.3076	18.9945	17.7162	18.0034	18.1369	17.6298	16.0903	19.5961	19.0817	17.6349	14.796	15.6972	15.5716	0.495547	0.588933	0.573174	0.303035
P59325	Eif5	Eukaryotic translation initiation factor 5	LCTFILK	Unmodified	138	0.0307436	26.5272	43.8447	9.33948	17.3175	8.04424	15.481	2.39468	2.05159	0.154685	50.3467	48.0448	33.1426	8.21519	20.2651	23.4721	19.4496	18.721	18.9356	19.4696	18.6081	17.9232	20.2645	19.7801	18.5343	16.7826	17.8039	16.8293	0.2692	0.532764	0.522638	0.432168
P63242	Eif5a	Eukaryotic translation initiation factor 5A-1	ADDLDFETGDAGASATFPMQCSALR	Acetyl (Protein N-term);Oxidation (M)	22	0.0528178	35.1019	55.4629	16.1449	20.361	13.4835	9.17707	3.58888	16.9992	0.39107	73.4024	50.885	42.1013	6.97133	33.9364	20.1752	20.8067	20.0053	20.3686	22.2712	20.0564	19.9089	21.0163	20.9748	20.8714	17.2781	20.0138	18.8872	0.278936	0.976985	0.0511831	0.802702
P63242	Eif5a	Eukaryotic translation initiation factor 5A-1	KYEDICPSTHNMDVPNIK	Unmodified	73	0.166214	12.2046	26.9843	8.77265	14.7797	1.08788	20.2062	6.22268	32.8092	0.30796	20.7811	NaN	33.1875	14.0104	NaN	15.5489	19.4101	NaN	19.4376	17.4796	NaN	18.4282	20.428	NaN	18.4497	17.8103	NaN	16.0084	0.01348	0.448882	0.841678	0.783825
P63242	Eif5a	Eukaryotic translation initiation factor 5A-1	YDCGEEILITVLSAMTEEAAVAIK	Unmodified	129	0.213385	12.3357	21.2175	15.9623	8.88177	3.90197	7.27165	2.2648	1.79001	0.311457	7.53608	17.3619	38.7544	5.92587	7.41483	13.3046	17.5181	16.3319	17.3283	13.9011	14.081	16.668	18.416	16.8528	16.9136	14.4273	13.2105	14.2096	0.381537	1.1124	0.67018	0.388916
P63242	Eif5a	Eukaryotic translation initiation factor 5A-1	YEDICPSTHNMDVPNIK	Unmodified	73	0.639558	NaN	NaN	NaN	8.65069	NaN	11.4728	NaN	5.34717	NaN	NaN	NaN	NaN	8.65069	NaN	NaN	18.0785	NaN	NaN	NaN	NaN	NaN	19.412	NaN	NaN	16.0115	NaN	NaN	NaN	NaN	NaN	NaN
P63242	Eif5a	Eukaryotic translation initiation factor 5A-1	ADDLDFETGDAGASATFPMQCSALR	Acetyl (Protein N-term)	22	0.0113725	15.2098	23.638	0.663691	8.42823	2.56485	9.99888	2.8451	0.905214	0.284542	NaN	23.1687	24.1073	5.76945	10.8875	8.62774	21.069	21.5549	21.2515	NaN	19.8253	19.597	22.1997	22.6438	20.6149	18.17	19.6108	17.2102	0.172888	0.111698	0.58031	0.820137
Q05D44	Eif5b	Eukaryotic translation initiation factor 5B	HIAVFPCK	Unmodified	1088	0.726913	8.18814	17.3008	NaN	9.11269	NaN	8.39832	NaN	9.89398	NaN	NaN	NaN	17.3008	NaN	NaN	9.11269	NaN	NaN	16.9864	NaN	NaN	14.7294	NaN	NaN	17.109	NaN	NaN	13.7909	NaN	NaN	NaN	NaN
Q80Y81	Elac2	Zinc phosphodiesterase ELAC protein 2	CVLSGPPQLEK	Unmodified	128	0.827618	14.0148	18.0317	NaN	4.01691	NaN	NaN	NaN	NaN	NaN	NaN	18.0317	NaN	NaN	4.01691	NaN	NaN	15.8218	NaN	NaN	13.6372	NaN	NaN	16.4289	NaN	NaN	11.8503	NaN	NaN	NaN	NaN	NaN
Q80Y81	Elac2	Zinc phosphodiesterase ELAC protein 2	SVLLDCGEGTFGQLCR	Unmodified	512;521	0.880315	15.2862	16.4083	NaN	1.12211	NaN	32.8114	29.9962	52.5198	0.9142	NaN	16.4083	NaN	NaN	1.12211	NaN	NaN	17.8663	NaN	NaN	15.5174	NaN	NaN	18.6536	NaN	NaN	12.1923	NaN	NaN	NaN	NaN	NaN
Q80Y81	Elac2	Zinc phosphodiesterase ELAC protein 2	YLFNCGEGVQR	Unmodified	79	0.640965	NaN	NaN	NaN	4.23105	NaN	NaN	NaN	NaN	NaN	NaN	NaN	NaN	4.23105	NaN	NaN	16.8833	NaN	NaN	NaN	NaN	NaN	18.2096	NaN	NaN	13.7091	NaN	NaN	NaN	NaN	NaN	NaN
Q8BPU7	Elmo1	Engulfment and cell motility protein 1	EPSNYDFVYDCN	Unmodified	726	0.684846	25.6073	31.6399	NaN	6.03255	NaN	9.4164	4.57128	5.717	0.485459	NaN	31.6399	NaN	NaN	6.03255	NaN	15.6457	17.0276	NaN	NaN	15.9162	NaN	16.171	17.8573	NaN	NaN	13.8959	NaN	0.629876	NaN	0.743691	NaN
P21995	Emb	Embigin	HLLEEDGGSYWCR	Unmodified	240	0.282193	22.6579	99.7091	0.37749	77.0512	38.1419	93.2241	4.40252	99.9231	0.0472252	99.8447	100	99.2825	99.5593	98.5819	33.0123	12.0459	NaN	13.4255	21.3748	15.5604	20.5379	12.2204	12.0779	14.2834	20.0401	18.1972	13.2625	0.628962	0.935581	0.918526	1.19337
P21995	Emb	Embigin	YSCVFGEK	Unmodified	145	0.330266	18.6658	96.2641	5.92686	77.5983	34.8965	95.1518	NaN	99.476	NaN	99.5147	89.4232	99.8545	98.0669	97.4231	37.305	17.5815	18.744	14.4294	25.2615	21.8238	23.8521	17.5335	17.7259	21.5077	23.1982	22.9665	20.7587	0.955964	0.94838	1.4204	0.640182
O35130	Emg1	Ribosomal RNA small subunit methyltransferase NEP1	MVSISNYPLSAALTCAK	Unmodified	230	0.0795198	16.9383	20.7008	11.9584	3.76254	1.06097	10.2304	0.7112	3.98239	0.0695186	NaN	12.245	29.1567	3.36001	2.96175	4.96587	18.1804	16.8435	16.0955	NaN	14.0022	14.8147	19.1012	17.8326	16.1356	14.2551	12.7986	11.8772	0.741131	0.388008	0.863963	0.819786
O35130	Emg1	Ribosomal RNA small subunit methyltransferase NEP1	TYELLNCDR	Unmodified	66	0.561961	5.41585	11.3398	15.2455	5.9239	2.44432	12.3556	0.140644	7.96075	0.011383	0.559552	22.12	NaN	4.19551	7.6523	NaN	19.4865	17.8632	NaN	12.0131	16.0473	NaN	20.3143	18.7334	NaN	15.8012	15.1403	NaN	0.721084	1.25152	0.705631	0.318373
Q3UMY5	Eml4	Echinoderm microtubule-associated protein-like 4	VIAVADDFCK	Unmodified	710	0.889332	10.3519	15.7554	NaN	5.40347	NaN	13.4448	0.567949	8.84525	0.042243	15.7554	NaN	NaN	5.40347	NaN	NaN	16.4381	NaN	NaN	14.0194	NaN	NaN	17.5375	NaN	NaN	13.4077	NaN	NaN	NaN	NaN	NaN	NaN
O08600	Endog	Endonuclease G, mitochondrial	TYQNVYVCTGPLFLPR	Unmodified	193	0.914042	NaN	20.2711	1.7177	NaN	NaN	13.5651	5.64047	24.2406	0.415808	21.4857	19.0565	NaN	NaN	NaN	NaN	15.7226	14.517	NaN	13.8531	12.4304	NaN	16.6341	15.2997	NaN	NaN	NaN	NaN	0.558773	0.645799	0.611067	NaN
P17182	Eno1	Alpha-enolase	FGANAILGVSLAVCK	Unmodified	119	0.159701	13.4347	18.4385	13.4112	5.00379	4.97886	11.141	1.36649	4.44798	0.122654	3.09026	24.3287	27.8966	2.38871	1.87736	10.7453	21.2879	22.7947	21.8502	16.317	21.1576	20.4802	21.9314	23.4507	23.0811	16.5787	17.7429	20.0269	0.539246	0.87921	0.467215	1.14478
P17182	Eno1	Alpha-enolase	SCNCLLLK	Unmodified	337;339	0.156036	12.4453	20.9924	12.0604	8.54713	5.14598	9.54692	0.882823	14.8654	0.092472	8.85024	32.9694	21.1577	4.05184	7.42946	14.1601	22.8273	23.571	23.6523	19.4628	22.5473	21.7545	23.8039	24.4018	24.5105	19.2383	20.7626	21.9107	0.283577	0.780814	0.243109	0.798296
P17182	Eno1	Alpha-enolase	SGETEDTFIADLVVGLCTGQIK	Unmodified	389	0.0618865	20.3741	33.3785	9.77774	13.0045	8.62247	13.335	2.11503	1.91931	0.158608	26.0921	44.4907	29.5528	4.89286	12.0604	22.0601	22.8565	22.2236	22.4995	21.3544	21.9044	21.2462	23.6452	23.4448	22.9647	19.3644	20.5786	21.1438	0.221627	0.257404	0.229765	0.541029
P17182	Eno1	Alpha-enolase	SKFGANAILGVSLAVCK	Unmodified	119	1	20.3358	24.5281	NaN	4.19229	NaN	12.1342	1.35142	10.5057	0.111372	NaN	24.5281	NaN	NaN	4.19229	NaN	15.6375	18.5101	NaN	NaN	16.8886	NaN	16.404	19.1808	NaN	NaN	14.6665	NaN	1.0744	NaN	1.05406	NaN
P17182	Eno1	Alpha-enolase	VNQIGSVTESLQACK	Unmodified	357	0.0796856	15.995	25.8869	9.89888	9.89189	6.16021	11.7307	0.629852	6.91889	0.0536926	19.5451	37.2933	20.8222	3.98679	9.40998	16.2789	22.6804	22.4509	22.3575	20.639	21.7012	20.4305	23.4443	23.5154	23.0588	18.8543	20.2484	20.6962	0.117458	0.508716	0.162008	0.543557
P48193	Epb41	Protein 4.1	YYLCLQLR	Unmodified	307	0.625362	NaN	34.6813	NaN	NaN	NaN	NaN	NaN	NaN	NaN	34.6813	NaN	NaN	NaN	NaN	NaN	16.2956	NaN	NaN	15.3823	NaN	NaN	16.8119	NaN	NaN	NaN	NaN	NaN	NaN	NaN	NaN	NaN
Q8CGC7	Eprs	Bifunctional glutamate/proline--tRNA ligase	AALCLTVNAGNPPLEALLAVEHVK	Acetyl (Protein N-term)	5	0.760557	NaN	35.8512	NaN	NaN	NaN	13.9343	NaN	1.60775	NaN	NaN	35.8512	NaN	NaN	NaN	NaN	13.9233	13.907	NaN	NaN	13.0676	NaN	14.8237	15.6738	NaN	NaN	NaN	NaN	0.00800549	NaN	0.404999	NaN
Q8CGC7	Eprs	Bifunctional glutamate/proline--tRNA ligase	EAPCILIYIPDGHTK	Unmodified	697	0.671894	13.9845	22.5314	NaN	8.54698	3.38481	14.4828	1.36312	6.30085	0.0941199	NaN	NaN	22.5314	6.15356	NaN	10.9404	17.7678	NaN	17.1281	NaN	NaN	15.3465	18.9369	NaN	16.7471	15.0061	NaN	13.722	0.308499	NaN	0.905709	0.590845
Q8CGC7	Eprs	Bifunctional glutamate/proline--tRNA ligase	ERPAPAVSSTCATAEDSSVLYSR	Unmodified	744	0.678178	8.3391	16.6718	NaN	8.33275	NaN	11.7346	2.04722	NaN	0.17446	NaN	NaN	16.6718	NaN	NaN	8.33275	NaN	NaN	17.0239	NaN	NaN	14.7026	NaN	NaN	16.8153	NaN	NaN	13.3558	NaN	NaN	NaN	NaN
Q8CGC7	Eprs	Bifunctional glutamate/proline--tRNA ligase	HEELMLGDPCLK	Unmodified	660	0.713508	29.7019	34.1939	NaN	4.49193	0.580393	11.1214	NaN	NaN	NaN	NaN	NaN	34.1939	4.90233	NaN	4.08153	14.0163	NaN	13.9702	NaN	NaN	13.0257	15.9808	NaN	14.3761	11.7029	NaN	9.8215	0.0225706	NaN	0.71432	0.810411
Q8CGC7	Eprs	Bifunctional glutamate/proline--tRNA ligase	LNQWCNVVR	Unmodified	1148	1	13.1656	16.8025	NaN	3.63696	0.32616	NaN	NaN	NaN	NaN	NaN	NaN	16.8025	3.40633	NaN	3.86759	17.6691	NaN	17.5917	NaN	NaN	15.2839	18.7074	NaN	17.4251	13.8818	NaN	12.7896	0.0378894	NaN	0.590151	0.511138
Q8CGC7	Eprs	Bifunctional glutamate/proline--tRNA ligase	SCQFVAVR	Unmodified	1377	0.122837	14.8354	23.5846	8.50635	8.74923	0.874444	11.1949	NaN	15.7889	NaN	NaN	29.5995	17.5697	NaN	9.36756	8.13091	NaN	16.9447	19.9663	NaN	15.6947	17.7362	NaN	18.1761	20.3788	NaN	14.9018	16.8807	1.10411	0.861452	0.909436	0.841868
Q8CGC7	Eprs	Bifunctional glutamate/proline--tRNA ligase	VAQIPFCGEIDCEDWIK	Unmodified	1448;1453	0.938254	NaN	NaN	NaN	5.86867	NaN	12.4716	NaN	0.694044	NaN	NaN	NaN	NaN	5.86867	NaN	NaN	18.7367	NaN	NaN	NaN	NaN	NaN	20.0517	NaN	NaN	16.0482	NaN	NaN	NaN	NaN	NaN	NaN
Q8CGC7	Eprs	Bifunctional glutamate/proline--tRNA ligase	GFFICDQPYEPVSPYSCR	Unmodified	680;692	0.00888136	15.103	19.6177	0.898449	4.51464	0.433322	5.43107	2.34787	26.4954	0.432303	18.9824	20.253	NaN	4.20824	4.82105	NaN	16.2877	16.6548	NaN	14.1942	14.6775	NaN	17.9584	18.0984	NaN	13.4498	13.7952	NaN	0.178929	0.234693	0.0685677	0.168484
Q8CGC7	Eprs	Bifunctional glutamate/proline--tRNA ligase	VTEAVECLLSLK	Unmodified	856	0.635616	15.89	21.0732	NaN	5.1832	1.32809	8.62237	5.41556	1.86795	0.628082	NaN	NaN	21.0732	6.1223	NaN	4.2441	17.2372	NaN	18.3912	NaN	NaN	16.4861	18.1527	NaN	18.7465	14.214	NaN	14.2506	0.537277	NaN	0.28701	0.0179528
Q8CGC7	Eprs	Bifunctional glutamate/proline--tRNA ligase	YNVYPTYDFACPIVDSIEGVTHALR	Unmodified	381	0.627572	14.9465	18.9492	6.82591	4.0028	NaN	6.75107	NaN	15.1242	NaN	14.1226	23.7759	NaN	4.0028	NaN	NaN	16.8507	15.649	NaN	14.2465	13.9682	NaN	18.0829	16.8623	NaN	13.499	NaN	NaN	0.557177	0.135964	0.564943	NaN
Q9EQH2	Erap1	Endoplasmic reticulum aminopeptidase 1	MAFPCFDEPALK	Unmodified	182	0.974675	NaN	NaN	NaN	6.53987	NaN	11.6925	2.40037	1.68556	0.205292	NaN	NaN	NaN	6.53987	NaN	NaN	17.7867	NaN	NaN	NaN	NaN	NaN	19.4144	NaN	NaN	15.5774	NaN	NaN	NaN	NaN	NaN	NaN
Q9EQH2	Erap1	Endoplasmic reticulum aminopeptidase 1	SQIEFSLCTSK	Unmodified	795	0.864179	8.35292	17.5014	NaN	9.14851	NaN	13.3622	1.4693	5.53327	0.109959	NaN	NaN	17.5014	NaN	NaN	9.14851	NaN	NaN	16.497	NaN	NaN	14.2601	NaN	NaN	16.0368	NaN	NaN	12.7249	NaN	NaN	NaN	NaN
P84089	Erh	Enhancer of rudimentary homolog	TYADYESVNECMEGVCK	Unmodified	28;33	0.0222262	19.284	27.3519	7.41275	8.06787	2.53683	15.5892	2.49894	12.9925	0.160299	26.0696	20.6639	35.3221	7.21891	10.9203	6.0644	22.295	21.9639	22.2812	20.7912	20.0231	21.4085	23.1483	22.4221	21.7993	19.4644	19.394	17.8461	0.124651	0.45628	0.463149	0.495551
P84089	Erh	Enhancer of rudimentary homolog	TYADYESVNECMEGVCK	Oxidation (M)	28;33	0.0548872	39.2635	68.7105	16.6305	29.447	17.1419	18.3586	4.56864	25.0676	0.248856	86.5266	66.0086	53.5964	10.8567	44.6282	32.856	20.6865	18.2956	20.9458	23.3695	19.2531	21.1537	20.4688	18.8446	21.1311	17.4313	18.5334	20.1	0.670062	1.18959	0.649812	0.890534
Q91X78	Erlin1	Erlin-1	IYFGSNIPSMFVDSSCALK	Unmodified	310	0.697186	28.8804	82.2075	NaN	53.3271	NaN	NaN	NaN	NaN	NaN	82.2075	NaN	NaN	53.3271	NaN	NaN	14.4841	NaN	NaN	16.6921	NaN	NaN	15.7247	NaN	NaN	15.917	NaN	NaN	NaN	NaN	NaN	NaN
Q8R180	Ero1l	ERO1-like protein alpha	HDDSSDSFCEIDDIQSPDAEYVDLLLNPER	Unmodified	165	0.0653443	31.498	52.4284	8.89455	20.9304	7.31559	NaN	NaN	NaN	NaN	46.139	NaN	58.7178	26.1033	NaN	15.7575	13.7623	NaN	15.3184	13.539	NaN	15.8267	15.0523	NaN	16.7366	13.551	NaN	14.3181	0.696459	0.933407	0.743003	0.367365
P57759	Erp29	Endoplasmic reticulum resident protein 29	GQGVYLGMPGCLPAYDALAGEFIK	Oxidation (M)	159	0.0890138	32	40.7904	14.3483	8.79042	2.54075	NaN	NaN	NaN	NaN	50.9362	30.6446	NaN	6.99384	10.587	NaN	16.8336	15.8311	NaN	16.8876	14.6527	NaN	16.5938	16.1366	NaN	12.8606	13.0584	NaN	0.472489	0.918632	0.222203	0.0968156
P57759	Erp29	Endoplasmic reticulum resident protein 29	GQGVYLGMPGCLPAYDALAGEFIK	Unmodified	159	0.0650616	8.37062	10.7072	5.35436	2.33656	0.427236	10.2267	3.06473	NaN	0.299681	5.16227	11.1112	15.8481	2.8046	1.9675	2.23759	19.0803	17.9409	18.2835	14.881	14.941	15.8748	19.9004	18.8815	18.6727	14.7854	13.2426	13.2234	0.423751	0.416881	0.489557	0.678681
Q9D1Q6	Erp44	Endoplasmic reticulum resident protein 44	TPADCPVIAIDSFR	Unmodified	318	0.219333	22.1609	95.5501	2.72291	73.3892	30.3187	75.0357	5.87649	98.3205	0.078316	98.5394	94.8993	93.2115	89.8465	91.9205	38.4007	15.1071	14.6733	16.1839	21.1832	18.8909	19.9632	15.6282	15.9461	18.1536	18.7737	19.4541	17.4719	0.566673	0.753431	1.00391	0.596867
Q9R0P3	Esd	S-formylglutathione hydrolase	AYDATCLVK	Unmodified	206	0.105599	13.3812	19.0726	10.7288	5.6914	3.57542	NaN	NaN	NaN	NaN	6.77093	26.4921	23.9548	2.83382	4.53962	9.70076	21.6444	19.5009	20.7639	17.861	18.0286	19.0974	22.5869	20.9322	21.4095	17.4873	16.538	18.191	0.659389	0.502246	0.619536	0.53106
Q9R0P3	Esd	S-formylglutathione hydrolase	SVSAFAPICNPVLCSWGK	Unmodified	176;181	0.0544501	17.235	22.5419	4.90774	5.30691	2.11344	7.88046	2.52607	NaN	0.320548	26.0122	NaN	19.0716	3.81248	NaN	6.80133	17.1212	NaN	17.818	15.6131	NaN	15.7328	18.6127	NaN	18.2789	13.9556	NaN	14.5025	0.335028	0.0586199	0.162855	0.264876
Q3V1V3	Esf1	ESF1 homolog	IYEDCDGLEFESSCSFIDLR	Unmodified	447;456	0.697463	9.15333	26.8711	NaN	17.7178	NaN	10.1017	0.754723	16.0279	0.0747127	NaN	26.8711	NaN	NaN	17.7178	NaN	NaN	15.5021	NaN	NaN	14.0578	NaN	NaN	16.017	NaN	NaN	13.8016	NaN	NaN	NaN	NaN	NaN
Q3V1V3	Esf1	ESF1 homolog	YYYAVAECDSPETASK	Unmodified	434	0.624246	18.4915	31.0167	NaN	12.5253	NaN	17.6357	5.45042	24.9843	0.309056	NaN	31.0167	NaN	NaN	12.5253	NaN	NaN	17.1348	NaN	NaN	15.9816	NaN	NaN	17.5698	NaN	NaN	14.7658	NaN	NaN	NaN	NaN	NaN
Q8BWY3	Etf1	Eukaryotic peptide chain release factor subunit 1	YCFGVEDTLK	Unmodified	302	0.0516258	10.9786	15.0752	2.8519	4.09662	1.49267	14.0504	1.70278	26.7108	0.121191	NaN	17.0918	13.0586	NaN	3.04114	5.1521	NaN	20.241	18.2993	NaN	17.9628	15.5643	NaN	21.2255	19.0268	NaN	16.2308	14.8244	0.830021	0.9633	0.908311	0.639484
Q99LC5	Etfa	Electron transfer flavoprotein subunit alpha, mitochondrial	LGGEVSCLVAGTK	Unmodified	53	0.0255433	28.5375	39.6057	11.5273	11.0682	3.70074	12.381	1.8085	10.3602	0.14607	27.1993	41.6329	49.985	7.70979	10.4591	15.0357	17.3635	15.693	19.6067	15.9431	15.2056	19.6058	18.0106	16.8416	20.0725	14.4292	13.7438	17.574	1.1799	1.44128	1.07443	1.33057
Q99LC5	Etfa	Electron transfer flavoprotein subunit alpha, mitochondrial	TIYAGNALCTVK	Unmodified	155	0.858213	14.8715	30.1179	NaN	15.2464	NaN	15.2359	1.53909	13.689	0.101017	NaN	NaN	30.1179	NaN	NaN	15.2464	NaN	NaN	16.7802	NaN	NaN	15.5659	NaN	NaN	16.8587	NaN	NaN	14.3839	NaN	NaN	NaN	NaN
Q9DCW4	Etfb	Electron transfer flavoprotein subunit beta	EIIAVSCGPSQCQETIR	Unmodified	66;71	0.0648306	17.7702	31.3	9.47319	13.5299	6.95134	10.834	1.97131	6.00928	0.181955	25.9774	42.2374	25.6852	6.1018	14.6097	19.8781	21.216	17.7423	21.0484	19.7053	17.2907	19.5157	22.0423	18.8719	20.9536	18.0985	16.3247	18.9426	0.75253	0.636306	0.848407	0.730444
Q9DCW4	Etfb	Electron transfer flavoprotein subunit beta	HSMNPFCEIAVEEAVR	Unmodified	42	0.762591	-2.05517	8.576	11.8788	10.6311	10.5061	9.78643	1.82631	6.89234	0.186616	0.1764	NaN	16.9756	3.20217	NaN	18.0601	18.1943	NaN	14.5049	9.04988	NaN	12.2148	19.198	NaN	13.5849	14.2802	NaN	11.4031	1.21074	1.13049	1.35759	1.07534
Q9DCM0	Ethe1	Persulfide dioxygenase ETHE1, mitochondrial	LTLSCEEFIK	Unmodified	219	0.449765	5.8628	16.3205	8.74854	10.4578	7.45125	10.7844	0.990445	NaN	0.0918401	10.1344	NaN	22.5067	5.18894	NaN	15.7266	19.4413	NaN	18.2062	16.2928	NaN	16.4225	20.0793	NaN	18.5703	15.8878	NaN	16.1484	0.570925	0.0634993	0.678818	0.12742
Q9DCM0	Ethe1	Persulfide dioxygenase ETHE1, mitochondrial	SCTYTYLLGDR	Unmodified	34	0.394641	10.4973	18.3507	16.9339	7.85342	4.07163	NaN	NaN	NaN	NaN	6.3767	NaN	30.3248	4.97435	NaN	10.7325	17.3906	NaN	16.9535	13.5146	NaN	15.7534	18.1037	NaN	17.1134	13.8479	NaN	14.0572	0.212599	0.919726	0.467179	0.102392
Q8VD58	Evi2b	Protein EVI2B	SPFADGETPEMCMDNIR	Unmodified	254	0.873302	19.2538	27.8855	NaN	8.63171	3.61444	9.63323	NaN	3.72562	NaN	NaN	NaN	27.8855	6.07591	NaN	11.1875	18.2722	NaN	17.5143	NaN	NaN	16.1435	19.9561	NaN	17.2759	16.0058	NaN	14.287	0.363178	NaN	1.03249	0.755152
Q61545	Ewsr1	RNA-binding protein EWS	AGDWQCPNPGCGNQNFAWR	Unmodified	523;528	0.0289306	24.2684	39.2171	3.87935	14.9487	10.0487	19.8597	7.34951	28.7968	0.370072	35.0618	42.7437	39.8458	7.04057	11.5493	26.2562	19.3221	17.8119	18.7007	18.4329	17.3902	18.1065	19.9254	18.5013	18.6322	16.2026	15.5642	17.1423	0.48693	0.340671	0.593761	0.554469
Q9DAA6	Exosc1	Exosome complex component CSL4	ETESQLLPDVGAVVTCK	Unmodified	73	0.676058	14.0165	21.6749	NaN	7.65832	NaN	13.1062	NaN	NaN	NaN	21.6749	NaN	NaN	7.65832	NaN	NaN	17.9288	NaN	NaN	16.0753	NaN	NaN	18.6841	NaN	NaN	15.0923	NaN	NaN	NaN	NaN	NaN	NaN
Q9DAA6	Exosc1	Exosome complex component CSL4	LCNLEEGSPGSGTYTR	Unmodified	15	0.0827898	26.1793	41.8463	8.82169	15.667	14.6991	13.8948	2.43096	17.9431	0.174955	38.7673	51.7948	34.9767	5.27319	NaN	26.0608	17.427	13.5724	16.8859	16.7676	13.6761	15.9914	18.1998	14.7899	16.6543	14.0328	NaN	15.1499	0.809126	0.778699	0.977462	0.521685
P56960	Exosc10	Exosome component 10	SFLGLTCLMQISTR	Unmodified	327	1	1.0371	14.0539	13.0846	13.0168	NaN	15.0342	11.2935	26.4872	0.75119	4.80163	NaN	23.3061	13.0168	NaN	NaN	15.5906	NaN	13.9499	11.2813	NaN	12.2315	16.4014	NaN	14.9867	13.661	NaN	NaN	0.727417	0.449579	0.642689	NaN
Q9CRA8	Exosc5	Exosome complex component RRP46	ALFCGVTCALDSDGNLVLDPTTK	Unmodified	153;157	0.770007	NaN	19.9941	NaN	NaN	NaN	11.5706	2.93729	20.9169	0.253859	19.9941	NaN	NaN	NaN	NaN	NaN	15.0617	NaN	NaN	13.0612	NaN	NaN	16.2185	NaN	NaN	NaN	NaN	NaN	NaN	NaN	NaN	NaN
Q8BTW3	Exosc6	Exosome complex component MTR3	LYPVLQQCLVR	Unmodified	259	0.976869	23.9027	27.1613	NaN	3.25861	NaN	16.5997	NaN	12.4195	NaN	NaN	27.1613	NaN	NaN	3.25861	NaN	NaN	18.6279	NaN	NaN	17.2047	NaN	NaN	19.1091	NaN	NaN	14.2173	NaN	NaN	NaN	NaN	NaN
Q9D0M0	Exosc7	Exosome complex exonuclease RRP42	DIELSDDPYDCIR	Unmodified	189	0.783542	18.8958	24.9762	NaN	6.08044	2.82871	8.98091	2.23864	NaN	0.249267	NaN	24.9762	NaN	4.08024	8.08064	NaN	17.4041	18.2159	NaN	NaN	16.6291	NaN	18.0246	18.7188	NaN	13.4695	15.211	NaN	0.387724	NaN	0.333824	0.763061
Q9D0M0	Exosc7	Exosome complex exonuclease RRP42	LSVENVPCIVTLCK	Unmodified	199;204	0.95688	16.0433	22.0498	NaN	6.00644	NaN	NaN	NaN	NaN	NaN	NaN	22.0498	NaN	NaN	6.00644	NaN	NaN	17.5223	NaN	NaN	15.7005	NaN	NaN	18.2723	NaN	NaN	14.3044	NaN	NaN	NaN	NaN	NaN
Q9D753	Exosc8	Exosome complex component RRP43	GYVVPNVDLPPLCSSR	Unmodified	89	0.714976	30.6258	35.2994	NaN	4.67365	1.53772	6.38689	1.11335	3.01311	0.174318	NaN	35.2994	NaN	3.58631	5.76098	NaN	18.6411	18.099	NaN	NaN	17.2248	NaN	19.3142	18.8863	NaN	14.5655	14.8543	NaN	0.262649	NaN	0.208216	0.141078
Q61188	Ezh2	Histone-lysine N-methyltransferase EZH2	ECSVTSDLDFPAQVIPLK	Unmodified	83	0.673966	7.62832	19.8222	NaN	12.1939	NaN	8.54633	3.9705	5.53545	0.464585	NaN	NaN	19.8222	NaN	NaN	12.1939	NaN	NaN	16.3718	NaN	NaN	14.3557	NaN	NaN	16.2709	NaN	NaN	13.4227	NaN	NaN	NaN	NaN
Q61188	Ezh2	Histone-lysine N-methyltransferase EZH2	VLIGTYYDNFCAIAR	Unmodified	452	0.905959	NaN	24.091	NaN	NaN	NaN	10.995	1.17513	NaN	0.106879	NaN	24.091	NaN	NaN	NaN	NaN	NaN	16.4209	NaN	NaN	14.7652	NaN	NaN	16.5625	NaN	NaN	NaN	NaN	NaN	NaN	NaN	NaN
P26040	Ezr	Ezrin	DGILSDEIYCPPETAVLLGSYAVQAK	Unmodified	117	0.231222	8.64096	11.5478	8.49857	2.90685	1.20092	NaN	NaN	NaN	NaN	NaN	17.5572	5.53841	NaN	2.05767	3.75603	15.9798	17.6354	16.071	NaN	15.4041	11.9788	16.4742	18.2108	17.7836	NaN	12.638	13.1042	0.703563	1.17334	0.519788	0.226548
Q05816	Fabp5	Fatty acid-binding protein, epidermal	TTVFSCNLGEK	Unmodified	67	0.0480952	24.9482	40.5846	12.1001	15.6364	7.62145	9.31112	4.6432	3.64491	0.498672	32.3643	54.4791	34.9104	7.86042	23.0933	15.9554	22.3625	19.7555	22.186	21.2991	20.0147	21.2872	23.9492	22.1624	22.9835	20.398	20.4268	20.5864	0.663277	0.422074	0.604831	0.071569
Q05816	Fabp5	Fatty acid-binding protein, epidermal	TETVCTFQDGALVQHQQWDGK	Unmodified	87	0.0475974	17.4699	26.9385	8.68495	9.46864	4.69217	6.51791	3.8246	5.3746	0.586783	18.2566	35.6265	26.9325	6.92959	14.8832	6.59312	19.2832	16.5025	18.8869	17.1206	15.6489	17.447	20.9898	19.2308	19.5334	17.2423	16.7151	15.709	0.693874	0.528204	0.701959	0.48175
Q05816	Fabp5	Fatty acid-binding protein, epidermal	MIVECVMNNATCTR	Unmodified	120;127	0.204519	12.357	20.7122	14.8344	8.35518	5.56094	13.8551	3.47923	6.68745	0.251115	3.88465	26.3536	31.8983	7.35347	14.3489	3.36318	17.504	17.9079	17.1793	12.8751	16.4252	16.0851	19.9802	19.9982	17.4744	16.325	17.4207	12.6297	0.254329	0.766398	0.657083	0.963038
Q05816	Fabp5	Fatty acid-binding protein, epidermal	PDCIITCDGNNITVK	Unmodified	43;47	1	NaN	NaN	NaN	8.55201	NaN	NaN	NaN	NaN	NaN	NaN	NaN	NaN	8.55201	NaN	NaN	16.1264	NaN	NaN	NaN	NaN	NaN	17.8513	NaN	NaN	14.4327	NaN	NaN	NaN	NaN	NaN	NaN
Q8R1F1	Fam129b	Niban-like protein 1	CPTQFPLILWHPYAR	Unmodified	154	0.812494	22.0837	91.6492	NaN	69.5655	NaN	NaN	NaN	NaN	NaN	91.6492	NaN	NaN	69.5655	NaN	NaN	12.8316	NaN	NaN	16.2878	NaN	NaN	13.5481	NaN	NaN	14.7407	NaN	NaN	NaN	NaN	NaN	NaN
Q9CR98	Fam136a	Protein FAM136A	CHAPLAQAQALVTSELER	Unmodified	57	0.261018	13.9164	98.2857	0.83785	84.3692	15.4867	87.8115	7.72463	97.4197	0.0879683	98.8781	NaN	97.6932	95.32	NaN	73.4185	14.9025	NaN	12.4639	21.3641	NaN	17.8682	14.6341	NaN	13.5571	18.9823	NaN	15.0228	0.973721	1.18391	0.504657	1.24338
Q91WE2	Fam192a	Protein FAM192A	ECPEEAYDPR	Unmodified	44	0.674491	51.5731	74.021	NaN	22.4479	NaN	24.4156	13.9832	31.2613	0.572719	74.021	NaN	NaN	22.4479	NaN	NaN	19.5706	NaN	NaN	21.0812	NaN	NaN	20.0292	NaN	NaN	18.2406	NaN	NaN	NaN	NaN	NaN	NaN
Q80ZQ9	Fam206a	Protein Simiate	IYCSDGEEYTISSCVR	Unmodified	115;126	0.0336091	15.7547	26.8229	6.13455	11.0682	4.61497	12.1828	1.87901	7.44528	0.154234	20.8022	33.0653	26.6013	5.87285	12.6392	14.6926	17.5997	16.7998	16.7538	15.6709	15.7823	15.2896	18.3621	17.375	17.2033	14.3596	14.5859	14.6657	0.353502	0.170983	0.466736	0.107336
Q80ZQ9	Fam206a	Protein Simiate	ICVITLAGSHPVLQSGK	Unmodified	58	0.693581	NaN	42.3845	NaN	NaN	NaN	NaN	NaN	NaN	NaN	42.3845	NaN	NaN	NaN	NaN	NaN	15.4645	NaN	NaN	15.0216	NaN	NaN	15.111	NaN	NaN	NaN	NaN	NaN	NaN	NaN	NaN	NaN
Q80ZQ9	Fam206a	Protein Simiate	ISYQISNNCSR	Unmodified	86	0.707127	16.6937	31.0529	NaN	14.3592	NaN	NaN	NaN	NaN	NaN	NaN	NaN	31.0529	NaN	NaN	14.3592	NaN	NaN	15.8781	NaN	NaN	14.7273	NaN	NaN	16.4261	NaN	NaN	13.8498	NaN	NaN	NaN	NaN
Q921M7	Fam49b	Protein FAM49B	FTNEETVSFCLR	Unmodified	253	0.0157349	15.8879	21.1384	0.757099	5.25043	3.32655	13.0391	0.554635	4.25807	0.0425364	NaN	21.6737	20.603	4.0164	2.71723	9.01765	17.7746	17.553	15.2182	NaN	15.6994	13.2719	18.4644	18.4674	15.94	13.8856	13.3054	12.6053	0.656707	0.970859	0.658484	0.425249
Q80XP8	Fam76b	Protein FAM76B	AASALYACTK	Acetyl (Protein N-term)	9	0.619776	19.5146	74.7905	28.324	55.2759	63.2494	16.228	0.683489	16.492	0.0421179	NaN	54.7624	94.8186	NaN	10.5518	100	NaN	14.7165	12.7349	NaN	14.9922	16.9287	NaN	15.5761	NaN	NaN	12.4925	14.223	0.842731	0.828344	NaN	0.759245
Q80VD1	Fam98b	Protein FAM98B	AAEGGLSSPEFSELCIWLGSQIK	Unmodified	52	0.761561	NaN	20.8305	NaN	NaN	NaN	9.67677	NaN	NaN	NaN	NaN	20.8305	NaN	NaN	NaN	NaN	NaN	13.6956	NaN	NaN	11.7694	NaN	NaN	14.6468	NaN	NaN	NaN	NaN	NaN	NaN	NaN	NaN
Q80VD1	Fam98b	Protein FAM98B	NSEICQEVQAVCDALGVPK	Unmodified	147;154	1	NaN	NaN	NaN	1.77411	NaN	10.9456	3.31959	NaN	0.303281	NaN	NaN	NaN	1.77411	NaN	NaN	16.8588	NaN	NaN	NaN	NaN	NaN	17.6069	NaN	NaN	11.816	NaN	NaN	NaN	NaN	NaN	NaN
Q80VD1	Fam98b	Protein FAM98B	SLCNLEESITSAGR	Unmodified	63	0.0606559	34.7666	45.2751	18.6374	10.5085	7.18513	16.6804	NaN	NaN	NaN	NaN	58.4537	32.0964	10.2325	17.8276	3.46529	18.3327	14.5589	16.9531	NaN	15.0515	15.872	19.1855	16.2428	18.9463	16.0525	14.0382	14.1463	0.970952	0.391657	0.704729	0.849838
Q8C0C7	Farsa	Phenylalanine--tRNA ligase alpha subunit	VNLQMVYDSPVCR	Unmodified	493	0.0429264	8.32735	14.3614	2.02834	6.03407	0.593539	9.50438	0.916007	NaN	0.0963773	NaN	15.7957	12.9272	5.61438	NaN	6.45377	17.1977	17.6992	15.8986	NaN	15.2848	13.1468	17.7439	18.3745	16.5831	13.6725	NaN	12.7256	0.539252	0.890602	0.551315	0.448153
Q8C0C7	Farsa	Phenylalanine--tRNA ligase alpha subunit	CWELTTEGEEIAR	Unmodified	60	0.171477	21.6112	34.0294	17.0587	12.4182	6.42972	10.5311	1.77672	12.0222	0.168712	43.055	14.3541	44.6792	16.9647	NaN	7.87171	18.4034	16.6389	15.6835	18	14.062	15.3752	18.8789	16.8608	16.9094	16.5877	NaN	13.3605	0.942239	1.25634	0.863497	1.14132
Q8C0C7	Farsa	Phenylalanine--tRNA ligase alpha subunit	VNLQMVYDSPVCR	Oxidation (M)	493	0.909282	32.7599	49.8387	NaN	17.0788	NaN	NaN	NaN	NaN	NaN	NaN	NaN	49.8387	NaN	NaN	17.0788	NaN	NaN	12.5289	NaN	NaN	12.5196	NaN	NaN	13.8512	NaN	NaN	11.5716	NaN	NaN	NaN	NaN
Q9WUA2	Farsb	Phenylalanine--tRNA ligase beta subunit	CAEIFVGGQSIGK	Unmodified	548	0.0950489	14.5056	20.3156	9.51087	5.81006	4.5685	14.029	2.74085	14.4	0.195371	NaN	27.0408	13.5904	2.27369	4.1883	10.9682	19.666	19.0568	19.1076	NaN	17.6249	16.439	20.367	19.9502	19.5831	14.9413	15.4344	16.5621	0.247286	0.550584	0.271616	0.601683
Q9WUA2	Farsb	Phenylalanine--tRNA ligase beta subunit	NIFIECTGTDFTK	Unmodified	255	1	NaN	NaN	NaN	1.49301	NaN	NaN	NaN	NaN	NaN	NaN	NaN	NaN	1.49301	NaN	NaN	17.2938	NaN	NaN	NaN	NaN	NaN	18.1049	NaN	NaN	12.061	NaN	NaN	NaN	NaN	NaN	NaN
Q9WUA2	Farsb	Phenylalanine--tRNA ligase beta subunit	EYTACELMNIYK	Unmodified	195	0.0108632	14.0981	16.9245	1.68694	2.82633	2.01215	8.11945	1.20783	9.93525	0.148757	NaN	15.7316	18.1173	3.28748	0.623639	4.56788	18.601	17.4807	16.0556	NaN	15.0594	13.8794	19.4123	18.6023	15.827	14.5337	11.2863	11.4421	0.773586	0.548133	0.832046	1.25909
Q9WUA2	Farsb	Phenylalanine--tRNA ligase beta subunit	YDLLCLEGLAR	Unmodified	76	0.19239	8.19541	12.462	9.45885	4.26659	2.75695	7.5182	0.542543	NaN	0.072164	NaN	19.1504	5.77356	3.38238	2.06022	7.35716	16.9047	15.448	17.8532	NaN	13.3701	13.8246	17.5909	16.6844	18.3002	12.7547	11.1134	14.6457	0.717045	0.220913	0.523499	1.06927
P19096	Fasn	Fatty acid synthase	CILLSNLSNTSHAPK	Unmodified	1464	0.819414	24.1915	27.2335	NaN	3.04196	NaN	17.3304	3.35679	21.4823	0.193694	NaN	NaN	27.2335	NaN	NaN	3.04196	NaN	NaN	16.1296	NaN	NaN	14.7117	NaN	NaN	16.4967	NaN	NaN	11.5025	NaN	NaN	NaN	NaN
P19096	Fasn	Fatty acid synthase	DCMLGMEFSGR	Unmodified	1590	0.79284	9.6381	11.1019	NaN	1.46379	1.69736	10.3967	1.18457	6.69107	0.113937	NaN	NaN	11.1019	2.664	NaN	0.26357	18.2427	NaN	17.8911	NaN	NaN	14.8897	19.8256	NaN	17.5406	14.6342	NaN	8.97677	0.171464	NaN	0.932664	1.35926
P19096	Fasn	Fatty acid synthase	DPETLLGYSMVGCQR	Unmodified	135	0.801983	5.09911	9.10716	NaN	4.00806	NaN	NaN	NaN	NaN	NaN	9.10716	NaN	NaN	4.00806	NaN	NaN	16.804	NaN	NaN	13.4849	NaN	NaN	18.3982	NaN	NaN	13.8163	NaN	NaN	NaN	NaN	NaN	NaN
P19096	Fasn	Fatty acid synthase	GYDYGPQFQGICEATLEGEQGK	Unmodified	1010	0.0750381	9.19551	11.8975	4.01203	2.70198	2.52766	10.3802	0.403074	30.4981	0.0388311	13.1062	15.1662	7.42007	0.914652	NaN	4.4893	18.0396	16.2842	17.1508	15.3106	13.8004	13.5097	19.5332	18.2801	17.262	12.7739	NaN	12.8509	0.583878	0.722434	0.756875	0.0377532
P19096	Fasn	Fatty acid synthase	LSVPTYGLQCTQAAPLDSIPNLAAYYIDCIK	Unmodified	2266;2285	0.951629	NaN	NaN	NaN	3.24515	NaN	NaN	NaN	NaN	NaN	NaN	NaN	NaN	3.24515	NaN	NaN	15.6172	NaN	NaN	NaN	NaN	NaN	17.2474	NaN	NaN	12.3494	NaN	NaN	NaN	NaN	NaN	NaN
P19096	Fasn	Fatty acid synthase	SFDDSGSGYCR	Unmodified	223	1	14.2824	22.6348	NaN	8.35238	NaN	NaN	NaN	NaN	NaN	NaN	NaN	22.6348	NaN	NaN	8.35238	NaN	NaN	18.4346	NaN	NaN	16.6615	NaN	NaN	18.8319	NaN	NaN	15.3761	NaN	NaN	NaN	NaN
P19096	Fasn	Fatty acid synthase	STLATSSSQPVWLTAMDCPTSGVVGLVNCLR	Unmodified	1441;1452	0.866335	NaN	12.9388	NaN	NaN	NaN	NaN	NaN	NaN	NaN	NaN	NaN	12.9388	NaN	NaN	NaN	NaN	14.2629	17.5469	NaN	NaN	14.7965	NaN	16.8243	17.6822	NaN	NaN	NaN	1.15086	NaN	0.408509	NaN
P19096	Fasn	Fatty acid synthase	TGGTYGEDLGADYNLSQVCDGK	Unmodified	2461	0.165016	10.8517	15.8651	10.6032	5.01348	4.12158	10.5239	1.62269	12.4528	0.15419	NaN	23.3627	8.36753	1.74389	3.65332	9.64323	18.496	17.5224	16.7097	NaN	15.8086	13.2567	19.9146	19.6505	16.0594	14.0984	14.9295	12.8313	0.606276	1.00215	0.782832	0.642412
P35550	Fbl	rRNA 2'-O-methyltransferase fibrillarin	ANCIDSTASAEAVFASEVK	Unmodified	274	0.112372	10.8516	14.7274	6.18057	3.87577	3.60344	6.42292	4.43773	1.97525	0.690921	11.4912	10.8369	21.8541	1.32776	NaN	6.42379	17.7922	17.2537	16.4312	14.8469	14.2132	14.5929	18.5323	17.7273	17.3531	12.3167	NaN	13.4884	0.440903	0.215047	0.435055	0.544668
P35550	Fbl	rRNA 2'-O-methyltransferase fibrillarin	HEGVFICR	Unmodified	105	0.0738827	25.7395	40.3122	10.0554	14.5727	0.108541	NaN	NaN	NaN	NaN	NaN	33.202	47.4225	NaN	14.496	14.6495	NaN	20.6214	19.362	NaN	19.6129	19.2131	NaN	21.7532	20.5472	NaN	19.1928	18.0047	0.580855	0.194691	0.558891	0.551521
Q9CTH6	Fcf1	rRNA-processing protein FCF1 homolog	CYIVATVDR	Unmodified	154	0.345404	10.0313	19.0613	13.4979	9.03007	4.80201	NaN	NaN	NaN	NaN	9.51687	NaN	28.6058	5.63453	NaN	12.4256	17.4985	NaN	16.5871	14.2494	NaN	15.2676	17.9959	NaN	17.1067	13.93	NaN	14.2895	0.432434	0.479296	0.422537	0.175289
Q920E5	Fdps	Farnesyl pyrophosphate synthase	CSWLVVQCLLR	Unmodified	267;274	0.141268	12.7937	14.7495	12.6978	1.95577	0.337182	7.66606	0.981997	10.4602	0.128097	29.2771	5.76919	9.20214	1.92893	1.63281	2.30557	18.4533	18.1096	18.0887	17.1809	14.0799	14.7861	19.9803	18.824	19.9577	14.3124	12.9113	14.5526	0.147145	1.12544	0.387054	0.493283
Q920E5	Fdps	Farnesyl pyrophosphate synthase	SLIEQCSAPLPPSIFMELANK	Oxidation (M)	332	0.872425	6.52374	16.341	NaN	9.81724	NaN	NaN	NaN	NaN	NaN	NaN	16.341	NaN	NaN	9.81724	NaN	15.3868	15.4899	NaN	NaN	13.1339	NaN	15.6698	15.947	NaN	NaN	12.7475	NaN	0.0505467	NaN	0.135428	NaN
Q920E5	Fdps	Farnesyl pyrophosphate synthase	SLIEQCSAPLPPSIFMELANK	Unmodified	332	0.871988	5.69881	6.44327	1.0529	0.744467	NaN	NaN	NaN	NaN	NaN	5.69876	7.18779	NaN	0.744467	NaN	NaN	17.3675	17.7183	NaN	13.319	14.0276	NaN	18.7574	19.1025	NaN	11.6986	NaN	NaN	0.171093	0.340509	0.168332	NaN
P46656	Fdx1	Adrenodoxin, mitochondrial	LGCQVCLTK	Unmodified	156;159	1	10.6682	45.254	NaN	34.5858	NaN	NaN	NaN	NaN	NaN	NaN	NaN	45.254	NaN	NaN	34.5858	NaN	NaN	18.1005	NaN	NaN	17.8258	NaN	NaN	16.0112	NaN	NaN	15.0918	NaN	NaN	NaN	NaN
Q61578	Fdxr	NADPH:adrenodoxin oxidoreductase, mitochondrial	CAFQGNVVVGR	Unmodified	108	0.736775	39.9583	85.9332	NaN	45.9749	NaN	NaN	NaN	NaN	NaN	85.9332	NaN	NaN	45.9749	NaN	NaN	13.5294	NaN	NaN	16.1404	NaN	NaN	13.8675	NaN	NaN	13.6347	NaN	NaN	NaN	NaN	NaN	NaN
P39749	Fen1	Flap endonuclease 1	HLLSLMGIPYLDAPSEAEASCAALAK	Oxidation (M)	161	0.730899	NaN	21.7859	NaN	NaN	NaN	NaN	NaN	NaN	NaN	21.7859	NaN	NaN	NaN	NaN	NaN	16.7098	NaN	NaN	14.8658	NaN	NaN	16.7817	NaN	NaN	NaN	NaN	NaN	NaN	NaN	NaN	NaN
P39749	Fen1	Flap endonuclease 1	HLLSLMGIPYLDAPSEAEASCAALAK	Unmodified	161	0.167192	9.19196	15.6183	8.88187	6.42631	4.83258	7.737	2.46673	0.332676	0.318822	16.8321	23.8308	6.19192	1.85777	5.93566	11.4855	17.5821	16.5077	17.1965	15.2773	14.8314	13.2752	18.1939	17.2488	17.1301	12.4706	13.2626	14.184	0.352259	0.575345	0.435538	0.580845
P39749	Fen1	Flap endonuclease 1	VYAAATEDMDCLTFGSPVLMR	Unmodified	180	0.239788	7.40034	14.556	9.61663	7.15562	4.84073	5.20392	3.00642	0.22491	0.577722	4.0032	22.8255	16.8392	4.63046	4.09959	12.7368	18.425	17.7949	17.9354	13.8412	16.0374	15.6313	19.0399	18.6576	17.6356	14.6756	14.1096	14.8592	0.239353	0.607968	0.43967	0.25237
P39749	Fen1	Flap endonuclease 1	VYAAATEDMDCLTFGSPVLMR	Oxidation (M)	180	0.630587	NaN	32.1376	NaN	NaN	NaN	NaN	NaN	NaN	NaN	NaN	32.1376	NaN	NaN	NaN	NaN	13.1302	14.4632	NaN	NaN	13.3848	NaN	13.0443	14.745	NaN	NaN	NaN	NaN	0.610485	NaN	0.748786	NaN
Q8K1B8	Fermt3	Fermitin family homolog 3	CLMQQGIK	Unmodified	235	0.175196	52.6243	61.1449	40.019	8.5206	4.64766	NaN	NaN	NaN	NaN	32.8472	NaN	89.4426	11.807	NaN	5.23421	18.107	NaN	17.0889	17.0753	NaN	20.1716	18.8224	NaN	17.5284	15.9214	NaN	13.3501	0.479301	1.1181	0.594888	1.00687
Q8K1B8	Fermt3	Fermitin family homolog 3	GCEVVPDVNVSGQK	Unmodified	403	0.661428	11.4042	22.4192	NaN	11.0149	6.42436	11.9741	3.3597	5.42249	0.280581	NaN	NaN	22.4192	15.5576	NaN	6.47218	14.4568	NaN	17.6098	NaN	NaN	15.8189	15.0371	NaN	17.7201	12.5968	NaN	13.867	1.12838	NaN	1.03311	0.585254
Q8VCM7	Fgg	Fibrinogen gamma chain	DNCCILDER	Unmodified	33;34	0.807593	7.32938	98.4639	NaN	91.1345	NaN	NaN	NaN	NaN	NaN	98.4639	NaN	NaN	91.1345	NaN	NaN	13.364	NaN	NaN	19.3662	NaN	NaN	13.774	NaN	NaN	17.1357	NaN	NaN	NaN	NaN	NaN	NaN
P97807	Fh	Fumarate hydratase, mitochondrial	LLGDASVSFTDNCVVGIQANTER	Unmodified	391	0.206368	9.7865	16.2376	6.85618	6.45114	5.25955	7.5338	3.90329	1.51606	0.518104	NaN	21.0857	11.3896	2.73208	NaN	10.1702	17.5692	16.9025	15.9498	NaN	14.9985	12.99	18.2957	17.7778	17.22	13.1418	NaN	14.0772	0.518239	0.851183	0.364123	0.44304
Q9R059	Fhl3	Four and a half LIM domains protein 3	DDDPYCVACFGELFAPK	Unmodified	209;212	0.790306	31.0895	41.1725	NaN	10.0829	NaN	26.0151	12.4473	46.1597	0.478462	41.1725	NaN	NaN	10.0829	NaN	NaN	16.6731	NaN	NaN	16.1583	NaN	NaN	17.5421	NaN	NaN	14.3855	NaN	NaN	NaN	NaN	NaN	NaN
Q9R059	Fhl3	Four and a half LIM domains protein 3	SEAFDCAK	Acetyl (Protein N-term)	7	1	30.2229	44.1048	NaN	13.8819	NaN	4.91827	0.15492	NaN	0.0314989	NaN	NaN	44.1048	NaN	NaN	13.8819	NaN	NaN	14.2405	NaN	NaN	13.8987	NaN	NaN	14.3658	NaN	NaN	11.7327	NaN	NaN	NaN	NaN
Q9CQ92	Fis1	Mitochondrial fission 1 protein	STQFEYAWCLVR	Unmodified	41	0.865904	-1.3469	3.01274	NaN	4.35964	NaN	6.30718	1.25689	4.0151	0.19928	NaN	3.01274	NaN	4.35964	NaN	NaN	17.9139	17.9138	NaN	NaN	12.9051	NaN	18.3333	18.659	NaN	13.878	NaN	NaN	5.15424e-05	NaN	0.158942	NaN
P26883	Fkbp1a	Peptidyl-prolyl cis-trans isomerase FKBP1A	RGQTCVVHYTGMLEDGK	Unmodified	23	1	17.5062	23.6634	NaN	6.15722	NaN	50.2495	NaN	72.6538	NaN	NaN	NaN	23.6634	NaN	NaN	6.15722	NaN	NaN	16.3358	NaN	NaN	14.6461	NaN	NaN	16.2888	NaN	NaN	12.3589	NaN	NaN	NaN	NaN
P30416	Fkbp4	Peptidyl-prolyl cis-trans isomerase FKBP4	LQAFSAAIESCNK	Unmodified	342	0.0910535	10.5047	14.4199	6.96598	3.9152	2.97793	18.9183	12.3291	4.06535	0.651703	NaN	19.3456	9.49421	3.25173	1.32497	7.16891	18.963	16.9524	17.7024	NaN	14.8927	14.4495	19.5102	18.1172	18.515	14.6152	11.8985	14.8203	0.710382	0.215515	0.523081	0.701627
P30416	Fkbp4	Peptidyl-prolyl cis-trans isomerase FKBP4	ELCFEVGEGESLDLPCGLEEAIQR	Unmodified	189;202	0.012	14.7933	20.0579	1.17938	5.26448	2.42564	4.70438	1.15107	10.7063	0.24468	NaN	20.8918	19.2239	4.04137	3.6939	8.05817	17.452	18.0389	18.3307	NaN	16.118	16.2596	18.3927	18.7931	19.0213	13.8232	14.0887	15.5091	0.291684	0.0693756	0.212924	0.678713
Q64378	Fkbp5	Peptidyl-prolyl cis-trans isomerase FKBP5	EEQCILYLGPR	Unmodified	215	0.55553	5.82416	11.5106	16.0899	5.68643	2.16858	NaN	NaN	NaN	NaN	0.133322	NaN	22.8879	4.15301	NaN	7.21985	17.588	NaN	17.4218	8.03903	NaN	15.6694	18.1462	NaN	18.0877	13.6177	NaN	14.404	0.0813801	1.40001	0.0286558	0.376103
O35465	Fkbp8	Peptidyl-prolyl cis-trans isomerase FKBP8	CLNNLAASQLK	Unmodified	264	0.820964	-0.289717	4.13531	NaN	4.42503	NaN	11.9778	NaN	NaN	NaN	4.13531	NaN	NaN	4.42503	NaN	NaN	17.0574	NaN	NaN	12.5224	NaN	NaN	17.9347	NaN	NaN	13.5018	NaN	NaN	NaN	NaN	NaN	NaN
O35465	Fkbp8	Peptidyl-prolyl cis-trans isomerase FKBP8	SCSQVLEHQPDNIK	Unmodified	285	1	35.1762	43.3151	NaN	8.13886	NaN	NaN	NaN	NaN	NaN	43.3151	NaN	NaN	8.13886	NaN	NaN	18.4758	NaN	NaN	18.0877	NaN	NaN	19.1804	NaN	NaN	15.6839	NaN	NaN	NaN	NaN	NaN	NaN
Q9JJ28	Flii	Protein flightless-1 homolog	VPECLYTLPSLR	Unmodified	241	0.899411	-78.5473	21.4527	NaN	100	NaN	NaN	NaN	NaN	NaN	NaN	NaN	21.4527	NaN	NaN	100	15.1659	NaN	13.6999	NaN	NaN	11.8275	16.4932	NaN	NaN	NaN	NaN	10.4964	0.662462	NaN	NaN	NaN
Q8BTM8	Flna	Filamin-A	AEISCTDNQDGTCSVSYLPVLPGDYSILVK	Unmodified	1912;1920	0.446255	6.85289	12.3717	13.3007	5.51876	0.336943	NaN	NaN	NaN	NaN	2.96664	NaN	21.7767	5.2805	NaN	5.75701	17.6201	NaN	15.5346	12.5885	NaN	13.6898	19.3678	NaN	16.3995	15.2029	NaN	12.3665	0.874861	0.515008	1.09374	1.06683
Q8BTM8	Flna	Filamin-A	AHEPTYFTVDCTEAGQGDVSIGIK	Unmodified	796	0.777591	NaN	NaN	NaN	3.60384	NaN	7.97944	1.44522	NaN	0.181118	NaN	NaN	NaN	3.60384	NaN	NaN	14.8396	NaN	NaN	NaN	NaN	NaN	16.5486	14.2885	NaN	11.8072	NaN	NaN	NaN	NaN	0.925721	NaN
Q8BTM8	Flna	Filamin-A	ALGALVDSCAPGLCPDWDSWDASK	Unmodified	205;210	0.773786	39.6284	43.2255	NaN	3.59711	NaN	10.5858	0.682924	1.82176	0.0645132	43.2255	NaN	NaN	3.59711	NaN	NaN	18.0779	NaN	NaN	17.6846	NaN	NaN	19.6063	NaN	NaN	14.8621	NaN	NaN	NaN	NaN	NaN	NaN
Q8BTM8	Flna	Filamin-A	CSGPGLSPGMVR	Unmodified	1453	0.272504	35.2762	41.8549	41.1194	6.57868	4.11823	5.72442	0.123517	2.95112	0.0215772	NaN	12.7791	70.9307	3.66665	9.49071	NaN	19.0619	17.6608	18.2328	NaN	14.8899	19.5197	20.5298	19.0595	18.875	15.8143	15.806	NaN	0.493129	1.30441	0.682941	0.00405273
Q8BTM8	Flna	Filamin-A	THEAEIVEGENHTYCIR	Unmodified	2199	0.0247769	26.6894	36.397	4.50682	9.70766	0.64211	44.5658	8.93479	64.8657	0.200485	NaN	39.5838	33.2102	9.25362	NaN	10.1617	14.8042	13.6095	14.9248	NaN	12.9994	13.9168	16.2015	14.9244	15.321	12.9077	NaN	12.1768	0.41956	0.435067	0.47307	0.350791
Q8BTM8	Flna	Filamin-A	LQVEPAVDTSGVQCYGPGIEGQGVFR	Unmodified	1260	0.389001	8.23288	17.3373	13.0607	9.1044	2.89207	3.55414	1.6396	NaN	0.46132	NaN	26.5726	8.10195	NaN	11.1494	7.0594	15.7713	15.3785	16.2294	NaN	13.9122	12.7257	17.4342	16.8975	16.4873	NaN	13.9031	12.7686	0.2952	0.550815	0.331516	0.529034
Q8BTM8	Flna	Filamin-A	MDCQECPEGYR	Unmodified	2476;2479	0.981855	16.4326	21.9205	NaN	5.48792	3.43976	8.94322	NaN	19.1855	NaN	NaN	NaN	21.9205	7.92019	NaN	3.05564	18.2528	NaN	19.904	NaN	NaN	18.0713	19.7015	NaN	20.5243	16.1622	NaN	15.5367	0.731185	NaN	0.392691	0.301881
Q8BTM8	Flna	Filamin-A	SPYTVTVGQACNPAACR	Unmodified	478;483	0.088967	13.9571	18.1851	7.47985	4.22797	0.922838	10.6451	1.89398	13.6101	0.17792	14.5889	26.7838	13.1825	3.57543	NaN	4.88052	19.2327	13.3042	19.0045	16.6832	11.8534	16.2851	20.8002	15.9946	19.9843	16.047	NaN	15.6996	0.851341	0.839658	0.90347	0.169447
Q8BTM8	Flna	Filamin-A	IVSPSGAAVPCK	Unmodified	1018	0.0121412	14.7785	18.3684	3.78046	3.58991	1.86742	7.08161	0.069339	13.2374	0.00979142	15.2945	22.5896	17.2211	3.14355	1.98612	5.64006	20.6891	18.603	17.7626	18.2197	16.8261	15.4975	22.0248	20.0601	18.8043	17.0794	14.4352	14.7399	1.04075	0.859431	1.05228	1.04862
Q8BTM8	Flna	Filamin-A	VANPSGNLTDTYVQDCGDGTYK	Unmodified	1312	0.137896	13.3424	17.1215	8.30242	3.77915	0.971904	6.72365	4.04624	NaN	0.601792	NaN	22.9922	11.2508	3.09191	NaN	4.46639	17.1574	16.7358	18.4587	NaN	14.9919	15.479	18.5282	17.952	19.4915	13.5582	NaN	15.0727	0.660691	0.236513	0.550313	0.680901
Q8BTM8	Flna	Filamin-A	VEYTPYEEGVHSVDVTYDGSPVPSSPFQVPVTEGCDPSR	Unmodified	1353	0.930701	NaN	26.972	NaN	NaN	NaN	NaN	NaN	NaN	NaN	NaN	26.972	NaN	NaN	NaN	NaN	12.5189	15.3239	NaN	NaN	13.8869	NaN	14.3665	16.8792	NaN	NaN	NaN	NaN	1.06015	NaN	0.992479	NaN
Q8BTM8	Flna	Filamin-A	DGSCGVAYVVQEPGDYEVSVK	Unmodified	2293	0.0085	14.4875	18.8009	3.07097	4.31339	0.887479	7.7786	0.0741825	2.4072	0.00953674	18.7297	21.9068	15.7661	5.27916	3.53371	4.12731	18.1381	17.9795	18.3181	16.0207	16.1457	15.9006	19.368	19.4154	19.3772	15.2027	14.6446	14.8393	0.117662	0.0849622	0.0175026	0.200721
Q8BTM8	Flna	Filamin-A	VQVQDNEGCSVEATVK	Unmodified	717	0.111281	10.6776	15.8635	9.20516	5.18593	1.09349	9.49953	1.80311	12.93	0.18981	8.05021	26.0111	13.5293	5.39147	4.00426	6.16206	19.7951	18.2905	18.9194	16.2813	16.7823	16.2433	21.1036	19.6787	19.7363	16.9704	15.0953	15.8077	0.525758	0.219122	0.610235	0.662747
Q80X90	Flnb	Filamin-B	ACIPQSFTVDSSK	Unmodified	1438	0.763906	NaN	NaN	NaN	5.69707	NaN	12.2709	1.35729	17.1677	0.11061	NaN	NaN	NaN	5.69707	NaN	NaN	17.8967	NaN	NaN	NaN	NaN	NaN	19.2968	NaN	NaN	15.2478	NaN	NaN	NaN	NaN	NaN	NaN
Q80X90	Flnb	Filamin-B	ALGALVDSCAPGLCPDWESWDPR	Unmodified	178;183	0.773439	NaN	NaN	NaN	7.44217	NaN	NaN	NaN	NaN	NaN	NaN	NaN	NaN	7.44217	NaN	NaN	16.7953	NaN	NaN	NaN	NaN	NaN	18.1803	NaN	NaN	14.5438	NaN	NaN	NaN	NaN	NaN	NaN
Q80X90	Flnb	Filamin-B	AQITNPSGASTECFVK	Unmodified	1280	0.0451586	22.6933	26.7544	10.5064	4.06109	3.68125	15.5056	1.30389	21.3368	0.084092	NaN	19.3253	34.1836	2.96459	1.05268	8.16601	18.6445	17.654	15.3145	NaN	15.5924	14.3694	20.0246	18.9029	15.4983	14.992	12.3484	12.007	0.844302	0.565946	0.957415	1.1544
Q80X90	Flnb	Filamin-B	CLATGPGIAPTVK	Unmodified	1617	0.824086	37.2977	85.5101	NaN	48.2124	NaN	NaN	NaN	NaN	NaN	85.5101	NaN	NaN	48.2124	NaN	NaN	15.9939	NaN	NaN	18.555	NaN	NaN	17.2057	NaN	NaN	17.1025	NaN	NaN	NaN	NaN	NaN	NaN
Q80X90	Flnb	Filamin-B	CLTVLSLQESGLK	Unmodified	2289	0.814779	9.9456	15.7784	1.99885	5.83278	NaN	5.65406	NaN	NaN	NaN	NaN	14.365	17.1918	NaN	NaN	5.83278	14.9877	14.4366	16.4341	NaN	11.8609	14.1661	16.6193	15.4364	17.2659	NaN	NaN	13.253	0.748205	0.938225	0.561411	NaN
Q80X90	Flnb	Filamin-B	GAGTGGLGLTVEGPCEAK	Unmodified	1081	0.0561459	17.7962	20.5972	10.7302	2.80106	1.53144	9.72893	3.25403	30.1422	0.33447	31.8223	19.5273	10.442	2.93851	1.20553	4.25915	18.5494	17.745	17.6439	17.4501	15.702	14.5435	19.6822	18.9984	18.5845	14.6365	12.6417	14.094	0.368384	0.964972	0.393333	0.582514
Q80X90	Flnb	Filamin-B	APAVATVGSICDLNLK	Unmodified	2115	0.0288963	15.208	21.4072	5.66315	6.19922	1.6236	10.648	0.412012	24.8165	0.0386938	NaN	25.4117	17.4028	4.76342	5.87311	7.96112	19.4041	18.3463	18.5734	NaN	16.7929	16.3266	20.8312	19.648	19.0261	16.5097	15.6456	15.4949	0.410326	0.22656	0.652643	0.406844
Q80X90	Flnb	Filamin-B	MDCQEIPEGYK	Unmodified	2431	0.9813	13.8188	22.9386	NaN	9.11985	NaN	20.6271	NaN	13.9567	NaN	NaN	22.9386	NaN	9.11985	NaN	NaN	15.2483	13.3707	NaN	NaN	11.6225	NaN	16.1095	14.8627	NaN	12.7926	NaN	NaN	0.809154	NaN	0.575702	NaN
Q80X90	Flnb	Filamin-B	MDGTYACSYTPLK	Unmodified	706	0.188239	28.5916	36.2969	22.878	7.70528	4.0591	16.2505	NaN	NaN	NaN	NaN	20.1197	52.4741	10.5755	NaN	4.83506	15.2587	15.4067	14.9541	NaN	13.4175	15.097	16.9271	16.8542	15.5218	13.8472	NaN	11.223	0.155339	0.741279	0.445858	1.01947
Q80X90	Flnb	Filamin-B	SGCTINNPAEFIVDPK	Unmodified	660	1	14.9237	22.0864	18.0951	7.1626	NaN	13.3429	6.17688	42.0818	0.462933	NaN	34.8815	9.2912	NaN	NaN	7.1626	16.3946	14.7654	16.404	NaN	13.8648	13.1167	17.788	16.5092	16.9844	NaN	NaN	13.2882	0.505539	0.358699	0.459151	NaN
Q80X90	Flnb	Filamin-B	SPFGVQIGEACNPNACR	Unmodified	450;455	0.875043	NaN	NaN	NaN	2.7895	NaN	8.93024	NaN	39.8431	NaN	NaN	NaN	NaN	2.7895	NaN	NaN	17.3101	NaN	NaN	NaN	NaN	NaN	18.8855	NaN	NaN	13.7625	NaN	NaN	NaN	NaN	NaN	NaN
Q80X90	Flnb	Filamin-B	VVPCLVAPVAGR	Unmodified	991	0.312146	4.33545	11.2978	5.14472	6.9624	2.22201	NaN	NaN	NaN	NaN	7.65997	NaN	14.9357	5.3912	NaN	8.5336	19.7526	NaN	18.2059	16.161	NaN	15.6962	21.0158	NaN	18.5265	16.8825	NaN	15.1045	0.692932	0.225907	0.986632	0.775668
Q9JL26	Fmnl1	Formin-like protein 1	SQGPCLDISALK	Unmodified	684	0.0251888	12.6625	16.9588	3.03031	4.29622	2.48214	8.45355	0.819741	4.17404	0.09697	NaN	19.1015	14.816	3.21857	2.53503	7.13505	19.4814	18.1257	16.3966	NaN	16.0432	13.8732	20.2708	19.0561	17.304	15.3606	13.7912	13.6019	0.898134	0.899996	0.852146	0.726457
Q80TY0	Fnbp1	Formin-binding protein 1	VLAPDFDDEFDDEEPLPAIGTCK	Unmodified	460	0.110546	11.8552	16.5434	5.5172	4.68827	2.97656	4.47476	NaN	NaN	NaN	12.6422	NaN	20.4447	2.58353	NaN	6.79302	17.1993	NaN	15.8163	14.4106	NaN	13.856	17.9068	NaN	17.0255	12.6701	NaN	13.2471	0.630319	0.268521	0.419026	0.279133
Q61553	Fscn1	Fascin	ACAETIDPASLWEY	Unmodified	481	0.764243	NaN	20.5134	NaN	NaN	NaN	8.32985	1.41874	NaN	0.17032	NaN	NaN	20.5134	NaN	NaN	NaN	NaN	NaN	14.8339	NaN	NaN	12.8798	NaN	NaN	NaN	NaN	NaN	NaN	NaN	NaN	NaN	NaN
P09528	Fth1	Ferritin heavy chain	NDPHLCDFIETYYLSEQVK	Unmodified	131	1	NaN	0.789541	NaN	NaN	NaN	4.96144	3.60429	10.547	0.726461	0.789541	NaN	NaN	NaN	NaN	NaN	15.0994	NaN	NaN	8.12605	NaN	NaN	15.5645	NaN	NaN	NaN	NaN	NaN	NaN	NaN	NaN	NaN
Q9DBE9	Ftsj3	pre-rRNA processing protein FTSJ3	LACDFLAR	Unmodified	145	0.998837	11.9001	20.4942	15.1712	8.5941	NaN	NaN	NaN	NaN	NaN	NaN	9.76654	31.2218	NaN	NaN	8.5941	NaN	15.5916	15.2378	NaN	12.3838	14.0984	NaN	15.6757	15.7513	NaN	NaN	12.3405	0.17254	0.753666	0.0370785	NaN
Q91WJ8	Fubp1	Far upstream element-binding protein 1	CQHAAEIITDLLR	Unmodified	328	0.811731	6.60302	9.16404	NaN	2.56102	NaN	8.1941	0.780559	2.7832	0.0952587	NaN	9.16404	NaN	2.56102	NaN	NaN	17.1323	15.7914	NaN	NaN	12.4821	NaN	17.2416	15.4979	NaN	11.9919	NaN	NaN	0.613679	NaN	0.763851	NaN
Q91WJ8	Fubp1	Far upstream element-binding protein 1	SCMLTGTPESVQSAK	Unmodified	144	0.0183111	10.7629	13.9414	1.04829	3.17851	2.2313	10.4884	4.21601	5.01254	0.401967	NaN	13.2002	14.6827	3.87394	0.68231	4.97927	21.0393	21.5135	20.1738	NaN	18.7963	17.6351	21.1053	21.4592	21.1594	16.4723	14.2738	16.9051	0.429389	0.540296	0.136344	0.677178
Q91WJ8	Fubp1	Far upstream element-binding protein 1	SCMLTGTPESVQSAK	Oxidation (M)	144	1	58.9566	92.6457	NaN	33.689	NaN	14.9585	0.0199405	12.5401	0.00133306	92.6457	NaN	NaN	33.689	NaN	NaN	15.9145	NaN	NaN	19.5696	NaN	NaN	16.1157	NaN	NaN	15.1387	NaN	NaN	NaN	NaN	NaN	NaN
P56959	Fus	RNA-binding protein FUS	CPNPTCENMNFSWR	Oxidation (M)	421;426	0.0153708	37.6824	59.5103	7.20111	21.8279	11.8533	29.2327	10.5859	29.88	0.362124	67.1009	58.6548	52.7751	9.99846	21.7804	33.7049	17.6386	17.1504	17.3162	18.6669	17.655	17.4765	17.868	17.424	17.9031	14.6978	15.5795	16.9272	0.17579	0.479397	0.174507	0.770044
P56959	Fus	RNA-binding protein FUS	CPNPTCENMNFSWR	Unmodified	421;426	0.0144667	25.5757	40.3379	3.75788	14.7622	7.14698	20.4026	8.23433	24.514	0.403592	35.9988	42.5399	42.4749	8.79166	12.8135	22.6814	21.0624	17.2478	20.5485	20.2322	16.8141	20.111	21.6315	17.9709	20.3894	18.2566	15.2045	18.6201	0.802931	0.747702	0.929615	0.757255
Q61584	Fxr1	Fragile X mental retardation syndrome-related protein 1	ANDQEPCGWWLAK	Unmodified	77	0.766264	2.18813	4.42141	NaN	2.23328	NaN	10.3924	NaN	NaN	NaN	4.42141	NaN	NaN	2.23328	NaN	NaN	17.0963	NaN	NaN	12.6622	NaN	NaN	17.5394	NaN	NaN	12.0873	NaN	NaN	NaN	NaN	NaN	NaN
Q61584	Fxr1	Fragile X mental retardation syndrome-related protein 1	CTVDVPEDLR	Unmodified	129	0.837609	NaN	NaN	NaN	14.6506	NaN	NaN	NaN	NaN	NaN	NaN	NaN	NaN	14.6506	NaN	NaN	14.6945	NaN	NaN	NaN	NaN	NaN	15.7644	NaN	NaN	13.2219	NaN	NaN	NaN	NaN	NaN	NaN
Q00612	G6pdx	Glucose-6-phosphate 1-dehydrogenase X	NIQETCMSQTGWNR	Unmodified	158	0.183186	9.51668	12.5622	7.22747	3.04551	1.60187	12.1234	2.93049	1.85566	0.241722	NaN	17.6728	7.45161	1.91281	NaN	4.1782	16.2918	14.7319	15.5022	NaN	12.5121	11.8677	18.0028	16.5657	16.3072	12.3225	NaN	11.7878	0.523394	0.310685	0.684421	0.259137
Q00612	G6pdx	Glucose-6-phosphate 1-dehydrogenase X	DVAGDIFHQQCK	Unmodified	385	0.01275	21.5323	26.4875	0.943917	4.9553	1.19415	11.5377	NaN	5.82886	NaN	NaN	27.155	25.8201	NaN	4.11091	5.7997	NaN	16.6206	16.9438	NaN	15.197	15.4213	NaN	18.8116	18.8314	NaN	14.2678	14.8097	0.157758	0.109716	0.00971943	0.26256
Q00612	G6pdx	Glucose-6-phosphate 1-dehydrogenase X	TQVCGILR	Unmodified	13	0.855267	25.1173	32.7569	NaN	7.63958	NaN	NaN	NaN	NaN	NaN	NaN	NaN	32.7569	NaN	NaN	7.63958	NaN	NaN	17.9704	NaN	NaN	16.9328	NaN	NaN	19.5567	NaN	NaN	15.961	NaN	NaN	NaN	NaN
Q9R0N0	Galk1	Galactokinase	GYALLIDCR	Unmodified	203	0.0487966	16.4735	27.5626	3.75636	11.0891	2.92621	13.3651	0.752769	2.51413	0.0563235	NaN	30.2187	24.9064	NaN	9.01992	13.1582	NaN	18.5019	17.0983	NaN	17.2945	15.5062	NaN	19.3983	17.6417	NaN	16.0639	14.9193	0.638338	0.779196	0.768281	0.533311
Q9R0N0	Galk1	Galactokinase	DDYEVSCPELDQLVEAALSVPGVYGSR	Unmodified	322	0.789584	7.73649	16.7447	NaN	9.00817	NaN	NaN	NaN	NaN	NaN	NaN	NaN	16.7447	NaN	NaN	9.00817	NaN	NaN	15.0978	NaN	NaN	12.7839	NaN	NaN	15.6012	NaN	NaN	12.2647	NaN	NaN	NaN	NaN
P16858	Gapdh	Glyceraldehyde-3-phosphate dehydrogenase	IVSNASCTTNCLAPLAK	Unmodified	150;154	0.0292351	18.2714	28.6942	6.51044	10.4228	4.74071	11.9855	0.579521	10.0949	0.0483518	25.3927	36.194	24.496	5.28889	11.3447	14.6349	25.4553	23.9976	24.5005	23.9004	23.1797	22.8765	26.2353	24.9878	25.3453	22.0728	22.0216	22.8011	0.529964	0.380962	0.467845	0.322695
P16858	Gapdh	Glyceraldehyde-3-phosphate dehydrogenase	GILGYTEDQVVSCDFNSNSHSSTFDAGAGIALNDNFVK	Unmodified	282	0.162223	17.7981	30.1574	0.0485788	12.3592	12.6255	NaN	NaN	NaN	NaN	NaN	30.1917	30.123	NaN	3.43159	21.2868	17.0394	17.6587	17.8465	NaN	16.4495	16.6325	18.201	18.7436	17.65	NaN	13.929	15.7634	0.270361	0.0896147	0.371839	0.794787
P16858	Gapdh	Glyceraldehyde-3-phosphate dehydrogenase	LTGMAFRVPTPNVSVVDLTCR	Unmodified	245	0.354542	10.5971	15.6735	15.2756	5.07643	3.20427	10.1687	0.34649	3.33356	0.0340741	4.87207	26.475	NaN	2.81067	7.34219	NaN	17.2828	14.7783	NaN	12.9956	13.3047	NaN	18.1272	16.8973	NaN	13.0154	13.2397	NaN	0.990453	0.150939	0.568742	0.109743
P16858	Gapdh	Glyceraldehyde-3-phosphate dehydrogenase	VPTPNVSVVDLTCR	Unmodified	245	0.243234	9.98596	19.5291	13.6963	9.5432	5.49928	9.14625	0.278574	5.10163	0.0304578	6.31899	33.6646	18.6038	4.40748	8.87681	15.3453	23.8284	25.1072	23.2981	19.9384	24.1286	21.1688	24.6477	26.2663	23.6814	20.2088	22.9066	21.2176	0.673855	1.33286	0.889421	0.922253
Q9CZD3	Gars	Glycine--tRNA ligase	CSVLPLSQNQEFMPFVK	Oxidation (M)	606	0.832777	NaN	20.3228	NaN	NaN	NaN	NaN	NaN	NaN	NaN	20.3228	NaN	NaN	NaN	NaN	NaN	16.034	NaN	NaN	14.0629	NaN	NaN	15.8565	NaN	NaN	NaN	NaN	NaN	NaN	NaN	NaN	NaN
Q9CZD3	Gars	Glycine--tRNA ligase	CSVLPLSQNQEFMPFVK	Unmodified	606	0.0608357	6.75278	9.5428	3.13169	2.79003	2.75381	7.36447	1.73816	6.8018	0.23602	6.60932	12.8408	9.17828	1.81644	0.655274	5.89838	18.4918	17.9974	18.2622	14.6711	15.2345	14.9555	19.2438	18.6933	18.3141	13.4875	11.4491	14.3183	0.169816	0.19417	0.328736	0.762034
Q9CZD3	Gars	Glycine--tRNA ligase	FQSVADLCLYLYSAK	Unmodified	362	0.648356	NaN	NaN	NaN	3.40045	NaN	12.2479	NaN	1.82436	NaN	NaN	NaN	NaN	3.40045	NaN	NaN	18.442	NaN	NaN	NaN	NaN	NaN	19.0516	NaN	NaN	14.2234	NaN	NaN	NaN	NaN	NaN	NaN
Q9CZD3	Gars	Glycine--tRNA ligase	TSYGWIEIVGCADR	Unmodified	451	0.85316	15.0676	28.7564	12.9533	13.6888	NaN	13.7064	1.53004	5.41421	0.111629	NaN	19.597	37.9158	NaN	NaN	13.6888	NaN	15.3097	14.5856	NaN	13.2731	13.8742	NaN	16.0289	14.1228	NaN	NaN	11.4663	0.347625	0.290434	0.818492	NaN
Q64737	Gart	Trifunctional purine biosynthetic protein adenosine-3	AFTNPEDACSFITSANFPALVVK	Unmodified	134	0.101847	21.9534	27.983	16.8183	6.02961	4.96034	4.72661	2.35728	0.638019	0.498725	NaN	39.8754	16.0907	1.61252	5.08031	11.396	17.318	16.4073	17.1156	NaN	15.8148	14.733	18.4442	18.3539	16.9747	12.5131	14.1302	14.0159	0.301763	0.506717	0.459901	0.492186
Q64737	Gart	Trifunctional purine biosynthetic protein adenosine-3	ATSRPGCSVDLGGFAGLFDLK	Unmodified	466	0.742425	12.1842	15.5821	NaN	3.39784	2.10926	9.8794	0.465425	15.0448	0.0471106	NaN	NaN	15.5821	1.90637	NaN	4.88932	16.6317	NaN	16.9662	NaN	NaN	14.5285	17.6984	NaN	17.0665	12.0131	NaN	12.7846	0.163213	NaN	0.304853	0.369357
Q64737	Gart	Trifunctional purine biosynthetic protein adenosine-3	CFGPTAQAAQLESSK	Unmodified	93	0.0917173	14.8789	23.9846	9.90444	9.10567	4.30065	21.9237	10.3707	55.1853	0.473036	NaN	30.9881	16.9811	4.45104	9.93416	12.9318	19.7117	19.0477	19.0517	NaN	17.8926	16.7621	20.5671	20.3516	18.7797	16.1431	17.1711	16.0285	0.281545	0.527338	0.525094	0.471801
Q64737	Gart	Trifunctional purine biosynthetic protein adenosine-3	FGDPECQVILPLLK	Unmodified	298	0.219384	10.2877	17.4578	13.3597	7.17011	3.96864	12.3492	0.719552	NaN	0.0582671	4.89525	31.4927	15.9856	3.05056	7.49148	10.9683	18.8322	18.4959	17.9702	14.5522	17.3746	15.5763	19.7019	19.7159	18.347	14.7118	16.0897	15.326	0.288356	0.964518	0.442971	0.476248
Q64737	Gart	Trifunctional purine biosynthetic protein adenosine-3	QVLVAPGNAGTACAGK	Unmodified	41	1	NaN	NaN	NaN	3.80308	NaN	NaN	NaN	NaN	NaN	NaN	NaN	NaN	3.80308	NaN	NaN	19.1164	NaN	NaN	NaN	NaN	NaN	20.0634	NaN	NaN	15.4026	NaN	NaN	NaN	NaN	NaN	NaN
Q64737	Gart	Trifunctional purine biosynthetic protein adenosine-3	ISNAAVSVNDHSALAQFCK	Unmodified	62	0.0142655	24.0663	33.2176	3.69619	9.15129	3.46223	14.085	0.847674	15.6761	0.0601829	NaN	35.8312	30.604	6.32545	8.11512	13.0133	20.2744	16.0065	19.4931	NaN	15.1658	18.3119	21.2627	17.7574	19.1946	17.3743	14.2563	16.4538	0.872483	1.12715	1.10569	0.808162
Q64737	Gart	Trifunctional purine biosynthetic protein adenosine-3	SSLQYSSPAPGGCGDQTLGDLLLTPTR	Unmodified	646	0.141546	12.5072	16.2882	11.8579	3.78093	3.69	4.29229	1.17277	1.50205	0.273226	4.90277	28.5679	15.3938	1.46861	1.83774	8.03644	18.0643	15.3787	17.4212	13.7866	14.0566	14.9628	19.1095	17.6036	16.7155	13.0415	11.8644	13.1991	0.708034	0.454016	0.833465	0.422255
Q64737	Gart	Trifunctional purine biosynthetic protein adenosine-3	TFNCGIGAALVVSK	Unmodified	733	0.137148	21.887	31.5792	20.5743	9.69223	6.25855	36.1979	15.379	59.8775	0.424857	55.3168	20.544	18.8767	16.8119	5.05901	7.20577	18.4168	15.7615	18.5369	18.7248	13.81	16.4334	19.3552	17.318	18.4613	17.0483	13.0879	14.7745	0.684832	1.25088	0.641882	1.18998
O88986	Gcat	2-amino-3-ketobutyrate coenzyme A ligase, mitochondrial	CILDSELEGIR	Unmodified	26	0.183316	13.5932	24.0464	10.5486	10.4533	1.36704	10.6061	2.77147	NaN	0.26131	NaN	31.5054	16.5874	NaN	9.48661	11.4199	NaN	17.6749	17.1135	NaN	16.5545	14.7833	NaN	19.3696	17.8266	NaN	16.1154	14.8712	0.271763	0.77335	0.691538	0.574632
O88986	Gcat	2-amino-3-ketobutyrate coenzyme A ligase, mitochondrial	CVEAFVEVGR	Unmodified	401	0.836796	52.985	83.5685	NaN	30.5835	NaN	NaN	NaN	NaN	NaN	83.5685	NaN	NaN	30.5835	NaN	NaN	14.804	NaN	NaN	17.1505	NaN	NaN	15.9195	NaN	NaN	14.737	NaN	NaN	NaN	NaN	NaN	NaN
O88986	Gcat	2-amino-3-ketobutyrate coenzyme A ligase, mitochondrial	LVATDGAFSMDGDIAPLQDICR	Unmodified	215	0.946977	NaN	8.4267	NaN	NaN	NaN	5.63966	NaN	NaN	NaN	8.4267	NaN	NaN	NaN	NaN	NaN	16.0819	NaN	NaN	12.64	NaN	NaN	17.3623	NaN	NaN	NaN	NaN	NaN	NaN	NaN	NaN	NaN
E9PVA8	Gcn1l1		ILDVASLEALNECSR	Unmodified	2647	0.69	26.306	35.279	NaN	8.973	NaN	6.14619	1.88524	NaN	0.306732	NaN	35.279	NaN	NaN	8.973	NaN	14.7884	15.7035	NaN	NaN	14.8281	NaN	15.7379	17.6962	NaN	NaN	14.3535	NaN	0.434076	NaN	0.835317	NaN
E9PVA8	Gcn1l1		SWCQEELPVAVR	Unmodified	939	0.886623	NaN	45.7824	NaN	NaN	NaN	12.5021	1.21224	13.145	0.0969631	NaN	NaN	45.7824	NaN	NaN	NaN	NaN	13.5624	13.7789	NaN	NaN	13.5349	NaN	15.2208	14.2906	NaN	NaN	NaN	0.105887	NaN	0.440763	NaN
Q91WK5	Gcsh	Glycine cleavage system H protein, mitochondrial	SCYEDGWLIK	Unmodified	135	0.184158	15.2105	29.051	14.5924	13.8404	7.8999	11.1193	5.35275	4.22391	0.481391	NaN	18.7326	39.3693	5.43368	14.9772	21.1103	17.1741	14.5286	15.8006	NaN	12.4115	15.1776	17.7596	14.8664	15.1949	13.6383	12.3613	13.293	0.843764	1.05173	1.12764	0.405522
Q61598	Gdi2	Rab GDP dissociation inhibitor beta	AYDATTHFETTCDDIK	Unmodified	414	0.131236	8.51974	12.3767	7.58123	3.85699	2.82296	7.8259	0.723473	11.5031	0.0924459	6.29222	20.8696	9.96839	1.22868	3.50138	6.8409	21.6875	18.5369	19.2499	17.791	16.6141	16.0749	22.7611	19.9724	20.1292	16.4322	15.1879	16.3617	1.13984	0.632589	1.12341	0.405278
Q61598	Gdi2	Rab GDP dissociation inhibitor beta	TDDYLDQPCCETINR	Unmodified	202;203	0.0363342	11.0295	15.2313	4.91568	4.2018	2.44427	8.19292	0.238941	16.7292	0.0291643	17.5627	18.5475	9.58371	1.75309	4.2107	6.64161	21.2738	21.4551	21.1295	19.043	19.3203	17.8916	22.4434	22.7295	21.9704	16.635	18.2218	18.1572	0.113598	0.443068	0.25517	0.489032
Q61598	Gdi2	Rab GDP dissociation inhibitor beta	KSDIYVCMISFAHNVAAQGK	Unmodified	335	0.701124	NaN	NaN	NaN	5.33085	NaN	11.4367	2.62446	4.10371	0.229476	NaN	NaN	NaN	5.33085	NaN	NaN	14.9027	NaN	NaN	NaN	NaN	NaN	16.2736	NaN	NaN	12.1231	NaN	NaN	NaN	NaN	NaN	NaN
Q61598	Gdi2	Rab GDP dissociation inhibitor beta	NTNDANSCQIIIPQNQVNR	Unmodified	317	0.0639581	10.1119	14.9859	4.88494	4.87397	4.21087	9.34011	1.10048	3.5006	0.117823	11.3939	20.5483	13.0155	1.26496	3.85665	9.50031	18.0017	18.2289	18.5765	15.0425	16.2778	15.836	18.9747	19.6217	19.3504	12.6883	14.9819	16.0985	0.203669	0.399744	0.219798	0.878965
Q61598	Gdi2	Rab GDP dissociation inhibitor beta	QLICDPSYVK	Unmodified	282	0.104608	27.3069	35.3423	22.8526	8.03539	3.44868	11.4861	1.42493	5.83571	0.124057	15.2519	30.5712	60.2038	4.13406	9.29462	10.6775	20.5556	20.0409	19.6801	18.0814	18.8576	20.2773	21.6743	21.7054	20.0757	17.1389	18.4187	17.0112	0.309094	0.779781	0.501479	0.587086
Q61598	Gdi2	Rab GDP dissociation inhibitor beta	VICILSHPIK	Unmodified	302	0.888879	27.7697	34.8247	NaN	7.05503	NaN	NaN	NaN	NaN	NaN	NaN	NaN	34.8247	NaN	NaN	7.05503	NaN	NaN	16.2618	NaN	NaN	15.3576	NaN	NaN	16.95	NaN	NaN	13.2304	NaN	NaN	NaN	NaN
Q8BX17	Gemin5	Gem-associated protein 5	CYLGATSAYDAAK	Unmodified	1044	0.829588	NaN	NaN	NaN	9.16022	NaN	15.9109	3.61084	11.8303	0.226941	NaN	NaN	NaN	9.16022	NaN	NaN	16.4757	NaN	NaN	NaN	NaN	NaN	17.6695	NaN	NaN	14.3596	NaN	NaN	NaN	NaN	NaN	NaN
Q8K0D5	Gfm1	Elongation factor G, mitochondrial	YQPCSPSTQEELINK	Unmodified	723	0.183221	15.0838	25.5728	10.6302	10.489	5.17501	16.7265	5.98294	17.7288	0.357692	NaN	33.0895	18.0561	NaN	6.82973	14.1483	14.2137	16.21	17.1259	NaN	15.1941	14.9438	15.6484	17.4513	17.0193	NaN	13.6813	14.418	0.783145	0.122418	0.534306	0.353436
Q8BMI3	Gga3	ADP-ribosylation factor-binding protein GGA3	IQSPQEWEAVQALTVLEACMK	Unmodified	72	0.705407	NaN	NaN	NaN	100	NaN	NaN	NaN	NaN	NaN	NaN	NaN	NaN	NaN	NaN	100	NaN	NaN	12.755	NaN	NaN	NaN	NaN	NaN	NaN	NaN	NaN	11.2324	NaN	NaN	NaN	NaN
Q61543	Glg1	Golgi apparatus protein 1	ALNEACESVIQTACK	Unmodified	503;511	0.342779	15.7716	99.9431	0.0804688	84.1715	22.3849	98.3987	0.357413	99.8093	0.00363229	NaN	100	99.8862	NaN	100	68.343	NaN	NaN	9.45891	NaN	17.3907	19.236	NaN	NaN	14.6487	NaN	18.1735	15.7589	NaN	0.798439	NaN	0.967495
Q61543	Glg1	Golgi apparatus protein 1	DDSELEGQVISCLK	Unmodified	966	0.789946	71.7602	95.6216	NaN	23.8614	NaN	NaN	NaN	NaN	NaN	NaN	NaN	95.6216	NaN	NaN	23.8614	NaN	NaN	12.1234	NaN	NaN	16.5722	NaN	NaN	15.2823	NaN	NaN	13.6083	NaN	NaN	NaN	NaN
Q61543	Glg1	Golgi apparatus protein 1	IQVSELCK	Unmodified	287	0.704831	61.8827	93.4456	NaN	31.5629	NaN	NaN	NaN	NaN	NaN	NaN	NaN	93.4456	NaN	NaN	31.5629	NaN	NaN	14.4246	NaN	NaN	18.2582	NaN	NaN	16.4418	NaN	NaN	15.3253	NaN	NaN	NaN	NaN
Q61543	Glg1	Golgi apparatus protein 1	MLMEDFSLSPEIILSCR	Unmodified	440	0.970847	4.1344	97.7543	NaN	93.6199	NaN	88.054	8.014	99.6446	0.0910124	97.7543	NaN	NaN	93.6199	NaN	NaN	13.1437	NaN	NaN	18.5876	NaN	NaN	13.515	NaN	NaN	17.3902	NaN	NaN	NaN	NaN	NaN	NaN
Q61543	Glg1	Golgi apparatus protein 1	NYCSTVQYGNAQIIECLK	Unmodified	830;843	0.311297	4.00186	98.9754	0.955782	94.9735	7.06442	96.5566	3.1725	99.8334	0.0328564	98.1079	100	98.8183	86.8964	98.0242	100	14.6428	NaN	11.233	20.3391	17.0671	17.6188	15.6042	12.2258	NaN	18.3335	17.8584	13.8296	1.17097	1.2051	1.16609	0.835893
Q9CYL5	Glipr2	Golgi-associated plant pathogenesis-related protein 1	GQCGENLAWASYDQTGK	Unmodified	63	0.719421	NaN	100	NaN	NaN	NaN	11.2545	1.15747	10.7194	0.102845	NaN	100	NaN	NaN	NaN	NaN	15.0667	NaN	NaN	NaN	12.2683	NaN	16.5774	14.8423	NaN	NaN	NaN	NaN	NaN	NaN	0.760836	NaN
Q9CPU0	Glo1	Lactoylglutathione lyase	AEPQPASSGLTDETAFSCCSDPDPSTK	Acetyl (Protein N-term)	19;20	0.757921	29.7165	54.0364	39.8069	24.3199	NaN	NaN	NaN	NaN	NaN	31.3647	100	30.7445	NaN	NaN	24.3199	16.4585	NaN	15.1675	15.3287	11.423	13.9959	17.7216	13.0702	14.593	NaN	NaN	12.9552	0.593657	0.969924	1.38847	NaN
Q9CPU0	Glo1	Lactoylglutathione lyase	GFGHIGIAVPDVYSACK	Unmodified	139	0.18903	11.3992	18.9825	12.8223	7.58329	4.7801	10.8603	1.08344	1.81437	0.0997613	6.14151	31.7861	19.02	4.72992	4.91814	13.1018	17.659	17.9792	17.2534	13.7252	16.8775	15.1633	18.2252	18.5163	17.8284	13.8931	14.2433	15.0988	0.246508	0.988339	0.233379	0.451074
Q9CPV4	Glod4	Glyoxalase domain-containing protein 4	ALLGYADNQCK	Unmodified	182	0.104641	15.3556	22.8107	11.2143	7.45513	4.54888	6.85107	3.07256	4.75634	0.448478	NaN	30.7404	14.881	3.6572	6.21178	12.4964	19.4422	20.6405	19.937	NaN	19.4687	17.4209	20.1506	21.6403	20.6178	15.4313	17.724	17.81	0.422092	0.863346	0.550799	0.633282
Q9CPV4	Glod4	Glyoxalase domain-containing protein 4	IAFSCPQK	Unmodified	206	0.723288	24.5024	31.3289	NaN	6.82655	NaN	9.25741	NaN	3.59175	NaN	NaN	31.3289	NaN	NaN	6.82655	NaN	NaN	17.9806	NaN	NaN	16.8484	NaN	NaN	18.571	NaN	NaN	14.8003	NaN	NaN	NaN	NaN	NaN
Q9QUH0	Glrx	Glutaredoxin-1	AQEFVNCK	Acetyl (Protein N-term)	8	0.0738925	34.0286	51.3517	19.027	17.3232	9.47541	13.0436	2.62977	13.4929	0.201614	NaN	64.8059	37.8976	7.88767	17.2438	26.838	20.4202	18.996	19.7961	NaN	19.8768	19.0836	22.3373	22.0808	20.586	18.7916	19.818	19.1392	0.466621	0.379279	0.517254	0.374241
Q9QUH0	Glrx	Glutaredoxin-1	DCIGGCSDLISMQQTGELMTR	Unmodified	79;83	0.618573	13.3768	63.6572	23.5774	50.2803	43.6396	23.1801	5.50326	27.7627	0.237413	NaN	80.3289	46.9854	18.3226	32.5183	100	16.4546	13.1093	14.2639	NaN	15.1392	14.0897	19.146	17.6921	NaN	16.9897	16.6389	12.073	1.11454	0.492827	0.657835	0.837858
Q9CQM9	Glrx3	Glutaredoxin-3	ELEASEELDTICPK	Unmodified	231	0.115691	12.4628	22.2769	9.66134	9.81403	5.36379	7.7961	1.5988	9.64011	0.205077	13.7579	32.7743	20.2985	4.76666	9.22913	15.4463	21.2751	20.6674	20.1838	18.627	19.6309	18.2105	21.7052	21.3371	20.3019	17.3848	18.0391	17.8493	0.379928	0.531179	0.438803	0.221484
Q80Y14	Glrx5	Glutaredoxin-related protein 5, mitochondrial	GTPEQPQCGFSNAVVQILR	Unmodified	63	0.0191915	24.7657	37.8596	7.90186	13.0939	5.1163	10.8005	2.09928	6.84329	0.194369	41.0732	43.6484	28.8573	7.28131	16.9149	15.0856	19.107	18.2588	19.0498	18.5863	17.8903	17.748	19.9621	19.5227	19.1652	16.2915	17.2264	16.6723	0.293471	0.33004	0.277805	0.330665
D3Z7P3	Gls	Glutaminase kidney isoform, mitochondrial	CVQSNIVLLTQAFR	Unmodified	208	0.825655	NaN	13.3135	NaN	NaN	NaN	NaN	NaN	NaN	NaN	NaN	13.3135	NaN	NaN	NaN	NaN	14.8549	16.2483	NaN	NaN	13.5454	NaN	16.002	16.3544	NaN	NaN	NaN	NaN	0.634394	NaN	0.171864	NaN
D3Z7P3	Gls	Glutaminase kidney isoform, mitochondrial	FSPDLWGVSVCTVDGQR	Unmodified	271	0.0112621	14.799	19.7091	2.00946	4.91014	2.09837	12.0254	3.1738	45.328	0.263924	NaN	21.13	18.2882	5.55818	2.56419	6.60805	17.8915	17.4003	17.7184	NaN	15.5001	15.5587	18.6423	18.1285	18.5609	14.5555	12.8807	14.7399	0.167888	0.0287343	0.180896	0.540331
P26443	Glud1	Glutamate dehydrogenase 1, mitochondrial	CVGVGESDGSIWNPDGIDPK	Unmodified	327	0.114665	9.72047	13.3365	6.8678	3.61607	3.5811	9.97027	1.34873	1.26257	0.135275	NaN	18.1928	8.48027	1.48844	1.60919	7.75058	18.7846	18.4683	18.1498	NaN	16.2995	14.7179	19.5135	19.5358	18.7356	13.4651	13.6016	15.1625	0.218583	0.705842	0.283095	0.711693
P26443	Glud1	Glutamate dehydrogenase 1, mitochondrial	CAVVDVPFGGAK	Unmodified	172	0.032	18.4269	25.1112	4.13269	6.68434	4.80228	11.9534	0.27412	3.35461	0.0229324	NaN	28.0335	22.189	2.65961	5.39321	12.0002	22.0414	20.7816	20.6434	NaN	19.4214	18.8333	22.6865	21.9158	21.1469	17.4927	17.7831	18.2725	0.580564	0.284321	0.515601	0.27935
P26443	Glud1	Glutamate dehydrogenase 1, mitochondrial	VYEGSILEADCDILIPAASEK	Unmodified	376	0.190771	11.8441	16.0408	12.7095	4.19675	5.30971	7.6087	0.912545	NaN	0.119934	NaN	25.0278	7.05385	0.625068	1.66687	10.2983	18.8033	17.6523	18.4104	NaN	16.0695	14.6905	19.6035	18.702	18.9864	12.2908	12.8196	15.8637	0.373851	0.628731	0.331567	1.2904
Q922P9	Glyr1	Putative oxidoreductase GLYR1	CYVDMSTVDADTVTELAQVIVSR	Unmodified	349	0.808343	NaN	17.2041	NaN	NaN	NaN	NaN	NaN	NaN	NaN	NaN	17.2041	NaN	NaN	NaN	NaN	NaN	13.809	NaN	NaN	11.5422	NaN	NaN	14.3255	NaN	NaN	NaN	NaN	NaN	NaN	NaN	NaN
Q9CQI3	Gmfb	Glia maturation factor beta	SESLVVCDVAEDLVEK	Acetyl (Protein N-term)	8	0.219611	12.6282	24.3628	15.1881	11.7346	8.14442	4.65585	2.65312	0.455389	0.569848	20.6494	41.0632	11.3758	4.48282	10.175	20.5461	16.94	16.6091	15.4409	14.9978	16.0878	12.4792	17.5533	17.7594	14.8762	13.14	14.6173	12.925	0.461031	0.890962	0.697331	0.692473
Q9ERL7	Gmfg	Glia maturation factor gamma	SDSLVVCEVDPELK	Acetyl (Protein N-term)	8	0.210604	11.1218	22.9867	13.1187	11.8649	6.48512	4.88169	3.14823	NaN	0.644906	11.7709	37.4125	19.7768	6.68182	9.77577	19.1371	17.244	16.2026	16.8629	14.3379	15.4602	14.8427	17.2615	16.9915	16.4782	13.4576	13.7852	14.3991	0.342733	0.389401	0.262206	0.341467
Q8BTZ7	Gmppb	Mannose-1-phosphate guanyltransferase beta	YGVVVCEADTGR	Unmodified	149	0.641902	16.7423	23.1301	NaN	6.38789	6.21039	NaN	NaN	NaN	NaN	NaN	NaN	23.1301	1.99648	NaN	10.7793	16.6035	NaN	16.3336	NaN	NaN	14.601	17.4678	NaN	16.9555	11.8505	NaN	13.9064	0.131918	NaN	0.248518	0.865834
Q3THK7	Gmps	GMP synthase [glutamine-hydrolyzing]	EDGVFNISMDNTCSLFR	Unmodified	137	0.673441	NaN	NaN	NaN	4.91041	NaN	8.60033	2.84597	NaN	0.330914	NaN	NaN	NaN	4.91041	NaN	NaN	16.3624	NaN	NaN	NaN	NaN	NaN	17.5214	NaN	NaN	13.2461	NaN	NaN	NaN	NaN	NaN	NaN
Q3THK7	Gmps	GMP synthase [glutamine-hydrolyzing]	NFLYDIAGCSGNFTVQNR	Unmodified	213	1	12.7849	21.6848	1.67266	8.89992	NaN	10.4117	NaN	19.4708	NaN	NaN	20.5021	22.8676	NaN	NaN	8.89992	NaN	15.4371	14.3479	NaN	13.4819	12.5939	NaN	16.1086	14.6363	NaN	NaN	11.2807	0.509854	0.422031	0.664903	NaN
Q3THK7	Gmps	GMP synthase [glutamine-hydrolyzing]	SYSYVCGISSK	Unmodified	530	0.883904	17.9461	25.661	NaN	7.71486	1.50276	15.0637	NaN	NaN	NaN	NaN	NaN	25.661	6.65225	NaN	8.77747	19.1928	NaN	18.1089	NaN	NaN	16.5744	20.2017	NaN	18.3871	16.391	NaN	15.0096	0.507604	NaN	0.788119	0.629671
Q3THK7	Gmps	GMP synthase [glutamine-hydrolyzing]	VICAEEPYICK	Unmodified	449;456	0.107078	8.72779	14.6681	4.4243	5.94027	0.710565	12.2514	4.2597	13.1929	0.34769	11.5396	NaN	17.7965	5.43783	NaN	6.44272	20.6921	NaN	19.1471	17.7537	NaN	16.9395	21.7609	NaN	19.7492	17.6408	NaN	15.8891	0.692304	0.388773	0.852202	0.766608
P08752	Gnai2	Guanine nucleotide-binding protein G(i) subunit alpha-2	EIYTHFTCATDTK	Unmodified	326	0.670345	9.8006	21.953	NaN	12.1524	NaN	NaN	NaN	NaN	NaN	NaN	NaN	21.953	NaN	NaN	12.1524	16.0628	NaN	16.0104	NaN	NaN	14.1805	17.1091	NaN	15.7865	NaN	NaN	12.9328	0.0256946	NaN	0.606337	NaN
P08752	Gnai2	Guanine nucleotide-binding protein G(i) subunit alpha-2	ITQSSLTICFPEYTGANK	Unmodified	287	0.237137	9.81173	17.3122	13.6268	7.5005	4.08064	NaN	NaN	NaN	NaN	2.2484	28.7813	20.907	2.81827	9.38434	10.2989	18.9561	18.2517	18.5609	13.5139	16.9446	16.6413	20.0167	19.8766	18.6371	14.9089	16.6052	15.5144	0.24641	0.754365	0.434582	0.610436
P08752	Gnai2	Guanine nucleotide-binding protein G(i) subunit alpha-2	LFDSICNNK	Unmodified	255	0.989147	-0.934929	2.59534	NaN	3.53027	NaN	NaN	NaN	NaN	NaN	2.59534	NaN	NaN	3.53027	NaN	NaN	18.1824	NaN	NaN	12.9524	NaN	NaN	19.2158	NaN	NaN	14.4435	NaN	NaN	NaN	NaN	NaN	NaN
P08752	Gnai2	Guanine nucleotide-binding protein G(i) subunit alpha-2	LWADHGVQACFGR	Unmodified	140	0.949558	NaN	NaN	NaN	3.00589	NaN	NaN	NaN	NaN	NaN	NaN	NaN	NaN	3.00589	NaN	NaN	17.6766	NaN	NaN	NaN	NaN	NaN	18.7719	NaN	NaN	13.7599	NaN	NaN	NaN	NaN	NaN	NaN
P08752	Gnai2	Guanine nucleotide-binding protein G(i) subunit alpha-2	QLFALSCAAEEQGMLPEDLSGVIR	Unmodified	112	1	NaN	58.5673	NaN	NaN	NaN	NaN	NaN	NaN	NaN	NaN	58.5673	NaN	NaN	NaN	NaN	14.1149	11.1706	13.8317	NaN	11.67	NaN	15.0984	15.6703	NaN	NaN	NaN	NaN	0.706475	NaN	0.276692	NaN
P08752	Gnai2	Guanine nucleotide-binding protein G(i) subunit alpha-2	IIHEDGYSEEECR	Unmodified	66	0.0073913	31.0155	37.1152	6.33345	6.09974	3.59043	NaN	NaN	NaN	NaN	41.7395	29.8965	39.7097	4.14538	3.91045	10.2434	19.0245	18.2727	16.1493	18.5434	17.0432	15.5469	20.0425	19.8293	16.7749	15.5112	15.2103	13.6436	0.749259	0.920443	0.736329	0.541882
Q9DC51	Gnai3	Guanine nucleotide-binding protein G(k) subunit alpha	IIHEDGYSEDECK	Unmodified	66	0.687279	58.2431	67.7718	NaN	9.52868	NaN	NaN	NaN	NaN	NaN	NaN	NaN	67.7718	NaN	NaN	9.52868	NaN	NaN	14.4095	NaN	NaN	15.4818	NaN	NaN	15.134	NaN	NaN	11.8869	NaN	NaN	NaN	NaN
P62874	Gnb1	Guanine nucleotide-binding protein G(I)/G(S)/G(T) subunit beta-1	ACADATLSQITNNIDPVGR	Unmodified	25	0.13531	13.0979	18.0982	5.3009	5.00024	6.10178	5.95942	2.07075	2.33937	0.347475	NaN	21.8465	14.3499	0.685634	NaN	9.31485	18.4586	15.7089	16.6968	NaN	13.87	14.1193	19.2532	16.7358	17.2076	12.0748	NaN	13.9244	0.946006	0.121891	0.970262	0.799876
P62874	Gnb1	Guanine nucleotide-binding protein G(I)/G(S)/G(T) subunit beta-1	LFVSGACDASAK	Unmodified	204	0.0772725	13.9557	20.6473	8.58937	6.69162	3.37059	8.26161	0.510849	3.24623	0.0618341	NaN	26.7209	14.5737	3.7563	5.94595	10.3726	20.4375	18.688	20.371	NaN	17.2325	17.8197	21.2093	19.9006	20.7247	16.53	15.9171	17.6135	0.52383	0.283859	0.422386	0.60898
P62874	Gnb1	Guanine nucleotide-binding protein G(I)/G(S)/G(T) subunit beta-1	LLLAGYDDFNCNVWDALK	Unmodified	294	0.0607513	14.6644	18.3037	6.79162	3.6393	4.02904	10.914	0.981464	NaN	0.0899271	NaN	23.1061	13.5013	1.51075	1.12095	8.28619	16.8729	16.7021	16.0168	NaN	14.9675	13.3372	17.8673	18.0787	16.0313	11.8407	11.6159	12.563	0.286333	0.723642	0.575774	0.362018
P62874	Gnb1	Guanine nucleotide-binding protein G(I)/G(S)/G(T) subunit beta-1	VSCLGVTDDGMAVATGSWDSFLK	Unmodified	317	0.902669	5.68673	13.4983	2.23248	7.81157	NaN	8.71194	2.32486	2.83331	0.266859	NaN	15.0769	11.9197	NaN	NaN	7.81157	16.8852	16.4797	16.2515	NaN	13.9858	13.366	18.1224	17.9969	14.9091	NaN	NaN	11.3482	0.227485	0.299187	0.730273	NaN
P62880	Gnb2	Guanine nucleotide-binding protein G(I)/G(S)/G(T) subunit beta-2	ACGDSTLTQITAGLDPVGR	Unmodified	25	0.108097	18.3144	25.0422	14.7579	6.72778	3.86716	9.0899	1.19619	1.04796	0.131595	NaN	35.4776	14.6068	3.07933	6.32231	10.7817	18.2177	17.1906	17.3468	NaN	16.3277	14.7993	19.1194	18.743	17.8761	14.1433	14.8539	14.8273	0.411216	0.686114	0.39788	0.25393
P62880	Gnb2	Guanine nucleotide-binding protein G(I)/G(S)/G(T) subunit beta-2	LLLAGYDDFNCNIWDAMK	Unmodified	294	0.360419	4.8559	8.11105	7.18881	3.25513	0.301171	8.42562	1.81058	NaN	0.21489	3.02779	13.1943	NaN	3.04217	3.46809	NaN	17.0557	16.7187	NaN	12.0545	14.0008	NaN	18.3379	18.1055	NaN	13.3437	13.3067	NaN	0.164409	0.831525	0.113654	0.0181317
P68040	Gnb2l1	Guanine nucleotide-binding protein subunit beta-2-like 1	AEPPQCTSLAWSADGQTLFAGYTDNLVR	Unmodified	286	0.123861	5.52116	7.92901	2.13283	2.40784	2.27225	5.96581	3.58153	7.50092	0.600342	NaN	9.43714	6.42087	NaN	0.801118	4.01456	18.6621	18.1891	17.9801	NaN	14.9266	14.1148	19.519	19.2857	18.2068	NaN	12.3335	13.6273	0.250289	0.38773	0.413836	0.594794
P68040	Gnb2l1	Guanine nucleotide-binding protein subunit beta-2-like 1	HLYTLDGGDIINALCFSPNR	Unmodified	240	0.257998	13.5493	22.2498	20.5574	8.70046	4.6774	14.9107	1.57799	0.799988	0.105829	2.72633	43.7048	20.3182	4.64526	7.63863	13.8175	16.4197	16.1058	16.4206	11.2627	15.7406	14.4491	16.5168	17.6431	17.0321	12.1573	14.0472	14.3912	0.120934	0.995035	0.389511	0.611009
P68040	Gnb2l1	Guanine nucleotide-binding protein subunit beta-2-like 1	LWNTLGVCK	Unmodified	138	0.979088	11.6972	15.0562	NaN	3.35907	NaN	11.0562	0.128269	1.53102	0.0116015	NaN	15.0562	NaN	NaN	3.35907	NaN	16.7532	22.5787	NaN	NaN	20.0826	NaN	17.6613	23.6561	NaN	NaN	18.8096	NaN	1.3652	NaN	1.37055	NaN
P68040	Gnb2l1	Guanine nucleotide-binding protein subunit beta-2-like 1	TNHIGHTGYLNTVTVSPDGSLCASGGK	Unmodified	207	0.203643	7.66043	12.6501	8.05754	4.98965	5.45147	8.71478	0.94935	14.0201	0.108936	4.10287	20.1069	13.7405	2.43779	1.28215	11.249	18.4761	16.5226	16.1043	13.9293	14.5322	13.454	19.2791	17.5384	16.0435	13.9565	11.2717	13.0636	0.926471	0.375769	1.00401	0.748814
P68040	Gnb2l1	Guanine nucleotide-binding protein subunit beta-2-like 1	VWNLANCK	Unmodified	182	0.0812	8.14041	11.7145	5.73789	3.57403	1.47945	9.10998	NaN	21.3013	NaN	5.35313	16.4993	13.291	1.87531	4.26672	4.58006	21.1042	19.5932	20.9539	16.9601	17.2538	18.2481	21.8178	20.8102	21.5848	16.1084	16.3224	17.2039	0.465926	0.498475	0.329804	0.429702
P68040	Gnb2l1	Guanine nucleotide-binding protein subunit beta-2-like 1	YTVQDESHSEWVSCVR	Unmodified	153	0.0046	10.2911	14.3143	1.8341	4.02321	0.777672	13.014	0.895128	5.43018	0.0687821	12.2227	15.0723	15.6479	3.76756	3.40555	4.89653	21.3609	20.7748	21.1191	18.5167	18.2804	18.6887	22.312	21.7951	21.4908	17.6371	16.9691	17.2111	0.19959	0.140152	0.294552	0.239775
P68040	Gnb2l1	Guanine nucleotide-binding protein subunit beta-2-like 1	FSPNSSNPIIVSCGWDK	Unmodified	168	0	11.3094	13.5504	1.35435	2.241	1.22906	NaN	NaN	NaN	NaN	13.7087	12.1239	14.8187	1.60831	1.45718	3.65751	20.9933	20.0622	20.6712	18.3392	17.2046	18.1481	21.4067	21.5905	21.3124	15.4718	15.511	16.5931	0.308182	0.367252	0.0993525	0.478839
P68040	Gnb2l1	Guanine nucleotide-binding protein subunit beta-2-like 1	YWLCAATGPSIK	Unmodified	249	0	12.7715	17.2655	0.17911	4.49411	0.994204	55.4471	8.0812	69.7475	0.145746	NaN	17.3922	17.1389	3.36488	4.87962	5.23782	20.4307	19.3596	20.4912	NaN	17.1118	18.2178	20.869	20.8555	20.843	16.0251	16.5706	16.6657	0.375953	0.517011	0.00901564	0.222629
Q8CI11	Gnl3	Guanine nucleotide-binding protein-like 3	CPQIEEAVIQSGSK	Unmodified	156	0.0612291	17.2309	23.9143	7.95658	6.68347	4.87224	18.9525	3.74199	49.9365	0.19744	NaN	18.2882	29.5405	8.11125	1.25685	10.6823	18.6601	18.5491	18.2584	NaN	16.3895	17.0043	19.1692	18.5042	19.1983	15.6673	12.2084	16.1346	0.139297	0.296825	0.248209	0.804659
Q9JK38	Gnpnat1	Glucosamine 6-phosphate N-acetyltransferase	ITLECLPQNVGFYK	Unmodified	157	0.423149	-37.7487	16.5176	22.7965	54.2664	64.6771	12.5107	6.08	NaN	0.485984	0.398059	32.6372	NaN	NaN	8.53272	100	15.1673	13.5739	14.7739	7.20029	12.5284	NaN	15.829	15.2604	NaN	NaN	11.8383	12.5879	0.485752	1.34552	0.275104	0.359365
Q99JX3	Gorasp2	Golgi reassembly-stacking protein 2	LYVYNTDTDNCR	Unmodified	105	0.100574	11.1226	17.4743	8.98699	6.35165	1.53176	NaN	NaN	NaN	NaN	7.15383	23.5738	21.6952	7.34839	4.58791	7.11866	18.8157	18.253	17.8462	15.1176	16.5562	15.9945	19.1349	18.6318	19.5375	15.4786	14.2536	15.8318	0.34117	0.462584	0.305456	0.480466
P05202	Got2	Aspartate aminotransferase, mitochondrial	VGAFTVVCK	Unmodified	295	0.0403085	10.7211	13.9945	4.36192	3.27345	3.45008	9.80049	0.308885	5.57958	0.0315173	10.3549	18.8295	12.7992	1.61503	0.965742	7.23958	22.3499	21.99	21.6517	19.236	19.882	18.8834	23.0988	22.962	22.7576	17.17	16.2819	19.078	0.241172	0.361607	0.117446	0.984683
P05202	Got2	Aspartate aminotransferase, mitochondrial	EYLPIGGLAEFCK	Unmodified	106	0.0576	11.6377	15.2014	5.81101	3.56376	4.02497	10.2779	0.438658	2.12967	0.0426799	15.3816	20.9202	9.30238	1.74396	0.770055	8.17725	21.548	20.8734	20.6448	19.0883	18.955	17.3594	22.3264	21.8623	21.6432	16.5103	14.8526	18.154	0.342115	0.515395	0.249298	0.98902
P05202	Got2	Aspartate aminotransferase, mitochondrial	HFIEQGINVCLCQSYAK	Unmodified	272;274	0.729973	8.98893	14.0946	NaN	5.10566	NaN	9.95794	0.639875	6.59234	0.0642578	NaN	NaN	14.0946	NaN	NaN	5.10566	NaN	NaN	15.5314	NaN	NaN	12.9238	NaN	NaN	16.6141	NaN	NaN	12.398	NaN	NaN	NaN	NaN
P05202	Got2	Aspartate aminotransferase, mitochondrial	TCGFDFSGALEDISK	Unmodified	187	0.271275	6.52585	10.5125	9.48649	3.98662	4.55075	5.77879	2.25334	5.9653	0.389934	1.07951	20.0516	10.4063	1.55432	1.16887	9.23666	19.4489	18.3911	18.4776	12.9311	16.3958	15.3717	20.3398	19.5081	19.0823	14.3549	13.1063	15.7856	0.439839	0.864112	0.459149	0.861581
Q3ULJ0	Gpd1l	Glycerol-3-phosphate dehydrogenase 1-like protein	ITVVDDADTVELCGALK	Unmodified	202	0.699715	20.8958	25.8068	NaN	4.91105	0.147163	NaN	NaN	NaN	NaN	NaN	25.8068	NaN	5.01511	4.80699	NaN	18.3512	16.9058	NaN	NaN	15.3823	NaN	19.2989	18.0062	NaN	15.0555	13.6985	NaN	0.654551	NaN	0.594346	0.620053
Q3ULJ0	Gpd1l	Glycerol-3-phosphate dehydrogenase 1-like protein	NIVAVGAGFCDGLR	Unmodified	216	0.0890619	18.9357	29.1208	6.4812	10.1851	5.60931	NaN	NaN	NaN	NaN	24.5379	33.7037	NaN	6.21874	14.1515	NaN	17.3535	16.4484	NaN	15.7327	15.4724	NaN	18.3229	17.6475	NaN	14.4083	15.0467	NaN	0.429595	0.127253	0.325127	0.307866
Q3ULJ0	Gpd1l	Glycerol-3-phosphate dehydrogenase 1-like protein	VCIVGSGNWGSAVAK	Unmodified	9	0.939788	NaN	NaN	NaN	2.4908	NaN	12.9671	NaN	NaN	NaN	NaN	NaN	NaN	2.4908	NaN	NaN	17.5451	NaN	NaN	NaN	NaN	NaN	18.8409	NaN	NaN	13.55	NaN	NaN	NaN	NaN	NaN	NaN
Q64521	Gpd2	Glycerol-3-phosphate dehydrogenase, mitochondrial	CVINASGPFTDSVR	Unmodified	285	0.210019	44.3793	46.5811	40.2396	2.20179	1.31576	NaN	NaN	NaN	NaN	NaN	18.1274	75.0348	NaN	1.27141	3.13217	14.1704	16.9701	16.2148	NaN	14.7949	17.8025	15.9955	17.7443	17.2289	NaN	11.4654	12.2781	0.740233	1.10141	0.52944	0.388147
Q64521	Gpd2	Glycerol-3-phosphate dehydrogenase, mitochondrial	NVVPICQPSAGVHIVMPGYYSPENMGLLDPATSDGR	Unmodified	309	1	NaN	41.7148	NaN	NaN	NaN	NaN	NaN	NaN	NaN	41.7148	NaN	NaN	NaN	NaN	NaN	13.7168	NaN	NaN	13.2343	NaN	NaN	14.8415	NaN	NaN	NaN	NaN	NaN	NaN	NaN	NaN	NaN
P06745	Gpi	Glucose-6-phosphate isomerase	MIPCDFLIPVQTQHPIR	Unmodified	404	0.0449932	7.89002	9.1572	2.68882	1.26718	1.10988	9.13827	0.313305	7.36284	0.0342849	12.2179	8.07833	7.17537	NaN	0.482378	2.05198	18.7835	17.1217	19.3722	15.9385	13.6134	15.6788	19.7538	17.9094	20.8724	NaN	10.2208	15.2955	0.634261	0.623178	0.830758	1.33271
P06745	Gpi	Glucose-6-phosphate isomerase	MIPCDFLIPVQTQHPIR	Oxidation (M)	404	0.964345	NaN	15.1075	NaN	NaN	NaN	NaN	NaN	NaN	NaN	15.1075	NaN	NaN	NaN	NaN	NaN	17.2532	NaN	NaN	14.7628	NaN	NaN	17.4933	NaN	NaN	NaN	NaN	NaN	NaN	NaN	NaN	NaN
P06745	Gpi	Glucose-6-phosphate isomerase	MIPCDFLIPVQTQHPIRK	Unmodified	404	0.971395	10.9203	12.9098	3.02217	1.98948	NaN	7.37593	0.887129	3.96135	0.120273	15.0468	NaN	10.7728	NaN	NaN	1.98948	16.8173	NaN	16.8652	14.3201	NaN	13.8151	17.7709	NaN	18.4371	NaN	NaN	12.8146	0.0234721	0.245014	0.320848	NaN
Q8VCE2	Gpn1	GPN-loop GTPase 1	GCPPYVINLDPAVHEVPFPANIDIR	Unmodified	48	0.661179	NaN	52.0381	NaN	NaN	NaN	NaN	NaN	NaN	NaN	NaN	NaN	52.0381	NaN	NaN	NaN	14.8149	NaN	12.3379	NaN	NaN	12.4556	15.0932	NaN	NaN	NaN	NaN	NaN	0.983524	NaN	NaN	NaN
P11352	Gpx1	Glutathione peroxidase 1	YIIWSPVCR	Unmodified	154	0.0111538	19.5521	30.402	5.05115	10.8499	3.03061	19.2182	2.4976	19.1975	0.12996	32.5479	24.6322	34.0259	10.952	13.8282	7.76955	20.4256	20.1867	20.6994	19.3743	18.5733	19.7442	21.0267	20.6953	21.5611	18.0033	18.0557	17.9918	0.178187	0.378071	0.309185	0.0237529
O70325	Gpx4	Phospholipid hydroperoxide glutathione peroxidase, mitochondrial	DLPCYL	Unmodified	168	0.0410537	26.3221	42.9248	12.2687	16.6027	6.82763	9.42998	1.8716	2.22966	0.198473	48.9343	51.0301	28.8099	8.80328	19.5055	21.4992	20.171	17.7615	18.2322	20.1095	17.821	16.9271	21	19.2191	18.4288	17.6271	17.1741	16.5604	0.929951	1.11516	0.923024	0.355095
O70325	Gpx4	Phospholipid hydroperoxide glutathione peroxidase, mitochondrial	ILAFPCNQFGR	Unmodified	75	0.0140615	20.6524	33.724	5.18317	13.0715	4.18266	14.4723	2.92534	6.86346	0.202134	28.5053	38.8709	33.7957	8.72611	17.0698	13.4187	20.5639	19.2088	19.3821	19.2373	18.5556	18.412	21.4967	20.1929	19.9776	18.1099	17.9125	17.2878	0.553897	0.324059	0.617092	0.274711
Q60631	Grb2	Growth factor receptor-bound protein 2	VLNEECDQNWYK	Unmodified	32	0.112506	8.32671	12.523	7.13305	4.19629	1.01581	8.48688	1.21424	3.029	0.143073	4.34327	17.449	15.7768	4.25149	3.15401	5.18338	20.3156	20.1208	19.7795	15.8546	17.8786	17.3631	20.6411	20.5054	20.8922	16.1479	15.565	16.699	0.182675	0.585462	0.138271	0.383652
Q91Z53	Grhpr	Glyoxylate reductase/hydroxypyruvate reductase	DLEQGVVGAHGLLCR	Unmodified	57	0.163675	12.5614	18.5898	9.55137	6.02839	3.25475	11.5689	NaN	0.516374	NaN	7.9186	26.3384	21.5125	3.72693	NaN	8.32984	19.1829	15.988	16.8624	15.6433	14.5043	14.9951	19.483	16.4613	17.6969	14.7919	NaN	14.2368	1.12298	0.398281	0.988551	0.268776
Q99LP6	Grpel1	GrpE protein homolog 1, mitochondrial	LYGIQGFCK	Unmodified	108	0.977424	-12.6768	22.2378	NaN	34.9146	56.3662	13.7761	1.53382	6.21805	0.111339	NaN	22.2378	NaN	2.63322	2.11053	100	20.2679	19.7032	13.5192	NaN	17.8971	NaN	20.9941	20.6301	NaN	15.7856	15.0947	10.1099	0.899152	NaN	0.177462	0.904734
Q810D6	Grwd1	Glutamate-rich WD repeat-containing protein 1	AQTGAPCLSFDIVR	Unmodified	66	0.118978	11.8459	18.6201	9.34414	6.77417	5.04851	14.2193	NaN	19.5754	NaN	11.5255	29.2075	15.1273	2.68308	5.22322	12.4162	18.6435	19.0076	18.2638	15.7031	17.7304	15.7756	19.0525	19.4291	18.8317	13.8718	15.2476	16.0133	0.255021	0.862333	0.213543	0.639647
Q810D6	Grwd1	Glutamate-rich WD repeat-containing protein 1	SVEDLQWSPTEDTVFASCSADASIR	Unmodified	280	0.881211	13.5459	18.637	0.461459	5.09109	NaN	7.12242	0.368401	NaN	0.0517242	NaN	18.9633	18.3107	NaN	NaN	5.09109	17.8737	18.1386	15.8767	NaN	16.0432	13.7193	18.3687	18.4701	16.8412	NaN	NaN	12.6207	0.613103	0.943352	0.495636	NaN
P13020	Gsn	Gelsolin	SEDCFILDHGR	Unmodified	280	1	NaN	43.4007	NaN	NaN	NaN	NaN	NaN	NaN	NaN	43.4007	NaN	NaN	NaN	NaN	NaN	15.4897	NaN	NaN	15.1066	NaN	NaN	16.8999	NaN	NaN	NaN	NaN	NaN	NaN	NaN	NaN	NaN
Q8R050	Gspt1	Eukaryotic peptide chain release factor GTP-binding subunit ERF3A	DIHFMPCSGLTGANLK	Unmodified	397	0.783188	NaN	NaN	NaN	6.31831	NaN	9.2378	0.480514	11.1707	0.052016	NaN	NaN	NaN	6.31831	NaN	NaN	16.941	NaN	NaN	NaN	NaN	NaN	17.8191	NaN	NaN	13.929	NaN	NaN	NaN	NaN	NaN	NaN
Q8R050	Gspt1	Eukaryotic peptide chain release factor GTP-binding subunit ERF3A	TAGTICLETFK	Unmodified	600	0.010303	14.8925	20.1172	0.41189	5.22463	1.64074	11.6568	1.98271	8.70696	0.17009	NaN	20.4084	19.8259	3.81421	4.83436	7.02531	21.2295	19.4016	18.2884	NaN	17.4381	16.2726	22.1533	20.4922	18.7676	17.4969	16.1931	15.0414	0.987341	0.542089	1.00192	0.798917
P47791	Gsr	Glutathione reductase, mitochondrial	GVYAVGDVCGK	Unmodified	329	0.711761	19.1706	29.3224	NaN	10.1519	7.14267	NaN	NaN	NaN	NaN	NaN	NaN	29.3224	5.10124	NaN	15.2025	13.6383	NaN	15.4696	NaN	NaN	14.2004	16.0223	NaN	16.095	11.8049	NaN	13.6153	0.793746	NaN	0.0355983	0.786707
P47791	Gsr	Glutathione reductase, mitochondrial	LGGTCVNVGCVPK	Unmodified	54;59	0.321705	15.0781	24.5256	19.8007	9.44745	4.33732	NaN	NaN	NaN	NaN	10.5244	NaN	38.5268	6.3805	NaN	12.5144	17.7726	NaN	17.4123	14.6848	NaN	16.7382	19.7537	NaN	18.5334	15.8787	NaN	15.728	0.175663	0.865093	0.564822	0.0737902
P47791	Gsr	Glutathione reductase, mitochondrial	NFDSLISSNCTEELENAGVEVLK	Unmodified	230	1	17.6768	22.0766	NaN	4.39986	NaN	2.8179	NaN	NaN	NaN	NaN	22.0766	NaN	NaN	NaN	4.39986	15.8116	14.4188	14.6918	NaN	12.5993	NaN	17.5706	16.6953	16.438	NaN	NaN	11.9965	0.549039	NaN	0.437323	NaN
P10649	Gstm1	Glutathione S-transferase Mu 1	MQLIMLCYNPDFEK	Unmodified	115	0.968671	5.3561	7.32739	NaN	1.97129	NaN	11.1605	NaN	11.1214	NaN	NaN	7.32739	NaN	NaN	1.97129	NaN	13.6271	15.125	NaN	NaN	11.4643	NaN	16.2027	16.6644	NaN	NaN	11.0284	NaN	0.674641	NaN	0.224401	NaN
O09131	Gsto1	Glutathione S-transferase omega-1	EYLNLYLQDSPEACDYGL	Unmodified	236	0.433856	9.38629	22.5733	21.0583	13.187	10.5187	4.92069	NaN	0.40937	NaN	6.25148	46.3435	15.1248	4.026	10.8609	24.674	17.3299	17.0541	15.4393	13.4234	16.8427	12.9509	18.6362	18.8856	16.1821	14.0609	15.8487	14.5719	0.54607	1.37248	0.676688	0.668992
O09131	Gsto1	Glutathione S-transferase omega-1	NPLGLVPVLENSQGHLVTESVITCEYLDEAYPEK	Unmodified	90	1	NaN	NaN	NaN	19.4802	NaN	NaN	NaN	NaN	NaN	NaN	NaN	NaN	NaN	19.4802	NaN	NaN	13.2529	NaN	NaN	NaN	NaN	NaN	14.7603	NaN	NaN	12.7129	NaN	NaN	NaN	NaN	NaN
Q9D902	Gtf2e2	General transcription factor IIE subunit 2	SCQFSVDEEFQK	Unmodified	209	0.167259	11.0398	19.3264	11.4789	8.28653	4.16107	12.2045	1.0089	2.20138	0.0826662	6.83766	29.4163	21.7252	3.61946	11.6092	9.63093	17.0794	16.0209	14.8015	13.3113	14.7581	12.9523	17.5016	16.5026	15.7206	12.7667	13.5739	12.4905	0.717323	0.709681	0.6101	0.411968
Q8R0A0	Gtf2f2	General transcription factor IIF subunit 2	AECRPAASENYMK	Oxidation (M)	116	0.755613	NaN	31.0586	NaN	NaN	NaN	NaN	NaN	NaN	NaN	31.0586	NaN	NaN	NaN	NaN	NaN	15.312	NaN	NaN	14.1616	NaN	NaN	15.7013	NaN	NaN	NaN	NaN	NaN	NaN	NaN	NaN	NaN
Q99ME9	Gtpbp4	Nucleolar GTP-binding protein 1	TLLLCGYPNVGK	Unmodified	174	0.862041	13.8975	18.2996	NaN	4.40214	0.734147	12.968	0.0984995	3.40573	0.00759556	NaN	18.2996	NaN	4.92126	3.88302	NaN	17.6091	16.8487	NaN	NaN	14.6902	NaN	18.2716	17.3473	NaN	13.9996	12.7178	NaN	0.364262	NaN	0.438121	0.58993
Q64520	Guk1	Guanylate kinase	ICVLDVDLQGVR	Unmodified	98	0.0224034	16.1501	24.1323	0.316642	7.98216	2.61649	NaN	NaN	NaN	NaN	NaN	23.9084	24.3562	NaN	6.13202	9.8323	NaN	16.0021	16.0186	NaN	14.3319	14.3837	NaN	16.3277	17.1003	NaN	12.3915	13.9033	0.00810054	0.0253931	0.369865	0.679858
P12265	Gusb	Beta-glucuronidase	TSHYPYSEEVLQLCDR	Unmodified	392	0.853581	29.0617	42.8785	NaN	13.8168	NaN	12.6656	0.723517	4.10741	0.0571247	NaN	NaN	42.8785	NaN	NaN	13.8168	16.2629	NaN	14.2404	NaN	NaN	13.8266	17.4719	NaN	14.3899	NaN	NaN	11.7489	0.855557	NaN	1.11548	NaN
Q9R062	Gyg1	Glycogenin-1	LHCWSLTQYSK	Unmodified	89	1	20.3349	40.8521	NaN	20.5172	NaN	NaN	NaN	NaN	NaN	40.8521	NaN	NaN	20.5172	NaN	NaN	14.8521	NaN	NaN	14.3182	NaN	NaN	16.1915	NaN	NaN	14.2377	NaN	NaN	NaN	NaN	NaN	NaN
Q9QZQ8	H2afy	Core histone macro-H2A.1	CEELLEK	Unmodified	286	0.835128	1.92684	19.9783	26.6363	18.0515	20.6817	NaN	NaN	NaN	NaN	1.14359	38.813	NaN	3.42732	32.6756	NaN	20.7383	19.4212	NaN	14.3046	18.7645	NaN	21.0952	19.893	NaN	16.2787	18.8501	NaN	0.604136	1.29128	0.557317	1.00689
Q9QZQ8	H2afy	Core histone macro-H2A.1	FVIHCNSPVWGADK	Unmodified	276	0.0655817	13.3215	17.3117	8.14614	3.99022	3.41601	13.1052	1.40997	4.97206	0.107589	7.90609	21.9096	22.1193	3.39115	0.913378	7.66614	20.4138	17.3161	19.9459	16.8717	15.4826	18.13	20.9682	17.9857	19.8215	16.1359	11.2243	16.2312	0.736532	0.818528	0.839202	0.826389
P01901	H2-K1	H-2 class I histocompatibility antigen, K-B alpha chain	AYLEGTCVEWLR	Unmodified	185	0.738026	12.0282	100	NaN	87.9718	NaN	48.9703	21.5963	91.8972	0.441008	NaN	100	NaN	NaN	87.9718	NaN	NaN	NaN	NaN	NaN	14.6038	NaN	NaN	12.7906	NaN	NaN	15.6612	NaN	NaN	NaN	NaN	NaN
P01901	H2-K1	H-2 class I histocompatibility antigen, K-B alpha chain	GGDYALAPGSQTSDLSLPDCK	Unmodified	358	0.0515073	33.9019	52.508	17.1757	18.6061	10.2436	17.2715	5.74651	22.1226	0.332716	71.2595	48.726	37.5385	8.96101	29.3582	17.499	19.2369	17.583	18.7314	20.5469	17.5095	17.9968	20.0726	18.6778	18.9157	16.7279	17.411	16.6785	0.507551	1.14544	0.55748	0.302148
P01901	H2-K1	H-2 class I histocompatibility antigen, K-B alpha chain	GGSHTIQVISGCEVGSDGR	Unmodified	122	0.662936	6.27013	100	NaN	93.7299	NaN	100	NaN	99.3784	NaN	100	NaN	NaN	93.7299	NaN	NaN	NaN	NaN	NaN	18.018	NaN	NaN	11.8941	NaN	NaN	15.7961	NaN	NaN	NaN	NaN	NaN	NaN
P01901	H2-K1	H-2 class I histocompatibility antigen, K-B alpha chain	GYQQYAYDGCDYIALNEDLK	Unmodified	142	0.756424	4.98906	81.0942	14.1887	76.1051	33.7924	63.1716	3.7204	72.2964	0.0588936	91.1271	NaN	71.0613	52.2103	NaN	100	14.3822	NaN	12.2604	17.7426	NaN	13.5565	15.1888	NaN	NaN	15.3165	NaN	9.34997	0.885742	1.26692	NaN	1.36969
P84244	H3f3a	Histone H3.3	FQSAAIGALQEASEAYLVGLFEDTNLCAIHAK	Unmodified	111	0.171713	22.0439	32.9618	15.7232	10.9179	14.2054	11.3622	3.45365	NaN	0.30396	NaN	44.0798	21.8439	2.31309	3.12654	27.3142	19.8587	16.8702	18.7781	NaN	16.527	16.9389	20.6041	18.6103	17.9788	15.2038	13.6568	16.5668	0.825759	0.200547	0.977058	0.87814
Q8BMS1	Hadha	Trifunctional enzyme subunit alpha, mitochondrial	PGCFVAGADINMLSSCTTPQEATR	Unmodified	97;110	1	18.8595	23.5807	NaN	4.72113	0.81313	10.235	0.224018	1.96981	0.0218873	NaN	23.5807	NaN	4.14616	5.2961	NaN	15.873	16.9898	NaN	NaN	15.2935	NaN	17.2441	18.2989	NaN	12.7132	14.1385	NaN	0.521593	NaN	0.495106	0.646817
Q99JY0	Hadhb	Trifunctional enzyme subunit beta, mitochondrial	FNIWGGSLSLGHPFGATGCR	Unmodified	436	0.645708	NaN	NaN	NaN	4.91978	NaN	12.168	1.11702	0.0967114	0.0917999	NaN	NaN	NaN	4.91978	NaN	NaN	15.1062	NaN	NaN	NaN	NaN	NaN	16.1007	NaN	NaN	11.8283	NaN	NaN	NaN	NaN	NaN	NaN
Q61035	Hars	Histidine--tRNA ligase, cytoplasmic	ILDGMFAVCGVPDSK	Unmodified	224	0.115682	8.96948	14.0567	7.69013	5.08726	1.86504	14.4968	3.28067	23.6542	0.226303	6.49001	21.8646	13.8156	2.95163	6.39526	5.9149	18.242	17.9128	18.3276	14.3932	16.0755	15.6864	19.289	19.0861	18.3253	14.2499	15.2146	14.3337	0.145764	0.505668	0.3176	0.398615
Q61035	Hars	Histidine--tRNA ligase, cytoplasmic	KVPCVGLSIGVER	Unmodified	379	0.83963	49.0796	56.5969	NaN	7.51732	3.94054	13.8204	1.17677	7.48656	0.0851471	NaN	NaN	56.5969	4.73094	NaN	10.3037	15.8858	NaN	16.0239	NaN	NaN	16.4069	16.7242	NaN	16.5045	12.3924	NaN	13.3827	0.0676485	NaN	0.107458	0.467159
Q61035	Hars	Histidine--tRNA ligase, cytoplasmic	LLNQLQYCEEAGIPLVAIIGEQELK	Unmodified	455	1	-88.9979	11.0021	NaN	100	NaN	NaN	NaN	NaN	NaN	NaN	11.0021	NaN	NaN	NaN	100	17.3749	15.8902	13.2875	NaN	12.8742	NaN	18.0869	16.9522	NaN	NaN	NaN	10.9053	1.01889	NaN	0.529141	NaN
Q61035	Hars	Histidine--tRNA ligase, cytoplasmic	TNQPLSTC	Unmodified	509	0.072967	29.1902	43.6587	1.36514	14.4685	11.2203	NaN	NaN	NaN	NaN	42.6934	44.624	NaN	6.5345	22.4024	NaN	19.0593	17.2822	NaN	18.6346	16.9707	NaN	19.9064	18.6956	NaN	16.0681	16.9032	NaN	0.775377	0.735725	0.560929	0.398237
Q61035	Hars	Histidine--tRNA ligase, cytoplasmic	VPCVGLSIGVER	Unmodified	379	0.899881	8.15373	14.8841	NaN	6.73039	2.92742	52.8924	NaN	77.9384	NaN	NaN	NaN	14.8841	4.66039	NaN	8.80039	16.3434	NaN	15.6895	NaN	NaN	13.1738	17.2858	NaN	16.1577	12.9312	NaN	12.7843	0.315145	NaN	0.52634	0.0719267
Q8BY71	Hat1	Histone acetyltransferase type B catalytic subunit	CNTNTAIELK	Unmodified	24	0.814015	20.6384	30.0991	NaN	9.46067	NaN	NaN	NaN	NaN	NaN	NaN	NaN	30.0991	NaN	NaN	9.46067	16.8046	NaN	16.2084	NaN	NaN	14.9928	17.3116	NaN	16.7776	NaN	NaN	13.5191	0.288152	NaN	0.258766	NaN
Q8BY71	Hat1	Histone acetyltransferase type B catalytic subunit	QIIPPGFCTNTNDFLSLLEK	Unmodified	117	1	6.3699	17.5195	5.89635	11.1497	NaN	NaN	NaN	NaN	NaN	NaN	21.6889	13.3502	NaN	NaN	11.1497	NaN	15.3246	14.9834	NaN	13.4723	12.2851	NaN	15.9036	15.2365	NaN	NaN	12.2421	0.166444	0.551144	0.321263	NaN
Q8BY71	Hat1	Histone acetyltransferase type B catalytic subunit	VDENFDCVEADDVEGK	Unmodified	98	0.128342	9.39393	14.3994	8.17674	5.00547	3.39557	8.58548	1.65812	7.28688	0.19313	5.10998	20.5067	17.5815	2.80369	3.29672	8.91599	18.9409	18.8147	18.5938	14.7261	16.8599	16.3649	19.6677	19.496	19.1467	14.5522	14.6216	15.7939	0.119627	0.603912	0.177888	0.526145
P53702	Hccs	Cytochrome c-type heme lyase	AYDYVECPVTGAR	Unmodified	70	0.101254	27.7244	40.4864	11.2647	12.7621	8.15138	14.5116	1.57395	8.5064	0.108461	32.5211	48.4518	NaN	6.9982	18.526	NaN	16.704	18.8057	NaN	15.651	18.7164	NaN	17.6516	19.8425	NaN	13.9194	17.7057	NaN	0.879763	1.11239	0.906031	1.22306
P53702	Hccs	Cytochrome c-type heme lyase	GCPVTAATSDLTSESK	Unmodified	39	0.031988	27.0635	54.1065	7.64518	27.043	10.5062	16.6036	2.1274	20.5547	0.128129	62.9142	50.219	49.1862	15.9826	36.8895	28.2568	15.9017	13.6402	16.7716	16.6642	13.6528	16.7247	16.0131	14.8572	16.8998	13.619	14.0825	15.5556	0.799949	0.717941	0.641652	0.741966
Q61191	Hcfc1	Host cell factor 1	TCLPGFPGAPCAIK	Unmodified	1896;1905	0.87548	13.4236	19.6587	NaN	6.23507	NaN	11.2289	0.63599	5.25927	0.0566385	19.6587	NaN	NaN	6.23507	NaN	NaN	18.1803	NaN	NaN	16.1494	NaN	NaN	19.0624	NaN	NaN	15.1518	NaN	NaN	NaN	NaN	NaN	NaN
O09106	Hdac1	Histone deacetylase 1	FNVGEDCPVFDGLFEFCQLSTGGSVASAVK	Unmodified	100;110	0.105468	9.65679	14.6737	0.783757	5.0169	4.8439	5.30593	3.34261	3.78116	0.629976	NaN	14.1195	15.2279	NaN	1.59175	8.44206	16.3832	16.6475	16.9738	NaN	14.0428	14.4969	17.4347	16.8975	16.7964	NaN	10.9474	13.3574	0.206138	0.220737	0.250075	0.966307
O09106	Hdac1	Histone deacetylase 1	LGCFNLTIK	Unmodified	273	0.0149836	16.6514	22.8757	2.39018	6.22419	4.67029	24.3411	4.69151	29.4265	0.19274	20.4745	22.8978	25.2547	4.30216	2.82162	11.5488	17.5497	17.7036	16.3629	15.5921	15.952	14.7975	17.9445	18.24	16.8736	13.4691	13.134	13.9364	0.423991	0.373186	0.427589	0.282691
O09106	Hdac1	Histone deacetylase 1	VCYYYDGDVGNYYYGQGHPMK	Unmodified	12	0.933696	NaN	24.9936	NaN	NaN	NaN	16.0098	13.0092	6.65055	0.812578	NaN	24.9936	NaN	NaN	NaN	NaN	15.8372	15.1882	14.6442	NaN	13.6027	NaN	16.8165	15.9621	NaN	NaN	NaN	NaN	0.412263	NaN	0.406933	NaN
O09106	Hdac1	Histone deacetylase 1	VMEMFQPSAVVLQCGSDSLSGDR	Unmodified	261	0.904063	3.06329	7.17299	NaN	4.1097	1.29094	8.25704	NaN	NaN	NaN	NaN	NaN	7.17299	3.19686	NaN	5.02253	16.277	14.2895	15.5835	NaN	NaN	11.8896	17.3379	15.242	14.8361	12.4176	NaN	10.595	0.599717	NaN	0.977855	0.79082
P70288	Hdac2	Histone deacetylase 2	FNVGEDCPVFDGLFEFCQLSTGGSVAGAVK	Unmodified	101;111	0.644993	NaN	NaN	NaN	5.00243	NaN	11.2661	4.01564	2.07105	0.356435	NaN	NaN	NaN	NaN	NaN	5.00243	NaN	NaN	14.7155	NaN	NaN	NaN	NaN	NaN	14.8836	NaN	NaN	10.6364	NaN	NaN	NaN	NaN
P70288	Hdac2	Histone deacetylase 2	LGCFNLTVK	Unmodified	274	0.990278	8.26731	21.3849	NaN	13.1176	NaN	NaN	NaN	NaN	NaN	NaN	NaN	21.3849	NaN	NaN	13.1176	15.6157	NaN	15.46	NaN	NaN	13.5818	16.9281	NaN	16.0072	NaN	NaN	13.2796	0.0762321	NaN	0.436635	NaN
P70288	Hdac2	Histone deacetylase 2	VCYYYDGDIGNYYYGQGHPMK	Unmodified	13	0.936731	NaN	33.1304	NaN	NaN	NaN	17.5359	12.5446	NaN	0.715367	NaN	NaN	33.1304	NaN	NaN	NaN	14.2598	NaN	12.7389	NaN	NaN	11.7257	15.4126	NaN	NaN	NaN	NaN	NaN	0.683302	NaN	NaN	NaN
P51859	Hdgf	Hepatoma-derived growth factor	SCAAEPEVEPEAHEGDGDK	Unmodified	108	0.0406815	37.2209	50.3825	2.55612	13.1617	9.19244	NaN	NaN	NaN	NaN	52.19	48.5751	NaN	6.66162	19.6617	NaN	20.4404	17.3283	NaN	20.5669	17.246	NaN	21.2496	18.0389	NaN	17.441	16.0082	NaN	1.12101	1.1569	1.13848	0.649743
P51859	Hdgf	Hepatoma-derived growth factor	CGDLVFAK	Unmodified	12	0.014137	29.2432	42.7947	5.20462	13.5514	6.26569	10.8568	5.02753	8.74009	0.463076	48.2924	37.9436	42.148	7.0246	19.5184	14.1113	19.885	20.2231	20.0014	19.7864	19.5133	19.5445	20.6524	20.8387	20.4056	16.926	18.7949	17.7999	0.120871	0.106378	0.148618	0.62751
P51859	Hdgf	Hepatoma-derived growth factor	SCAAEPEVEPEAHEGDGDKK	Unmodified	108	1	31.4708	46.5615	NaN	15.0907	NaN	NaN	NaN	NaN	NaN	NaN	NaN	46.5615	NaN	NaN	15.0907	NaN	NaN	15.4348	NaN	NaN	15.2361	NaN	NaN	15.6164	NaN	NaN	13.1242	NaN	NaN	NaN	NaN
Q8VDJ3	Hdlbp	Vigilin	AACLESAQEPAGAWSNK	Unmodified	53	0.160271	4.81352	10.3671	0.906914	5.55361	3.13643	12.0549	4.75282	24.8712	0.394266	9.72583	NaN	11.0084	3.33582	NaN	7.7714	17.7792	NaN	17.2773	14.5648	NaN	14.2622	18.7039	NaN	17.3405	13.8471	NaN	13.7715	0.243533	0.147733	0.622592	0.0370093
Q8VDJ3	Hdlbp	Vigilin	ICLEIMQR	Unmodified	104	0.7248	9.48691	14.8961	NaN	5.4092	NaN	10.0706	1.29803	2.5123	0.128892	NaN	NaN	14.8961	NaN	NaN	5.4092	17.8471	NaN	18.242	NaN	NaN	15.7277	18.8545	NaN	18.7408	NaN	NaN	14.6126	0.192346	NaN	0.0556922	NaN
Q8BQM4	Heatr3	HEAT repeat-containing protein 3	NIPQCMTPEQLMTLCR	Unmodified	533;543	1	NaN	NaN	NaN	5.31688	NaN	9.8841	NaN	15.3191	NaN	NaN	NaN	NaN	5.31688	NaN	NaN	17.5935	NaN	NaN	NaN	NaN	NaN	18.9171	NaN	NaN	14.7626	NaN	NaN	NaN	NaN	NaN	NaN
Q60848	Hells	Lymphocyte-specific helicase	DQNALQHCYWK	Unmodified	316	0.795751	NaN	NaN	NaN	21.8983	NaN	NaN	NaN	NaN	NaN	NaN	NaN	NaN	21.8983	NaN	NaN	14.9228	NaN	NaN	NaN	NaN	NaN	15.5896	NaN	NaN	13.7551	NaN	NaN	NaN	NaN	NaN	NaN
Q8QZS1	Hibch	3-hydroxyisobutyryl-CoA hydrolase, mitochondrial	INSCFSANTVEQIIENLR	Unmodified	270	0.706267	NaN	33.6772	NaN	NaN	NaN	NaN	NaN	NaN	NaN	NaN	33.6772	NaN	NaN	NaN	NaN	NaN	14.0464	NaN	NaN	13.0687	NaN	NaN	14.614	NaN	NaN	NaN	NaN	NaN	NaN	NaN	NaN
P70349	Hint1	Histidine triad nucleotide-binding protein 1	CLAFHDISPQAPTHFLVIPK	Unmodified	38	0.0681994	16.0038	24.9156	9.61121	8.91171	4.96502	12.0047	1.66564	3.35822	0.138749	15.9702	35.0769	23.6996	6.31181	5.78653	14.6368	18.5157	17.8522	19.067	16.1202	16.964	17.3802	19.1903	18.6828	19.4502	15.2985	14.6577	16.9062	0.404904	0.404494	0.257119	0.830565
P68433	Hist1h3a	Histone H3.1	FQSSAVMALQEACEAYLVGLFEDTNLCAIHAK	Oxidation (M)	97;111	0.313322	12.2389	22.7667	18.397	10.5278	12.5772	NaN	NaN	NaN	NaN	5.52672	42.1355	20.6378	3.3378	3.19504	25.0505	19.0532	17.4916	20.0515	14.9578	17.0339	18.1084	19.4266	18.3669	21.1841	14.5706	13.4457	19.603	0.750909	0.843187	0.954758	1.62138
P68433	Hist1h3a	Histone H3.1	FQSSAVMALQEACEAYLVGLFEDTNLCAIHAK	Unmodified	97;111	0.171608	12.0643	18.7404	11.1034	6.67611	7.75294	NaN	NaN	NaN	NaN	12.77	31.5517	11.8996	2.57941	1.83091	15.618	19.3441	19.2207	21.0643	16.572	18.1035	18.176	20.5051	20.827	20.0903	15.266	15.0824	17.6565	0.776445	0.492215	0.249939	1.04655
P84228	Hist1h3b	Histone H3.2	FQSSAVMALQEASEAYLVGLFEDTNLCAIHAK	Oxidation (M)	111	0.265458	14.9614	28.8465	16.46	13.8851	17.2077	10.6937	1.13923	1.38713	0.106533	15.1064	47.0893	24.3438	2.26004	5.74237	33.6529	22.0675	20.5723	20.3986	19.577	20.4042	18.7627	22.0651	21.6349	20.8505	16.6306	17.598	19.8712	0.691364	0.548166	0.393421	1.11917
P84228	Hist1h3b	Histone H3.2	FQSSAVMALQEASEAYLVGLFEDTNLCAIHAK	Unmodified	111	0.255972	11.066	18.3897	15.1443	7.32374	7.80875	10.944	0.716437	1.67336	0.0654639	3.21191	33.5003	18.4569	3.2119	2.43012	16.3292	20.6544	19.4779	21.0571	15.7411	18.4887	18.9137	21.7799	21.3939	19.845	16.8665	16.0665	17.4878	0.482918	0.740068	0.558463	0.465548
O08528	Hk2	Hexokinase-2	ASGCEGEDVVTLLK	Unmodified	628	0.226549	7.77744	17.348	5.04153	9.57055	9.64032	NaN	NaN	NaN	NaN	15.0614	23.1276	13.8549	4.22771	3.78465	20.6993	17.5083	16.0292	16.5711	15.0127	14.2964	13.9347	18.3675	17.595	15.9681	13.8658	12.927	14.0303	0.531465	0.393846	0.684973	0.359736
O08528	Hk2	Hexokinase-2	CDVSFLESEDGSGK	Unmodified	886	0.753322	37.7931	45.5889	10.1834	7.7957	NaN	29.3706	NaN	51.7564	NaN	38.3881	52.7896	NaN	NaN	7.7957	NaN	15.2543	13.2902	NaN	14.5718	13.4514	NaN	16.2088	15.6237	NaN	NaN	12.0597	NaN	0.83719	0.52312	0.282888	NaN
O08528	Hk2	Hexokinase-2	MLPTYVCATPDGTEK	Unmodified	517	0.0333644	10.2722	14.9129	4.15694	4.64067	1.14922	23.992	NaN	53.9238	NaN	NaN	11.9735	17.8523	5.2613	5.34615	3.31457	19.6943	17.3374	18.3662	NaN	14.4593	16.1641	20.7612	18.8564	18.0147	16.5907	14.7103	13.1483	0.787948	0.750242	0.976729	1.05792
O08528	Hk2	Hexokinase-2	FLSQIESDCLALLQVR	Unmodified	794	0.652491	20.5329	23.7088	NaN	3.17581	NaN	13.2737	NaN	0.534722	NaN	NaN	23.7088	NaN	3.17581	NaN	NaN	16.4718	15.3585	NaN	NaN	13.6724	NaN	17.625	16.7738	NaN	12.6948	NaN	NaN	0.520098	NaN	0.405514	NaN
O08528	Hk2	Hexokinase-2	GAALITAVACR	Unmodified	909	0.405235	7.44837	17.2579	10.2664	9.80957	7.42919	NaN	NaN	NaN	NaN	9.99847	NaN	24.5174	4.55634	NaN	15.0628	19.7513	NaN	18.5472	16.5811	NaN	16.9249	20.7757	NaN	18.2031	16.387	NaN	15.7077	0.558131	0.167686	1.00718	0.32694
O08528	Hk2	Hexokinase-2	KLPLGFTFSFPCHQTK	Unmodified	158	0.702834	37.2439	48.7197	NaN	11.4757	NaN	15.6826	5.35266	35.9473	0.341312	NaN	NaN	48.7197	NaN	NaN	11.4757	NaN	NaN	16.0068	NaN	NaN	15.9329	NaN	NaN	16.5701	NaN	NaN	13.6226	NaN	NaN	NaN	NaN
O08528	Hk2	Hexokinase-2	LGLSPLQEDCVATHR	Unmodified	368	0.0549942	10.3891	13.3807	5.24312	2.9916	3.29049	11.8375	NaN	11.6607	NaN	7.47768	17.4968	15.1675	1.14605	1.03814	6.79062	19.8158	18.7567	18.559	16.1867	16.5194	16.0754	20.7218	19.9222	18.9564	14.2912	13.3474	15.1775	0.50486	0.164978	0.57057	0.599177
O08528	Hk2	Hexokinase-2	SASLCAATLAAVLWR	Unmodified	386	1	NaN	NaN	NaN	12.5909	NaN	9.27315	3.57088	13.7919	0.385077	NaN	NaN	NaN	NaN	12.5909	NaN	15.5394	12.8409	NaN	NaN	NaN	NaN	16.2454	14.5902	NaN	NaN	11.7948	NaN	1.03666	NaN	0.732585	NaN
P22907	Hmbs	Porphobilinogen deaminase	DVPTILPPGFTIGAICK	Unmodified	97	0.400511	7.26249	16.3046	15.7156	9.04208	5.01395	11.9758	2.92452	5.05636	0.244202	0.41886	31.8443	16.6506	4.97706	7.50437	14.6448	17.6865	17.4208	17.1775	9.79328	16.323	14.8539	18.3554	18.1371	17.7072	14.1005	14.5135	15.1641	0.176454	1.09664	0.219166	0.379181
P63158	Hmgb1	High mobility group protein B1	MSSYAFFVQTCR	Oxidation (M)	23	0.0909023	41.7545	63.6629	28.2877	21.9084	17.4433	20.7244	6.7844	21.3918	0.327363	86.954	32.1846	71.8501	16.3981	41.4414	7.88561	21.7541	21.4265	21.1899	24.4907	20.3512	22.5417	21.784	22.0425	21.9201	19.434	21.5437	18.374	0.198437	1.13232	0.0893394	1.07722
P63158	Hmgb1	High mobility group protein B1	MSSYAFFVQTCR	Unmodified	23	0.160583	18.8294	23.8063	20.3425	4.97687	2.54035	15.5028	2.55732	11.5814	0.164959	NaN	9.4219	38.1906	7.51561	4.98009	2.43491	21.9031	22.1468	21.3772	NaN	18.8817	20.6826	23.2153	22.0922	21.6497	19.594	17.8382	16.3252	0.25768	0.78347	0.588569	1.01116
P63158	Hmgb1	High mobility group protein B1	RPPSAFFLFCSEYRPK	Unmodified	106	0.0527059	32.8834	42.7238	18.8567	9.84048	5.62449	14.9572	4.17127	6.95179	0.27888	62.9949	25.7045	39.4721	6.53197	16.3347	6.65477	19.4656	19.2878	19.8737	20.2331	17.7565	19.2569	20.2569	19.3899	20.4572	16.418	17.0332	16.6471	0.214563	0.73374	0.347905	0.219779
O54879	Hmgb3	High mobility group protein B3	MSAYAFFVQTCR	Unmodified	23	1	4.96386	9.72964	NaN	4.76577	4.39316	16.7628	2.87218	15.3776	0.171343	NaN	9.72964	NaN	7.87221	1.65934	NaN	17.477	17.7974	NaN	NaN	14.5836	NaN	18.4678	17.5292	NaN	14.919	11.6401	NaN	0.15641	NaN	0.4445	1.15004
O54879	Hmgb3	High mobility group protein B3	MSAYAFFVQTCR	Oxidation (M)	23	1	64.3476	70.1689	NaN	5.82134	NaN	21.8873	0.341039	29.4036	0.0155816	NaN	NaN	70.1689	NaN	NaN	5.82134	NaN	NaN	15.3804	NaN	NaN	16.6144	NaN	NaN	15.6699	NaN	NaN	11.6539	NaN	NaN	NaN	NaN
P38060	Hmgcl	Hydroxymethylglutaryl-CoA lyase, mitochondrial	GYVSCALGCPYEGK	Unmodified	170;174	0.715272	5.02141	12.3394	NaN	7.31796	NaN	NaN	NaN	NaN	NaN	12.3394	NaN	NaN	7.31796	NaN	NaN	16.3151	NaN	NaN	13.4865	NaN	NaN	17.4922	NaN	NaN	13.8294	NaN	NaN	NaN	NaN	NaN	NaN
P38060	Hmgcl	Hydroxymethylglutaryl-CoA lyase, mitochondrial	NANCSIEESFQR	Unmodified	141	1	30.9679	38.8393	NaN	7.87139	NaN	NaN	NaN	NaN	NaN	38.8393	NaN	NaN	7.87139	NaN	NaN	15.0499	NaN	NaN	14.3948	NaN	NaN	15.6913	NaN	NaN	12.1424	NaN	NaN	NaN	NaN	NaN	NaN
Q8JZK9	Hmgcs1	Hydroxymethylglutaryl-CoA synthase, cytoplasmic	ITASLCDLK	Unmodified	406	0.709725	10.4651	17.4429	NaN	6.97778	NaN	NaN	NaN	NaN	NaN	NaN	NaN	17.4429	NaN	NaN	6.97778	NaN	NaN	19.1809	NaN	NaN	16.9381	NaN	NaN	20.1338	NaN	NaN	16.3971	NaN	NaN	NaN	NaN
Q8JZK9	Hmgcs1	Hydroxymethylglutaryl-CoA synthase, cytoplasmic	LSIQCYLSALDR	Unmodified	224	0.958474	18.0457	19.7024	NaN	1.6567	NaN	NaN	NaN	NaN	NaN	NaN	NaN	19.7024	NaN	NaN	1.6567	14.0213	NaN	14.4893	NaN	NaN	12.4623	15.8305	NaN	15.338	NaN	NaN	9.4466	0.227357	NaN	0.23906	NaN
Q8JZK9	Hmgcs1	Hydroxymethylglutaryl-CoA synthase, cytoplasmic	PGSLPLNAEACWPK	Unmodified	12	0.249708	7.71328	14.2943	11.3588	6.58095	2.52056	NaN	NaN	NaN	NaN	1.40456	18.6383	22.8399	4.71995	9.44942	5.57349	18.2417	18.2418	16.582	12.1083	16.1157	14.8257	19.2991	19.7337	17.0994	14.9638	16.4733	13.0169	0.511062	0.966975	0.677722	0.973626
Q8JZK9	Hmgcs1	Hydroxymethylglutaryl-CoA synthase, cytoplasmic	TCVAPDVFAENMK	Unmodified	417	0.879004	11.8272	14.0705	NaN	2.24327	1.29282	8.2248	3.29696	34.4655	0.400857	NaN	14.0705	NaN	3.15744	1.32911	NaN	20.2982	18.1228	NaN	NaN	15.5123	NaN	21.306	19.3115	NaN	16.3672	13.0974	NaN	0.901549	NaN	0.846829	1.14852
O70252	Hmox2	Heme oxygenase 2	GTLGGSNCPFQTTVAVLR	Unmodified	281	0.891486	-0.273867	48.4286	22.0466	48.7025	44.9552	NaN	NaN	NaN	NaN	64.0179	32.8393	NaN	16.1698	29.9376	100	15.4013	14.2962	12.4379	16.2325	13.264	NaN	16.6796	14.3257	NaN	14.3054	13.099	11.1792	0.827916	1.09379	0.95146	0.869222
Q6PGH2	Hn1l	Hematological and neurological expressed 1-like protein	DHVLLCEGEDSK	Unmodified	118	0.784247	38.1183	51.706	NaN	13.5877	NaN	NaN	NaN	NaN	NaN	NaN	NaN	51.706	NaN	NaN	13.5877	NaN	NaN	15.1274	NaN	NaN	15.2259	NaN	NaN	15.7143	NaN	NaN	13.0454	NaN	NaN	NaN	NaN
Q9CX86	Hnrnpa0	Heterogeneous nuclear ribonucleoprotein A0	CFGFVTYSNVEEADAAMAASPHAVDGNTVELK	Unmodified	49	0.372416	3.25366	4.74693	4.57073	1.49327	1.84533	9.982	5.215	50.9755	0.522441	1.51494	7.97893	NaN	NaN	0.188428	2.79812	17.6791	17.5627	15.4032	11.6566	14.035	NaN	18.5263	17.8348	15.5509	NaN	8.78575	10.4325	0.616472	0.958005	0.751736	0.729562
Q9CX86	Hnrnpa0	Heterogeneous nuclear ribonucleoprotein A0	GHFEAFGTLTDCVVVVNPQTK	Unmodified	36	0.156192	18.5029	25.5665	11.0222	7.06358	6.48095	13.8421	3.46216	2.93741	0.250118	NaN	17.7726	33.3603	2.48086	NaN	11.6463	17.6582	14.1056	15.6476	NaN	11.8957	14.6493	18.2831	15.0329	16.5264	12.9863	NaN	13.603	1.09785	1.04898	1.00928	0.297744
Q9CX86	Hnrnpa0	Heterogeneous nuclear ribonucleoprotein A0	MENSQLCK	Acetyl (Protein N-term)	7	0.0279259	11.4551	15.4023	3.84263	3.94729	1.39494	11.2191	0.147927	3.74233	0.0131853	NaN	12.6852	18.1195	5.25345	2.47792	4.1105	21.9318	22.2468	20.9006	NaN	19.4637	18.7247	22.6745	22.5393	21.6499	18.5017	17.2407	17.1059	0.422697	0.35452	0.339003	0.580364
Q9CX86	Hnrnpa0	Heterogeneous nuclear ribonucleoprotein A0	MENSQLCK	Acetyl (Protein N-term);Oxidation (M)	7	0.963805	14.2394	26.6215	NaN	12.3822	8.91311	NaN	NaN	NaN	NaN	NaN	NaN	26.6215	18.6847	NaN	6.07966	12.8951	NaN	15.2815	NaN	NaN	13.8188	14.1091	NaN	16.1607	11.9874	NaN	12.2113	0.960125	NaN	0.864545	0.109527
P49312	Hnrnpa1	Heterogeneous nuclear ribonucleoprotein A1	SHFEQWGTLTDCVVMR	Oxidation (M)	43	0.515604	2.92381	9.98005	7.05204	7.05625	0.091514	11.359	0.85854	6.0838	0.0755824	9.2258	17.3789	3.33545	6.99154	NaN	7.12096	18.3979	16.0418	16.0053	15.0993	13.7926	11.1482	18.5896	15.8789	17.7631	14.8559	NaN	14.0579	1.00883	0.967015	0.740419	0.381455
P49312	Hnrnpa1	Heterogeneous nuclear ribonucleoprotein A1	SHFEQWGTLTDCVVMR	Unmodified	43	0.208823	7.18328	10.6694	9.242	3.4861	0.938083	11.1108	0.465691	8.84163	0.0419132	0.464242	13.069	18.4749	4.03896	2.40297	4.01636	19.5717	18.8706	19.3911	11.8275	16.1369	17.2494	20.2114	19.244	20.3263	15.641	13.9001	15.7475	0.236923	0.987675	0.357089	0.541021
P49312	Hnrnpa1	Heterogeneous nuclear ribonucleoprotein A1	SHFEQWGTLTDCVVMRDPNTK	Unmodified	43	1	NaN	NaN	NaN	3.76788	NaN	11.2192	0.575479	6.09868	0.051294	NaN	NaN	NaN	3.76788	NaN	NaN	16.0603	NaN	NaN	NaN	NaN	NaN	16.6526	NaN	NaN	11.978	NaN	NaN	NaN	NaN	NaN	NaN
O88569	Hnrnpa2b1	Heterogeneous nuclear ribonucleoproteins A2/B1	LTDCVVMR	Oxidation (M)	50	0.04125	16.7122	24.5554	3.98978	7.84325	1.61871	NaN	NaN	NaN	NaN	NaN	21.7342	27.3766	NaN	8.98785	6.69865	NaN	20.5712	20.4079	NaN	18.7228	19.0004	NaN	20.1817	22.9792	NaN	16.8417	19.1792	0.0799597	0.135646	1.05855	0.947053
O88569	Hnrnpa2b1	Heterogeneous nuclear ribonucleoproteins A2/B1	LTDCVVMR	Unmodified	50	0.127908	6.80885	9.60545	6.03567	2.79659	1.98967	9.79864	0.0867543	5.19944	0.00885371	3.15774	10.5381	15.1205	4.43246	0.581604	3.37571	23.7314	24.0987	23.575	18.7927	21.013	21.0861	24.057	24.1582	25.0832	19.6267	16.7408	20.2441	0.191672	0.620993	0.422487	0.793323
O88569	Hnrnpa2b1	Heterogeneous nuclear ribonucleoproteins A2/B1	LTDCVVMRDPASK	Unmodified	50	0.946456	10.1025	13.9334	3.76676	3.83095	NaN	10.7043	0.891003	6.64042	0.0832376	NaN	11.2699	16.5969	NaN	NaN	3.83095	NaN	22.0921	20.0887	NaN	19.1152	17.7595	NaN	22.1674	21.5965	NaN	NaN	16.9467	0.849617	0.619538	0.276233	NaN
Q8BG05	Hnrnpa3	Heterogeneous nuclear ribonucleoprotein A3	GFGFVTYSCVEEVDAAMCAR	Oxidation (M)	63;72	0.663699	37.0483	41.8978	NaN	4.84948	NaN	NaN	NaN	NaN	NaN	41.8978	NaN	NaN	4.84948	NaN	NaN	18.3027	NaN	NaN	17.831	NaN	NaN	18.2827	NaN	NaN	13.9884	NaN	NaN	NaN	NaN	NaN	NaN
Q8BG05	Hnrnpa3	Heterogeneous nuclear ribonucleoprotein A3	GFGFVTYSCVEEVDAAMCAR	Unmodified	63;72	0.197256	11.7529	17.3775	10.4177	5.62458	2.87784	9.5905	0.998033	3.03148	0.104065	5.47075	21.8479	24.8139	3.58964	NaN	7.65952	18.7127	15.3502	18.1705	14.6018	13.5114	16.5712	19.5297	15.8637	19.1434	14.7824	NaN	15.5518	0.770843	1.0337	0.778823	0.368399
Q8BG05	Hnrnpa3	Heterogeneous nuclear ribonucleoprotein A3	WGTLTDCVVMR	Oxidation (M)	42	0.0134621	17.9796	25.2079	2.86654	7.22827	2.8943	NaN	NaN	NaN	NaN	NaN	27.2348	23.1809	5.83692	5.2924	10.5555	20.5713	20.6592	18.5963	NaN	19.2414	16.8677	21.0265	20.6315	21.0128	17.0147	16.47	17.9298	0.582242	0.956719	0.147921	0.522786
Q8BG05	Hnrnpa3	Heterogeneous nuclear ribonucleoprotein A3	WGTLTDCVVMR	Unmodified	42	0.147779	8.26095	13.4993	8.16969	5.23835	1.91201	13.9688	1.45809	6.57748	0.104381	4.07344	18.5423	17.8821	5.77937	3.11413	6.82155	22.0729	20.6833	21.2653	17.5153	18.548	19.0661	22.7222	21.1692	22.1852	18.6951	16.2098	18.4134	0.48661	0.484984	0.48734	0.647959
Q60668	Hnrnpd	Heterogeneous nuclear ribonucleoprotein D0	GFCFITFK	Unmodified	207	0.140197	10.3259	15.9194	9.62416	5.59352	3.33697	11.9769	0.645204	4.91027	0.0538707	5.28192	24.0234	18.4528	4.64393	2.83427	9.30236	20.1033	20.4845	19.8844	15.9388	18.8234	17.7406	20.5701	20.8016	21.1844	16.2102	15.7022	17.899	0.214913	0.813328	0.219127	0.838837
Q60668	Hnrnpd	Heterogeneous nuclear ribonucleoprotein D0	GFCFITFKEEEPVK	Unmodified	207	0.201143	10.9936	16.6438	8.90933	5.65017	2.96686	15.2178	3.72745	1.86534	0.24494	10.3439	22.9436	NaN	7.74805	3.55228	NaN	18.3861	17.8094	NaN	15.2705	16.0616	NaN	19.1237	18.1937	NaN	15.5501	13.4308	NaN	0.278924	0.378332	0.440662	0.885009
Q60668	Hnrnpd	Heterogeneous nuclear ribonucleoprotein D0	FGEVVDCTLK	Unmodified	107	0.0141705	14.2101	20.2956	3.9029	6.08547	2.29615	12.5421	1.11147	6.56977	0.088619	15.8428	23.1237	21.9203	5.36907	4.23293	8.65441	24.5154	24.4155	23.7828	22.1061	22.6824	21.9501	24.8312	24.455	25.0581	20.6917	19.9552	21.6582	0.25233	0.280834	0.204678	0.587139
Q9Z130	Hnrnpdl	Heterogeneous nuclear ribonucleoprotein D-like	GFCFITYTDEEPVK	Unmodified	158	0.107157	13.3976	21.0214	10.2457	7.62381	5.09803	NaN	NaN	NaN	NaN	10.5012	30.9685	21.5944	3.4	6.18473	13.2867	18.075	17.7216	16.4467	14.9837	16.5652	14.5864	18.8801	18.4603	16.8276	14.0517	14.5373	14.1213	0.49197	0.773939	0.583068	0.189726
Q9Z130	Hnrnpdl	Heterogeneous nuclear ribonucleoprotein D-like	RGFCFITYTDEEPVK	Unmodified	158	1	21.8752	24.2648	NaN	2.38956	NaN	14.6449	1.19058	3.53636	0.0812965	24.2648	NaN	NaN	2.38956	NaN	NaN	16.9592	NaN	NaN	15.3171	NaN	NaN	17.3994	NaN	NaN	12.0472	NaN	NaN	NaN	NaN	NaN	NaN
Q9Z2X1	Hnrnpf	Heterogeneous nuclear ribonucleoprotein F	DLSYCLSGMYDHR	Unmodified	267	0.040409	16.0469	25.4622	6.68215	9.41532	5.08302	10.8716	0.906556	7.49644	0.0833878	32.1657	18.8016	25.4193	5.59104	7.47152	15.1834	21.5181	18.2916	20.099	20.4416	16.181	18.5461	22.1636	19.1884	20.6742	18.0859	15.558	18.1923	0.928795	1.12795	0.915268	0.667759
Q9Z2X1	Hnrnpf	Heterogeneous nuclear ribonucleoprotein F	DLSYCLSGMYDHR	Oxidation (M)	267	0.0291892	31.2009	43.4669	12.2918	12.266	6.93087	13.3291	1.33502	16.0035	0.100158	57.2929	39.3326	33.7753	4.27625	16.66	15.8619	19.924	18.6649	18.2881	20.3479	18.0397	17.3167	20.2614	19.4512	19.5396	15.7769	17.1285	17.1324	0.632942	1.09962	0.328526	0.440873
Q9Z2X1	Hnrnpf	Heterogeneous nuclear ribonucleoprotein F	GLPFGCTK	Unmodified	122	0.101649	13.5251	19.3345	5.93984	5.80937	3.14489	NaN	NaN	NaN	NaN	NaN	23.5346	15.1344	NaN	3.5856	8.03315	NaN	19.6668	20.1442	NaN	17.9668	17.6569	NaN	20.3351	21.1292	NaN	15.5861	17.6122	0.23188	0.151317	0.379712	0.856662
Q9Z2X1	Hnrnpf	Heterogeneous nuclear ribonucleoprotein F	YGDSEFTVQSTTGHCVHMR	Unmodified	290	0.640731	75.0818	79.4891	NaN	4.40736	1.43043	16.0036	4.2221	23.2647	0.263821	NaN	NaN	79.4891	5.41883	NaN	3.39589	17.1308	NaN	19.0965	NaN	NaN	21.0509	18.0613	NaN	19.5154	13.9358	NaN	14.6852	0.837691	NaN	0.65793	0.35926
O35737	Hnrnph1	Heterogeneous nuclear ribonucleoprotein H	DLNYCFSGMSDHR	Unmodified	267	0.533421	4.90704	15.3507	13.4145	10.4437	10.1031	13.1878	1.64065	11.0378	0.124407	0.201858	25.7239	20.1264	3.68395	22.0578	5.58938	22.1945	20.7007	20.6852	13.2449	19.1709	18.6965	22.7416	20.9328	21.5155	18.0331	19.1117	17.4373	0.656559	0.875551	0.66252	0.603201
O35737	Hnrnph1	Heterogeneous nuclear ribonucleoprotein H	DLNYCFSGMSDHR	Oxidation (M)	267	0.0608977	26.8823	38.6705	7.18138	11.7882	5.59273	NaN	NaN	NaN	NaN	NaN	33.5925	43.7485	NaN	7.83359	15.7429	NaN	18.3331	14.053	NaN	17.3499	13.6903	NaN	17.8106	15.9158	NaN	14.2541	13.4957	1.27576	1.2068	0.814788	0.36336
O35737	Hnrnph1	Heterogeneous nuclear ribonucleoprotein H	GLPWSCSADEVQR	Unmodified	22	0.135074	9.46757	15.0725	8.46375	5.60487	3.44477	9.41879	0.728691	4.10719	0.0773656	5.56111	17.8825	21.7738	6.18366	1.90737	8.72359	21.1193	20.9616	17.4947	17.0334	18.7624	15.6496	21.3932	21.0086	18.3812	17.4698	15.3241	14.9939	0.763562	0.986997	0.719975	0.983414
P61979	Hnrnpk	Heterogeneous nuclear ribonucleoprotein K	GSDFDCELR	Unmodified	145	0.226382	8.33898	13.0551	11.0883	4.7161	3.60049	9.01548	0.523509	2.58187	0.0580678	0.288486	20.281	18.5958	5.30827	0.856239	7.9838	23.5924	24.4924	23.0874	15.1593	22.5176	20.9573	23.7759	24.5389	24.4906	19.619	17.6835	20.9639	0.507131	1.12823	0.26783	0.917459
P61979	Hnrnpk	Heterogeneous nuclear ribonucleoprotein K	IIPTLEEGLQLPSPTATSQLPLESDAVECLNYQHYK	Unmodified	132	0.268091	7.74521	12.6532	11.4757	4.90803	4.57966	7.43053	NaN	NaN	NaN	0.454537	23.2343	14.2709	4.30594	0.659203	9.75896	18.7438	19.6423	19.074	10.969	17.9181	16.4873	18.9744	19.8466	20.3503	14.5003	12.6111	17.1413	0.322997	1.09183	0.441178	1.30078
P61979	Hnrnpk	Heterogeneous nuclear ribonucleoprotein K	LFQECCPHSTDR	Unmodified	184;185	0.991408	12.1776	22.5909	NaN	10.4133	NaN	NaN	NaN	NaN	NaN	NaN	NaN	22.5909	NaN	NaN	10.4133	NaN	NaN	20.7769	NaN	NaN	19.0002	NaN	NaN	21.9929	NaN	NaN	18.888	NaN	NaN	NaN	NaN
Q8R081	Hnrnpl	Heterogeneous nuclear ribonucleoprotein L	VFNVFCLYGNVEK	Unmodified	401	0.0293746	17.1018	20.5538	5.69857	3.45194	2.66298	10.4236	0.747586	2.97643	0.0717206	NaN	16.5243	24.5833	4.16055	0.506331	5.68895	20.1945	21.0144	20.4083	NaN	18.6776	18.7911	20.9818	21.0967	21.8596	16.456	13.4783	17.8084	0.308554	0.0556017	0.35315	1.00181
Q8R081	Hnrnpl	Heterogeneous nuclear ribonucleoprotein L	QPAIMPGQSYGLEDGSCSYK	Unmodified	469	0.0140432	12.1199	16.174	1.95614	4.05413	1.83953	6.51161	NaN	9.00948	NaN	NaN	14.7908	17.5572	5.80537	2.13749	4.21953	19.2049	19.6328	19.252	NaN	17.1065	17.0206	19.9298	19.9703	20.1744	15.9096	14.4535	15.6699	0.169137	0.0420544	0.0929002	0.449955
Q8R081	Hnrnpl	Heterogeneous nuclear ribonucleoprotein L	LCFSTAQHAS	Unmodified	578	0.013697	16.4543	22.8359	0.869741	6.38162	2.34613	17.3653	6.93573	9.25345	0.399402	NaN	22.2209	23.4509	6.00025	4.24954	8.89507	21.676	22.3982	21.6045	NaN	20.5908	19.8978	22.3486	22.5666	22.7651	18.379	18.0727	19.4086	0.324724	0.333258	0.143548	0.516955
Q921F4	Hnrnpll	Heterogeneous nuclear ribonucleoprotein L-like	LCFSTSSHL	Unmodified	584	1	NaN	NaN	NaN	5.16351	NaN	NaN	NaN	NaN	NaN	NaN	NaN	NaN	5.16351	NaN	NaN	16.5445	NaN	NaN	NaN	NaN	NaN	17.7816	NaN	NaN	13.5826	NaN	NaN	NaN	NaN	NaN	NaN
Q921F4	Hnrnpll	Heterogeneous nuclear ribonucleoprotein L-like	VFNLFCLYGNIEK	Unmodified	406	0.893872	3.16758	9.00082	3.37938	5.83325	NaN	10.5206	4.35642	8.12413	0.414086	11.3904	6.61124	NaN	NaN	NaN	5.83325	16.0179	16.1647	15.0853	13.0583	12.3445	NaN	17.3756	16.7987	15.611	NaN	NaN	11.5982	0.353981	0.342889	0.539168	NaN
Q9D0E1	Hnrnpm	Heterogeneous nuclear ribonucleoprotein M	ACQIFVR	Unmodified	613	0.20382	10.1162	16.6499	11.9245	6.53373	4.91945	10.2448	NaN	14.7987	NaN	3.73807	27.2479	18.9638	2.99633	4.45325	12.1516	21.0098	21.9303	21.1133	16.3232	20.5134	19.0179	21.8053	22.2683	22.0613	16.7885	17.845	19.2075	0.374598	1.0281	0.158894	0.805845
Q9D0E1	Hnrnpm	Heterogeneous nuclear ribonucleoprotein M	FNECGHVLYADIK	Unmodified	636	0.668783	3.66734	13.0704	15.0497	9.40307	5.13519	12.3458	NaN	4.71039	NaN	2.42865	NaN	23.7122	5.77194	NaN	13.0342	20.3723	NaN	17.9656	15.0441	NaN	16.2798	21.0758	NaN	18.7776	17.0468	NaN	16.0394	0.965449	0.571147	0.936315	0.474594
Q9D0E1	Hnrnpm	Heterogeneous nuclear ribonucleoprotein M	GCAVVEFK	Unmodified	113	0.661678	15.7173	21.4495	NaN	5.73218	4.24669	8.87179	0.331195	5.0171	0.0373312	NaN	NaN	21.4495	2.72932	NaN	8.73505	19.0583	NaN	20.5472	NaN	NaN	18.6745	19.5639	NaN	21.5796	14.4085	NaN	18.1944	0.671215	NaN	0.853439	1.22302
Q8VEK3	Hnrnpu	Heterogeneous nuclear ribonucleoprotein U	DCEVVMMIGLPGAGK	Unmodified	473	0.0751697	10.3954	12.9262	7.05027	2.53084	1.72111	12.8159	0.222702	1.53169	0.0173769	4.97812	15.3749	18.4257	3.77376	0.566399	3.25235	19.9264	20.1973	19.9462	15.6719	17.7368	17.7997	20.7863	20.6804	20.1192	16.114	13.2246	15.2245	0.107571	0.594839	0.23042	0.775296
Q8VEK3	Hnrnpu	Heterogeneous nuclear ribonucleoprotein U	DCEVVMMIGLPGAGK	2 Oxidation (M)	473	0.788501	26.9919	43.4529	NaN	16.461	NaN	NaN	NaN	NaN	NaN	NaN	NaN	43.4529	NaN	NaN	16.461	NaN	NaN	13.8605	NaN	NaN	13.4805	NaN	NaN	17.6693	NaN	NaN	15.3259	NaN	NaN	NaN	NaN
Q8VEK3	Hnrnpu	Heterogeneous nuclear ribonucleoprotein U	DCEVVMMIGLPGAGK	Oxidation (M)	473	0.47026	5.90355	11.1875	12.2093	5.28397	1.29479	12.2458	2.8766	4.88275	0.234904	2.55421	19.8208	NaN	4.36841	6.19952	NaN	18.1141	18.6892	NaN	12.8604	16.673	NaN	18.0383	18.5146	NaN	13.586	14.5953	NaN	0.278212	1.22629	0.231358	0.475433
Q8VEK3	Hnrnpu	Heterogeneous nuclear ribonucleoprotein U	GNFTLPEVAECFDEITYVELQK	Unmodified	624	0.0351123	12.2648	17.041	1.6774	4.77618	2.20682	8.51915	2.07521	4.17922	0.243594	NaN	15.8549	18.2271	3.21573	NaN	6.33664	20.1391	19.9982	18.899	NaN	17.5903	16.7334	20.7131	20.2421	19.8195	15.8016	NaN	15.9338	0.398564	0.408029	0.308687	0.06474
Q8VEK3	Hnrnpu	Heterogeneous nuclear ribonucleoprotein U	EKPYFPIPEDCTFIQNVPLEDR	Unmodified	449	0.176417	8.12493	11.131	8.63528	3.00604	3.28178	7.04815	1.31669	2.36583	0.186813	1.33338	17.634	14.4255	0.761179	1.48451	6.77243	18.8783	19.2653	18.7691	12.6689	17.0416	16.2005	19.8118	19.5723	19.7433	12.7853	13.52	15.9603	0.187353	0.889412	0.0840281	1.14343
Q8VEK3	Hnrnpu	Heterogeneous nuclear ribonucleoprotein U	MCLFAGFQR	Oxidation (M)	570	0.0303948	16.6623	20.37	3.19775	3.70775	4.3263	NaN	NaN	NaN	NaN	NaN	18.1089	22.6312	2.65271	0.00654575	8.46398	20.027	19.8417	18.5034	NaN	17.6647	16.73	20.8994	19.8797	20.636	15.7018	5.9807	17.201	0.467403	0.442731	0.333064	1.12296
Q8VEK3	Hnrnpu	Heterogeneous nuclear ribonucleoprotein U	FDENDVITCFANFETDEVELSYAK	Unmodified	384	0.0297516	12.413	16.237	1.07261	3.82399	3.45254	11.5406	NaN	NaN	NaN	NaN	15.4786	16.9955	6.84415	0.0602425	4.56758	18.4543	18.5939	17.5717	NaN	16.1449	15.2837	19.0234	18.6159	18.6092	15.2567	7.91988	14.2242	0.338009	0.410004	0.171414	0.997247
Q8VEK3	Hnrnpu	Heterogeneous nuclear ribonucleoprotein U	MCLFAGFQR	Unmodified	570	0.19732	8.3121	11.0236	7.45682	2.71152	0.382523	10.8025	1.69104	1.19274	0.156541	3.51745	11.1233	18.4301	2.98201	NaN	2.44104	20.232	20.077	19.8026	15.4543	17.0788	17.6566	21.2308	20.3857	20.4255	16.2069	NaN	15.1048	0.147282	0.624642	0.354523	0.515366
Q8VEK3	Hnrnpu	Heterogeneous nuclear ribonucleoprotein U	PYFPIPEDCTFIQNVPLEDR	Unmodified	449	0.0593346	8.99163	12.1019	4.45519	3.1102	3.264	7.49247	0.562742	3.91799	0.0751077	7.97687	16.8265	11.5022	2.33133	0.306101	6.69318	20.1841	20.7853	20.6322	16.656	18.4799	17.6885	21.0142	21.0038	21.5676	15.6256	12.6565	17.7664	0.205298	0.58161	0.235852	1.22598
Q8VEK3	Hnrnpu	Heterogeneous nuclear ribonucleoprotein U	TCNCETEDYGEK	Unmodified	365;367	0.878128	7.70563	11.5366	NaN	3.83093	1.51538	23.6041	10.0709	4.30202	0.426659	NaN	11.5366	NaN	3.59632	2.44653	5.44993	18.4559	18.9795	14.6878	NaN	16.0407	NaN	19.2908	18.9695	15.2694	14.5464	13.6521	11.1527	0.8322	NaN	0.796515	0.831133
Q8VDM6	Hnrnpul1	Heterogeneous nuclear ribonucleoprotein U-like protein 1	AEPYCSVLPGFTFIQHLPLSER	Unmodified	292	0.770349	6.98868	11.9697	1.58053	4.98105	NaN	4.87701	0.177314	NaN	0.0363571	NaN	10.8521	13.0873	NaN	NaN	4.98105	NaN	15.7794	16.7218	NaN	12.7412	13.9905	NaN	15.705	18.3374	NaN	NaN	14.0837	0.446152	0.576702	1.0214	NaN
Q8VDM6	Hnrnpul1	Heterogeneous nuclear ribonucleoprotein U-like protein 1	AIVICPTDEDLK	Unmodified	433	0.766604	NaN	NaN	NaN	4.7276	NaN	13.2719	0.357956	12.1801	0.0269711	NaN	NaN	NaN	4.7276	NaN	NaN	18.6474	NaN	NaN	NaN	NaN	NaN	19.2871	NaN	NaN	14.9542	NaN	NaN	NaN	NaN	NaN	NaN
Q8VDM6	Hnrnpul1	Heterogeneous nuclear ribonucleoprotein U-like protein 1	NCAVEFNFGQR	Unmodified	278	0.149285	16.5343	24.3632	11.0578	7.82892	0.408234	11.5663	0.810556	5.3818	0.0700788	NaN	16.5441	32.1822	7.54026	NaN	8.11759	15.8461	16.2984	15.2234	NaN	13.9637	14.148	16.7515	16.3973	16.1486	13.1354	NaN	12.6479	0.357302	0.0902258	0.212555	0.236672
Q00PI9	Hnrnpul2	Heterogeneous nuclear ribonucleoprotein U-like protein 2	NFILDQCNVYNSGQR	Unmodified	536	0.0492632	26.5733	37.1248	9.32023	10.5515	7.99239	14.9249	5.06437	5.71921	0.339322	NaN	30.5344	43.7152	6.61667	5.28931	19.7484	15.3985	15.0157	14.0914	NaN	13.8298	13.7268	15.911	16.3139	13.6136	12.092	12.1515	11.5908	0.414949	0.0505066	0.684068	0.199554
Q00PI9	Hnrnpul2	Heterogeneous nuclear ribonucleoprotein U-like protein 2	CDYMDEVTYGELEK	Unmodified	600	0.361984	-45.1471	6.66134	5.34751	51.8085	68.1531	19.3121	14.4451	36.9993	0.74798	2.88008	10.4426	NaN	3.61701	NaN	100	18.43	16.5457	13.5476	13.3544	13.4454	NaN	19.3317	17.2843	NaN	14.5958	NaN	9.25149	1.15768	0.0445824	0.863254	1.34626
Q00PI9	Hnrnpul2	Heterogeneous nuclear ribonucleoprotein U-like protein 2	NCVVELNFGQK	Unmodified	406	0.0362347	16.5314	23.2893	1.33622	6.75786	3.65124	18.2057	6.10194	11.9324	0.335167	NaN	24.2341	22.3444	4.17604	NaN	9.33968	19.1154	13.3908	18.0648	NaN	11.7463	16.2676	20.0641	14.2608	18.7589	15.5439	NaN	15.4799	0.980484	1.29619	1.0433	0.0313854
Q00PI9	Hnrnpul2	Heterogeneous nuclear ribonucleoprotein U-like protein 2	EGCTEVSLLR	Unmodified	306	0.0290631	16.6192	21.7156	6.37259	5.09644	1.49086	10.9236	NaN	0.266235	NaN	NaN	17.2095	26.2217	4.10555	4.37276	6.81101	19.2482	18.5294	18.308	NaN	16.2632	16.8155	20.1371	19.2657	19.0426	15.5913	14.8149	15.2684	0.359617	0.267475	0.427385	0.261989
Q00PI9	Hnrnpul2	Heterogeneous nuclear ribonucleoprotein U-like protein 2	LQEALDAEMLEDEAGVGGAGPGGACK	Unmodified	57	0.0283011	14.8138	19.745	5.2881	4.93124	1.63089	6.74564	2.48116	0.606611	0.367817	NaN	16.0058	23.4843	3.92765	6.81304	4.05304	17.0897	17.1486	16.7053	NaN	14.7569	15.0012	18.323	17.7818	16.6745	13.7106	14.0081	12.1094	0.158736	0.119427	0.509745	0.548033
Q00PI9	Hnrnpul2	Heterogeneous nuclear ribonucleoprotein U-like protein 2	RNFILDQCNVYNSGQR	Unmodified	536	1	22.8537	30.2062	NaN	7.35249	0.905627	14.4538	1.42198	5.08789	0.098381	NaN	NaN	30.2062	6.71212	NaN	7.99287	16.0119	NaN	14.8683	NaN	NaN	13.66	16.9499	NaN	15.5051	13.1531	NaN	11.9802	0.532917	NaN	0.654349	0.54518
Q61646	Hp	Haptoglobin	SCAVAEYGVYVR	Unmodified	322	0.345984	7.76893	84.2048	0.17805	76.4358	11.0821	NaN	NaN	NaN	NaN	84.0789	84.3307	NaN	68.5996	84.2721	NaN	14.5389	11.6705	NaN	16.9397	14.0986	NaN	15.7311	14.1607	NaN	16.8585	16.5825	NaN	1.07353	1.06782	0.701735	0.134901
P62748	Hpcal1	Hippocalcin-like protein 1	LLQCDPSSASQF	Unmodified	185	0.164955	21.1234	38.1144	14.1662	16.9909	5.69171	21.5909	NaN	14.8618	NaN	NaN	48.1314	28.0973	NaN	12.9663	21.0156	NaN	13.5985	13.0492	NaN	13.4906	11.6936	NaN	15.8963	13.9753	NaN	13.1495	12.0652	0.266007	0.782159	0.82335	0.507779
P00493	Hprt1	Hypoxanthine-guanine phosphoribosyltransferase	DLNHVCVISETGK	Unmodified	206	0.0477293	30.8849	57.281	7.68081	26.396	4.39248	NaN	NaN	NaN	NaN	51.8498	NaN	62.7121	23.2901	NaN	29.502	18.7309	NaN	17.0261	18.8377	NaN	17.7762	19.3824	NaN	17.528	17.6627	NaN	16.2712	0.750237	0.498028	0.801458	0.633612
P00493	Hprt1	Hypoxanthine-guanine phosphoribosyltransferase	SYCNDQSTGDIK	Unmodified	106	0.0152749	24.6409	39.5624	6.94382	14.9215	5.58272	NaN	NaN	NaN	NaN	42.6044	44.466	31.6167	10.3347	21.1376	13.2921	19.7734	18.1135	19.1497	19.3435	17.7928	18.0367	20.3665	18.7407	19.6247	17.2494	16.8412	16.9191	0.521744	0.624699	0.530681	0.155233
P00493	Hprt1	Hypoxanthine-guanine phosphoribosyltransferase	SPSVVISDDEPGYDLDLFCIPNHYAEDLEK	Unmodified	23	0.250196	11.9422	17.4979	16.9035	5.55572	6.59873	6.991	NaN	NaN	NaN	3.10746	36.1131	13.2731	1.32047	2.18788	13.1588	18.3703	17.2796	17.0042	13.4077	16.4566	14.2963	18.9387	18.2698	17.3481	12.7151	12.7874	14.6258	0.536727	1.07246	0.511976	0.815021
O08756	Hsd17b10	3-hydroxyacyl-CoA dehydrogenase type-2	IDVAVNCAGIAVAIK	Unmodified	91	0.076394	16.7363	23.1548	6.67049	6.41852	0.733553	10.1654	NaN	6.35639	NaN	NaN	18.4381	27.8716	NaN	5.89982	6.93722	NaN	16.5065	15.0275	NaN	14.3613	13.6558	NaN	16.9304	15.3446	NaN	12.935	11.5988	0.667433	0.339074	0.707424	0.61177
O08756	Hsd17b10	3-hydroxyacyl-CoA dehydrogenase type-2	LGESCIFAPANVTSEK	Unmodified	58	1	NaN	NaN	NaN	100	NaN	NaN	NaN	NaN	NaN	NaN	NaN	NaN	NaN	NaN	100	NaN	NaN	14.1371	NaN	NaN	NaN	NaN	NaN	NaN	NaN	NaN	12.0878	NaN	NaN	NaN	NaN
O70503	Hsd17b12	Very-long-chain 3-oxoacyl-CoA reductase	AFQVWCVGNEALVGPR	Unmodified	38	0.776892	17.2994	20.7103	NaN	3.41093	3.02766	8.5548	NaN	NaN	NaN	NaN	NaN	20.7103	5.55181	NaN	1.27005	16.5163	NaN	16.509	NaN	NaN	14.5722	17.219	NaN	16.8913	13.1305	NaN	10.6108	0.00360147	NaN	0.15992	0.994237
P51660	Hsd17b4	Peroxisomal multifunctional enzyme type 2	LGILGLCNTLAIEGR	Unmodified	175	1	19.6524	23.385	NaN	3.73263	NaN	8.93984	NaN	NaN	NaN	NaN	23.385	NaN	NaN	3.73263	NaN	14.9818	14.7899	NaN	NaN	13.0779	NaN	16.467	16.28	NaN	NaN	11.5912	NaN	0.0939149	NaN	0.0915069	NaN
P51660	Hsd17b4	Peroxisomal multifunctional enzyme type 2	CEAVIADILDK	Unmodified	424	0.0183646	11.2121	14.3654	0.267003	3.15327	1.45273	12.5413	0.11342	0.171376	0.00904374	NaN	14.5542	14.1766	NaN	2.12603	4.1805	NaN	16.2474	16.1805	NaN	13.6938	13.5826	NaN	17.8062	16.9283	NaN	12.2816	12.4097	0.0327968	0.0544813	0.417518	0.0627651
P07901	Hsp90aa1	Heat shock protein HSP 90-alpha	CLELFTELAEDK	Unmodified	421	0.23711	4.802	7.63134	6.78427	2.82934	1.13321	7.43097	0.607538	1.17585	0.0817575	0.146079	9.37284	13.3751	3.89223	1.63694	2.95885	21.8065	21.4992	21.5394	12.3896	18.2258	18.8442	22.5822	22.4726	22.0151	17.9562	16.5635	16.9796	0.119128	0.90463	0.196592	0.519257
P07901	Hsp90aa1	Heat shock protein HSP 90-alpha	HGLEVIYMIEPIDEYCVQQLK	Oxidation (M)	530	0.0890703	20.2458	28.2936	14.574	8.04777	5.78475	8.92946	0.509131	11.9124	0.0570169	45.0483	21.28	18.5524	2.50411	14.0467	7.5925	19.6491	16.8486	18.6187	19.3624	14.9614	16.4844	19.13	17.7878	19.5022	13.8471	15.1745	15.8968	0.791485	1.33423	0.511939	0.615912
P07901	Hsp90aa1	Heat shock protein HSP 90-alpha	HGLEVIYMIEPIDEYCVQQLK	Unmodified	530	0.0223723	7.16567	8.42648	2.82116	1.26081	0.15393	8.72039	0.981217	4.10587	0.11252	5.16905	10.0266	10.0838	1.21955	1.13172	1.43117	19.1747	18.8619	19.9541	14.9773	15.6962	16.7975	20.2764	20.0321	19.5616	13.9366	13.5832	13.4558	0.408819	0.638768	0.240502	0.177996
P07901	Hsp90aa1	Heat shock protein HSP 90-alpha	LVTSPCCIVTSTYGWTANMER	Unmodified	598;599	0.0214953	13.0206	16.4142	4.12724	3.39357	1.31205	6.87425	2.65397	0.915374	0.386074	NaN	13.4958	19.3326	1.88606	4.27782	4.01682	18.2853	18.8889	19.5116	NaN	16.2086	17.4506	19.585	19.8569	19.0579	13.884	15.373	14.4793	0.417007	0.573737	0.267072	0.525507
P07901	Hsp90aa1	Heat shock protein HSP 90-alpha	RVFIMDNCEELIPEYLNFIR	Unmodified	375	1	4.19287	5.59292	NaN	1.40005	NaN	9.14257	2.67588	3.08977	0.292683	NaN	NaN	5.59292	NaN	NaN	1.40005	NaN	15.6126	15.8076	NaN	NaN	11.7304	NaN	16.6354	15.488	NaN	NaN	9.34997	0.095455	NaN	0.534481	NaN
P07901	Hsp90aa1	Heat shock protein HSP 90-alpha	LVTSPCCIVTSTYGWTANMER	Oxidation (M)	598;599	0.0134026	24.5033	32.2959	5.37072	7.79262	4.26127	9.38824	2.25102	13.53	0.23977	38.4808	28.8102	29.5966	2.89971	10.6896	9.78856	19.127	17.5293	17.237	18.4501	16.2242	15.9868	19.8768	18.6202	17.4098	14.8113	15.5576	14.2057	0.759688	0.99688	0.790464	0.467096
P07901	Hsp90aa1	Heat shock protein HSP 90-alpha	VFIMDNCEELIPEYLNFIR	Oxidation (M)	375	0.0728777	21.3773	26.9649	14.2591	5.58762	4.05229	7.58212	NaN	45.2112	NaN	43.2151	21.136	16.5437	2.44058	10.16	4.16229	19.7969	19.2063	19.4338	19.4029	17.3066	17.0991	19.8598	20.2697	20.2534	14.5389	17.1252	15.7282	0.209972	0.943301	0.152814	0.840101
P07901	Hsp90aa1	Heat shock protein HSP 90-alpha	VFIMDNCEELIPEYLNFIR	Unmodified	375	0.058364	5.33805	6.7787	3.04581	1.44065	0.90129	7.87891	2.09759	0.495751	0.266228	3.57102	7.13352	9.63157	1.30886	2.40058	0.612512	20.8576	19.8769	20.7245	16.1025	16.1745	17.4945	21.8919	21.0369	20.5539	15.6553	15.6915	13.2117	0.326279	0.592518	0.48282	0.65008
P11499	Hsp90ab1	Heat shock protein HSP 90-beta	CLELFSELAEDK	Unmodified	412	0.236446	4.34247	6.74302	6.08854	2.40054	1.03589	6.92436	0.573041	4.01886	0.0827572	0.169092	7.87176	12.1882	3.20117	1.23061	2.76984	22.5422	22.0934	21.9803	13.3366	18.5445	19.1314	23.2555	23.1249	22.3953	18.3372	16.7982	17.2617	0.214739	0.889528	0.290089	0.572741
P11499	Hsp90ab1	Heat shock protein HSP 90-beta	GFEVVYMTEPIDEYCVQQLK	Oxidation (M)	521	0.0794543	25.0553	32.8458	17.4555	7.79045	5.76651	6.75361	3.91224	51.0813	0.579281	52.5949	26.4603	19.4821	2.07184	13.6037	7.69581	19.3577	19.3661	19.2699	19.5076	17.8914	17.2227	18.9162	20.3265	20.2067	13.3534	17.6595	16.6225	0.0365583	0.838915	0.443472	0.927064
P11499	Hsp90ab1	Heat shock protein HSP 90-beta	LVSSPCCIVTSTYGWTANMER	Oxidation (M)	589;590	0.0282	17.2011	27.0545	1.48726	9.85347	7.3865	9.2334	1.45892	24.0768	0.158005	28.2793	25.3996	27.4847	1.66302	16.0097	11.8877	18.0162	16.2956	18.4537	16.6736	14.7412	17.0541	18.8697	17.2409	18.7678	12.9839	14.8496	15.878	0.603506	0.625949	0.495588	0.803209
P11499	Hsp90ab1	Heat shock protein HSP 90-beta	LVSSPCCIVTSTYGWTANMER	Unmodified	589;590	0.0158217	11.9371	15.4867	4.05949	3.54953	0.516161	7.31281	2.72364	5.59629	0.372447	11.3226	15.7046	19.4328	3.16177	4.1354	3.35143	18.2726	18.807	20.2829	15.3033	16.3827	18.2312	19.6447	20.015	19.9115	14.708	15.4801	15.0616	0.757111	0.990092	0.128655	0.268416
P11499	Hsp90ab1	Heat shock protein HSP 90-beta	RGFEVVYMTEPIDEYCVQQLK	Oxidation (M)	521	0.0545089	27.4657	37.6084	15.9346	10.1427	4.48882	8.93678	0.0450708	10.5704	0.0050433	56.0002	28.878	27.9469	6.58042	15.1845	8.66305	20.6523	19.6378	19.3382	21.0002	18.3374	17.9718	20.2958	20.624	20.3769	16.4683	18.1423	16.9786	0.508745	1.1637	0.121295	0.620787
P11499	Hsp90ab1	Heat shock protein HSP 90-beta	RVFIMDSCDELIPEYLNFIR	Oxidation (M)	366	1	11.0977	21.8107	NaN	10.713	NaN	NaN	NaN	NaN	NaN	NaN	21.8107	NaN	NaN	10.713	NaN	NaN	17.0805	NaN	NaN	15.2386	NaN	NaN	18.0777	NaN	NaN	15.0186	NaN	NaN	NaN	NaN	NaN
P11499	Hsp90ab1	Heat shock protein HSP 90-beta	RVFIMDSCDELIPEYLNFIR	Unmodified	366	1	9.26284	10.5428	NaN	1.28	NaN	8.07007	2.04094	12.0581	0.252902	NaN	NaN	10.5428	NaN	NaN	1.28	NaN	NaN	18.4017	NaN	NaN	15.3167	NaN	NaN	18.1805	NaN	NaN	11.9114	NaN	NaN	NaN	NaN
P11499	Hsp90ab1	Heat shock protein HSP 90-beta	VFIMDSCDELIPEYLNFIR	Oxidation (M)	366	0.0529616	19.9557	25.0303	11.2444	5.07465	3.87197	8.53127	0.104029	52.6592	0.0121939	37.8035	20.6614	16.626	1.70637	9.305	4.21258	21.1648	19.8025	19.4933	20.4465	17.8614	17.1671	21.1458	20.8209	20.1436	15.2977	17.5359	15.6366	0.662964	1.18266	0.328973	0.891241
P11499	Hsp90ab1	Heat shock protein HSP 90-beta	VFIMDSCDELIPEYLNFIR	Unmodified	366	0.197495	4.75879	5.9182	5.6983	1.15941	0.960747	8.17929	0.452046	5.7762	0.0552671	0.14905	6.06266	11.5429	2.06581	1.26016	0.152256	21.7306	20.4315	22.3474	12.3427	16.4779	19.4094	22.7095	21.6154	22.3056	17.1425	15.3235	12.9485	0.57534	1.42526	0.358878	1.10581
P11499	Hsp90ab1	Heat shock protein HSP 90-beta	GFEVVYMTEPIDEYCVQQLK	Unmodified	521	0.00871795	8.48348	10.8822	0.0906508	2.39874	0.924512	8.574	1.04853	18.2731	0.122292	NaN	10.9463	10.8181	2.08173	3.44005	1.67443	20.2697	20.0274	21.0677	NaN	17.0032	18.0244	21.3083	21.2065	20.926	15.7526	16.3955	15.0502	0.399627	0.480639	0.133016	0.44981
P11499	Hsp90ab1	Heat shock protein HSP 90-beta	RGFEVVYMTEPIDEYCVQQLK	Unmodified	521	0	8.11019	10.2944	0.460765	2.18424	0.981865	7.43837	1.11478	1.62409	0.149868	9.8697	10.7843	10.2293	1.23178	3.19308	2.12785	19.7213	18.5684	19.6467	16.5304	15.52	16.5132	20.7439	19.8016	19.5134	14.4187	14.8795	13.99	0.380373	0.347002	0.474264	0.306389
P08113	Hsp90b1	Endoplasmin	GYEVIYLTEPVDEYCIQALPEFDGK	Unmodified	576	0.382021	6.51359	14.0778	10.507	7.5642	0.112175	10.0095	NaN	NaN	NaN	9.0182	26.1573	7.05784	NaN	7.64352	7.48488	18.1917	17.26	16.256	14.857	15.7627	12.537	19.2279	19.1623	16.5106	NaN	15.5674	12.8829	0.628978	0.8168	0.679317	1.03346
P08113	Hsp90b1	Endoplasmin	LTESPCALVASQYGWSGNMER	Oxidation (M)	645	0.064916	13.6912	23.3411	4.75833	9.64983	1.18535	5.16621	0.950585	NaN	0.184	NaN	26.7057	19.9764	NaN	8.81166	10.488	16.1731	15.5442	16.3924	NaN	14.0876	14.3903	17.091	17.6471	15.8552	NaN	14.2757	12.7618	0.282264	0.147812	0.54274	0.680669
P08113	Hsp90b1	Endoplasmin	LTESPCALVASQYGWSGNMER	Unmodified	645	0.191277	6.43094	10.1975	5.49402	3.76658	1.68939	17.8253	9.63245	46.9039	0.54038	4.56929	15.5467	10.4766	NaN	2.572	4.96116	18.0243	17.9429	18.823	13.6398	15.5013	15.7279	19.6928	19.5116	18.3266	NaN	14.2683	14.0669	0.361211	0.583033	0.429161	0.0985444
Q61316	Hspa4	Heat shock 70 kDa protein 4	CTPACVSFGPK	Unmodified	34;38	0.838422	10.7421	20.1313	NaN	9.38922	NaN	9.66103	NaN	15.5653	NaN	NaN	NaN	20.1313	NaN	NaN	9.38922	NaN	NaN	20.124	NaN	NaN	18.1358	NaN	NaN	19.9918	NaN	NaN	16.7212	NaN	NaN	NaN	NaN
Q61316	Hspa4	Heat shock 70 kDa protein 4	ELTSICSPIISK	Unmodified	780	0.06741	11.7958	17.7979	7.38034	6.00206	2.7449	39.2075	47.6733	51.702	1.21592	9.33412	21.1677	22.8918	4.22747	4.61501	9.16369	20.4346	19.9885	19.1806	17.1546	18.0916	17.4286	21.1296	20.695	19.4559	16.6278	16.3256	16.1466	0.405	0.348591	0.506422	0.171415
Q61316	Hspa4	Heat shock 70 kDa protein 4	FLEMCDDLLAR	Unmodified	310	0.165872	4.14905	5.50227	4.35768	1.35322	0.801793	11.7335	1.21354	9.45302	0.103426	0.470679	7.97691	8.05921	2.11778	0.518769	1.4231	20.4748	19.7456	19.7636	12.7505	16.2175	16.2516	21.1925	20.7462	19.7279	15.6621	13.1631	13.6137	0.307466	0.755088	0.458359	0.96776
Q61316	Hspa4	Heat shock 70 kDa protein 4	FLEMCDDLLAR	Oxidation (M)	310	0.652735	52.1211	60.0948	NaN	7.97372	NaN	10.9128	NaN	NaN	NaN	NaN	NaN	60.0948	NaN	NaN	7.97372	NaN	NaN	16.9503	NaN	NaN	17.5409	NaN	NaN	18.1398	NaN	NaN	14.6111	NaN	NaN	NaN	NaN
Q61316	Hspa4	Heat shock 70 kDa protein 4	KPVVDCVVSVPSFYTDAER	Unmodified	140	0.701409	8.69045	19.7971	6.44662	11.1067	NaN	13.6688	NaN	4.88675	NaN	NaN	24.3556	15.2387	NaN	NaN	11.1067	16.1578	15.6347	18.0152	NaN	13.9997	15.5395	16.7745	16.2886	17.9772	NaN	NaN	14.9766	0.907832	0.690394	0.632213	NaN
Q61316	Hspa4	Heat shock 70 kDa protein 4	NVVFVDMGHSAYQVSVCAFNK	Unmodified	213	1	NaN	14.1961	NaN	NaN	NaN	9.6101	0.941703	NaN	0.0979909	14.1961	NaN	NaN	NaN	NaN	NaN	15.111	15.1633	NaN	12.5154	NaN	NaN	16.1552	16.3566	NaN	NaN	NaN	NaN	0.0256539	NaN	0.0985483	NaN
Q61316	Hspa4	Heat shock 70 kDa protein 4	WNSPAEEGLSDCEVFPK	Unmodified	417	0.0143529	8.8565	12.3339	2.11057	3.47738	0.655859	6.06082	2.23196	8.14278	0.36826	NaN	13.8263	10.8415	2.72018	3.84446	3.86751	20.015	19.8135	19.544	NaN	17.1737	16.5042	20.8453	20.7213	19.5563	15.6849	16.0768	14.9207	0.161341	0.32237	0.412522	0.375192
Q61316	Hspa4	Heat shock 70 kDa protein 4	SVMDATQIAGLNCLR	Unmodified	167	0.20263	5.58559	7.76685	6.93979	2.18127	0.901417	10.5804	0.512121	7.84752	0.0484029	0.00812672	9.91063	13.3818	3.02175	2.29277	1.22929	20.8247	19.9206	19.5126	7.23785	16.7362	16.8182	21.7647	20.7462	19.3047	16.7605	15.3329	12.9765	0.486023	0.865328	0.739443	0.983124
Q61316	Hspa4	Heat shock 70 kDa protein 4	SVMDATQIAGLNCLR	Oxidation (M)	167	0.879871	1.06355	11.5144	NaN	10.4508	NaN	NaN	NaN	NaN	NaN	NaN	NaN	11.5144	NaN	NaN	10.4508	NaN	NaN	14.7476	NaN	NaN	11.8056	NaN	NaN	15.2183	NaN	NaN	12.1192	NaN	NaN	NaN	NaN
P20029	Hspa5	78 kDa glucose-regulated protein	EDVGTVVGIDLGTTYSCVGVFK	Unmodified	42	0.165928	9.72256	12.9332	10.0233	3.21058	3.48773	9.59024	2.62854	NaN	0.274084	1.6332	20.7512	16.4151	0.887436	1.52321	7.2211	19.2592	19.6795	19.4088	13.3468	17.7463	17.0605	19.8878	20.4684	20.6601	13.0845	14.4538	16.9766	0.150195	0.862138	0.259302	1.23366
P20029	Hspa5	78 kDa glucose-regulated protein	KEDVGTVVGIDLGTTYSCVGVFK	Unmodified	42	0.702265	-0.513254	13.3809	NaN	13.8942	NaN	NaN	NaN	NaN	NaN	NaN	13.3809	NaN	NaN	13.8942	NaN	16.3011	15.2012	NaN	NaN	12.5067	NaN	17.1653	15.4974	NaN	NaN	12.8657	NaN	0.514394	NaN	0.737153	NaN
P63017	Hspa8	Heat shock cognate 71 kDa protein	CNEIISWLDK	Unmodified	574	0.205852	5.15689	7.94994	6.32168	2.79307	1.74556	10.0599	1.44688	5.79374	0.143826	1.09559	9.20294	13.5513	4.67598	1.22876	2.47446	22.1239	22.4078	21.644	15.6276	19.1053	18.9706	22.8093	22.9975	23.07	18.4598	16.6687	17.7694	0.256548	0.752431	0.0914303	0.559282
P63017	Hspa8	Heat shock cognate 71 kDa protein	GPAVGIDLGTTYSCVGVFQHGK	Unmodified	17	0.0980592	12.0485	15.8815	8.9659	3.833	3.86627	8.78441	0.921148	7.98628	0.104862	5.52959	20.9333	21.1817	2.2358	1.02124	8.24197	21.6689	20.7049	20.9692	17.5743	18.7876	19.0735	22.3903	21.5176	21.8917	16.9399	14.9189	18.415	0.362045	0.460303	0.306177	0.969357
P63017	Hspa8	Heat shock cognate 71 kDa protein	VCNPIITK	Unmodified	603	0.246164	5.94115	9.99757	8.72919	4.05643	1.13501	8.93534	1.15601	14.6338	0.129375	0.0184121	16.2164	13.7579	3.33968	3.46456	5.36504	25.3285	25.6983	25.1026	12.9217	23.3291	22.4545	25.9366	26.2931	26.5852	21.0814	21.4928	22.4445	0.212253	0.970767	0.221293	0.507384
P38647	Hspa9	Stress-70 protein, mitochondrial	CELSSSVQTDINLPYLTMDASGPK	Oxidation (M)	317	0.0765337	24.1614	33.047	16.373	8.88564	5.48364	7.33624	0.834973	NaN	0.113815	45.931	38.5874	14.6226	3.81443	8.13758	14.7049	17.7401	17.8542	17.0329	17.5048	17.1838	14.4873	17.2452	18.0623	18.1878	12.5889	14.5655	15.6516	0.279281	0.716352	0.315542	0.835741
P38647	Hspa9	Stress-70 protein, mitochondrial	DQLPADECNK	Unmodified	608	0.0623675	22.3767	38.8646	7.13336	16.4879	2.86506	9.97141	5.16187	18.9565	0.517667	43.9087	33.8206	NaN	14.462	18.5138	NaN	20.5828	20.432	NaN	20.2295	19.4635	NaN	21.1866	20.849	NaN	18.6223	18.711	NaN	0.0738488	0.366873	0.164746	0.0434567
P38647	Hspa9	Stress-70 protein, mitochondrial	GAVVGIDLGTTNSCVAVMEGK	Oxidation (M)	66	0.0702117	23.3954	40.8978	12.8424	17.5024	9.72342	11.1344	NaN	12.1329	NaN	41.489	53.4344	27.77	7.30467	18.533	26.6694	17.0157	18.7231	16.0877	16.5198	18.9216	14.7087	16.8182	19.3438	16.5848	13.1526	17.2077	15.1256	0.916909	1.23474	1.10054	1.15624
P38647	Hspa9	Stress-70 protein, mitochondrial	GAVVGIDLGTTNSCVAVMEGK	Unmodified	66	0.349168	7.83921	16.2958	14.8432	8.45656	4.31676	7.96322	1.84659	3.65937	0.23189	0.682287	30.225	17.98	4.20962	8.32016	12.8399	19.774	19.1618	19.6789	12.5885	17.9548	17.4893	20.3801	20.2588	18.9683	15.872	16.7969	16.2052	0.213142	0.863056	0.443735	0.333586
P38647	Hspa9	Stress-70 protein, mitochondrial	CELSSSVQTDINLPYLTMDASGPK	Unmodified	317	0.0155476	13.9235	19.7239	3.88364	5.80046	1.0569	6.08038	0.821186	3.02417	0.135055	NaN	22.4701	16.9778	4.87186	5.57897	6.95056	19.3651	19.2556	19.2728	NaN	17.4689	16.9829	19.999	20.0967	19.0099	15.7117	16.0157	15.2671	0.0412347	0.235949	0.359837	0.25264
Q99P31	Hspbp1	Hsp70-binding protein 1	ALFAISCLVR	Unmodified	212	0.245848	8.51544	10.4868	8.81689	1.97138	1.19949	6.38824	NaN	NaN	NaN	4.25234	16.7213	NaN	2.81954	1.12321	NaN	17.8805	17.5637	NaN	13.3876	15.2474	NaN	18.6893	18.5112	NaN	13.5821	12.0513	NaN	0.15469	0.803258	0.0871646	0.687032
Q99P31	Hspbp1	Hsp70-binding protein 1	LLQTCFSSPTDDSMDR	Unmodified	346	0.252381	8.50884	12.5437	9.04501	4.03488	1.29327	18.7378	1.91058	36.0149	0.101964	6.14792	NaN	18.9395	3.1204	NaN	4.94936	17.9717	NaN	15.7046	14.0395	NaN	13.607	18.8582	NaN	15.7939	13.9018	NaN	11.5305	0.927708	0.210428	1.11218	0.956103
P63038	Hspd1	60 kDa heat shock protein, mitochondrial	CEFQDAYVLLSEK	Unmodified	237	0.0772448	13.1554	17.543	8.379	4.38758	2.76283	9.20704	1.75089	4.07158	0.190169	NaN	23.4678	11.6181	2.32946	3.30565	7.52764	21.9769	21.9319	21.4732	NaN	20.2266	18.5458	22.5062	22.4653	22.2315	17.1163	17.5948	18.6127	0.181723	0.741725	0.0997777	0.551385
P63038	Hspd1	60 kDa heat shock protein, mitochondrial	AAVEEGIVLGGGCALLR	Unmodified	442	0.0214384	16.9749	25.2966	5.25678	8.32174	3.99981	9.77288	1.73284	8.20986	0.177311	25.0096	30.691	20.1892	3.71131	10.3894	10.8645	22.0079	22.2949	21.5325	20.4237	21.1197	19.5495	22.9615	22.5898	22.48	18.2641	19.4812	19.4436	0.256225	0.511152	0.181006	0.401549
P63038	Hspd1	60 kDa heat shock protein, mitochondrial	CIPALDSLKPANEDQK	Unmodified	447	0.0113407	34.5554	48.0169	9.93381	13.4614	2.32987	16.2369	3.88603	5.34858	0.239333	59.3252	40.6977	44.0278	10.8228	14.3263	15.2352	21.0169	16.602	20.8932	21.5614	16.0589	20.5469	21.5505	17.2545	21.5957	18.5079	14.6743	19.1197	0.806475	0.967112	0.802851	0.852295
Q61699	Hsph1	Heat shock protein 105 kDa	CTPSVISFGSK	Unmodified	34	0.238747	9.97335	17.3809	14.2939	7.40755	2.61773	9.38866	NaN	2.56	NaN	1.38012	28.8878	21.8748	4.92217	7.16038	10.1401	18.3232	19.1938	18.9001	12.1642	17.8942	17.0636	19.1388	20.6091	19.1038	14.867	16.9125	15.9562	0.289315	0.932604	0.65056	0.65502
Q61699	Hsph1	Heat shock protein 105 kDa	GCALQCAILSPAFK	Unmodified	376;380	0.0642504	8.67295	12.1834	5.29814	3.51043	1.56335	9.33985	0.817309	14.6416	0.0875077	6.23937	16.4091	13.9017	2.19198	3.1018	5.23751	20.2238	20.279	20.0061	16.3143	17.9301	17.3753	21.349	20.9567	20.4297	15.8694	15.9914	16.2524	0.0974514	0.503764	0.308576	0.138324
Q61699	Hsph1	Heat shock protein 105 kDa	KPVTDCVISVPSFFTDAER	Unmodified	140	0.701694	12.3202	23.7884	NaN	11.4683	NaN	10.4701	NaN	0.590868	NaN	NaN	NaN	23.7884	NaN	NaN	11.4683	14.3722	NaN	15.9107	NaN	NaN	14.231	16.1272	13.8911	15.4024	NaN	NaN	12.4539	0.689913	NaN	0.650172	NaN
Q61699	Hsph1	Heat shock protein 105 kDa	LMSSNSTDLPLNIECFMNDK	Unmodified	290	1	NaN	NaN	NaN	1.25609	NaN	47.2859	52.3967	51.3101	1.10808	NaN	NaN	NaN	1.25609	NaN	NaN	16.8886	14.3488	NaN	NaN	NaN	NaN	18.0856	15.165	NaN	11.7889	NaN	NaN	0.999175	NaN	1.08424	NaN
Q61699	Hsph1	Heat shock protein 105 kDa	NAVEECVYEFR	Unmodified	598	1	11.3427	25.6779	NaN	14.3352	NaN	11.2013	2.44536	13.6668	0.218311	NaN	25.6779	NaN	NaN	14.3352	NaN	NaN	16.7096	NaN	NaN	15.1764	NaN	NaN	17.6247	NaN	NaN	15.0456	NaN	NaN	NaN	NaN	NaN
Q61699	Hsph1	Heat shock protein 105 kDa	ELNNVCEPVVTQPK	Unmodified	753	0.0148618	18.3511	29.5677	5.29887	11.2166	2.35954	12.9981	2.67823	10.977	0.206048	23.4617	32.2802	32.9611	8.74943	13.4513	11.4491	19.9099	19.0292	17.8728	18.204	17.9603	16.8485	20.6711	19.8742	18.4376	17.2885	17.1884	15.4863	0.639537	0.424815	0.661124	0.532337
Q61699	Hsph1	Heat shock protein 105 kDa	RSVLDAAQIVGLNCLR	Unmodified	167	1	-2.87556	9.22161	NaN	12.0972	NaN	NaN	NaN	NaN	NaN	9.22161	NaN	NaN	12.0972	NaN	NaN	14.8891	NaN	NaN	11.5898	NaN	NaN	15.6735	NaN	NaN	12.8122	NaN	NaN	NaN	NaN	NaN	NaN
Q61699	Hsph1	Heat shock protein 105 kDa	LVEHFCAEFK	Unmodified	245	0.0137444	17.8185	20.7204	5.43178	2.90198	1.88543	12.672	NaN	13.69	NaN	26.9766	17.2057	17.979	3.92417	0.726194	4.05557	17.875	16.5481	16.8098	16.4383	14.2815	14.6201	18.7722	17.6251	17.3976	14.1585	10.5302	12.8334	0.522329	0.859073	0.550786	0.94614
Q61699	Hsph1	Heat shock protein 105 kDa	SQFEELCAELLQK	Unmodified	310	0.197456	8.7425	12.2467	10.7382	3.50423	1.00442	11.6971	1.47548	4.07618	0.126141	1.05101	22.4598	13.2294	3.42186	2.54353	4.54729	19.3041	16.3836	17.8669	12.7472	14.596	15.1535	20.0959	17.634	18.6377	15.2771	12.3742	14.2459	0.896334	0.656238	0.834106	0.804891
Q61699	Hsph1	Heat shock protein 105 kDa	SVLDAAQIVGLNCLR	Unmodified	167	0.185149	7.34516	11.41	8.11887	4.0648	2.92542	12.5324	3.797	29.3479	0.302975	2.06426	15.4428	16.7228	4.35922	1.0033	6.83187	19.2395	18.0052	18.9316	13.6713	15.5522	16.6155	20.0779	18.9316	19.3477	15.6224	12.3071	15.5783	0.393247	0.816734	0.413444	0.740281
Q61699	Hsph1	Heat shock protein 105 kDa	SVVGLDVGSQSCYIAVAR	Acetyl (Protein N-term)	13	0.887077	12.695	18.3442	NaN	5.64919	3.15321	11.789	3.01624	NaN	0.255852	NaN	18.3442	NaN	3.41953	7.87884	NaN	16.5282	15.5598	NaN	NaN	13.4055	NaN	17.5958	16.5089	NaN	12.776	12.9615	NaN	0.457592	NaN	0.508868	0.090795
Q7TMY8	Huwe1	E3 ubiquitin-protein ligase HUWE1	EVLGSLPNVFSALCLNAR	Unmodified	612	0.680033	NaN	16.605	NaN	NaN	NaN	NaN	NaN	NaN	NaN	16.605	NaN	NaN	NaN	NaN	NaN	16.9525	NaN	NaN	14.6242	NaN	NaN	18.0174	NaN	NaN	NaN	NaN	NaN	NaN	NaN	NaN	NaN
Q9JKR6	Hyou1	Hypoxia up-regulated protein 1	LCQGLFFR	Unmodified	805	0.0304862	10.2252	13.4682	4.6342	3.24308	1.00749	NaN	NaN	NaN	NaN	9.04924	18.2912	13.0643	2.21768	3.27992	4.23165	18.0421	16.9032	17.4808	14.7128	14.7439	14.7465	18.9265	18.0926	18.4398	13.464	13.2106	13.9395	0.386167	0.0129326	0.29391	0.263462
Q9JKR6	Hyou1	Hypoxia up-regulated protein 1	VEFEELCADLFDR	Unmodified	352	0.0129174	12.6857	18.4102	0.993414	5.72446	2.08096	NaN	NaN	NaN	NaN	NaN	19.1126	17.7077	3.60391	7.76343	5.80605	18.3558	17.1017	18.2237	NaN	15.0203	16.0073	19.2233	18.1665	19.2521	14.482	14.596	15.2321	0.402848	0.465742	0.366829	0.296665
Q9DB29	Iah1	Isoamyl acetate-hydrolyzing esterase 1 homolog	LNSVVGEYANACLQVAR	Unmodified	166	0.0251475	27.4567	36.7818	3.20079	9.32512	3.46904	22.2103	3.51432	16.9843	0.158229	34.5185	39.0451	NaN	6.87214	11.7781	NaN	16.6621	16.7905	NaN	15.7383	16.1479	NaN	16.9153	17.1963	NaN	13.1549	14.2913	NaN	0.0628943	0.199383	0.137316	0.52987
Q8BU30	Iars	Isoleucine--tRNA ligase, cytoplasmic	CNLVPTDEITVYYNAK	Unmodified	1001	0.0970013	9.26126	11.6467	5.09008	2.38547	1.40187	10.569	0.220547	19.7626	0.0208674	6.25468	16.3684	12.3171	1.3942	NaN	3.37674	17.1801	15.1439	16.456	13.2744	12.7907	13.6243	18.206	16.3541	16.6199	12.0618	NaN	11.7812	0.613611	0.280661	0.749391	0.137091
Q8BU30	Iars	Isoleucine--tRNA ligase, cytoplasmic	FGWDCHGLPVEYEIDK	Unmodified	87	0.654463	NaN	NaN	NaN	3.81858	NaN	8.37812	0.10497	2.62795	0.0125291	NaN	NaN	NaN	3.81858	NaN	NaN	16.7161	NaN	NaN	NaN	NaN	NaN	17.6372	NaN	NaN	12.9825	NaN	NaN	NaN	NaN	NaN	NaN
Q8BU30	Iars	Isoleucine--tRNA ligase, cytoplasmic	VCMDFNIIQK	Unmodified	336	0.0673941	10.2239	12.5365	3.65856	2.31267	0.469081	10.5578	0.047659	8.70207	0.0045141	NaN	9.94952	15.1235	1.98098	NaN	2.64436	17.5579	15.1592	15.2642	NaN	11.9811	12.7757	18.3885	16.8056	15.0553	12.7597	NaN	9.85299	0.998388	0.379874	0.978277	1.08142
Q8BU30	Iars	Isoleucine--tRNA ligase, cytoplasmic	VMPFSTACGTPLSNFESNQNYK	Unmodified	185	0.911194	6.4732	12.7475	NaN	6.27433	NaN	7.07381	0.867756	20.9732	0.122672	NaN	NaN	12.7475	NaN	NaN	6.27433	14.8858	NaN	15.6709	NaN	NaN	12.8959	15.9775	NaN	14.661	NaN	NaN	10.7601	0.375548	NaN	0.603919	NaN
P13597	Icam1	Intercellular adhesion molecule 1	LFCSLEGLFPASEAR	Unmodified	233	0.512057	17.5216	81.3379	32.3237	63.8162	45.8567	67.0104	17.9013	82.4832	0.267142	100	100	44.0137	91.2653	89.3058	10.8776	NaN	NaN	15.5317	18.5096	14.5903	15.1846	12.0223	11.9152	15.1282	15.4076	14.9772	12.0938	NaN	1.36309	1.25663	0.754053
O88844	Idh1	Isocitrate dehydrogenase [NADP] cytoplasmic	SEGGFIWACK	Unmodified	269	0.421056	8.22439	12.7558	14.6921	4.53143	0.924273	13.7481	5.91935	17.0214	0.430558	2.36692	23.1447	NaN	3.87787	5.18499	NaN	20.2844	18.7293	NaN	14.9182	16.9978	NaN	21.2119	20.0057	NaN	16.5803	15.813	NaN	0.696102	0.873099	0.559005	0.367488
P54071	Idh2	Isocitrate dehydrogenase [NADP], mitochondrial	SSGGFVWACK	Unmodified	308	0.0459457	11.8475	15.6245	4.78202	3.77699	2.67414	NaN	NaN	NaN	NaN	NaN	19.0059	12.2431	3.05308	1.53934	6.73856	20.9013	20.01	20.7959	NaN	17.9186	17.9544	21.4309	20.7404	21.4722	16.4421	14.7412	17.6814	0.301698	0.0175147	0.258749	0.854265
P54071	Idh2	Isocitrate dehydrogenase [NADP], mitochondrial	DLAGCIHGLSNVK	Unmodified	418	0.0333873	19.8202	25.1511	5.58119	5.33093	4.81056	12.843	3.57742	19.4649	0.27855	NaN	29.0976	21.2046	3.50716	1.69894	10.7867	17.4628	17.3608	16.3424	NaN	16.0759	14.4487	17.9608	18.1755	16.9656	13.1787	12.321	13.9176	0.368848	0.722513	0.387144	0.523615
P54071	Idh2	Isocitrate dehydrogenase [NADP], mitochondrial	NILGGTVFREPIICK	Unmodified	154	0.723834	1.38576	8.84281	0.798627	7.45704	7.92774	NaN	NaN	NaN	NaN	8.2781	NaN	9.40753	1.85129	NaN	13.0628	19.7084	NaN	18.1459	16.2385	NaN	14.8784	20.3709	NaN	18.7114	14.6425	NaN	15.9769	0.698809	0.621271	0.734135	0.611072
P54071	Idh2	Isocitrate dehydrogenase [NADP], mitochondrial	VCVQTVESGAMTK	Unmodified	402	0.94133	5.10325	18.2126	NaN	13.1094	13.6066	10.1056	2.92221	1.41623	0.289166	NaN	NaN	18.2126	3.48808	NaN	22.7307	20.1002	NaN	15.5186	NaN	NaN	13.3516	20.9854	NaN	15.1962	16.1952	NaN	13.431	1.30083	NaN	1.36398	1.05132
Q9D6R2	Idh3a	Isocitrate dehydrogenase [NAD] subunit alpha, mitochondrial	CSDFTEEICR	Unmodified	351;359	0.111175	14.641	26.781	11.0544	12.14	6.38389	12.3549	1.27106	7.88545	0.102878	18.1718	39.2472	22.9239	5.79731	12.0583	18.5643	21.8928	18.342	21.0646	19.7219	17.7116	19.3152	22.754	19.3928	21.1745	18.7317	16.5262	19.0413	0.832526	0.574268	0.980416	0.653259
Q9D6R2	Idh3a	Isocitrate dehydrogenase [NAD] subunit alpha, mitochondrial	IEAACFATIK	Unmodified	331	0.692472	21.1595	27.4158	NaN	6.25628	NaN	14.7735	0.355462	6.64479	0.0240609	27.4158	NaN	NaN	6.25628	NaN	NaN	21.3791	NaN	NaN	19.9744	NaN	NaN	21.8897	NaN	NaN	17.9843	NaN	NaN	NaN	NaN	NaN	NaN
Q9D6R2	Idh3a	Isocitrate dehydrogenase [NAD] subunit alpha, mitochondrial	TFDLYANVRPCVSIEGYK	Unmodified	127	0.849441	-56.3018	43.6982	NaN	100	NaN	7.45297	NaN	NaN	NaN	NaN	43.6982	NaN	NaN	NaN	100	NaN	14.2429	13.5565	NaN	13.8773	NaN	NaN	15.1223	NaN	NaN	NaN	11.9388	0.330205	NaN	NaN	NaN
P70404	Idh3g	Isocitrate dehydrogenase [NAD] subunit gamma 1, mitochondrial	LGDGLFLQCCR	Unmodified	235;236	1	14.2746	17.3008	NaN	3.02615	NaN	9.68336	0.150882	12.2827	0.0155816	17.3008	NaN	NaN	3.02615	NaN	NaN	21.1106	NaN	NaN	18.8536	NaN	NaN	22.0036	NaN	NaN	17.0015	NaN	NaN	NaN	NaN	NaN	NaN
P70404	Idh3g	Isocitrate dehydrogenase [NAD] subunit gamma 1, mitochondrial	NIANPTATLLASCMMLDHLK	Unmodified	333	0.596756	2.43486	5.90706	7.65477	3.4722	1.27794	10.5193	0.974959	NaN	0.0926829	0.494326	11.3198	NaN	2.56856	4.37584	NaN	16.9989	15.4673	NaN	9.3457	12.4975	NaN	17.8771	16.6327	NaN	12.6318	12.1829	NaN	0.687297	1.12816	0.574744	0.218239
P70404	Idh3g	Isocitrate dehydrogenase [NAD] subunit gamma 1, mitochondrial	TSLDLYANVIHCK	Unmodified	148	0.0591955	13.5316	18.7863	0.244518	5.25467	4.37365	11.3444	1.40718	6.31492	0.124042	18.9592	NaN	18.6134	2.16203	NaN	8.34731	18.6022	NaN	16.8767	16.5064	NaN	14.7482	19.3255	NaN	17.6847	13.8256	NaN	14.2279	0.757486	0.768845	0.727418	0.195952
Q9ESY9	Ifi30	Gamma-interferon-inducible lysosomal thiol reductase	LGPCLQVYAPEVSPESIMECATGK	Unmodified	159;175	0.817498	0.135829	98.9178	1.87448	98.782	1.11623	NaN	NaN	NaN	NaN	100	100	96.7533	97.8079	98.538	100	NaN	NaN	13.2646	18.6387	15.4015	18.1618	13.1746	12.18	NaN	18.6541	18.2546	13.9454	NaN	0.751534	0.469048	0.835498
Q9ESY9	Ifi30	Gamma-interferon-inducible lysosomal thiol reductase	LGPCLQVYAPEVSPESIMECATGK	Oxidation (M)	159;175	1	0	100	NaN	100	NaN	NaN	NaN	NaN	NaN	NaN	100	NaN	NaN	100	NaN	NaN	NaN	NaN	NaN	13.9178	NaN	NaN	NaN	NaN	NaN	16.7334	NaN	NaN	NaN	NaN	NaN
Q9ESY9	Ifi30	Gamma-interferon-inducible lysosomal thiol reductase	LNMVEACLLDK	Unmodified	129	0.175832	16.4406	97.0687	3.56296	80.6281	18.4881	NaN	NaN	NaN	NaN	93.103	100	98.1031	85.2503	96.3666	60.2675	17.5412	NaN	14.1684	21.296	17.3567	19.8611	18.7596	15.8181	15.015	21.2906	20.5472	15.6161	1.16521	0.99668	1.2923	0.914342
Q9ESY9	Ifi30	Gamma-interferon-inducible lysosomal thiol reductase	VSLYYESLCGACR	Unmodified	69;72	0.636312	38.8659	89.2547	NaN	50.3888	NaN	NaN	NaN	NaN	NaN	89.2547	NaN	NaN	50.3888	NaN	NaN	18.4296	NaN	NaN	21.4838	NaN	NaN	20.7739	NaN	NaN	20.7964	NaN	NaN	NaN	NaN	NaN	NaN
O88477	Igf2bp1	Insulin-like growth factor 2 mRNA-binding protein 1	SGYAFVDCPDEHWAMK	Unmodified	44	1	11.0235	13.4458	NaN	2.42228	2.49931	27.8328	29.3527	61.0951	1.05461	NaN	13.4458	NaN	4.18956	0.655002	NaN	17.5489	16.9028	NaN	NaN	14.2164	NaN	17.6027	16.9308	NaN	13.0874	9.68596	NaN	0.311482	NaN	0.323499	1.16967
Q9CPN8	Igf2bp3	Insulin-like growth factor 2 mRNA-binding protein 3	ITGHFYACQVAQR	Unmodified	546	0.707992	15.638	25.2295	NaN	9.59154	NaN	NaN	NaN	NaN	NaN	NaN	NaN	25.2295	NaN	NaN	9.59154	NaN	NaN	17.0278	NaN	NaN	15.4605	NaN	NaN	17.6033	NaN	NaN	14.3667	NaN	NaN	NaN	NaN
Q9CPN8	Igf2bp3	Insulin-like growth factor 2 mRNA-binding protein 3	SITILSTPEGTSAACK	Unmodified	257	1	18.6672	21.4714	NaN	2.80423	2.29729	11.8452	1.1166	100	0.0942656	NaN	21.4714	NaN	4.42866	1.1798	NaN	19.0106	18.3566	NaN	NaN	16.4858	NaN	19.2981	18.4599	NaN	14.8665	12.0717	NaN	0.315176	NaN	0.399676	1.05796
Q9CPN8	Igf2bp3	Insulin-like growth factor 2 mRNA-binding protein 3	TGYAFVDCPDEGWALK	Unmodified	44	0.201123	9.27141	13.6829	11.244	4.41153	2.92075	10.0253	0.817152	100	0.0815093	0.707869	19.7665	20.5744	6.1204	1.03904	6.07514	17.5162	17.3702	15.1307	10.3842	15.3491	13.1819	17.8465	17.7359	15.4554	13.9074	11.1624	11.5049	0.632477	1.22607	0.634201	1.07622
P47877	Igfbp2	Insulin-like growth factor-binding protein 2	TPCQQELDQVLER	Unmodified	207	0.856535	-11.7444	88.2556	NaN	100	NaN	NaN	NaN	NaN	NaN	NaN	NaN	88.2556	NaN	NaN	100	NaN	NaN	13.4475	NaN	NaN	16.3572	NaN	NaN	NaN	NaN	NaN	13.7515	NaN	NaN	NaN	NaN
Q7TT37	Ikbkap	Elongator complex protein 1	GDGQYFAVSVVCR	Unmodified	213	0.665741	21.2513	24.0039	NaN	2.75262	NaN	11.72	1.38006	34.7542	0.117753	NaN	NaN	24.0039	NaN	NaN	2.75262	16.1601	NaN	15.6099	NaN	NaN	13.9473	17.5209	NaN	16.207	NaN	NaN	11.0642	0.266439	NaN	0.602875	NaN
Q03267	Ikzf1	DNA-binding protein Ikaros	CLSDMPYDSANYEK	Unmodified	56	0.268201	9.00214	16.0796	13.4368	7.07749	5.1341	8.72772	2.03509	4.00251	0.233175	0.995331	26.7676	20.476	3.52002	12.9632	4.74925	18.7875	16.1865	17.8191	12.1513	14.7345	15.8616	19.1988	16.8931	17.8497	14.4223	14.1459	13.5237	0.751158	0.907537	0.783795	0.297384
Q9CXY6	Ilf2	Interleukin enhancer-binding factor 2	CLQILAAGLFLPGSVGITDPCESGNFR	Unmodified	271;291	0.817861	NaN	1.11079	NaN	NaN	NaN	8.84689	4.00791	2.91967	0.45303	1.11079	NaN	NaN	NaN	NaN	NaN	17.014	NaN	NaN	10.5378	NaN	NaN	17.6859	NaN	NaN	NaN	NaN	NaN	NaN	NaN	NaN	NaN
Q9Z1X4	Ilf3	Interleukin enhancer-binding factor 3	CLAALASLR	Unmodified	216	0.219438	5.53232	7.41647	7.26853	1.88414	1.90663	13.1109	2.15569	4.20855	0.164419	2.27684	12.5561	NaN	1.76729	0.0386231	3.8465	17.5963	18.938	17.0157	12.1727	16.138	NaN	18.2959	18.5027	18.5909	12.4993	7.165	13.9471	0.710506	1.24403	0.102787	1.09436
Q9Z1X4	Ilf3	Interleukin enhancer-binding factor 3	GDLDLELVLLCK	Unmodified	129	0.665231	NaN	NaN	NaN	4.10401	NaN	12.6474	1.47539	5.90061	0.116656	NaN	NaN	NaN	NaN	NaN	4.10401	NaN	NaN	14.918	NaN	NaN	NaN	NaN	NaN	15.9535	NaN	NaN	11.4071	NaN	NaN	NaN	NaN
Q9Z1X4	Ilf3	Interleukin enhancer-binding factor 3	VLECLASGIVMPDGSGIYDPCEK	Unmodified	291;308	0.898019	NaN	9.96056	NaN	NaN	NaN	NaN	NaN	NaN	NaN	NaN	9.96056	NaN	NaN	NaN	NaN	NaN	17.3937	NaN	NaN	14.2174	NaN	NaN	16.9993	NaN	NaN	NaN	NaN	NaN	NaN	NaN	NaN
O55222	Ilk	Integrin-linked protein kinase	ICMNEDPAK	Oxidation (M)	428	0.710014	-29.3771	70.6229	NaN	100	NaN	NaN	NaN	NaN	NaN	NaN	NaN	70.6229	NaN	NaN	100	NaN	NaN	11.6083	NaN	NaN	12.8737	NaN	NaN	NaN	NaN	NaN	9.40687	NaN	NaN	NaN	NaN
Q8CAQ8	Immt	MICOS complex subunit Mic60	VNCSDNEFTQALTAAIPPESLTR	Unmodified	591	0.910237	9.50778	12.5599	13.0399	3.05214	NaN	6.34691	NaN	1.12812	NaN	3.33932	21.7805	NaN	NaN	3.05214	NaN	16.756	15.5792	NaN	11.9007	13.7347	NaN	17.5698	16.4812	NaN	NaN	11.4919	NaN	0.546821	0.794641	0.509591	NaN
Q921Y2	Imp3	U3 small nucleolar ribonucleoprotein protein IMP3	GSLELCDSVSASSFCR	Unmodified	98;107	0.0645842	15.7801	22.9288	4.76251	7.14873	2.80388	9.81675	1.82792	4.67758	0.186205	19.5612	26.2964	NaN	5.16609	9.13137	NaN	18.1281	18.1867	NaN	16.0882	16.6998	NaN	18.8064	18.2312	NaN	14.6081	14.9163	NaN	0.0287154	0.295366	0.278262	0.15046
O55023	Impa1	Inositol monophosphatase 1	YPCHSFIGEESVAAGEK	Unmodified	64	0.626447	21.0316	28.9011	10.7778	7.86946	NaN	16.7702	6.50828	12.1921	0.388085	21.28	36.5221	NaN	NaN	7.86946	NaN	16.3014	13.9269	NaN	14.4141	13.1294	NaN	16.9433	15.4972	NaN	NaN	11.9479	NaN	0.956948	0.591134	0.654848	NaN
P24547	Impdh2	Inosine-5'-monophosphate dehydrogenase 2	HGFCGIPITDTGR	Unmodified	140	0.153149	12.8577	20.899	12.2753	8.04128	5.43327	10.3555	0.460048	19.5223	0.0444254	8.9468	33.4737	20.2765	3.37027	6.74956	14.004	19.4303	18.088	19.4702	16.083	17.0971	17.495	20.0126	19.2291	19.6727	15.171	15.4409	17.0543	0.443367	0.442372	0.265067	0.76172
P24547	Impdh2	Inosine-5'-monophosphate dehydrogenase 2	QLLCGAAIGTHEDDK	Unmodified	246	1	6.83742	21.0314	NaN	14.194	NaN	NaN	NaN	NaN	NaN	NaN	NaN	21.0314	NaN	NaN	14.194	NaN	NaN	19.5491	NaN	NaN	17.6403	NaN	NaN	19.9286	NaN	NaN	17.3328	NaN	NaN	NaN	NaN
P49442	Inpp1	Inositol polyphosphate 1-phosphatase	VCGGSVFPAAGAGYK	Unmodified	277	0.939276	-47.1456	52.8544	NaN	100	NaN	17.6679	2.23446	26.5133	0.12647	NaN	NaN	52.8544	NaN	NaN	100	NaN	NaN	14.2135	NaN	NaN	14.3784	NaN	NaN	NaN	NaN	NaN	11.9419	NaN	NaN	NaN	NaN
Q8K2V6	Ipo11	Importin-11	MAFFTYPTLTEICR	Unmodified	366	0.975214	7.71983	9.585	NaN	1.86517	NaN	NaN	NaN	NaN	NaN	9.585	NaN	NaN	1.86517	NaN	NaN	17.0838	NaN	NaN	13.8461	NaN	NaN	18.2424	NaN	NaN	12.525	NaN	NaN	NaN	NaN	NaN	NaN
Q8BKC5	Ipo5	Importin-5	ENVNATENCISAVGK	Unmodified	972	0.68404	15.4966	22.0908	NaN	6.59421	5.9995	12.4195	NaN	NaN	NaN	NaN	NaN	22.0908	2.35193	NaN	10.8365	16.3758	NaN	15.6506	NaN	NaN	13.8323	17.1074	NaN	15.9867	11.7317	NaN	12.9461	0.348138	NaN	0.523239	0.562402
Q8BKC5	Ipo5	Importin-5	LCGDTNLNNMQR	Unmodified	266	0.0304566	14.9542	19.7599	2.39094	4.80567	1.79145	10.6037	0.541315	7.5007	0.0510498	NaN	21.4506	18.0693	NaN	6.07242	3.53893	NaN	16.9941	16.9432	NaN	15.1215	14.7623	NaN	17.8534	17.3057	NaN	13.9022	12.5371	0.0249276	0.175125	0.265266	0.623236
Q8BKC5	Ipo5	Importin-5	HFADLLPGFLQAVNDSCYQNDDSVLK	Unmodified	229	0.721195	5.26297	10.8878	NaN	5.62485	NaN	NaN	NaN	NaN	NaN	NaN	NaN	10.8878	NaN	NaN	5.62485	15.9351	NaN	16.2282	NaN	NaN	13.1953	16.4795	NaN	16.6537	NaN	NaN	12.5852	0.143168	NaN	0.0853018	NaN
Q8BKC5	Ipo5	Importin-5	ICDIAAELAR	Unmodified	110	0.0638467	18.9858	23.0352	9.9661	4.04936	4.47319	9.74603	2.53944	2.93622	0.260561	NaN	15.9881	30.0823	2.14435	0.844032	9.1597	19.747	19.5949	19.48	NaN	17.2013	18.2633	20.3944	20.2625	20.1397	14.8823	13.3862	16.8298	0.0933141	0.498215	0.0883161	1.07299
Q8BKC5	Ipo5	Importin-5	VQAHAAAALINFTEDCPK	Unmodified	473	0.0224696	7.71009	11.2466	0.821658	3.5365	1.78791	NaN	NaN	NaN	NaN	NaN	11.8276	10.6656	2.17604	2.87193	5.56152	18.293	16.9087	15.3918	NaN	14.0106	12.3256	18.872	17.5864	15.3176	13.3815	12.5066	11.2318	0.881799	0.743234	0.930454	0.659554
Q8BKC5	Ipo5	Importin-5	STACQMLVCYAK	Unmodified	682;687	0.868071	NaN	NaN	NaN	2.87225	NaN	8.08889	0.690394	11.9857	0.0853509	NaN	NaN	NaN	2.87225	NaN	NaN	17.8294	NaN	NaN	NaN	NaN	NaN	18.7233	NaN	NaN	13.6436	NaN	NaN	NaN	NaN	NaN	NaN
Q8BKC5	Ipo5	Importin-5	TIECISLIGLAVGK	Unmodified	560	0.852324	21.0158	24.2738	NaN	3.258	NaN	8.40942	4.64715	0.294901	0.552613	NaN	NaN	24.2738	NaN	NaN	3.258	15.8617	14.7835	14.9314	NaN	NaN	13.29	16.841	15.484	14.422	NaN	NaN	9.52995	0.435776	NaN	0.804664	NaN
Q8BKC5	Ipo5	Importin-5	VAAAESMPLLLECAR	Oxidation (M)	733	0.917915	25.4398	36.0624	15.9685	10.6226	NaN	NaN	NaN	NaN	NaN	47.3538	NaN	24.771	NaN	NaN	10.6226	17.8088	NaN	14.0509	17.6559	NaN	12.4483	17.8603	NaN	15.5237	NaN	NaN	12.4509	1.21952	1.33969	0.946787	NaN
Q8BKC5	Ipo5	Importin-5	YAACNAVGQMATDFAPGFQK	Oxidation (M)	420	0.0536338	37.9514	47.5196	8.87766	9.5683	7.73604	22.6692	3.90938	41.9465	0.172454	53.7971	41.2422	NaN	NaN	4.09809	15.0385	16.7386	15.1276	13.6327	16.9581	14.6169	NaN	16.6201	16.3203	13.623	NaN	11.7717	11.1249	0.959235	0.948036	0.713029	0.311819
Q8BKC5	Ipo5	Importin-5	YAACNAVGQMATDFAPGFQK	Unmodified	420	0.0900947	5.33857	7.02243	2.26412	1.68387	0.621306	6.22518	2.13936	0.758439	0.343662	NaN	5.42146	8.62341	1.24454	NaN	2.1232	17.6928	16.8574	16.9923	NaN	12.7327	13.5868	18.4887	18.0509	16.8059	12.1785	NaN	11.2792	0.330234	0.406836	0.50867	0.427031
Q8BKC5	Ipo5	Importin-5	YAEYFISPMLQYVCDNSPEVR	Oxidation (M)	915	0.643547	39.2746	58.2057	14.2852	18.9312	NaN	NaN	NaN	NaN	NaN	68.3069	48.1046	NaN	NaN	18.9312	NaN	16.0887	14.7069	NaN	17.1966	14.5975	NaN	14.8538	15.3186	NaN	NaN	13.2202	NaN	0.629827	1.01353	0.225846	NaN
Q8BKC5	Ipo5	Importin-5	YAEYFISPMLQYVCDNSPEVR	Unmodified	915	0.643312	-41.7053	14.2803	NaN	55.9856	62.2458	NaN	NaN	NaN	NaN	NaN	14.2803	NaN	NaN	11.9712	100	16.8011	15.4518	14.165	NaN	12.8662	NaN	17.435	16.539	NaN	NaN	13.6606	10.3563	0.83697	NaN	0.42553	1.15421
Q9EPL8	Ipo7	Importin-7	GIDQCIPLFVEAALER	Unmodified	757	0.660428	-3.85188	10.801	9.16257	14.6529	NaN	9.55729	1.86183	0.541455	0.194807	NaN	4.32207	17.2799	NaN	NaN	14.6529	16.01	17.1118	15.5525	NaN	12.6434	13.2933	16.947	17.4767	14.5794	NaN	NaN	12.0372	0.582742	0.313262	0.720763	NaN
Q9EPL8	Ipo7	Importin-7	LLEVIILQCK	Unmodified	749	1	8.79257	13.2151	NaN	4.42256	0.176034	10.5749	1.21391	7.34992	0.114792	NaN	13.2151	NaN	4.29808	4.54703	NaN	17.4621	18.2175	NaN	NaN	15.5022	NaN	18.2717	18.8642	NaN	13.7949	14.4724	NaN	0.361979	NaN	0.286371	0.326071
Q9EPL8	Ipo7	Importin-7	TMGFCYQILTEPNADPR	Unmodified	415	0.859908	40.9805	41.9751	NaN	0.9946	NaN	7.54502	3.22409	5.68976	0.427313	NaN	NaN	41.9751	NaN	NaN	0.9946	17.7663	16.6868	17.1281	NaN	NaN	16.6609	18.7005	17.1383	17.3281	NaN	NaN	10.6909	0.381362	NaN	0.641529	NaN
Q91YE6	Ipo9	Importin-9	AIWGYCDQLK	Unmodified	545	0.767617	NaN	NaN	NaN	1.22397	NaN	10.7589	0.958908	10.0462	0.0891265	NaN	NaN	NaN	1.22397	NaN	NaN	17.6716	NaN	NaN	NaN	NaN	NaN	18.0796	NaN	NaN	11.7451	NaN	NaN	NaN	NaN	NaN	NaN
Q9JKF1	Iqgap1	Ras GTPase-activating-like protein IQGAP1	SPDVGLYGVIPECGETYQSDLAEAK	Unmodified	660	0.184786	9.27874	18.015	6.82528	8.7363	2.62365	6.22659	2.49544	7.21489	0.400772	NaN	22.8412	13.1888	NaN	6.8811	10.5915	16.3173	15.4794	16.063	NaN	13.7232	13.3444	17.7933	16.9363	15.5195	NaN	13.1779	12.442	0.278845	0.184571	0.678346	0.353059
Q8R3Y8	Irf2bp1	Interferon regulatory factor 2-binding protein 1	LFTEYPCGSGNVYAGVLAVAR	Unmodified	261	0.990844	NaN	30.7505	NaN	NaN	NaN	8.45435	2.91381	36.2459	0.344652	NaN	30.7505	NaN	NaN	NaN	NaN	14.8908	15.0364	NaN	NaN	13.8652	NaN	15.37	15.9766	NaN	NaN	NaN	NaN	0.0712651	NaN	0.293034	NaN
Q9DCB8	Isca2	Iron-sulfur cluster assembly 2 homolog, mitochondrial	LQVEGGGCSGFQYK	Unmodified	79	0.219131	26.1078	47.8332	16.8163	21.7253	18.0426	NaN	NaN	NaN	NaN	59.7241	NaN	35.9422	8.96726	NaN	34.4834	16.2875	NaN	15.6529	16.8559	NaN	14.8192	17.2997	NaN	14.8725	13.956	NaN	13.9466	0.306117	0.859951	0.970765	0.00463365
Q9D7P6	Iscu	Iron-sulfur cluster assembly enzyme ISCU, mitochondrial	TFGCGSAIASSSLATEWVK	Unmodified	96	0.843301	-57.1101	42.8899	NaN	100	NaN	12.6322	NaN	NaN	NaN	NaN	NaN	42.8899	NaN	NaN	100	13.3821	NaN	12.9315	NaN	NaN	12.5184	14.2627	NaN	NaN	NaN	NaN	9.34871	0.219071	NaN	NaN	NaN
P85094	Isoc2a	Isochorismatase domain-containing protein 2A, mitochondrial	EPVPDSGLLSLFQGQSPLTSC	Unmodified	206	0.684576	53.8638	61.5024	NaN	7.63853	NaN	19.6949	3.90419	6.16953	0.198234	61.5024	NaN	NaN	7.63853	NaN	NaN	14.5457	NaN	NaN	15.2216	NaN	NaN	15.776	NaN	NaN	12.1801	NaN	NaN	NaN	NaN	NaN	NaN
Q9JHU9	Isyna1	Inositol-3-phosphate synthase 1	FCEVVPGR	Unmodified	235	0.679235	21.3568	28.988	NaN	7.63128	NaN	NaN	NaN	NaN	NaN	NaN	NaN	28.988	NaN	NaN	7.63128	NaN	NaN	16.481	NaN	NaN	15.1884	NaN	NaN	17.6576	NaN	NaN	14.0602	NaN	NaN	NaN	NaN
Q9JHU9	Isyna1	Inositol-3-phosphate synthase 1	SCIENIFR	Unmodified	485	0.0945093	8.69834	11.4437	6.41899	2.74534	2.40782	8.25459	0.757525	3.19953	0.0917702	5.0051	17.8429	11.4831	1.3603	1.35008	5.52564	19.9908	17.8704	19.0675	15.7444	15.6674	16.121	21.0084	18.9951	20.3664	14.8282	12.8039	16.2706	0.662928	0.174677	0.59772	0.958903
P09055	Itgb1	Integrin beta-1	CDDLEALK	Unmodified	64	0.749442	33.885	93.8409	NaN	59.9559	NaN	58.6403	12.724	87.2469	0.216985	93.8409	NaN	NaN	59.9559	NaN	NaN	16.1022	NaN	NaN	20.0317	NaN	NaN	17.045	NaN	NaN	17.6273	NaN	NaN	NaN	NaN	NaN	NaN
P09055	Itgb1	Integrin beta-1	GCQPSDIENPR	Unmodified	75	0.660929	52.5808	96.973	NaN	44.3922	NaN	NaN	NaN	NaN	NaN	NaN	NaN	96.973	NaN	NaN	44.3922	NaN	NaN	14.2489	NaN	NaN	19.2505	NaN	NaN	16.6698	NaN	NaN	16.3448	NaN	NaN	NaN	NaN
P11835	Itgb2	Integrin beta-2	ACQPPFAFR	Unmodified	199	0.203357	19.2287	96.4913	3.96261	77.2626	24.2902	68.3777	0.860475	79.7149	0.0125841	99.29	98.2268	91.957	92.1844	90.3691	49.2343	11.6958	10.8161	14.3358	18.8235	16.6078	17.851	13.849	15.0935	15.097	17.4091	18.3236	15.0528	1.21959	0.689465	0.413764	0.82314
O89051	Itm2b	Integral membrane protein 2B	SSEEALIVPPDAVAVDCK	Unmodified	38	0.112995	12.1977	22.3289	5.92697	10.1312	2.78923	NaN	NaN	NaN	NaN	18.1379	NaN	26.5199	8.15893	NaN	12.1035	18.0877	NaN	17.3245	15.9135	NaN	15.8543	19.4941	NaN	18.7078	16.0014	NaN	15.8474	0.365576	0.0290517	0.376137	0.0754207
Q9D892	Itpa	Inosine triphosphate pyrophosphatase	KLEEVIQILGDNFPCTLEAQK	Unmodified	33	0.703119	8.40526	17.4755	NaN	9.0702	NaN	11.7705	7.15151	2.08789	0.607578	NaN	NaN	17.4755	NaN	NaN	9.0702	NaN	NaN	16.1783	NaN	NaN	13.9388	NaN	NaN	16.367	NaN	NaN	13.0415	NaN	NaN	NaN	NaN
Q9D892	Itpa	Inosine triphosphate pyrophosphatase	SAYALCTFALSTGDPSQPVLLFR	Unmodified	116	1	17.1234	28.2281	NaN	11.1047	NaN	8.83606	1.65819	11.4023	0.187662	NaN	28.2281	NaN	NaN	11.1047	NaN	15.6378	15.3311	NaN	NaN	13.9848	NaN	16.6807	16.0809	NaN	NaN	13.08	NaN	0.149744	NaN	0.289815	NaN
Q99MN1	Kars	Lysine--tRNA ligase	AVECPPPR	Unmodified	432	0.73367	-0.441742	8.08534	NaN	8.52709	NaN	NaN	NaN	NaN	NaN	8.08534	NaN	NaN	8.52709	NaN	NaN	15.4009	NaN	NaN	11.894	NaN	NaN	15.851	NaN	NaN	12.4278	NaN	NaN	NaN	NaN	NaN	NaN
Q99MN1	Kars	Lysine--tRNA ligase	EICNAYTELNDPVR	Unmodified	494	0.322241	5.81676	11.7363	7.33398	5.91955	4.4083	8.56018	0.430798	2.62124	0.0503258	5.07104	19.5931	10.5448	NaN	2.80241	9.03669	19.5151	18.877	18.168	15.2886	16.84	15.0834	20.1212	19.6788	18.532	NaN	14.5626	15.2006	0.44958	0.722148	0.487694	0.307709
Q99MN1	Kars	Lysine--tRNA ligase	ILDDICVAK	Unmodified	425	0.269305	7.76486	13.3838	12.0515	5.61891	3.21305	6.65328	1.00519	NaN	0.151083	2.46775	26.3163	11.3673	3.14491	4.4615	9.25032	21.9295	21.4042	20.6902	16.6249	19.9188	17.7272	22.4635	22.2795	21.149	17.5188	17.8591	17.8547	0.408399	1.10889	0.415854	0.129662
P62482	Kcnab2	Voltage-gated potassium channel subunit beta-2	IGVGAMTWSPLACGIVSGK	Oxidation (M)	248	0.691092	NaN	50.271	NaN	NaN	NaN	NaN	NaN	NaN	NaN	50.271	NaN	NaN	NaN	NaN	NaN	15.3301	NaN	NaN	15.3457	NaN	NaN	15.49	NaN	NaN	NaN	NaN	NaN	NaN	NaN	NaN	NaN
P62482	Kcnab2	Voltage-gated potassium channel subunit beta-2	IGVGAMTWSPLACGIVSGK	Unmodified	248	0.261425	17.5199	20.3266	19.5709	2.80665	0.584431	23.2678	24.1919	42.157	1.03972	34.1653	6.4879	NaN	3.2199	2.39339	NaN	16.8651	16.4843	NaN	15.9188	12.635	NaN	17.9256	17.4241	NaN	13.0159	12.0742	NaN	0.185546	1.15083	0.243351	0.445846
Q3U0V1	Khsrp	Far upstream element-binding protein 2	VQQACEMVMDILR	Unmodified	297	0.0147419	14.9886	19.8655	1.95805	4.87697	2.37972	14.7692	2.39218	4.21211	0.161971	NaN	21.2501	18.481	5.98444	2.14535	6.50113	19.6153	19.2141	18.2676	NaN	17.3243	16.1265	20.1234	19.8863	18.6952	16.1497	14.3749	14.849	0.426324	0.555518	0.443151	0.671481
Q3U0V1	Khsrp	Far upstream element-binding protein 2	VQQACEMVMDILR	Oxidation (M)	297	0.903142	34.8222	41.5113	NaN	6.68914	NaN	NaN	NaN	NaN	NaN	NaN	NaN	41.5113	NaN	NaN	6.68914	NaN	NaN	14.1592	NaN	NaN	13.6646	NaN	NaN	15.9655	NaN	NaN	12.1634	NaN	NaN	NaN	NaN
Q61768	Kif5b	Kinesin-1 heavy chain	TTIVICCSPSSYNESETK	Unmodified	301;302	0.920824	20.574	29.8051	NaN	9.23113	NaN	10.5778	1.5283	11.304	0.144482	NaN	NaN	29.8051	NaN	NaN	9.23113	NaN	NaN	16.8637	NaN	NaN	15.6279	NaN	NaN	16.7156	NaN	NaN	13.4179	NaN	NaN	NaN	NaN
Q61768	Kif5b	Kinesin-1 heavy chain	VFQSSTSQEQVYNDCAK	Unmodified	65	0.893415	NaN	29.0833	NaN	NaN	NaN	NaN	NaN	NaN	NaN	NaN	29.0833	NaN	NaN	NaN	NaN	15.5641	14.0678	NaN	NaN	12.7819	NaN	16.4016	15.1115	NaN	NaN	NaN	NaN	0.674013	NaN	0.593286	NaN
Q921I2	Klhdc4	Kelch domain-containing protein 4	ADDSASEASSTGQEPCPR	Unmodified	430	0.756602	NaN	48.2197	NaN	NaN	NaN	NaN	NaN	NaN	NaN	NaN	48.2197	NaN	NaN	NaN	NaN	14.4068	13.0039	NaN	NaN	12.9012	NaN	15.5068	14.4859	NaN	NaN	NaN	NaN	0.638081	NaN	0.480494	NaN
Q921I2	Klhdc4	Kelch domain-containing protein 4	SGCLMAVTPQGSIAIYGGYSK	Unmodified	234	1	NaN	NaN	NaN	7.87981	NaN	NaN	NaN	NaN	NaN	NaN	NaN	NaN	7.87981	NaN	NaN	15.0757	NaN	NaN	NaN	NaN	NaN	16.0075	NaN	NaN	12.4602	NaN	NaN	NaN	NaN	NaN	NaN
Q60960	Kpna1	Importin subunit alpha-5	EACWTISNITAGNR	Unmodified	359	0.73336	-34.8567	65.1433	NaN	100	NaN	NaN	NaN	NaN	NaN	NaN	NaN	65.1433	NaN	NaN	100	NaN	NaN	13.6075	NaN	NaN	14.5097	NaN	NaN	NaN	NaN	NaN	11.1478	NaN	NaN	NaN	NaN
Q60960	Kpna1	Importin subunit alpha-5	NAVWALSNLCR	Unmodified	240	1	12.2827	15.2809	NaN	2.99817	1.20578	17.2211	7.28247	2.84294	0.422881	NaN	15.2809	NaN	3.85079	2.14556	NaN	19.0656	17.4801	NaN	NaN	15.0092	NaN	19.6644	18.1964	NaN	15.0224	12.6852	NaN	0.707289	NaN	0.663242	0.946939
P52293	Kpna2	Importin subunit alpha-1	LSIMIEECGGLDK	Unmodified	467	0.959008	18.4503	21.4167	NaN	2.96642	NaN	NaN	NaN	NaN	NaN	NaN	21.4167	NaN	NaN	2.96642	NaN	NaN	16.9434	NaN	NaN	15.0679	NaN	NaN	17.6554	NaN	NaN	12.6237	NaN	NaN	NaN	NaN	NaN
P52293	Kpna2	Importin subunit alpha-1	TDCSPIQFESAWALTNIASGTSEQTK	Unmodified	133	0.848638	NaN	48.8746	NaN	NaN	NaN	NaN	NaN	NaN	NaN	NaN	48.8746	NaN	NaN	NaN	NaN	16.1887	12.7706	NaN	NaN	12.7057	NaN	16.4623	14.7801	NaN	NaN	NaN	NaN	1.17225	NaN	0.742262	NaN
O35343	Kpna4	Importin subunit alpha-3	DQVAYLIQQNVIPPFCNLLTVK	Unmodified	417	0.795384	NaN	18.0248	NaN	NaN	NaN	NaN	NaN	NaN	NaN	NaN	18.0248	NaN	NaN	NaN	NaN	NaN	15.1776	NaN	NaN	12.9924	NaN	NaN	15.7266	NaN	NaN	NaN	NaN	NaN	NaN	NaN	NaN
O35343	Kpna4	Importin subunit alpha-3	MAEDQAETIANLIEECGGLEK	Unmodified	456	0.0226667	8.18866	9.56094	2.00242	1.37227	0.0979626	4.98792	NaN	NaN	NaN	8.36236	8.44785	11.8726	NaN	1.44154	1.303	17.2907	17.0715	16.0584	13.8367	13.6336	13.1665	18.053	17.4794	16.6102	NaN	11.3841	10.3671	0.393038	0.226399	0.464966	0.478764
O35343	Kpna4	Importin subunit alpha-3	NVPQEDICEDSDIDGDYR	Unmodified	57	1	12.9039	15.1164	NaN	2.21257	2.03021	NaN	NaN	NaN	NaN	NaN	15.1164	NaN	0.776992	3.64814	NaN	18.5101	16.7536	NaN	NaN	14.2643	NaN	19.0243	17.1477	NaN	12.0277	12.4246	NaN	0.768258	NaN	0.80883	0.193333
P70168	Kpnb1	Importin subunit beta-1	ALQSNILPFCDEVMQLLLENLGNENVHR	Unmodified	689	0.772414	6.02327	7.57449	NaN	1.55122	NaN	NaN	NaN	NaN	NaN	NaN	NaN	7.57449	NaN	NaN	1.55122	18.0483	NaN	17.9939	NaN	NaN	14.3849	18.8796	NaN	18.2639	NaN	NaN	12.276	0.0266518	NaN	0.297262	NaN
P70168	Kpnb1	Importin subunit beta-1	ESCLEAYTGIVQGLK	Unmodified	765	0.677911	10.101	21.5782	6.92717	11.4772	NaN	6.94325	2.82999	NaN	0.407589	14.0774	22.9224	27.7347	NaN	NaN	11.4772	17.8074	16.9388	17.2298	15.1978	15.1892	15.8482	18.1281	17.4639	17.9737	NaN	NaN	15.0264	0.316519	0.278286	0.226067	NaN
P70168	Kpnb1	Importin subunit beta-1	ESTLEAIGYICQDIDPEQLQDK	Unmodified	158	0.262021	9.80545	15.6027	10.2602	5.79721	3.71688	9.03223	1.15851	19.5013	0.128264	NaN	22.8577	8.34762	NaN	3.16898	8.42544	18.7257	18.2517	17.9325	NaN	16.4968	14.4757	19.3146	19.2475	18.3494	NaN	14.3142	14.9073	0.281011	0.855118	0.327723	0.286676
P70168	Kpnb1	Importin subunit beta-1	QDENDDDDDWNPCK	Unmodified	345	1	NaN	5.7317	NaN	NaN	NaN	9.65864	0.877579	NaN	0.0908596	5.7317	NaN	NaN	NaN	NaN	NaN	19.323	NaN	NaN	15.2832	NaN	NaN	20.0923	NaN	NaN	NaN	NaN	NaN	NaN	NaN	NaN	NaN
Q8BGA5	Krr1	KRR1 small subunit processome component homolog	ILQDDVACDIIK	Unmodified	141	0.68945	NaN	15.2252	NaN	NaN	NaN	NaN	NaN	NaN	NaN	NaN	15.2252	NaN	NaN	NaN	NaN	NaN	19.7054	NaN	NaN	17.2283	NaN	NaN	19.5256	NaN	NaN	NaN	NaN	NaN	NaN	NaN	NaN
Q9D1R2	Kti12	Protein KTI12 homolog	PLVVVCGLPSSGK	Unmodified	7	1	36.3453	68.7821	NaN	32.4368	NaN	NaN	NaN	NaN	NaN	68.7821	NaN	NaN	32.4368	NaN	NaN	16.0208	NaN	NaN	17.1605	NaN	NaN	16.441	NaN	NaN	15.3824	NaN	NaN	NaN	NaN	NaN	NaN
Q9D1R2	Kti12	Protein KTI12 homolog	YELYCLAR	Unmodified	93	0.637683	19.9426	41.0513	NaN	21.1087	NaN	NaN	NaN	NaN	NaN	41.0513	NaN	NaN	21.1087	NaN	NaN	17.5326	NaN	NaN	17.0106	NaN	NaN	17.9058	NaN	NaN	16.0038	NaN	NaN	NaN	NaN	NaN	NaN
P11438	Lamp1	Lysosome-associated membrane glycoprotein 1	CNTEEHIFVSK	Unmodified	327	0.808717	57.2044	92.8491	NaN	35.6447	NaN	NaN	NaN	NaN	NaN	NaN	NaN	92.8491	NaN	NaN	35.6447	NaN	NaN	15.0736	NaN	NaN	18.7723	NaN	NaN	16.0098	NaN	NaN	15.1574	NaN	NaN	NaN	NaN
P17047	Lamp2	Lysosome-associated membrane glycoprotein 2	CNSVLTYNLTPVVQK	Unmodified	149	0.80947	32.6693	54.7313	NaN	22.062	NaN	NaN	NaN	NaN	NaN	NaN	NaN	54.7313	NaN	NaN	22.062	NaN	NaN	14.7787	NaN	NaN	15.0526	NaN	NaN	13.6623	NaN	NaN	11.8416	NaN	NaN	NaN	NaN
Q9D1L9	Lamtor5	Ragulator complex protein LAMTOR5	NPSIVGVLCTDSQGLNLGCR	Unmodified	23;33	0.0220917	42.5634	58.0849	6.15483	15.5216	12.6414	16.6977	3.2974	8.09965	0.197476	64.5187	52.2533	57.4828	6.58271	24.4604	NaN	17.2289	18.0297	13.0146	18.0916	18.1598	13.4497	18.4743	19.4891	NaN	14.6473	17.8623	NaN	0.907905	0.81694	0.477863	1.13923
Q9D1L9	Lamtor5	Ragulator complex protein LAMTOR5	LTSDPTDIPVVCLESDNGNIMIQK	Unmodified	66	0.944388	NaN	11.1209	NaN	NaN	NaN	NaN	NaN	NaN	NaN	11.1209	NaN	NaN	NaN	NaN	NaN	14.9355	NaN	NaN	11.937	NaN	NaN	15.551	NaN	NaN	NaN	NaN	NaN	NaN	NaN	NaN	NaN
Q9CPY7	Lap3	Cytosol aminopeptidase	ADMGGAATICSAIVSAAK	Unmodified	282	0.0306454	10.6927	15.0642	2.77292	4.37154	2.40164	10.0078	3.21845	NaN	0.321593	NaN	17.025	13.1035	1.61122	5.9827	5.52069	17.8437	17.5761	17.4699	NaN	15.291	14.7406	18.9331	18.6496	17.9267	13.0009	14.6756	13.8296	0.136567	0.266578	0.329311	0.558784
Q9CPY7	Lap3	Cytosol aminopeptidase	LILADALCYAHTFNPK	Unmodified	345	0.384842	-42.7454	8.62335	6.12758	51.3687	68.775	NaN	NaN	NaN	NaN	4.29049	12.9562	NaN	2.73745	NaN	100	18.2764	14.207	13.5833	13.7969	11.4589	NaN	18.7651	15.1215	NaN	13.6141	NaN	11.3886	1.49995	0.947164	1.20467	0.915988
Q9CPY7	Lap3	Cytosol aminopeptidase	LNLPINIIGLAPLCENMPSGK	Oxidation (M)	304	1	33.4417	46.9233	10.5669	13.4816	NaN	NaN	NaN	NaN	NaN	54.3952	39.4514	NaN	NaN	13.4816	NaN	15.8211	16.2009	NaN	16.0753	15.5828	NaN	15.7352	16.6583	NaN	NaN	13.9763	NaN	0.185087	0.239072	0.437586	NaN
Q9CPY7	Lap3	Cytosol aminopeptidase	LNLPINIIGLAPLCENMPSGK	Unmodified	304	0.162185	9.37674	13.7485	9.99497	4.37178	1.03955	4.57952	0.0638235	NaN	0.0139367	3.50204	14.2721	23.4714	3.21799	4.66191	5.23545	17.7235	15.7438	14.959	12.9393	13.1572	13.2539	18.6785	16.6809	15.2892	13.768	12.3268	11.1112	0.995368	0.109302	1.07833	0.860596
Q9CPY7	Lap3	Cytosol aminopeptidase	QVIDCQLADVNNLGK	Unmodified	414	1	NaN	27.1073	NaN	NaN	NaN	9.38807	NaN	NaN	NaN	NaN	27.1073	NaN	NaN	NaN	NaN	16.7181	15.4242	NaN	NaN	13.9971	NaN	17.6225	16.6756	NaN	NaN	NaN	NaN	0.594836	NaN	0.448129	NaN
Q6ZQ58	Larp1	La-related protein 1	YGLECLFR	Unmodified	930	0.0130769	9.75951	11.9601	0.352696	2.20063	1.9349	10.2412	1.87499	4.67984	0.183083	11.5878	12.2892	12.0034	2.95193	0.00274775	3.6472	18.4289	19.7645	18.0195	15.4973	16.9291	15.1455	19.0448	20.1837	19.6665	14.0058	5.03239	14.943	0.672761	0.70179	0.381067	0.983999
Q8BWW4	Larp4	La-related protein 4	EYEVMYSPSCETTR	Unmodified	72	0.0062963	17.9522	23.1115	2.32115	5.15935	1.73542	NaN	NaN	NaN	NaN	NaN	21.4702	24.7528	5.10585	3.45129	6.9209	18.907	17.3939	15.9222	NaN	15.523	14.3182	19.4378	18.3793	16.6242	15.2217	13.5732	12.8748	0.92189	0.558435	0.798987	0.856867
Q6A0A2	Larp4b	La-related protein 4B	TLEFCLSR	Unmodified	169	0.856951	19.3667	22.7669	NaN	3.40017	2.00414	NaN	NaN	NaN	NaN	NaN	22.7669	NaN	4.81731	1.98303	NaN	17.5714	17.3739	NaN	NaN	15.6116	NaN	18.203	17.9593	NaN	13.8986	12.332	NaN	0.0966505	NaN	0.119169	0.700322
Q8BMJ2	Lars	Leucine--tRNA ligase, cytoplasmic	CEFAVGYQR	Unmodified	72	0.752358	NaN	NaN	NaN	4.8592	NaN	NaN	NaN	NaN	NaN	NaN	NaN	NaN	4.8592	NaN	NaN	17.2458	NaN	NaN	NaN	NaN	NaN	18.0589	NaN	NaN	13.7677	NaN	NaN	NaN	NaN	NaN	NaN
Q8BMJ2	Lars	Leucine--tRNA ligase, cytoplasmic	ELMGEEILGASLSAPLTCYK	Unmodified	370	0.683503	NaN	NaN	NaN	2.79742	NaN	8.87498	4.38395	NaN	0.493967	NaN	NaN	NaN	2.79742	NaN	NaN	15.8803	14.7718	NaN	NaN	NaN	NaN	17.0474	15.4809	NaN	11.9286	NaN	NaN	0.518057	NaN	0.700308	NaN
Q61233	Lcp1	Plastin-2	AECMLQQAER	Unmodified	336	0.0734799	10.5825	15.9672	5.96678	5.38476	2.68531	6.87139	1.13507	6.93063	0.165187	NaN	20.1864	11.7481	2.28628	7.0362	6.8318	22.2899	20.6973	21.3048	NaN	18.714	18.3956	23.5622	22.3787	22.0942	18.1447	18.6549	18.3247	0.566483	0.155459	0.579678	0.182987
Q61233	Lcp1	Plastin-2	VDTDGNGYISCNELNDLFK	Unmodified	31	0.0445446	15.5834	20.3742	5.99761	4.79074	3.61844	9.94104	NaN	NaN	NaN	NaN	24.6151	16.1332	1.62855	4.00676	8.7369	18.9589	18.4543	17.9533	NaN	16.8395	15.5753	19.9972	19.7485	19.4818	14.0807	15.1661	16.097	0.343549	0.582818	0.177399	0.644673
Q61233	Lcp1	Plastin-2	LENCNYAVDLGK	Unmodified	460	0.0364987	22.4288	28.8558	9.42192	6.42705	3.51679	NaN	NaN	NaN	NaN	NaN	35.5181	22.1935	4.35495	4.43859	10.4876	17.8952	15.2765	17.0359	NaN	14.4161	15.2261	19.1491	16.9973	17.9853	14.6921	12.5691	14.8919	0.733293	0.386908	0.716508	0.622314
Q61233	Lcp1	Plastin-2	EGICAIGGTSEQSSVGTQHSYSEEEK	Unmodified	101	0.1209	16.7886	24.7423	12.2864	7.95373	6.53033	9.6753	2.00753	11.0789	0.207491	NaN	33.4301	16.0545	1.99968	6.92361	14.9379	19.3605	18.4851	18.7811	NaN	17.4914	16.3947	20.6562	20.5017	19.5109	15.0413	16.7529	17.0014	0.318557	0.513068	0.372017	0.559418
Q61233	Lcp1	Plastin-2	AACLPLPGYR	Unmodified	42	0.0331462	19.866	27.7844	7.55968	7.91835	3.17452	22.2793	1.93481	32.2802	0.0868432	NaN	33.1299	22.4389	4.74107	7.92388	11.0901	20.6118	18.7091	20.535	NaN	17.6959	18.7456	21.7898	20.5134	21.668	17.4612	16.9748	18.6649	0.553527	0.492958	0.409413	0.63274
Q61233	Lcp1	Plastin-2	HVIPMNPNTDDLFNAVGDGIVLCK	Unmodified	164	0.0289933	13.0158	17.4201	5.34551	4.40426	2.25318	12.0708	0.656418	2.40192	0.0543805	14.351	23.5925	14.3167	2.60425	3.67736	6.93116	19.2534	18.8806	19.6748	16.6761	17.1852	17.0935	20.6858	20.7686	20.3018	15.4609	16.0575	16.5547	0.275075	0.178275	0.164397	0.366754
Q61233	Lcp1	Plastin-2	HVIPMNPNTDDLFNAVGDGIVLCK	Oxidation (M)	164	0.0289669	20.3786	29.124	5.91827	8.74538	4.09031	26.4319	26.5727	67.5722	1.00533	NaN	33.3088	24.9391	5.12572	7.92763	13.1828	18.4001	17.6869	16.7468	NaN	16.6853	15.1572	19.2141	18.9725	18.2839	15.0039	15.4347	15.5645	0.53253	0.685986	0.306806	0.192965
Q61233	Lcp1	Plastin-2	MVMTVFACLMGK	Unmodified	618	0.0229689	11.5468	13.6004	4.58635	2.05356	0.650967	9.65702	0.918786	6.26133	0.0951418	18.0382	8.87868	13.8842	2.22009	1.3355	2.60508	18.7013	17.8811	18.2757	16.5174	14.5218	15.6428	20.4661	19.6301	19.1203	15.0052	13.423	13.8959	0.282966	0.630445	0.481172	0.589372
Q61233	Lcp1	Plastin-2	KLENCNYAVDLGK	Unmodified	460	0.176312	9.95668	15.3421	10.8506	5.38538	3.44562	9.5108	1.61595	4.87037	0.169907	9.33793	27.8677	8.82059	1.87274	5.52357	8.75982	21.3744	17.7125	20.5743	18.0951	16.3404	17.2046	22.5594	18.937	21.7992	16.8479	14.8407	18.4185	0.836373	0.584027	0.826084	0.999401
Q61233	Lcp1	Plastin-2	LTPFTIQENLNLALNSASAIGCHVVNIGAEDLK	Unmodified	206	0.944907	22.5565	25.0814	NaN	2.5249	NaN	NaN	NaN	NaN	NaN	NaN	25.0814	NaN	NaN	2.5249	NaN	NaN	17.3042	NaN	NaN	15.7255	NaN	NaN	18.9971	NaN	NaN	13.7264	NaN	NaN	NaN	NaN	NaN
Q61233	Lcp1	Plastin-2	MVMTVFACLMGK	2 Oxidation (M)	618	0.438035	7.78259	11.5419	14.6895	3.75931	1.11078	NaN	NaN	NaN	NaN	1.15486	21.9289	NaN	2.97387	4.54475	NaN	16.9533	15.1494	NaN	10.534	13.3174	NaN	17.8012	16.1036	NaN	12.7732	11.711	NaN	0.784529	1.0555	0.747702	0.498305
Q61233	Lcp1	Plastin-2	MVMTVFACLMGK	Oxidation (M)	618	0.0648347	7.47289	11.2406	0.491722	3.76771	3.26174	10.8198	4.9166	2.73152	0.454406	NaN	10.8929	11.5883	1.65248	2.12657	7.52408	17.7427	17.7881	14.6231	NaN	14.7559	11.6915	18.8496	18.8595	15.674	12.9545	13.3352	12.0545	0.727141	1.1122	0.730255	0.407934
[truncated: 1,448 more rows]
